# Supplementary material for: Distribution and function of prokaryotes involved in mercury methylation, demethylation, and reduction in the western North Pacific Subtropical Gyre
Source: Front Microbiol. 2026 Jan 22;16:1642479. doi: 10.3389/fmicb.2025.1642479 (PMC12874090; doi:10.3389/fmicb.2025.1642479)
Supplement: Supplementary file 1 [file Data_Sheet_1.FASTA]

>MR_St1_16388340
MINWIKDIYQTLFRFARFPCEPETVTIGNPDKSSPVLVTCNFDYTVRHLKEYLKKEALDC
FLLVVNTKGTNVWCAAAEGVFTTDIVLSHLKVYNVGELVNHKRLILPQLSVAGVKRKELK
EHGWEGIYGPVYFTDLKEFLNNGLTKNKDMQALEYGYWERFKMGLSHAVFCTLVCIIPIF
LFASDWWIQGIGLVWYFAFSMQLIEHFIPFERLLYKGLALSLPILVLTLTSITDPVLKTQ
ATLGVIALGGYIGYDAQGHSHLGQNQKSGTIFAGMFAFLALVYGGTLFL*
>MR_St1_1575245
MIGWIKDIYQTLFRFSRFPCEPETIAIGSPDKSSPIFVTCNFDYTVRHLKEYLKKEALDC
FLLVVNTKGTNVWCAAAEGVFTTDTVLSHLKVYNVGELVNHKRLILPQLSVAGVKRKELK
EHGWEGIYGPVYFTDLKEFLNNNLTKNKDMQALEYGYWERFKMGLSHAVFCTLVCIIPIF
LFASDWWIQGIGLVWYFAFSMQLIEHFI
>MR_St1_7052972
TCNFDYTVRHLKEYLKKEALDCFLLVVNTKGTNVWCAAAEGVFTTDKVLSHLKVYNVGEL
VNHKRLILPQLSVAGVKRKELKEHGWEGIYGPVYFTDL
>MR_St1_13077997
DKSSPVLVTCNFDYTVRHLKEYLKKEALDCFLLVVNTKGTNVWCAAAEGVFTTDIVLSHL
KVYNVGELVNHKRLILPQLSVAGVKRKELKEHGW
>MR_St1_16251766
MIGWIKDIYQTLFRFARFPCEPDTVLIGNPDKSSPVLVTCNFDYTVRHLKDYLEKEQLDC
FLLVVNTKGTNVWCAAAEGIFTTDTVLSHLKVYNVGELVNHHQLILPQLSVAGVKRKELK
EHGWEGIYGPVYFADLKEFLNNGLTKNKDMQALEYGYWERFKMGLSHAVFCTLVCIVPIF
LFASDYWIQAIVLVWYFAFCMQLIEHFIPFTRLLYKGLVLSLPILALALTSVKDPVLKIQ
VTIGIIALGAYIGYDAQGHSHLGQNQQSGKLFTMIFAF
>MR_St1_21759035
MINWIKDIYQTLFRFARFPCEPETVTIGNPDKSSPVLVTCNFDYTVRHLKEYLKKEALDC
FLLVVNTKGTNVWCAATEGVFTTDIVLSHLKVYNVGELVNHKRLILPQLSVAGVKRKELK
EHGWEGIYGPVYFTDLKEFLNNGLTKNKDMQALEYGYWERFKMGLSHAVFCTLVCIIPIF
LFASDWWIQGIGLVWYFAFSMQLIEHFI
>MR_St1_24459949
MIGWIKDIYQTLFRFARFPCEPETIVIGSPDKSSPILVTCNFDYTVRHLKEYLKKEALDC
FLLVVNTKGTNVWCAAAEGVFTT
>MR_St1_201057
MIDWIKDIYQTLFRFARFPCEPDTVLIGNPDKSSPVLVTCNFDYTVRHLKNYLEKEQLDC
FLLVVNTKGTNVWCAAAEGIFTTDTVLSHLK
>MR_St1_990351
MIGWIKDIYQTLFRFARFPCEPDTVLIGNPDKSSPVLVTCNFDYTVRHLKDYLEKEQLDC
FLLVVNTKGTNVWCAAAEGIFTTDTVLSHLKVYNVGELVNHHQLILPQLSVAGVKRKELK
EHGWEGIYGPVYFADLKEFLNNGLTKNKDMQALEYGYWERFKMGLSHAVFCTLVCIVPIF
LFASDYWIQAIVLVWYFAFCMQLIEHFIPFTRLLYKGLVLSLPILALALTSVKDPVLKIQ
VTMGIIALGAYIGYDAQGHSHLGQNQQSGKLFTMIFAFLALVYGGTLLL*
>MR_St1_1060474
MINWIKDIYQTLFRFARFPCEPETVTIGNPDKSSPVLVTCNFDYTVRHLKEYLKKEALDC
FLLVVNTKGTNVWCAAAEGVFTTDIVLSHLKVYNVGELVNHKRLILPQLSVAGVKRKELK
EHGWEGIYGPVYFTDLKEFLNNGLTKNKDMQALEYGYWERFKMGLSHAVFCTLVCIIPIF
LFASDWWIQGIGLVWYFAFSMQLIEHFIPFERLLYKGLALSLPILVLTLTSITDPVLKTQ
ATLGVIALGGYIGYDAQGHSHLGQNQKSGTIFAGMFAFLALVYGGTLFL*
>MR_St1_1534291
ALDCFLLVVNTKGTNVWCAAAEGVFTTDTVLSHLKVYNVGELVNHKQLILPQLSVAGVKR
KELKEHDWEGIYGPVYFTDLKEFLNNGLTKNKDMQALEYGYWERFKMGLSHAVFCTLVCI
IPIFLFASDWWIQGIGLVWYFAFSMQLIEHFIPFERLLYKGLALSLPILVLTLTSITDPV
LKTQATLGVIALGGYIGYDAQGHSHLGQNQ
>MR_St1_1692880
MIAWVKDIYQTLFRFARFPCEPETVAVGNPDKSSPVLVTCNFDYTVRHLKKYLEKEQLDC
FLLVVNTKGTNVWCAAAEGIF
>MR_St1_2171068
MIGWIKDIYQTLFRFARFPCEPETVSVGNPDKSSPVLVTCNFDYTVRHLKKYLEKEQLDC
FLLVVNTQGTNVWCAAAEGIFTTETVLAHLKVYNVNDMVDHTRLILPQLSVAGIKRKDLK
EHGWEGIYGPVYFTDLKEFLKNGL
>MR_St1_2171282
MIGWIKDIYQTLFRFARFPCEPETVSVGNPDKSSPVLVTCNFDYTVRHLKKYLEKEQLDC
FLLVVNTQGTNVWCAAAEGIFTTETVLAHLKVYNVKDLVDHTRLILPQLSVAGIKRKDLK
EHGWEGIYGPVYFTDLKEFLKNGL
>MR_St1_3820710
MIDWIKDIYQTLFRFARFPCEPETIAIGSPDKSSPIFVTCNFDYTVRHLKEYLKKEALDC
FLLVVNTKGTNVWCAAAEGVFTTDTVLSHLKVYNVG
>MR_St1_3905430
MMGWIKDIYQTLFRFARFPCESETVTIGNPDKSSPVLVTCNFDYTVRHLKDYLEKEQLDC
FLLVVNTKGTNVWCAAAEGIFTTETVLAHLKIYNVRKLVNHTRLILPQLSVAGVKRKILK
EHGWEAIYGPVYFADLKKFLDNGFTKTKDMQALEYGYWERFKMGLSHAVFSTLVCILPIF
IFASDWWIQAIVLVWYLAFSMQLIEHFIPLDRLLSKGLVLSLPILALTMTSVKDPILKIQ
ATIGILALGAYIGYDAQGHSHLGQNQQSGGIFAKIFIV
>MR_St1_4227303
MIGWIKDIYQTLFRFARFPCEPETIAIGSPDKSSPILVTCNFDYTVRHLKEYLKKEALDC
FLLVVNTKGTNVWCAAAEGVFTTDTVLSHLKVYNVGELVNHKRLILPQLSVAGVKRKELK
EHDWEGIYGPVYFTDLKEFLNNGLTKNKDMQALEYGYWERFKMGLSHAAFCTLVCIIPIF
LFASDWWIQGIGLVWYFAFSMQLIEHFIPFERLLYKGLALSLPILVLTLTSITDPVLKTQ
ATLGVIALGGYIGYDAQ
>MR_St1_5094825
SPDKSSPILVTCNFDYTVRHLKEYLKKEALDCFVLVVNTKGTNVWCAAAEGVFTTDTVLS
HLKVYNV
>MR_St1_7716270
SPDKSSPILVTCNFDYTVRHFKEYLKKEALDCFLLVVNTKGTNVWCAAAEGVFTTDKVLS
HLKVYNVGELVNHKRLILPQLSVAGVKRRELKEHGWEGIYGPV
>MR_St1_7726146
MKALLLDALQTGLRLFPWPTETGLRRSGSPGSSSPVLVTCNYDLTVRRLMAELGGIDAWV
VVAPSRGVNVWCAAAGGLLTTSQVITALKTSGVEKEVTNKRAVLPQLAATGVLGREVAKR
SGWKVVFGPVHARDLPRYLEAGMKKDGSMRRVRFGARERSEMAIAWAFPTSLLLGALLAL
VSVSWGLVAVTQAWLMSFLVFFVYDRMGRLRWPVLWLVSATAALAWPLSAGATLVNCGQA
LVSTTLILAVLTFDHAGSTPTVGGSHFDSRRWAITLDSAACVGVYNCEAVCPETCFEQVP
GSRTIELAHEDRCVKCGACVVQCPVDALYYQDDSGRRIEPATIRRYKLNLFGQRSVEVAG
GGAV*
>MR_St1_9036088
MLLTGNYDLTVRRLARAIEGIDAWLLVAPSGGINVWCAAAGGHLTTHQVVTALKTSGIAE
LVKHR
>MR_St1_10560439
MIAWVKDIYQTLFRFARFPCEPDTVAVGNPDKSSPVLVTCNFDYTVRHLKKYLEKEQLVC
FLLVVNTKGTNVWCAAAEGIFTTETVLAHLKVYNVKDLVDHTRLIL
>MR_St1_11484476
KEYLKKEALDCFVLVVNTKGTNVWCAAAEGVFTTDTVLSHLKVYNVGGLVNHKRLILPQL
SVAGVKRKELKEHGWEGIYGPVYFTDLKEFLNNG
>MR_St1_11879132
MTIGARCRDGCLELLQTAFRFAPWPTQPGLRRLGEPDETSPVLLTGNYDLTVRRLARALE
GHDAWLLVAPSGGINVWCAAAGGHLSTHQVVTVLKTSGIAERVKHRRVILPQLAATGVTA
LEVFRRCRWKVAFGPVSASDLPEYLATSEKTDAMRRVRFSLSERLEMAAMWGVPAALIAG
GIALWLQPGWALPVIALIAAMSVAVFTLYDRLGSARRPVLVLVSSALAVLGTFFAGGGAP
ALVAAALLPGVIGFLLTFDYAGSTPLEGSSHFEQREWSITLDPERCEGVYRCWEVCPEAC
FEKREGERKVELAHDDRCVRCGACVVQCPKDALFFEDEKGVRIEPAVIRKFKLNLLGQRT
VDAG*
>MR_St1_12407372
IGSPDKSSPILVTCNFDYTVRHLKEYLKKEALDCFLLVVNTKGTNVWCAAAEGVFTTDTV
LSHLKVYNV
>MR_St1_12477130
IGWIKDIYQTLFRFARFPCEPETIVIGSPDKSSPILVTCNFDYTVRHLKEYLKKEALDCF
LLVVNTKGTNVWCAAAEGVFTTDTVLSHLKVYNV
>MR_St1_12685358
CFLLVVNTKGTNVWCAAAEGIFTTDTVLSHLKVYNVGELVNHHQLILPQLSVAGVKRKEL
KEHGWEGIYGPVYFADLKEFLNNGLTKNKDMQALEYGYWERFKMGLSHAVFCTLVCIVPI
FLFASDYWIQAIVLVW
>MR_St1_13558981
MIGWIKDIYQTLFRFARFPCEPETIAIGSPDKSSPILVTCNFDYTVRHLKEYLKKEALDC
FLLVVNTKGTNVWCAAAEGVFTTDTVLSHLKVYNVGELVNHKRLILPQL
>MR_St1_14226903
YQTLFRFARFPCEPDTVLIGNPDKSSPVLVTCNFDYTVRHLKDYLEKEQLDCFLLVVNTK
GTNVWCAAAEGIFTTDTVLSHLKVYNVGELVNHHQLILPQLSVAGVKR
>MR_St1_14738066
LVVNTKGTNVWCAAAEGVFTTDRVLSHLKVYNVGELVNHKRLILPQLSVAGVKRRELKEH
GWEGIYGPVYFTDLKEFLNNGLTKNKDMQALKYGYWERFKMGLSHAVFCTLVCIIPIFLF
ASDWWIQGIGLVWYFAFS
>MR_St1_15364948
MIGWIKDIYQTLFRFARFPCEPDTVLIGKPDKSSPVLVTCNFDYTVRHLKDYLEKEQLDC
FLLVVNTKGTNVWCAA
>MR_St1_16813683
MSAIKNILQCIFRMLPWPTETGLRSVGQPGRKSPVLVTCNYDLTVRRLQAALEGIDAWIV
VAPSSGVNVWCAAAGGHFGTHQVVTALKTSGVAEVVDHRRAILPQLAATGVERLELKRRC
GWNASFGPVRAEDLPEYLARDQQKDDPMRQVRFGAFERIEMAIAWGGPAALILAGTAVFV
RPGWALPLAALALGLAGGVFFTYERIPGPRRSLFLAASVVASLAVVLIAGGSTAALVTAG
LAAASLSVLLTYDYAGSTPIEGGSHFDERRFEIRLDLDRCKGVYSCWEVCPEACFEKPEP
DSGVEVERAQADRKGRRPISLAHDDRCVRCGACIVQCPLDALAFETPDGERIEPDVIRRF
KLNLIGSRTVASRHD*
>MR_St1_16971060
ARFPCEPETVAVGNPDKSSPVLVTCNFDYTVRHLKKYLEKEQLDCFLLVVNTKGTNVWCA
AVEGIFTTETVLAHLKVYNVKDLVDHTRLILPQLSVAGVKRKDLKEHG
>MR_St1_17172942
QTLFRFARFPCEPETVPIGNPGKSSPVLVTCNFDYTVRHLKNYLEKEQLDCFLLVVNTKG
TNVWCAAAEGIFTTDTVLSHLKVYNVGELVNHHQLILPQLSVA
>MR_St1_20614246
TVRHLKDYLEKEQLDCFLLVVNTKGTNVWCAAAEGIFTTDTVLSHLKVYNVGELVNHHQL
ILPQLSVAGVKRKELKE
>MR_St1_20926377
MVKNILQCIFRMFPWPTETGLRRAGRPGRTSPVLVTCNYDLTVRRLQAALKGVDAWIVVA
PSSGVNVWCAAAGGHFGTHQVVTALKTSGVAEVVDHRRAILPQLAATGVERLEVKRRCGW
NASFGPVHVEDLPEYLARSQQKDDAMRRVRFGIVERIEMAVAWGGPAALVLGCIAGFVRP
GWALPLVGFALGLAFAVFFTYERTPGPRRWIWLATSVAAGLAAVLIAGGGTAALVTAGLT
AAALSTLLTFDYAGSTPIEGGSHFDERRFDISLDLDRCKGVYSCWEVCPEACFEKPEPGS
SVEVERADVDRKGRAPIALAHEDRCVRCGACIVQCPLNALAFEAPGGERIEPDVIRRFKL
NLIGSRTVSTRND*
>MR_St1_22471152
FLLVVNTKGTNVWCAAAEGVFTTDTVLSHLKVYNVGELVNHQRLILPQLSVAGVKRKELK
EHDWEGIYGPVYFADLNEFLNNGLTKNKDMQALEYGYWERFKMGL
>MR_St1_22504478
KGTNVWCAAAEGIFTTDIVLSHLKVYNVGKLVNHHQLILPQLSVAGVKRKELQEHGWEGI
YGPVYFADLKEFLNNGLTKNKDMQALEYGYWERFKMGLSHAVFCTLVCIVPIFLFASDYW
IQAIVLVWYFAFCMQ
>MR_St1_22556112
PVLVTCNFDYTVRHLKKYLEKEQLDCFLLVVNTKGTNVWCAAAEGIFTTETVLAHLKVYN
VKDLVDHTRLIL
>MR_St1_22943370
MIGWVKDIYQTLFRFARFSCEPETVAIGNPEKSSPVLVTCNFDYTVRHLKKYLAKEQLDC
FLLVVNTKGTNVWCAAAEGIFTTETVLAHLKVYNVKDLVDHTRLILPQLSVAGVKRKGLK
EHGWEGIYGPVYFTDLKEFLSNGLTKTKDMQALEYGYWERFKMGLSHAVFCTLVCILPIF
LFASDRWLQAITLVWYFAFSMQLIEHFIPFHRLLYKGLTLTLPVLAVALFSVTDPVLKTQ
AIIGIIALGAYIGYDAQGHSHLGQNQQSGKLLARIFATLALTYGGTLLL*
>MR_St1_23650276
MIGWIKDIYQTLFRFARFPCEPDTVLIGNPDKSSPVLVTCNFDYTVRHLKDYLEKEQLDC
FLLVVNTKGTNVWCAAAEGIFTTDTVLSHLK

>MR_St1_563600
MSAILRLRDLFIEALQTAFRLFPWPTEAGLRSVGQPGPSSPVLLTGNYDLTVRRLVRALK
GCDVWLVVAPSGGINVWCAAAGGHLTTHQVVTALKTSGVDQRVDHRHVILPQLAATGVLG
LDVFRRSRWRVRFGPVSMNDLPEYLSNGEKTDAMRRVLFPLNDRLEMAAMWAAPASIVLC
GIALWVEPGWVVPLALLTAVMSIAVFTLYDRLGEARRWILMAVFVALSVGVTGAAGGAMA
AILAAAVAPAILTAALTYDYSGTTPLEGGSHFEQRRWSIVLDKDRCEGVFRCWEVCPEAC
FEKLEDQRKVVLEHDDRCIRCGACVVQCPKDALFFQDADGARIEPEVIRRFKLNLLGKRK
VDAG*
>MR_St1_719880
MTVAAVVRNSVLEVLQTAFRLVPWPTEAGLRSVGCPDESSPVLLTCNYDLTVRRLLAALE
GCDAWLVVAPTRGINVWCAAAGGHMGTHQVVSALKTSGVADRVRHRTVILPQLAATGVLA
LDVFRRCHWRVRFGPVAAADLPAYLATGEKTDAMRRVTFPLSDRLQMAASWAAPASIVFG
GLALFFAPAWALPLCALVTAMAVAAFTVFDRLGAHRRAILAAAFT
>MR_St1_981778
MKALLLDALQTGLRLFPWPTETGLRRSGSPGSSSPVLVTCNYDLTVRRLMAELGGIDAWV
VVAPSRGVNVWCAAAGGLLTTSQVITALKTSGVEKEVTNKRAVLPQLAATGVLGREVAKR
SGWKVVFGPVHARDLPRYLEAGMKKDGSMRRVRFGARERSEMAIAWAFPTSLLLGALLAL
VSVSWGLVAVTQAWLMSFLIFFVYDRMGRLRWPVLWLVSATAALAWPLSAGATLVNCGQA
LVSTTLILAVLTFDHAGSTPTVGGSHFDSRRWAITLDSAACVGVYNCEAVCPETCFEQVP
GSRTIELAHEDRCVKCGACVVQCPVDALYYQDDSGRRIEPATIRRYKLNLFGQRSVEVAG
GGAV*
>MR_St1_2207827
MLPWPTETGLRSVGQPGRKSPVLVTCNYDLTVRRLQAALEGIDAWIVVAPSSGVNVWCAA
AGGHFGTHQVVTALKTSGVAEVVDHRRAILPQLAATGVERLELKRRCGWNASFGPVRAED
LPEYLARDQQKDDPMRQVRFGAFERIEMAIAWGGPAALILAGTAVFVRPGWALPLAALAL
GLAGGVFFTYERIPGPRRSLFLAASVVASLAVVLIAGGSTAALVTAGLAAASLSVLLTYD
YAGSTPIEGGSHFDERRFEIRLDLDRCKGVYSCWEVCPEACFEKPEPDSGVEVERAQADR
KGRRPISLAHDDRCVRCGACIVQCPLDALAFETPDGERIEPDVIRRFKLNLIGSRTVASR
HD*
>MR_St1_2365126
MTGWIKDIYQTLFRFARFPCEPDTVLIGNPDKSSPVLVTCNFDYTVRHLKDYLEKEQLDC
LLLVVNTKGTNVWCAAAEGIFTTDTVLSHLKVYNVGELVNHHQ
>MR_St1_2428083
MIGWIKDIYQTLFRFARFPCEPETIAIGSPDKSSPILVTCNFDYTVRHLKEYLKKEALDC
FLLVVNTKGTNVWCAAAEGVFTTDTVLSHLKVYNVGELVNHKRLILPQLSVAGVKRKELK
EHDWEGIYGPVYFTDLKEFLNSGLTKNKDMQALEYGYWERFKMGLSHAAFCTLVCIIPIF
LFASDWWIQGIGLVWYFAFSMQLIEHFIPFERLLYKGLALSLPILVLTLTSITDPVLKTQ
ATLGVIALGGYIGYDAQGHSHLGQNQKSGAIFAGMFAFLALVYGGTLFL*
>MR_St1_4129914
KNYLEKEQLDCFLLVVNTKGTNVWCAAAEGIFTTDIVLSHLKVYNVGKLVNHHQLILPQL
SVAGVKRKELQEHGWEGIYGPVYFADLKEFLNNGLTKNKDMQALEYGYWERFKMGLSHAV
FCTLVCIVPIFL
>MR_St1_4528379
MTIGARCRDGCLELLQTAFRFAPWPTQPGLRRLGEPDETSPVLLTGNYDLTVRRLVRALE
GHDAWLLVAPSGGINVWCAAAGGHLSTHQVVTVLKTSGIAERVAHRRVILPQLAATGVTA
LEVFRRCRWKVAFGPVSASDLPEYLATSEKTDAMRRVRFSLSERLEMAAMWGVPAALIAG
GVALWLQPGWALPVIALIAAMSVAVFTLYDRLGSARRPVLVLVSSALAVLGTFFAGGGAP
ALVAAALLPGVIGFLLTFDYAGSTPLEGSSHFEQREWSITLDPERCEGVFRCWEVCPEAC
FEKREGERKVELAHDDRCVRCGACVVQCPKDALFFEDEKGVRIEPAVIRKFKLNLLGQRT
VDAG*
>MR_St1_5587695
MVKNILQCIFRMFPWPTETGLRRAGRPGRTSPVLVTCNYDLTVRRLQAALKGVDAWIVVA
PSSGVNVWCAAAGGHFGTHQIVTALKTSGVAEVVDHRRAILPQLAATGVERLEVKRRCGW
NASFGPVHVEDLPEYLARSQQKDDAMRRVRFGIVERIEMAVAWGGPAALVLGCIAGFVRP
GWALPLVGFALGLAFAVFFTYERTPGPRRWIWLATSVAAGLAAVLIAGGGTAALVTAGLT
AAALSTLLTFDYAGSTPIEGGSHFDERRFDISLDLDRCKGVYSCWEVCPEACFEKPEPGS
SVEVERANVDRKGRAPIALAHEDRCVRCGACIVQCPLNALAFEAPGGERIEPDVIRRFKL
NLIGSRTVSTRND*
>MR_St1_5759969
MIGWIKDIYQTLFRFARFPCEPETVSVGNPDKSSPVLVTCNFDYTVRHLKKYLEKEQLDC
FLLVVNTQGTNVWCAAAEGIFTTETVLAHLKVYNVKDLVDHTRLILPQLSVAGIKRKDLK
EHGWEGIYGPVYFTDLKEFLKNGLTKTKEMQALEYGYWERFKMGLSHAVFCTLVCILPIF
LFASDWWLQAIALVWYFAFSMQLIEHFIPFHRLLYKGLALTLPVLAIALFSVTDSVLRIQ
ATIGIIALGAYIGYDAQGHSHLGQNQQSGKLFARIFASLALIYGGTLLL*
>MR_St1_8144093
SPVLVTCNYDLTVRRLQAALEGIDAWIVVAPSSGVNVWCAAAGGHFGTHQVVTALKTSGV
AEVVDHRRATLPQLAATGVERLELKRRCGWNASFGPVRAEDLPEYLAR
>MR_St1_9034530
MINWIKDIYQTLFRFARFPCEPETVTIGNPDKSSPVLVTCNFDYTVRHLKEYLKKEALDC
FLLVVNTKGTNVWCAAAEGVFTTDIVLSHLKVYNVGELVNHKRLILPQLSVAGVKRKELK
EHGWEGIYGPVYFTDLKEFLNNGLTKNKDMQALEYGYWERFKMGLSHAVFCTLVCIIPIF
LFASDWWIQGIGLVWYFAFSMQLIEHFIPFERLLYKGLALSLPILVLTLTSITDHVLKTQ
ATLGVIALGGYIGYDAQGHSHLGQNQKSGAIFAGMFSFLALVYGGTLFL*
>MR_St1_9415384
RHLKKYLEKEQLDCFLLVVNTQGTNVWCAAAEGIFTTETVLAHLKVYNVNDMVDHTRLIL
PQLSVAGIKRKDLKEHGWEGIYGPVYFTDLKEFLKNGL
>MR_St1_9622456
MIAWVKDIYQTLFRFARFPCEPETVAVGNPDKSSPVLVTCNFDYTVRHLKKYLEKEQLDC
FLLVVNTKGTNVWCAAAEGIFTTETVLAHLKVYNVKDLVDHTRLILPQLSVAGVKRKDLK
DHGWEGIYGPVYFTDLKEFLNNGLTKTKDMQALEYGYWERFKMGLSHAVFCTLVCILPIF
LFASDRWLQAIALVWYFAFSMQLIEHFIPFHRLLYKGLALTLPVLAVALFSVTDSVLKIQ
ATIGIVALGAYIGYDAQGHSHLGQNQKSGKLFARIFASLALIYGGTLLL*
>MR_St1_10681596
MIDWIKDIYQTLFRFARFPCEPETVPIGNPDKSSPVLVTCNFDYTVRHLKNYLEKEQLDC
FLLVVNTKGTNVWCAAAEGIFTTDIVLSHLKVYNV
>MR_St1_11423890
MIGWIKDIYQTLFRFARFPCEPETVSVGNPDKSSPVLVTCNFDYTVRHLKKYLEKEQLDC
FLLVVNTQGTNVWCAAAEGIFTTETVLAHLKVYNVKDLVDHTRL
>MR_St1_12007708
IKDIYQTLFRFARFPCEPETIAIGSPDKSSPILVTCNFDYTVRHLKGYLKKEALDCFLLV
VNTKGTNVWCAAAEGVFTTDTVLSHLKVYNVGE
>MR_St1_13645251
MIGLIKDIYQTLFRFARFSCEPETVLIGNPDKSSPVLVTCNFDYTVRHLKDYLEKEQLDC
FLLVVNTKGTNVWCAAAEGIFTTETVLSHLKVYNVRELVNHTRLILPQLSVAGVKRKALK
EHGWEGIYGPVYFTDLKEFLDNGLTKTKDMQALEYGYWERFKMGLSHAVFCTLVCILPIF
LFASDWWIQAIVSVWYLAFSMQLIEHFIPLDRLLYKGLMLSLPILALTMTSVKDPVLKTQ
TTLGIIALGS*
>MR_St1_13767312
MIGWIKDIYQTLFRFARFPCEPDTVLIGNPDKSSPVLVTCNFDYTVRHLKDYLEKEQLDC
FLLVVNTKGTNVWCAAAEGIFTTDTVLSHLKVYNVGELVNHHQLILPQLSVAGVKRKELK
EHGWEGIYGPVYFADLKEFLNNGLTKNKDMQALEYGYWERFKMGLSHAVFCTLVCIVPIF
LFASDYWIQAIVLVWYFAFCMQLIEHFIPFARLLYKGLVLSLPILALTMTSVKDPVLKTQ
TTLGIIALGSYIGYDAQGHSHLGQNQQSGGIFAKIFIVLVLVYGGTLFL*
>MR_St1_13844902
ALDCFLLVVNTKGTNVWCAAAEGVFTTDTVLSHLKVYNVGELVNHKRLILPQLSVAGVKR
KELKEHGWEGIYGPV
>MR_St1_13844998
ALDCFLLVVNTKGTNVWCAAAEGVFTTDTVLSHLKVYNVGELVNHKQLILPQLSVAGVKR
KELKEHDWEGIYGPVYFTDLKEFLNNGLTKNKD
>MR_St1_15197144
MIGWIKDIYQTLFRFARFPCEPETIAIGSPDKSSPILVTCNFDYTVRHLKEYLKKEALDC
FLLVVNTKGTNVWCAAAEGVFTTDTVLSHLKVYNAGELVNHKRLILPQLSVAGVKRKELK
EHGWEGIYGPVYFTDLKEFLN
>MR_St1_16608134
MANTAVLRDVAQAVLRLFPWPTEPGLRTVGTPGPESPVIITGNYDLTVRRVLAALRGLDA
WVVVASSRGINVWCAAAGGLLSTAQVITALKT
>MR_St1_16611858
MIDSLKDIYQTLFRFARFACEPETIAIGSPDKSSPILVTCNFDYTVRHLKAYLEKESLDC
FLLVVNTQGTNVWCAAAEGVFTSETVLSHLKVYNVAEQVNHKQLILPQLSVAGVKRKALK
EHGWEGIYGPVYFSDLKDFLNNGLTKSKDMQALKYGYWERFKMGLSHAVFCTLVCILPIF
IFASDWWIQAIALVGYFAFSLQLIEHFIPFDRLLYKGLVLTLPVLAFVLTSITDPILKTQ
ATLGII
>MR_St1_17234596
ILVTCNFDYTVRHLKEYLKKEALDCFLLVVNTKGTNVWCAAAEGVFTTDTVLSHLKVYNV
GELVNHKRLILPQLSVAGVKRKELKEHGWEGIYG
>MR_St1_17479261
KNYLEKEQLDCFLLVVNTKGTNVWCAAAEGIFTTDIVLSHLKVYNVGKLVNHHQLILPQL
SVAGVKRKELQEHGWEGIYGPVYFADLKEFLNNGLTKNKDMQALEYGYWERFKMGLSHAV
FCTLVCIVPIFLFASDYWIQAIVLVWYFAFCMQLIEHFIPFARLLYKGLVLSLPILALTL
TSVKDPVLKIQVAMGIIALGAYIGYDAQGHSHLGQNQQSGKLFTMIFAFSVLVYGGTLLL
*
>MR_St1_18611933
MAMVARLRDLGLEVLQTAFRLFPWPTQPGLRRVGEPDETSPVLLTGNYDLTVRRLARAIE
GIDAWLLVAPSGGINVWCAAAGGHLTTHQVVTALKTSGIAELVKHRRVILPQLAATGVTA
LEVFRRCRWKVAFGPVSASDLPEYLATGEKTDAMRRVRFSLRDRLEMASMWGAPAALIAG
GIALWFRPGWTLPLLALIAAMSIAVFTAYDRLGVARRSVLIGSSTALALLATLLGGGGSP
ALVAAALLPAALGLLLTFDYAGSTPLEGGSHFEQRNWSITLDPERCEGVYRCWEVCPEAC
FEKREADRKVELVHDDRCVRCGACVVQCPKDALFFQDDEGVRIEPAVIRKFKLNLLGQRT
VD
>MR_St1_18691655
TGNYDLSVRRVIAALEGRDAWLVVAPSNGINVWCAASGGHFGTPQVVTALKTSGIAERVR
HRRAILPQLAATGVQARDVMRRCGWRTRFGPVRAEDLPAYLDAEGKKTDAMRCVRFGTRE
RLEMAVMSGVPAALLAAGLAALVHPPFALPLAALAVAAAVACFGVYDRLPEPRRAFFTAG
LVVSALAVT
>MR_St1_20037256
KEYLKKEALDCFLLVVNTKGTNVWCAAAEGVFTTDTVLSHLKVYNVGELVNHKRLILPQL
SVAGVKRKELKEHGWEGIYG
>MR_St1_20619824
MIGWVKDIYQTLFRFARFSCEPETVAIGNPEKSSPVLVTCNFDYTVRHLKKYLAKEQLDC
FLLVVNTKGTNVWCAAAEGIFTTETVLAHLKVYNVKDLVDHTRLILPQLSVAGVKRKGLK
EHGWEGIYGPVYFTDLKEFLSNGLTKTKDMQALEYGYWERFKMGLSHAVFCTLVCILPIF
LFASDRWLQAITLVWYFAFSMQLIEHFIPFHRLLYKGLALTLPVLAVALFSVTDPVLKIQ
AIIGIIALGAYIGYDAQGHSHLGQNQQSGKLFARIFATLALTYGGTLLL*
>MR_St1_20842510
TETGLRSVGQPGRKSPVLVTCNYDLTVRRLQAALEGIDAWIVVAPSSGVNVWCAAAGGHF
GTHQVVTALKTSGVAEVVDHRRAILPQLAATGVERLELKRRCGWNASFGPVRAEDLPEYL
ARDQQKDDPMRQVRFGAFERTEMAIAWGGPAALILAGSAVFVRPGWALPLAALALGLAGV
VFFTYERMPGPRRSLFLVASVVASLAAVLIAGGSTAALVTAGLAAASLSVLLTYDYAGST
PIEGGSHFDERRFEITLDLDRCKGVYSCWEVCPEACFEKPEPDSGVEVERAHADRKGRRP
IDLAHDDRCVRCGACIVQCPLDALAFETSDGERIEPDVIRRFKLNLIGSRTVASRNG*
>MR_St1_10470582
AVSEVHNFAMESVQTALRLFPWPTATGLRRVGHPDASSPVLLTGHYDPTVRRLTRALAGS
DVWLLVAPSGGINVWCASAGGHLTTHQVVTVLKTSGIAGLV
>MR_St1_19261409
MTAVDTLAEVALTGLRLVPFPTKTGVVEIGTPDRMSPVFVTGNYDLTVRRVKRALRGIDA
YLVVANSGGMNVWCASSGGHLTTHQVVTALKLSGLEERVTHREVILPQLAATGVEGKDVR
RRSGWIVRFGPAEADDIQAYLAAGKDKTPELRRVRWGSRERFEMAAAWATPMSIIAALFA
FGHRVGAVALIWALALAV
>MR_St6_1061635
MIKGRIKDIYQTLFGFVRFPCEPGTLQIGNPDRSSPLLVTCNFDYTVRGLRRYLERARID
CFVLVVDTRGTNVWCAASEGVLSTQRVLAHLKTYDVADMLDHRRIILPQLAAVGVKRA
>MR_St6_1377880
GTNVWCAAAEGIFTTDTVLSHLKVYNVGGLVNHHQLILPQLSVAGVKRKELKEHGWEGIY
GPVYFTDLKEFLNNGLTKNKDMQALEYGYWERFKMGLSHAVFCTLVCIVTIFLFASDYCI
QAIVLVWYFAFCMQLIEHFIPLTRLLYKGLVLSLPILALALTSVKD
>MR_St6_1880772
MIGWIKDIYQTLFRFSRFPCEPETIAIGSPDKSSPILVTCNFDYTVRHLKEYLKKEALDC
FLLVVNTKGTNVWCAAAEGVFTTDTVLSHLKVYNVGELVNHKRLILPQLSVAGVKRKELK
EHDWEGIYGPVYFTDLKEFLNNGLTKNKDMQALEYGYWERFKMGLSHAVFCTLVCII
>MR_St6_1920845
KSSPIFVTCNFDYTVRHFKEYLKKEALDCFLLVVNTKGTNVWCAAAEGVFTTDKVLSHLK
VYNVGELVNHKRLILPQLSVAGVKRKEIKEHGWEGIYGPVYFTDLKEFLNNGLTKNKDMQ
VLEYGYWERFKMGLSHAVFCTLVCIIPIFLFASDWWIQGIVLVWYFAFSMQLIEHFIPFE
RLLYKGLALSLPILVLTLTSITDPVLKTQATLGVIALGGYIGYDAQGHSHLGQNQKSGAI
FAGMFA
>MR_St6_2138222
MINWIKDIYQTLFRFARFPCEPETVTIGNPDKSSPVLVTCNFDYTVRHLKEYLKKEALDC
FLLVVNTKGTNVWCAATEGVFTTDIVLSHLKVYNVGELVNHKRLILPQLSVAGVKRKELK
EHGWEGIYGPVYFTDLKEFLNNGLTKNKDMQALEYGYWERFKMGLSHAVFCTLVCII
>MR_St6_5316912
MIDWIKDIYQTLFRFARFPCEPDTVLIGNPDKSSPVLVTCNFDYTVRHLKDYLEKEQLDC
FLLVVNTKGTNVWCAAAEGIFTTDTVLSHLKVYNVGELVNHHQLILPQLSVAGVKRKELK
EHGWEGIYGPVYFADLKEFLNNGLTKNKDMQALEYGYWERFKMGLSHAVFCTLVCIVPIF
LFASDYWI
>MR_St6_5493778
MIGWIKDIYQTLFRFARFPCEPETVSVGNPDKSSPVLVTCNFDYTVRHLKKYLEKEQLDC
FLLVVNTQGTNVWCAAAEGIFTTETVLAHLKVYNVNDMVDHTRLILPQLSVAGIKRKDLK
EHGWEGIYGPVYFTDLKEFLKNGLTKTKDMQALEYGYWERFKMGLSHAVFCTLVCILPIF
LFASDWWLQAIALVWYFAFSMQLIEHFIPFHRLLYKGLALTLPVLAIVLFSVTDSVLRIQ
ATIGIIALGAYIGYDAQGHSHLGQNQQSGKLFA
>MR_St6_10475636
MIGWIKDIYQTLFRFARFPCEPEAIAIGSPDKSSPILVTCNFDYTVRHLKDYLKKEALDC
FLLVVNTKGTNVWCAAAEGVFTTDKVLSHLKVYNVGELVNHKRLILPQLSVAGVKRKELK
EHDWEGIYGPVYFTDLKEFLNN
>MR_St6_14411380
MSALRGALQTAFRLVPWPTETGVRAVGSPDEWSPVLVTGNYDLTVRRVLAALEGLDVWVV
VAPSSGINVWCAASGGHFGTPQVVTALKTSGIAERVRHRRAILPQLAATGVQARDVMRRC
GWRTRFGPVRAEDLPAYLEAEGKKTDAMRCVRFGARERLEMAVMSGVPAALLAGGIAALV
HPPFALPLAALGVAAGLACFGVYDRLP
>MR_St6_17594251
MKALLLDALQTGLRLFPWPTETGLRRSGSPGPSSPVLVTCNYDLTVRRLMAELGGIDAWV
VVAPSRGVNVWCAAAGGLLTTSQVITALKTSGVEKEVTNKRAVLPQLAATGVLGREVAKR
SGWKVVFGPVHARDLPRYLETGM
>MR_St6_451374
MIGWIKDIYQTLFRFARFPCEPETIAIGSPDKSSPILVTCNFDYTVRHLKEYLKEEALDC
FLLVVNTKGTNVWCAAAEGIFTTGTVLSHLKVYNVGELVNHKRLILPQLSVAGVKRKELK
EHGWEGIYGPVYFTDLKEFLNNGLTKNKDMQALEYGYW*
>MR_St6_909657
MIGWIKDIYQTLFRFARFPCEPETIAIGSPDKSSPILVTCNFDYTVRHLKEYLKKEALDC
FLLVVNTKGTNVWCAAAEGVFTTDTVLSHLKVYNVGE
>MR_St6_1697059
MINWIKDIYQTLFRFARFPCEPETVTIGNPDKSSPVLVTCNFDYTVRHLKEYLKKEALDC
FLLVVNTKGTNVWCAAAEGVFTTDIVLSHLKVYNVGELVNHKRLILPQLSVAGVKRKELK
EHGWEGIYGPVYFTDLKEFLNNGLTKNKDMQALEYGYWERFKMGLSHAVFCTLVCIIPIF
LFASDWWIQGIGLVWYFAFSMQLIEHFIPFERLLYKGLALSLPILVLTLTSITDPVLKTQ
ATLGVIALGGYIGYDAQGHSHLGQNQKSGTIFAGMFAFLALVYGGTLFL*
>MR_St6_2403201
MIDWIKDIYQTLFRFARFPCEPETVPIGNPDKSSPVLVTCNFDYTVRHLKNYLEKEQLDC
FLLVVNTKGTNVWCAAAEGIFTTDIVLSHLKVYNVGKLVNHHQLILPQLSVAGVKRKELQ
EHGWEGIYGPVYFADLKEFLNNG
>MR_St6_2403307
TVPIGNPDKSSPVLVTCNFDYTVRHLKNYLKKEQLDCFLLVVNTKGTNVWCAAAEGIFTT
DIVLSHLKVYNVGKLVNHHQLILPQLSVAGVKRKELQEHGWEGIYGPVYFADLKEFLNNG
>MR_St6_3198557
MIGWIKDIYQTLFRFARFPCEPETVPIGNPDKSSPVLVTCNFDYTVRHLKNYLEKEQLDC
FLLVVNTKGTNVWCAAAEGIFTTDTVLSHLKVYNIGELVNHHQLILPQLSVAGVKRKELQ
EHGWEGIYGPVYFADLKEFLNNGLTKNKDMQALEYGYWERFKMGLSHAVFCTLV
>MR_St6_3924265
MTIGARCRDGCLELLQTAFRFAPWPTQPGLRRLGEPDETSPVLLTGTYDLTVRRLVRALE
GHDAWLLVAPSGGINVWCAAAGGHLSTHQVVTVLKTSGIAERVAHRRVILPQLAATGVTA
LEVFRRCRWKVAFGPVSASDLPEYLATSEKTDAMRRVRFSLSERLEMAAMWGVPAALIAG
GVALWLQPGWALPVIALIAAMSVAVFTLYDRLGSARRPVLVLVSSALAVLGTFFAGGGAP
ALVAAALLPGVIGFLLTFDYAGSTPLEGSSHFEQREWSITLDPERCEGVYRCWEVCPEAC
FEKREGERKVELAHDDRCVRCGACVVQCPKDALFFEDEKGVRIEPAVIRKFKLNLLGQRT
VDAG*
>MR_St6_4668914
MSALRDALQMAFRLVPWPTETGVRAIGKPDEWSPVLVTGNYDLSVRRVTAALEGRDAWLV
VAPSSGINVWCAASGGHFGTPQVVTALKTSGVAERVRHRRAILPQLAATGVQARDVMRRC
GWRTRFGPVRAEDLPAYLDAEGKKTDAMRCVRFDARERLEMAVMSGVPAALLAAGLAALV
HPPYALPLAGLAVIAAVACFGVYDRLPEPRRAIFTASLVALALTLTALSGGGTAALLAAA
GTAGLLGAGLTFDYSGSTPIEGGSHFEERAWHVVLDKERCQGVHTCWEVCPEACFEKPTG
EDRRIELAHEDRCVRCGACIVQCPLDALAFQNDAGDRVPPETIRRYKLNLLGQRKIERTS
PSSPD*
>MR_St6_5631581
INVWCAAAGGHMSTHQVVSALKTSGVADRVRHRNVILPQLAATGVLALDVFRRCRWRVRF
GPVAAADLPAYLGTGEKTDEMRRVTFPLSDRLQMAASWAAPAAIVFGGLALFFAPAWALP
LCALVTAMAVAAFTVFDRLGAHRRAILAAAFTAI
>MR_St6_5660283
MSAIKNILQCIFRMLPWPTETGLRSVGQPGRKSPVLVTCNYDLTVRRLQAALEGIDAWIV
VAPSAGVNVWCAAAGGHFGTHQVVTALKTSGVAEVVDHRRAILPQLAATGVERLELKRRC
GWNASFGPVRAEDLPEYLARDQQKDDPMRQVRFGAFERIEMAIAWGGPAALILAGTAVFV
RPGWALPLAALALGLAGGVFFTYERIPGPRRSLFLAASVVASLAVVLIAGGSTAALVTAG
LAAASLSVLLTYDYAGSTPIEGGSHFDERRFEIRLDLDRCKGVYSCWEVCPEACFEKPEP
DSGVEVERAQADRKGRRPISLAHDDRCVRCGACIVQCPLDALAFETPDGERIEPDVIRRF
KLNLIGSRTVASRHD*
>MR_St6_6350104
KEYLKKEALDCFLLVVNTKGTNVWCAAAEGVFTTDTVLSHLKVYNVGELVNHKRLILPQL
SVAGVKRKELKEHGW
>MR_St6_6350246
MIGWIKDIYQTLFRFARFPCEPETIAIGSPDKSSPILVTCNFDYTVRHLKEYLKKEALDC
FLLVVNTKGTNVWCAAAEGVFTTDTVLSHLKVYNVGELVNHKRLILPQLSVAGVKRKELK
EHGW
>MR_St6_6495940
DLTVRRLQAALEGIDAWIVVAPSSGVNVWCAAAGGHFGTHQVVTALKTSGVAEVVDHRRA
ILPQLAATGVERLELKRRCGWNASFGPVRAEDLPEYLARDQQKDDPMRQVRFGAFERTEM
AIAWGGPAALILAGSAVFVRPGWALPLAALALGLALVVFFTYERMPGPRRSLFLIASVVA
SLAAVLIAGGSTAALVTAGLAAASLSVLLTYDYAGSTPIEGGSHFDERRFEITLDLDRCK
GVYSCWEVCPEACFEKPEPESGVEVERAHADRKGRRPIDLAHDDRCVRCGACIVQCPLDA
LAFETSDGERIEPDVIRRFKLNLIGSRTVASRNG*
>MR_St6_6855347
LKEYLKKEALDCFLLVVNTKGTNVWCAAAEGVFTTDTVLSHLKVYNAGELVNHKRLILPQ
LSVVGVKRKELKEHGWEGIYGPVYFIDLKEFLNNGLTKNKDMQALEYGYWERFKMGLSHA
VFCTL
>MR_St6_7282853
MSALRDALQMAFRLVPWPTETGVRAVGNPDEWSPVLVTGNYDLSVRRVIAALEGRDAWLV
VAPSSGINVWCAASGGHFGTPQVVTALKTSGVAERVRHRRAILPQLAATGVQARDVMRRC
GWRTRFGPVRAEDLPAYLDAEGKKTDAMRCVRFGTRERLEMATMSGVPAALLAAGLAALV
HPPFALPLAALAVAAAVACFGVYDRLPEPRRAFFTAGLVVSALAVTALFGGGTAALLTAA
GGAGLLGAGLTFDYSGSTPIEGGSHFEERAWHVVLDKERCQGVHTCWEVCPEACFEKPTG
KDRRIELAHEDRCVRCGACIVQCPLDALSFQNDAGERVPPETIRRYKLNLLGQRKIERTS
PPTRA*
>MR_St6_8031975
MIGWIKDIYQTLFRFARFPCEPETVSVGNPDKSSPVLVTCNFDYTVRHLKKYLEKEQLDC
FLLVVNTQGTNVWCAAAEGIFTTETVLAHLKVYNVKDLVDHTRLILPQLSVAGIKRKDLK
EHGWEGIYGPVYFTDLKEFLKNGLTKTKEMQALEYGYWERFKMGLSHAVFCTLVCILPIF
LFASDWWLQAIALVWYFAFSMQLIEHFIPFHRLLYKGLALTLPVLAIALFSVTDSVLRIQ
ATIGIIALGAYIGYDAQGHSHLGQNQQSGKLFARIFASLALIYGGTLLL*
>MR_St6_9687525
MIGLIKDIYQTLFRFARFSCEPETVLIGNPDKSSPVLVTCNFDYTVRHLKDYLEKEQLDC
FLLVVNTKGTNVWCAAAEGIFTTETVLAHLKIYNVRKLVNHTRLILPQLSVAGVKRKILK
EHGWEAIYGPVYFSDLKEFLNNGLTKNKDMQALEYGYWERFKMGLSHAVFCTLVCIVPIF
FFASDWWIHGVALVWYFAFCMQLVEYFIP
>MR_St6_9998873
RHLKKYLEKEQLDCFLLVVNTQGTNVWCAAAEGIFTTETVLAHLKVYNVKDLVDHTRLIL
PQLSVAGIKRKNLKEHGWEGIYGPVYFTDLKEFL
>MR_St6_10082179
LGAQGAGMKLRAFPGALWDLVFRMFPHRAPTGLVAIGNPGESAPVLVTGNYTLTVRRVKQ
ALEGQDAWLLVANSQGINVWCAAGGGHFTHHDVISGVRTSRVAERVSHRRLILPQLAATG
VERSEILARTGWEVRWGPARLEDLPPFLQRGARVRREERKVRFPLWERLEMACQWEMGFL
VVGLSLALWLQGWEAALAFGLSS
>MR_St6_10577500
DIYQTLFRFARFPCEPETIAIGSPDKSSPILVTCNFDYTVRHLKEYMKKEALDCFLLVVN
TKGTNVWCAAAEGVFTTDTVLSHLKVYNVGELVNHK
>MR_St6_11153791
DIYQTLFRFARFPCEPETVPIGNPDKSSPVLVTCNFDYTVRHLKNYLEKEQLNCFLLVVN
TKGTNVWCAAAEGIFTTDIVLSHLKVYNVGKLVNHHQLILPQLSVAGVKRKELQEHGWEG
IYGP
>MR_St6_11422799
MTAATIVRNSVLEVLQTAFRLVPWPTEAGLRSVGSPDESSPVLLTCNYDLTVRRLLAALE
GCDAWVVVAATRGINVWCAAAGGHMSTHQVVSALKTSGVADRVR
>MR_St6_11743168
MIGWVKDIYQTLFRFARFSCEPETVAIGNPEKSSPVLVTCNFDYTVRHLKKYLAKEQLDC
FLLVVNTKGTNVWCAAAEGIFTTETVLAHLKVYNVKDLVDHTRLILPQLSVAGVKRKGLK
EHGWEGIYGPVYFTDLKEFLSNGLTKTKDMQALEYGYWERFKMGLSHAVFCTLVCILPIF
LFASDRWLQAITLVWYFAFSMQLIEHFIPFHRLLYKGLALTLPVLAVALFSVTDPVLKIQ
AIIGIIALGAYIGYDAQGHSHLGQNQQSGKLFARIFATLALTYGGTLLL*
>MR_St6_11926849
MIGWIKDIYQTLFRFARFPCEPKTIAIGIPYKSSPILVTCNFDYTVRHLKEYLKKEALDC
FLLVVNTKGTNVWCAAAEGVFTTDTVLSHLKVYN
>MR_St6_12177521
NPDKSSPVLVTCNFDYTVRHLKDYLEKEQLDCFLLVVNTKGTNVWCAAAEGIFTTDTVLS
HLKVYNVGELVNHHQ
>MR_St6_13453909
IYQTLFRFARFPCEPDTVLIGNPDKSSPVLVTCNFDYTVRHLKDYLGKEQLDCFLLVVNT
KGTNVWCAAAEGIFTTDTVLSHLKVYNVGELVNHHQLILPQLSVAGVK
>MR_St6_15266588
QTLFRFARFPCEPDTVLIGNPDKSSPVLVTCNFDYTVRHLKDYLEKEQLDCFLLVVNTKG
TNVWCAAAEGIFTTDTVLSHLKVYNVGELVNHHQ
>MR_St6_15663667
MIGWIKDIYQTLFRFARFPCEPDTVLIGNPDKSSPVLVTCNFDYTVRHLKDYLEKEQLDC
FLLVVNTKGTNVWCAAAEGIFTTDTVLSHLKVYNVGELVNHHQLILPQLSVAGVKRKELK
EHGWEGIYGPVYFADLKEFLNNGLTKNKDMQALEYGYWERFKMGLSHAVFCTLVCIVPIF
LFASDYWIQAIVLVWYFAFCMQLIEHFIPFTRLLYKGLVLSLPILALALTSVKDPVLKIQ
VTMGIIALGAYIGYDAQGHSHLGQNQQSGKLFTMIFAFLALVYGGTLLL*
>MR_St6_15783524
INVWCAAAGGHMSTHQVVSALKTSGVADRVRHRNVILPQLAATGVLALDVFRRCRWRVRF
GPVAAADLPAYLGTGEKTDEMRRVT
>MR_St6_15783807
LEGCDAWVVVAATRGINVWCAAAGGHMSTHQVVSALKTSGVADRVRHRNVILPQLAATGV
LALDVFRRCRWRVRFGPVAAADLPAYLGTGEKTDEMRRVT
>MR_St6_6984405
IKDIYQTLFRFARFPCEPETIAIGSPDKSSPILVTCNFDYTVRHLKGYLKKEALDCFLLV
VNTKGTNVWCAAAEGVFTTDTVLSHLKVYNVGE
>MR_St6_7301575
MIDWIKDIYQTLFRFARFPCEPETVPIGNPDKSSPVLVTCNFDYTVRHLKNYLEKEQLDC
FLLVVNTKGTNVWCAAAEGIFTTDIVLSHLKVYNVGKLVNHHQLILPQLSVAGVKRKELQ
EHGWEGIYGPVYFADLKEFLNNGLTKNKDMQALEYGYWERFKMGLSHAVFCTLVCIVPIF
LFASDYWIQAIVLVWYFAFCMQL
>MR_St6_8120617
MAMVARLRDLGLEVLQTAFRLFPWPTQPGLRRVGEPDETSPVLLTGNYDLTVRRLARAIE
GIDAWLLVAPSGGINVWCAAAGGHLTTHQVVTALKTSGIAELVKHRRVILPQLAATGVTA
LEVFRRCRWKVAFGPVSASDLPEYLATGEKTDAMRRVRFSLRDRLEMASMWGAPAALIAG
GIALWFRPGWTLPLLALIAAMSIAVFTAYDRLGVARRSVLIGSSTALALLATLLGGGGSP
ALVAAALLPAALGLLLTFDYAGSTPLEGGSHFEQRNWSITLDPERCEGVYRCWEVCPEAC
FEKREADRKVELVHDDRCVRCGACVVQCPKDALFFQDDEGVRIEPAVIRKFKLNLLGQRT
VDSG*
>MR_St6_8358642
MIGWVKDIYQTLFRFARFSCEPETVAIGNPEKSSPVLVTCNFDYTVRHLKKYLAKEQLDC
FLLVVNTKGTNVWCAAAEGIFTTETVLAHLKVYNVKGLVDHTRLILPQLSVAGVKRKGLK
EHGWEGIYGPVYFTDLKEFLSNGLTKTKDMQALEYGYWERFKMGLSHAVFCTLVCILPIF
LFASDRWLQAITLVWYFAFSMQLIEHFIPFHRLLYKGLTLTLPVLAVALFSVTDPVLKIQ
AIIGIIALGAYIGYDAQGHSHLGQNQQSGKLFARIFATLALTYGGTLLL*
>MR_St6_8420626
CNFDYTVRHLKDYLEKEQLDCFLLVVNTKGTNVWCAAAEGIFTTDTVLSHLKVYNVGELV
NHHQLILPQLSVAGVKRKELKEHGWEGIYGPVY
>MR_St6_8539564
MTVAAVVRNSVLEVLQTAFRLVPWPTEAGLRSVGCPDESSPVLLTCNYDLTVRRLLAALE
GCDAWLVVAPTRGINVWCAAAGGHMGTHQVVSALKTSGVADRVRHRTVILPQLAATGVLA
LDVFRRCHWRVRFGPVAAADLPAYLATGEKTDAMRRVTFPLSDRLQMAASWAAPAAIVFG
GLALFLAPAWALPLCALVTAMAVTVFTVFDRLGAHRKTILAATFTAISLGATLLFGGGLA
AAAAAVFAPLLTTAVLTFDYEGSTPLEGGSHFKERKWTITLDAERCQGVYRCWEVCPEAC
FEKLEDTRKVELAHDDRCIRCGACVVQCPQDALFYEDSDGARIEPDVIRTYKLNLLGQRS
VKAR*
>MR_St6_8858960
MSALRDALQMAFRLVPWPTETGVRAVGNPDEWSPVLVTGNYDLSVRRVIAALEGRDAWLV
VAPSSGINVWCAASGGHFGTPQVVTALKTSGIAERVRHRRAILPQLAATGVQARDVMRRC
GWRTRFGPVRAEDLPAYLDAEGKKTDAMRCVRFGTRERLEMATMSGVPAALLAAGLAALV
HPPFALPLAALAMAAAVACFGVYDRLPEPRRAFFTAGLVVSALAVTALFGGGTAALLTAA
GGAGLLGAGLTFDYSGSTPIEGGSHFEERAWHVVLDKERCQGVHTCWEVCPEACFEKPTG
KDRRIELAHEDRCVRCGACIVQCPLDALSFQNDAGERVPPETIRRYKLNLLGQRKIERTS
PPTRA*
>MR_St6_8971185
MTGWIKDIYQTLFRFARFPCEPDTVLIGNPDKSSPVLVTCNFDYTVRHLKDYLEKEQLDC
FLLVVNTKGTNVWCAAAEGIFT
>MR_St6_9882367
MMGWIKDIYQTLFRFSRFPCESETVTIGNPDKSSPVLVTCNFDYTVRHLKDYLEKEQLDC
FLLVVNTKGTNVWCAAAEGIFTTETVLSHLKVYNVRELVNHTRLILPQLSVAGVKRKALK
EHGWEGIYGPVYFTDLKEFLDNGLTKTKDMQALEYGYWERFKMGLSHAVFCTLVCILPIF
LFASDWWIQAIILVWYLAFSMQLIGHFIPLDRLLYKGLVLSLPILALTMTSVKDPVLKTQ
TTLGIIALGSYIGYDAQGHSHLGQNQQSGGIFAKIFIVLVLVYGGTLFL*
>MR_St6_13056025
ETIAIGSPDKSSPILVTCNFDYTVRHLKEYLKKEALDCFLLVVNTKGTNVWCAAAEGVFT
TDTVLSHLKVYNV
>MR_St6_13096418
DCFLLVVNTQGTNVWCAAAEGIFTTETVLAHLKVYNVNDMVDHTRLILPQLSVAGIKRKD
LKEHGWEGIYGPVYFTDLKEFLKNGL
>MR_St6_14842804
ILQWIFRMLPWPTETGLRTVGRPGRTSPVLVTCNYDLTVRRVLAALKGVDAWLVVAPSSG
VNVWCAAAGGHFGTHQVVTALKTSGVADAVDHRRVILPQLAATGVERLELKRRCGWNASF
GPVRAEDLPHYLAHDQRKDDPMRRVRFGAFERIEMAIAWGGPVALIVAGSALLLRPGWAL
PLAGLSLGLALAVFFGYGRIPGPQRWIFLAAAVAASVAGVLVAGGSTASLVAAAVAAAVL
SLILTFDYAGSTPTLGGSLFDERRFEITLDPDRCKGVYSCWEVCPEACFEKPEPDSVV
>MR_St6_15646793
MIAWVKDIYQTLFRFARFPCEPETVAVGNPDKSSPVLVTCNFDYTVRHLKKYLEKEQLDC
FLLVVNTKGTNVWCAAAEGIFTTETVLAHLKVYNVKDLVDHTRLILPQLSVAGVKRKDLK
EHGWEGIYGPVYFTDLKEFLNNGLTKTKDMQALEYGYWERFKMGLSHAVFCTLVCILPIF
LFASDRWLQAIALVWYFAFSMQLIEHFIPFHRLLYKGLALTLPVLAVALFSVTDSVLKIQ
ATIGIVALGAYIGYDAQGHSHLGQNQKSGKLFARIFASLALIYGGTLLL*
>MR_St6_16837915
ALDCFLLVVNTKGTNVWCAAAEGVFTTDTVLSHLKVYNVGELVNHKRLILPQLSVAGVKR
KELKEHGWEGIYG
>MR_St9_1820323
MINWIKDIYQTLFRFARFPCEPETVTIGNPDKSSPVLVTCNFDYTVRHLKEYLKKEALDC
FLLVVNTKGTNVWCAAAEGVFTTDIVLSHLKVYNVGELVNHKRLILPQLSVAGVKRKELK
EHGWEGIYGPVYFTDLKEFLNNNLTKNKDMQALEYGYWERFKMGLSHAVFCTLVCIIPIF
LFASDWWIQGIGLVWYFAFSMQLIEHFIPFERLLYKGLALSLPILILTLTSITDPVLKTQ
ATLGVIALGGYIGYDAQGHSHLGQNQKSGTIFAGMFAFLALVYGGTLFL*
>MR_St9_1351733
MINWIKDIYQTLFRFARFPCEPETVTIGNPDKSSPVLVTCNFDYTVRHLKEYLKKEALDC
FLLVVNTKGTNVWCAATEGVFTTDIVLSHLKVYNVGELVNHKRLILPQLSVAGVKRKELK
EHGWKGIYGPVYFTDLKEFLNNGLTKNKDMQALEYGYWERFKMGLSHAVFCTLVCIIPIF
LFASDWWIQGIGLVWYF
>MR_St9_9034953
MIGWIKDIYQTLFRFARFPCEPETVLIGNPDKSSPVLVTCNFDYTVRHLKDYLEKEQLDC
FLLVVNTKGTNVWCAAAEGIFTTDTVLSHLKVYNVGELVNHHQLILPQLSVAGVKRKELK
ERGWEGIYGPVYFADLKEFLNNGLTKDKDMQALEYGYWERFKMGLSHAVFCTLVCIVPIF
LFASDYWIQAIVLVWYFAFCMQLIEHFIPLTRLLYKGLVLSLPILALALTSVKDPVLKIQ
VTMGIIALGAYIGYDAQGHSHLGQNQQSGKLFTMIFTFLALVYGGTLLL*
>MR_St9_19393158
MIGWIKDIYQTLFRFARFPCEPETIAIGSPDKSSPILVTCNFDYTVRHLKEYLKKEALDC
FLLVVNTKGTNVWCAAAEGVFTTDTVLSHLKVYNVGELVNHKRLILPQLSVAGVKRKELK
EHGWEGIYGPVYFTDLKEFLNNGLTKNKDMQALEYGYWERFKMGLSHAVFCTLVCIIPIF
LFASDWWIQGIGLVWYFAFSMQLIEHFIPFERLLYKGLALSLPILILTLTSITDPVLKTQ
ATLGVIALGGYIGYDAQGHSHLGQNQKSGTIFAGMFAFLALVYGGTLFL*
>MR_St9_19755206
MIGWIKDIYQTLFRFARFPCEPETVSVGNPDKSSPVLVTCNFDYTVRHLKKYLEKEQLDC
FLLVVNTQGTNVWCAAAEGIFTTETVLAHLKVYNVNDMVDHTRLILPQLSVAGIKRKDLK
EHGWEGIYGPVYFTDLKEFLKNGLTKTKEMQALEYGYWERFKMGLSHAVFCTLVCILPIF
LFASDWWLQAIALVWYFAFSMQLIEHFIPFHRLLYKGLALTLPVLAIALFSVTDSVLRIQ
ATIGIIALGAYIGYDAQGHSHLGQNQQSGKLFARIFASLALIYGGTLLL*
>MR_St9_91702
MSVVKNILQCIFRMFPWPTETGLRRAGRPGRTSPVLVTCNYDLTVRRLQAALKGVDAWIV
VAPSSGVNVWCAAAG
>MR_St9_298503
MSAIKNILQCIFRMLPWPTETGLRSVGQPGRKSPVLVTCNYDLTVRRLQAALEGIDAWIV
VAPSSGVNVWCAAAGGHFGTHQVVTALKTSGVAEVVDHRRAILPQLAATGVERLELKRRC
GWNASFGPVRAEDLPEYLARDQQKDDPMRQVRFGAFERIEMAIAWGGPAALILAGSAVFV
RPGWALPLAALALGLALVVFFTYERMPGPRRSLFLIASVVASLAAVLIAGGSTAALVTAG
LAAASLSVLLTYDYAGSTPIEGGSHFDERRFEI
>MR_St9_463834
LFRFARFPCEPETIAIGSPDKSSPILVTCNFDYTVRHLKEYLKKEALDCFLLVVNTKGTN
VWCAAAEGVFTTDTVLSHLKVYNVGELVNHKRLILPQLSVAGVKRKELKEHDWEGIYGPV
YFTDLKEFLNNGLTKNKDMQALEYGYWERFKMGLSHAAFCTLVCIIPIFLFASDWWIQGI
GLVWYFAFSMQLIEHFIPFERLLYKGLALSLPILVLTLTSITDPVLKTQATLGVIALGGY
IGYDAQGHSHLGQNQKSGAIFAGMFAFLALVYGGTLFL*
>MR_St9_848436
MSALRDALQMAFRLVPWPTETGVRAVGNPDEWSPVLVTGNYDLSVRRVIAALEGRDAWLV
VAPSSGINVWCAASGGHFGTPQVVTALKTSGVAERVRHRRAILPQLAATGVQARDVMRRC
GWRTRFGPVRAEDLPAYLDAEGKKTDAMRCVRFGTRERLEMATMSGVPAALLAAGLAALV
HPPFALPLAALAVAAAVACFGVYDRLPEPRRAFFTAGLVVSALAVTALFGGGTAALLAAA
GGAGLLGAGLTFDYSGSTPIEGGSHFEERAWHVVLDKERCQGVHTCWEVCPEACFEKPTG
QDRRIELAHEDRCVRCGACIVQCPLDALSFQNDAGERVPPETIRRYKLNLLGQRKIERTS
PPTRA*
>MR_St9_1209182
MIAWVKDIYQTLFRFARFPCEPETVAVGNPDKSSPVLVTCNFDYTVRHLKKYLEKEQLDC
FLLVVNTKGTNVWCAAAEGIFTTETVLAHLKVYNVKDLVDHTRLILPQLSVAGVKRKDLK
EHGWEGIYGPVYFTDLKEFLNNGLTKTKDMQALEYGYWERFKMGLSHAVFCTLVCILPIF
LFASDRWLQAIALVWYFAFSMQLIEHFIPFHRLLYKGLALTLPVLAVALFSVTDSVLKIQ
ATIGIVALGAYIGYDAQGHSHLGQNQKSGKLFARIFASLALIYGGTLLL*
>MR_St9_1272179
MIGWIKDIYQTLFRFARFPCEPETIAIGSPDKSSPILVTCNFDYTVRHLKEYLKKEALDC
FLLVVNTKGTNVWCAAAEGVFTTDTVLSHLKVYNVGELVNHKRLILPQLSVAGVKRKELK
EHGWEGIYGPVYFTDLKEFLNNGLTKNKDMQALEYGYWERFKMGLSHAVFCTLVCII
>MR_St9_1355326
IKDIYQTLFRFARFPCEPETIAIGSPDKSSPILVTCNFDYTVRHLKKYLKKEALDCFLLV
VNTKGTNVWCAAAEGVFTTDTVLSHLKVYNAGELVNHKRLILPQLSVAGVKRKELKEHGW
EGIYGPVYFTDLKEFLNNGLTKNKDMQALEYGYWERFKMGLSHAVFCTLVCIIPIFLF
>MR_St9_1438666
EKEQLDCFLLVVNTKGTNVWCAAAEGIFTTDTVLSHLKVYNVGELVDHHQLILPQLSVAG
VKRKELKEH
>MR_St9_2080181
MKALLLDALQTGLRLFPWPTETGLRRSGSPGSSSPVLVTCNYDLTVRRLMAELGGIDAWV
VVAPSRGVNVWCAAAGGLLTTSQVITALKTSGVEKEVTNKRAVLPQLAATGVLGREVAKR
SGWKVVFGPVHARDLPRYLEAGMKKDGSMRRVRFGARERSEMAIAWAFPTSLLLGALLAL
VSVSWGLVAVTQAWLMSFLVFFVYDRMGRLRWPVLWLVSATAALAWPLSAGATLVNCGQA
LVSTTLILAVLTFDHAGSTPTVGGSHFDSRRWAITLDSAACVGVYNCEAVCPETCFEQVP
GSRTIELAHEDRCVKCGACVVQCPVDALYYQDDSGRRIEPATIRRYKLNLFGQRSVEVAG
GGAV*
>MR_St9_2175363
MIGWIKDIYQTLFRFARFPCEPDTVLIGNPDKSSPVLVTCNFDYTVRHLKDYLEKEQLDC
FLLVVNTKGTNVWCAAAEGIFTTDTVLSHLKVYNVGELVNHHQLILPQLSVAGVKRKELK
EHGWEGIYGPVYFADLKEFLNNGLTKNKDMQALEYGYWERFKMGLSHAVFCTLVCIVPIF
LFASDYWIQAIVLVWYFAFCMQLIEHFIPFARLLYKGLVLSLPILALTLTSVKDPVLKIQ
VAMGIIALGAYIGYDAQGHSHLGQNQQSGKLFTMIFAFSALVYGGTLLL*
>MR_St9_2790984
KEQLDCFLLVVNTKGTNVWCAAAEGIFTTDIVLSHLKVYNVGKLVNHHQLILPQLSVAGV
KRKELQEHGLEGIYGPVYFADLKEFLNNGLTKNKDMQALEYGYWERFKMGLSHAVFCTLV
CIVPIFLFASDYWIQAIVLVWYFAF
>MR_St9_2817847
DCFLLVVNTQGTNVWCAAAEGIFRTETVLAHLKVYNVNDMVDHTRLILPQLSVAGIKRKD
LKEHGWEGIYGPVYFTDLKEFLKNGLTKTKEMQALEYGYWERF
>MR_St9_4192245
IKDVYQTLFRFARFPCEPETIAIGSPDKSSPILVTCNFDYTVRHLKEHLKKEALDCFLLV
VNTKGTNVWCAAAEGVFTTDTVLSHLKVYNVGELVNHK
>MR_St9_5148075
MIGWIKDIYQTLFRFARFPCEPETVSVGNPDKSSPVLVTCNFDYTVRHLKKYLEKEQLDC
FLLVVNTQGTNVWCAAAEGIFTTETVLAHLKVYNVNDIVDHTRLILPQLSVAWIKRKDLK
EHGWEGIYGPVYFTDLKEFLKNGLTKTKEMQALEYGYWE
>MR_St9_5148282
MIGWIKDIYQTLFRFARFPCEPETVSVGNPDKSSPVLVTCNFDYTVRHLKKYLEKEQLDC
FLLVVNTQGTNVWCAAAEGIFTTETVLAHLKVYNVKDLVDHTRLILPQLSVAGIKRKDLK
EHGWEGIYGPVYFTDLKEFLKNGLTKTKEMQALEYGYWERFKMGLSHAVFCTLVCILPIF
LFASDWWLQAIALVWYFAFSMQLIEHFIPFHRLLYKGLALTLPVLAIALFSVTDSVLRIQ
ATIGIIALGAYIGYDAQGHSHLGQNQQSGKLFARIFASLALIYGGTLLL*
>MR_St9_5305069
MIGWVKDIYQTLFRFARFSCEPETVAIGNPEKSSPVFVTCNFDYTVRHLKKYLAKEQLDC
FLLVVNTKGTNVWCAAAEGIFPPETVLALVKGYHVKELVDHTRLILPQLSVAGVKRKGLK
EHGWEGIYGPVYFTDLKEFLSNGLTKTKDMQALEYGYWERFKMGLSHAVFCTLVCILPIF
LFASDRWLQAITLVWYFAFSMHLIEHFIPFHRLLYKGLALTLPVLAVALFSVTDPVLKTQ
AIIGIIALGAYIGYDAQGHSHLGQNQQSGKLFARIFATLALTYGGTLLL*
>MR_St9_5491763
MIGLIKDIYQTLFRFSRFPCESETVTIGNPDKSSPVLVTCNFDYTVRHLKDYLEKEQLDC
FLLVVNTKGTNVWCAAAEGIF
>MR_St9_5808702
EPETIAIGSPDKSSPILVTCNFDYTVRHLKEYLKKEALDCFLLVVNTKGTNVWCAAAEGV
FTTDKVLSHLKVYNVGELVNHKRLILPQLSVAGVKRKELKEHGWEGIYGPV
>MR_St9_5857921
MAMVARLRDLGLEVLQTAFRLFPWPTQPGLRRVGEPDETSPVLLTGNYDLTVRRLARAIE
GIDAWLLVAPSGGINVWCAAAGGHLTTHQVVTALKTSGIAELVKHRRVILPQLAATGVTA
LEVFRRCRWKVAFGPVSASDLPEYLATGEKTDAMRRVRFSLRDRLEMASMWGAPAALIAG
GIALWFRPGWTLPLLALIAAMSIAVFTAYDRLGVARRSVLIGSSTALALLATLLGGGGSP
ALVAAALLPAALGLLLTFDYAGSTPLEGGSHFEQRNWSITLDPERCEGVYRCWEVCPEAC
FEK
>MR_St9_6045190
MIGWIKDIYQTLFRFARFPCEPETVAVGNPDKSSPVLVTCNFDYTVRHLKKYLEKEQLDC
FLLVVNPKGTNVWCAAAEG
>MR_St9_7530711
MSALRDALQMAFRLVPWPTETGVRAIGKPDEWSPVLVTGNYDLSVRRVTAALEGRDAWLA
VAPSRGNNVWCAASGGHFGTPQVVTALKTSGVAERVRHRRAILPQLAATGVQARDVMRRC
GWRTRFGPVRAEDLPAYLDAEGKKTDAMRCVRFDARERLEMAVMSGVPAALLAAGLAALV
HPPYALPLAGLAVIAAVACFGVYDRLPEPRRAIFTASLVALALTLTAFSGGGTAALLAAA
GTAGLLGAGLTFDYSGSTPIEGGSHFEERAWHVVLDKERCQGVHTCWEVCPEACFEKPSG
EDRRIELAHEDRCVRCGACIVQCPLDALAFQNDAGDRVPPETIRRSKLNLLGQRKIERTS
PSSPD*
>MR_St9_7546828
MNVWCAASGGYFGTHQVVTALKLVQLERRVVHCRVVVSQLAATGAEGKEVRRRSGWIVRF
GPADARDIPAYLA
>MR_St9_7589687
MIGWIKDIYQTLFRFARFPCEPETVPIGNPDKSSPVLVTCNFDYTVRHLKDYLEKEQLDC
FLLVVNTKGTNVWCAAAEGIFTTDTVLSHLKVYNVGELVDHHQLILPQLSVAGVKRKELK
EH
>MR_St9_8507410
MSAILRLRDLFIEALQTAFRLFPWPTEAGLRSVGQPGPSSPVLLTGNYDLTVRRLVRALK
GCDVWLVVAPSGGINVWCAAAGGHLTTHQVVTALKTSGVDQRVDHRHVILPQLAATGVLG
LDVFRRSRWRVRFGPVSMNALPEYLSHGEKTDAMRRVLFPLNDRLEMAAMWAAPASIVLC
GIALWVEPGWVVPLALLTAVMSIAVFTLYDRLGEARRWILMAVFVALSVGVTGAAGGAMA
AILAAAVAPAILTAALTYDYSGTTPLEGGSHFEQRRWSIVLDKDRCEGVFRCWEVCPEAC
FEKLEDQRKVVLEHDDRCIRCGACVVQCPKDALFFQDADGARIEPEVIRRFKLNLLGKRK
VDAG*
>MR_St9_9824585
MTIGARCRDGCLELLQTAFRFAPWPTQPGLRRLGEPDETSPVLLTGNYDLTVRRLVRALE
GHDAWLLVAPSGGINVWCAAAGGHLSTHQVVTVLKTSGIAERVAHRRVILPQLAATGVTA
LEVFRRCRWKVAFGPVSASDLPEYLATSEKTDAMRRVRFSLSERLEMAAMWGVPAALIAG
GVALWLQPGWALPVIALIAAMSVAVFALYDRLGSARRPVLVLVSSALAVLGTFLAGGGAP
ALVAAALLPGVIGFLLTFDYAGSTPLEGSSHFEQREWSITLDPERCEGVYRCWEVCPEAC
FEKREGERKVELAHDDRCVRCGACVVQCPKDALFFEDEKGVRIEPAVIRKFKLNLLGQRT
>MR_St9_10515053
MINWIKDIYQTLFRFARFPCEPETVTIGNPDKSSPVLVTCNFDYTVRHLKEYLKKEALDC
FLLVVNTKGTNVWCAAAEGVFTTDIVLSHLKVYNVGELVNHKRLILPQLSVAGVKRKELK
EHGWEGIYGPVYFTDLKEFLNNGLTKNKDMQALEYGYWERFKMGLSHAVFCTLVCII
>MR_St9_10712785
MTAATIVRNSVLEVLQTAFRLVPWPTEAGLRSVGSPDESSPVLLTCNYDLTVRRLLAALE
GCDAWVVVAATRGINVWCAAAGGHMSTHQVVSALKTSGVADRVRHRNVILPQLAATGVLA
LDVFRRCRWRVRFGPVAAADLPAYLGTGEKTDEMRRVTFPLSDRLQMAASWAAPASIVFG
GLALFFAPAWALPLCALVTAMAVAAFTVFDRLGAHRRAILAAAFTAISLGVTLLFGGGLA
AAATAAFTPLLMTAVLTF
>MR_St9_10969470
RHLKDYLEKEQLDCFLLVVNTKGTNVWCAAAEGIFTTDIVLSHLKVYNVGKLVNHHQLIL
PQLSVAGVKRKELQEHGWEGIYGPVYFADLKEFLNNGLTKNKDMQALEYGYWERFKMGLS
HAVFCTLVCIVPIFL
>MR_St9_11426339
EALDCFLLVVNTKGTNVWCAAAEGVFTTDTVLSHLKVYNVGELVNHKRLILPQLSVAGVK
RKELKEHGWEGIYGPVYFTDL
>MR_St9_13833423
PTETGLRSVGQPGRKSPVLVTCNYDLTVRRLQAALEGIDAWIVVAPSSGVNVWCAAAGGH
FGTHQVVTALKTSGVAEVVDHRRAILPQLAATGVERLELKRRCGWNASF
>MR_St9_14000485
MIDCIKDIYQTLFRFARFPCEPETVPIGNPDKSSPVLVTCNFDYTVRHLKDYLEKEQLDC
FLLVVNTKGTNVWCAAAE
>MR_St9_14949323
IKDVYQTLFRFARFPCEPETIAIGSPDKSSPILVTCNFDYTVRHLKEYLKKEALDCFLLV
VNTKGTNVWCAAA
>MR_St9_15406606
MTVAAVVRNSVLEVLQTAFRLVPWPTEAGLRSVGCPDESSPVLLTCNYDLTVRRLLAALE
GCDAWLVVAPTRGINVWCAAAGGHMGTHQVVSALKTSGVADRVRHRTVILPQLAATGVLA
LDVFRRCHWRVRFGPVAAADLPAYLATGEKTDAMRRVTFPLSDRLQMAASWAAPAAIVFG
GLALFLAPAWALPL
>MR_St9_16597156
MIGWIKDIYQTLFRFARFPCEPETVLIGNPDKSSPVLVTCNFDYTVGHLKDYLEKEQLDC
FLLVVNTKGTNVWCAAAEGIFTTDIVLSHLKVYNVRELVNHTRLILPQLSVAGVKRKALK
EHGWEGIYGPVYFTDLKEFLDNGLTKTKDMQALEYGYWERFKMGLSHAVFCTLVCILPIF
LFASDWWIQAIVLVWYLAFSMQLIEHFIPLDRLLYKGLMLSLPILALTMTSVKDPVLKTQ
TTLGIIALGSYIGYDAQGHSHLGQNQQSGGIFAKIFIVLVLVYGGTLFL*
>MR_St9_18024571
MSALAWTRDFTKDVLQTAFRLVPWPTATGLRSVGSPGEHSPVLLTANYDLTVRRLMRSLR
GIDAWIVVAPAKGINVWCAAAGGLLTTHQVVMALKTSGVADRVQHRNVILPQLAATGVEG
LQVFRRARWRVRFGPVRACDIPDYLAAGGEKSDAMRRVEFSLRDRLEMAATWATPASLVI
GGGAAIFRPEWALPLIALATALSLAVFLAFDRLPEPRRIVLGAAGAAGSLAAVVLAGGGG
AALVAAASAPFIVSLALTFDYKGSTPTEGSGHCEGQDWTITL
>MR_St9_540041
MSAIKNILQCIFRMLPWPTETGLRSVGQPGRKSPVLVTCNYDLTVRRLQAALEGIDAWIV
VAPSSGVNVWCAAAGGHFGTHQVVTALKTSGVAEVVDHRRAILPQLAATGVERLELKRRC
GWNASFGPVRAEDLPEYLARDQQKDDPMRQVRFGAFERTEMAIAWGGPAALILAGSAVFV
RPGWALPLAALALGLALVVFFTYERMPGPRRSLFLIASVVASLAAVLIAGGSTAALVTAG
LAAASLSVLLTYDYAGSTPIEGGSHFDERRFEITLDLDRCKGVYSCWEVCPEACFEKPEP
ESGVEVERAHADRKGRRPIDLAHDDRCVRCGACIVQCPLDALAFETSDGERIEPDVIRRF
KLNLIGSRTVASRNG*
>MR_St9_949486
MSALAWARDFTKDVLQTAFRLVPWPTATGLRSVGSPGEHSPVLLTANYDLTVRRLMRSLR
GIDAWIVVAPAKGINVWCAAAGGLLTTHQVVMALKTSGVADRVQHRNVILPQLAATGVEG
LQVFRRARWRVRFGPVRACDIPDYLAAGGEKSDAMRRVEFSLRDRLEMAATWATPASLVI
GGGAAIFRPEWALPLIALATALSLAVFLAFDRLPEPRRIVLGAAGAAGSLAAVVLAGGGG
AALVAAASAPFIVSLALTFDYKGSTPTEGSGHFEGQDWKITLDLERCEGVYSCWEVCPEA
CFEKHEDRRQVELRHDDRCVRCGACIVQCPKDALFFEDGEGGRIEPATIRQFKLNMAGRR
AVRVPADSADSEA*
>MR_St9_1114223
MKALLLDALQTGLRLFPWPTETGLRRSGSPGSSSPVLVTCNYDLTVRRLMAELGGIDAWV
VVAPSRGVNVWCAAAGGLLTTSQVITALKTSGVEKEVTNKRAVLPQLAATGVLGREVAKR
SGWKVVFGPVHARDLPRYLEAGMKKDGSMRRVRFGARERSEMAIAWAFPTSLLLGALLAL
VSVSWGLVAVTQAWLMSFLVFFVYDRMGRLRWPVLWLVSATAALAWPLSVGATLVNCGQA
LVSTTLILAVLTFDHAGSTPTVGGSHFDSRRWAITLDSAACVGVYNCEAVCPETCFEQVP
GSRTIELAHEDRCVKCGACVVQCPVDALYYQDDSGRRIEPATIRRYKLNLFGQRSVEVAG
GGAV*
>MR_St9_1496011
MIGWIKDIYQTLFRFARFPCEPETIAIGSPGKSSPILVTCNFDYTVRHLKEYLKKEALDC
FLLVVNTKGTNVWCAAA
>MR_St9_1541786
MIAWVKDIYQTLFRFARFPCEPETVAVGNPDKSSPVLVTCNFDYTVRHLKKYLEKEQLDC
FLLVVNTKGTNVWCAAAEGIFTTETVLAHLKVYNVKDLVDHTRLILPQLSVAGVKRKDLK
EHGWEGIYGPVYFTDLKEFLNNGLTKTKDMQALEYGYWERFKMGLSHAVFCTLVCILPIF
LFASDRWLQAIALVWYFAFSMQLIEHFIPFHRLLYKGLALTLPVLAVALFSVTDSVLKIQ
ATIGIVALGAYIGYDAQGHSHLGQNQKSGKLFARIFASLALIYGGTLLL*
>MR_St9_1789112
MINWIKDIYQTLFRFARFPCEPETVTIGNPDKSSPVLVTCNFDYTVRHLKEYLKKEALDC
FLLVVNTKGTNVWCAAAEGVFTTDIVLSHLKVYNVGELVNHKRLILPQLSVAGVKRKELK
EHGWEGIYGPVYFTDLKEFLNNGLTKNKDMQALEYGYWERFKMGLSHAVFCTLVCIIPIF
LFASDWWIQGIGLVWYFAFSMQLIEH
>MR_St9_2021761
MIGWVKDIYQTLFRFARFSCEPETVAIGNPEKSSPVLVTCNFDYTVRYLKKYLAKEQLDC
FLLVVNTKGTNVWCAAAEGIFTTETVLAHLKVYNVKNLVDHTRLILPQLSVAGVKRKGLK
EHGWEGIYGPVYFTDLKEFLSNRLTKTKDMQALEYGYWERFKMGLSHAVFCTLVCILPIF
LFASDRWLQAITRVWYFAFSMQLIEHFIPFHRLLYKGLALTLPVLAVALFSVTDPVLKIQ
AIIGIIALGAYIGYDAQGHSHLGQNQQSGKLFARIFATLA
>MR_St9_2478378
MIGSIKDIYQTLFRFARFPCEPETIAIGSPDKSSPILVTFNFDYTVRHLKEYLKKEALDC
FLLVVNTKGTNVWCAAAKAFLLLTQFFHT*
>MR_St9_2480565
MANTAVLRDVAQAVLRLFPWPTEPGLRTVGTPGPESPVIITGNYDLTVRRVLAALRGLDA
WVVVASSRGINVWCAAAGGMLSTAQVITALKTSGIEQRVSQRRALLPQLAATGVEAREVA
RRSGWKLRFGPVYAEDLPRYLAAG
>MR_St9_3248602
WIKDIYQTLFRFARFPCEPDTVLIGNPDKSSPVLVTCNFDYTVRHLKDYLEKEQLDCFLL
VVNTKGTNVWCAAAEGIFTTDTVLSHLKVYNVGELVDHHQLILPQLSVAGVKRKELKEHG
WEGIYGPVYFADLKEFLNNGLTK
>MR_St9_3668381
NYDLSVRRVIAALDGRDAWVVVAPSNGINVWCAASGGHFGTPQVVTALKTSGIAERVRHR
RAILPQLAATGVQARDVM
>MR_St9_4353863
MIGWIKDIYQTLFRFARFPCEPETVSVGNPDKSSPVLVTCNFDYTVRHLKKYLEKEQLDC
FLLVVNTQGTNVWCAAAEGIF
>MR_St9_4731615
DCFLLVVNTKGTNVWCAAAEGVFTTDTVLSHLKVYNVGELVNHKRLILPQLSVAGVKRKE
LKEHGWEGIYGPVYFTDL
>MR_St9_6080865
MSAILRLRDLFIEALQTAFRLFPWPTEAGLRSVGQPGPSSPVLLTGNYDLTVRRLVRALK
GCDVWLVVAPSGGINVWCAAAGGHLTTHQVVTALKTSGVDQRVDHRHVILPQLAATGVLG
LDVFRRSRWRVRFGPVSMNDLPEYLSNGEKTDAMRRVLFPLNDRLEMAAMWAAPASIVLC
GIALWVEPGWVVPLALLTAVMSIAVFTLYDRLGEARRWILMAVFVALSVGVTGAAGGAMA
AILAAAVAPAILTAALTYDYSGTTPLEGGSHFEQRRWSIVLDKDRCEGVFRCWEVCPEAC
FEKLEDQRKVVLEHDDRCIRCGACVVQCPKDALFFQDADGARIEPEVIRRFKLNLLGKRK
VDAG*
>MR_St9_6162216
MIGWIKDIYQTLFRFARFPCEPDTVLIGNPDKSSPVLVTCNFDYTVRHLKDYLEKEQLDC
FLLVVNTKGTNVWCAAAEGIFTTDTVLSHLKVYNVGELVNHHQLILPQLSVAGVKRKELK
EHGWEGIYGPVYFADLKEFLNNGLTKNKDMQALEY
>MR_St9_6250691
LFRFARFPCEPETIAIGSPDKSSPILVTCNFDYTVRHLKEYLKKEALDCFLLVVNTKGTN
VWCAAA
>MR_St9_6597846
MIGWIKDIYQTLFRFARFPCEPETVSVGNPDKSSPVLVTCNFDYTVRHLKKYLEKEQLDC
FLLVVNTQGTNVWCAAAEGIFTTETVLAHLKVYNVNDMVDHTRLILPQLSVAGIKRKDLK
EHGWEGIYGPVYFTDLKEFLKNGLTKTKEMQALEYGYWERFKMGLSHAVFCTLVCILPIF
LFASDWWLQAIALVWYFAFSMQLIEHFIPFHRLLYKGLALTLPVLAIALFSVTDSVLRIQ
ATIGIIALGAYIGYDAQGHSHLGQNQQSGKLFARIFASLALIYGGTLLL*
>MR_St9_6931131
KEYLKKEALDCFLLVVNTKGTNVWCAAAEGVFTTDTVLSHLKVYNVGELVNHKRLILPQL
SVAGVKRKELKEHGWEGIYGPVYFTDLKEFLNNGLTKNKDMQALEYGYWERFKMGLSHAV
FCTLVCI
>MR_St9_7369974
PVLVTCNFDYTVRHLKKYLEKEQLDCFLLVVNTQGTNVWCAAAEGIFTTETVLAHLKVYN
VKDLVDHTRLILPQLSVAGIKRKDLKEHGWEGIYGPVYFTDLKEFLKNGL
>MR_St9_7715158
MIDWIKDIYQTLFRFARFPCEPETVPIGNPDKSSPVLVTCNFDYTVRHLKNYLEKEQLDC
FLLVVNTKGTNVWCAAAEGIFTTDIVLSHLKVYNVGKLVNHHQLILPQ
>MR_St9_7785224
IKDIYQTLFRFARFPCEPETIAIGSPDKSSPILVTCNFDYTVRHLKGYLKKEALDCFLVV
VNTKGTNVWCAAAEGVFTTDTVLSHLKVYNVGELVNHKRLILPQL
>MR_St9_8303714
LLVVNTKGTNVWCAAAEGIFTTDIVLSHLKVYNVGKLVNHHQLILPQLSVAGVKRKELQE
HGWEGIYGPVYFADLKEFLNNGL
>MR_St9_8663185
TSPVLLTGNYDLTVRRLRRALEGQNLWLLVAPSGGINVWCAAAGGHLSTHQVVTTLKTSG
IAEQVDHREVILPQLAATGVLALDVFRRSRWKVRFGPVSAQQIPE
>MR_St9_18667187
MTVAAVVRNSVLEVLQTAFRLVPWPTEAGLRSVGCPDESSPVLLTCNYDLTVRRLLAALE
GCDAWLVVAPTRGINVWCAAAGGHMGTHQVVSALKTSGVADRVRHRTVILPQLAATGVLA
LDVFRRCHWRVRFGPVAAADLPAYLATGEKTDEMRRVTFPLSDRLQMAASWDRAGGRGWR
AWES*
>MR_St9_9576175
MTAATIVRNSVLEVLQTAFRLVPWPTEAGLRSVGSPDESSPVLLTCNYDLTVRRLLAALE
GCDAWVVVAATRGINVWCAAAGG
>MR_St9_10881341
MIDWIKDIYQTLFRFARFPCEPETVPIGNPDKSSPVLVTCNFDYTVRHLKNYLEKEQLDC
FLLVVNTKGTNVWCAAAEGIFTTDIVLSHLKVYNVGKLVNHHQLILPQ
>MR_St9_11380633
MIGWIKDIYQTLFRFARFPCEPETVSVGNPDKSSPVLVTCNFDYTVRHLKKYLEKEQLDC
FLLVVNTQGTNVWCAAAEGIF
>MR_St9_12189228
MIGWIKDIYQTLFRFARFPCEPETIVIGSPDKSSPILVTCNFDYTVRHLKEYLKKEALDC
FLLVVNTKGTNVWCAAAEGVFTTDTVLSHLKVYNVGELVNHKRLILPQLSVAGVKRKELK
EHDWEGIYGPVYFTDLKEFLNNGLTK
>MR_St9_12258133
MMRSPLDMLQTGLRLFPWPTESGLRRSGNPGPSSPVLVTCNYDLTVRRLMAELRGLDAWV
VVAPSRGVNVWCAAAGGLLTTSQVITALKTSGIEQQVRTKRAVLPQLAATGVLAREVARR
SGWKVLFGPVRAGDIPAYLAAGMKKDEAMRRVLFGAAERSEMAVAWAFPTSVVLGGLLCL
LSPAWAMAAVLQAWL
>MR_St9_12367264
MSALRDALQMAFRLVPWPTETGVRAVGNPDEWSPVLVTGNYDLSVRRVIAALEGRDAWLV
VAPSSGINVWCAASGGHFGTPQVVTALKTSGVAERVRHRRAILPQLAATGVQARDVMRRC
GWRTRFGPVRAEDLPAYL
>MR_St9_12679505
MGWIKDIYQTLFRFSRFPCESETVTIGNPDKSSPVLVTCNFDYTVRHLKDYLEKEQLDCF
LLVVNTKGTNVWCAAAEGIFTTETVLSHLKVYNVRELVNHTRLILPQLSVAGVKRKALKE
HGWEGIYGPVYFTDLKEFLDNGLTKTKDMQALEYGYWERFKMGLSHAVLCTLVCILPIFL
FASDWWIQAIVLVWYLAFSMQLIEHFIPLDRLLYKGLMLSLPILALTMTSVKDPVLKIQA
TIGILALGAYIGYDAQGHSHLGQNQQSGGIFAKIFIVLVLVYGGTLFL*
>MR_St9_13653150
MAMVARLRDLGLEVLQTAFRLFPWPTQPGLRRVGEPDETSPVLLTGNYDLTVRRLARAIE
GIDAWLLVAPSGGINVWCAAAGGHLTTHQVVTALKTSGIAELVKHRRVILPQLAATGVTA
LEVFRRCRWKVAFGPVSASDLPEYLATGEKTDAMRRVRFSLRDRLEMASMWGAPAALIAG
GIALWFRPGWTLPLLALIAAMSIAVFTAYDRLGVARRSVLIGSSTALALLATLLGGGGSP
ALVAAALLPAALGLLLTFDYAGSTPLEGGSHFEQRNWSITLDPERCEGVYRCWEVCPEAC
FEKREADRKVELVHDDRCVRCGACVVQCPKDALFFQDDEGVRIEPAVIRKFKLNLLGQRT
VDSG*
>MR_St9_13920005
NPDKSSPVLVTCNFDYTVRHLKDYLEKEQLDCFLLVVNTKGTNVWCAAAEGIFTTDTVLS
HLKVYNVGELVNHHQLILPQLSVAGVKRKELKEHGWEGIYGPVY
>MR_St9_14381479
MTGWIKDIYQTLFRFARFPCEPDTVLIGSPDKSSPVLVTCNFDYTVRHLKDYLEKEQLDC
FLLVVNTKGTNVWCAAAEGIFTTDTVLSHLKVYNV
