# Supplementary material for: Distribution and function of prokaryotes involved in mercury methylation, demethylation, and reduction in the western North Pacific Subtropical Gyre
Source: Front Microbiol. 2026 Jan 22;16:1642479. doi: 10.3389/fmicb.2025.1642479 (PMC12874090; doi:10.3389/fmicb.2025.1642479)
Supplement: Supplementary file 2 [file Data_Sheet_2.FASTA]

>St1_200m_204030
MLKATLAGVKNLMIGMGVTFRNMLTKPVTLQYPEVKRTMPTRYRGRHFLNRDEEGLERCV
GCSLCSINCPVGCIHVVSAENDPENPVSKGERYAEVYEINLLRCIYCGYCEEACPVDAVV
LREHYELADYDRDNYIMEKQDLLVYPEPNQFRVNILGNTERVNK*
>St1_200m_204355
MLTSAIQGIKNLLIGLGVTFKNMVSKPTTFQYPEVKRQMPERYRGRHFLNRDENGLERCV
GCSLCSINCPVGCIHVVAAENTDEHRVSPGERYAAVYEINLLRCIYCGYCEEACPVDAVV
LREHYELAN
>St1_200m_410836
MLQATFDGIKNLLIGMGVTFKNMMTTPVTLQYPEVKRTMPSRYRGRHFLNRDEDGLEKCV
GCSLCSINCPVGCIHVVSAENNPDNPVSKGERYAAVYEINLLRCIYCGYCEEACPVDAVV
LREHYELADYDRDNYIAEKQDLLVYPEPNKFRV
>St1_200m_634311
MFQATFAGVKNLLIGMGVTFRNMLSKPVTLQYPEVKRTMPARYRGRHFLNRDEEGLERCV
GCSLCSINCPVGCIHVVSAENDPDNPVSKGERYAEVYEINLLRCIYCGYCEEACPVDAVV
LREHYELADYDRDNYIMEKQDLLVYPEPN
>St1_200m_694429
MLQATFAGVKNLLIGMGVTFRNMLSKPVTLQYPEVNRTMPTRYRGRHFLNRDEDGLERCV
GCSLCSINCPVGCIHVVSAENDPENPVSKGERYAEVYEINLLRCIYCGYCEEACPVDAVV
LREHYELADYDRDNYIMEKQDLLI
>St1_200m_2484935
MPTRYRGRHILNSDEDGLERCVGCSLCSINCPVGCIHVVSAENDPENPVSKGERYAEVYE
INLLRCIYCGYCEEACPVDAVVLREHYELADYDRDNYIMEKQDLLVYPEPNKFRVNVLGN
TERVNK*
>St1_200m_3818050
MLQATFDGIKNLLIGMGVTFKNMVTTPVTLQYPEVKRTMPSRYRGRHFLNRDEDGLEKCV
GCSLCSINCPVGCIHVVSAENNPDNPVSKGERYAAVYEINLLRCIYCGYCEEACPVDAVV
LREHYELADYDRDNYIAEKQDLLVYPEPNKFRVNILGNTERV*
>St1_200m_3857480
EVKRTMPTRYRGRHFLNRDEEGLERCVGCSLCSINCPVGCIHVVSAEHDPENPVSKGERY
AEVYEINLLRCIYCGYCEEACPVDAVVLREHYELA
>St1_200m_4587241
CVGCSLCSINCPVGCIHVVSAENDPDNPVSKGERYAEVYEINLLRCIYCGYCEEACPVDA
VVLREHYELADYDRENYIMEK
>St1_200m_4587309
CVGCSLCSINCPVGCIHVVSAENDPDNPVSKGERYAEVYEINLLRCIYCGYCEEACPVDA
VVLREHYELADYDRENYIMEKQDLLVYPEPNEFRV
>St1_200m_4634772
MLQATLAGVKNLLIGMGVTFRNMLTKPVTLQYPEVKRTMPTRYRGRHFLNRDEEGLERCV
GCSLCSINCPVGCIHVVSAENDPENPVSKGERYAEVYEINLLRCIYCGYCEEACPVDAVV
LREHYELADYARDNYIMEKQDLLVYPEPNQFRVNILGNTERVNK*
>St1_200m_4733671
MITTAFQGVKNLLVGLSITFKHLFSKKITLQYPEVKRTMPERYRGRHFLNRDENGLELCI
GCSLCSSNCPVGCIHVVAAENNDENRVSPGERYAAIYEINLLRCIYCGYCEEACPVDAVV
LREHYELADYDRNNFVLTKEDLLNYPEPNQFRVNYLGNTSIINK*
>St1_200m_4755134
MLQATLAGVKNLLVGMGVTFRNMLTKPVTLQYPEVKRTMPTRYRGRHFLNRDEEGLERCV
GCSLCSINCPVGCIHVVSAENDPKNPVSKGERYAEVYEINLLRCIYCGYCEEACPVDAVV
LREHYELADYERDNYIMEKQDLLVYPEPNQFRVNILGNTERINK*
>St1_200m_6024337
MFQATFAGVKNLLIGMGVTFRNMLTKPVTIQYPEVKRVMPARYRGRHFLNRDEEGLERCV
GCSLCSINCPVGCIHVVSAENDPDNPVSKGERYAEIYEINLLRCIYCGYCEEACPVDAVV
LREHYELADYDRENYIMEKQDLLVYPEPNEFRVNILGNTERVNK*
>St1_200m_6710339
MLQATFAGVKNLLIGMGVTFRNMLSKPVTLQYPEVKRTMPTRYRGRHFLNRDEDGLERCV
GCSLCSINCPVGCIHVVAAENDPENPVSKGERYAEVYEINLLRCIYCGYCEEACPVDAVV
LREHYELADYDRDNYIMEKQDLLVYPEPNEFRVNLLGNTERVKK*
>St1_200m_6938578
ERCVGCSLCSINCPVGCIHVVSAENDPENPVSKGERYAEVYEINLLRCIYCGYCEEACPV
DAVVLREHYELADYDRDNYIMEKQDLLVYPEPNKFRVNILGNTERVNK*
>St1_200m_7276769
MLQATFAGVKNLLIGMGVTFRNMLSKPVTLQYPEVKRTMPTRYRGRHFLNRDEDGLERCV
GCSLCSINCPVGCIHVVSAENDPENPVSKGERYAEVYEINLLRCIYCGYCEEACPVDAVV
LREHYELADYDRDNYIMEKQDLLVYPEPNKFRVNVLGNTERINK*
>St1_200m_7543655
MGVTFRNMLTKPVTLQYPEVKRTMPARYRGRHFLNRDEEGLERCVGCSLCSINCPVGCIH
VVSAENDPENPVSKGERYAEVYEINLLRCIYCGYCEEACPVDAVVLREHYELADYDRDNY
IMEKQDLLVYPEPNQFRVNILGNTERVNK*
>St1_200m_8040066
RHFLNRDEEGLERCVGCSLCSINCPVGCIHVVSAENDPDNPVSKGERYAEVYEINLLRCI
YCGYCEEACPVDAVVLREHYELADYDRENYIMEKQDLLVYPEPNEFRVN
>St1_200m_8161597
MFQATFAGVKNLLIGMGVTFRNMLSKPVTLQYPEVKRTMPARYRGRHFLNRDEEGLERCV
GCSLCSINCPVGCIHVVSAENDPDNPVSKGERYAEVYEINLLRCIYCGYCEEACPVDAVV
LREHYELADYDRDNYIMEKQDLLVYPEPNEFRVNILGNTERVNK*
>St1_200m_8210307
FRNMLSKPVTLQYPEVNRTMPTRYRGRHFLNRDEDGLEKCVGCSLCSINCPVGCIHVVSA
ENDPENPVTKGERYAEVYEINLLRCIYCGYCEEACPVDAVVLREHYELADYDRDNYIM
>St1_200m_9396771
HFLNRDEEGLERCVGCSLCSINCPVGCIHVVSAENDPENPVSKGERYAEVYEINLLRCIY
CGYCEEACPVDAVVLREHYELA
>St1_200m_10315232
MGVTFRNMLTKPVTLQYPEVKRTMPARYRGRHFLNRDEEGLERCVGCSLCSINCPVGCIH
VVSAENDPENPVSKGERYAEVYEINLLRCIYCGYCEEACPVDAVVLREHYELADYDRDNY
IMEKQDLLVYPEPNQ
>St1_200m_10315349
KPVTLQYPEVKRTMPARYRGRHFLNRDEEGLERCVGCSLCSINCPVGCIHVVSAENDPEN
PVSKGERYAEVYEINLLRCIYCGYCEEACPVDAVVLREHYELADYDRDNYIMEKQDLLVY
PEPNQ
>St1_200m_12703600
LSKKVTLQYPEVKRTMPERYRGRHFLNRDENGLERCVGCSLCSSNCPVGCIHVVAAENTD
EHRVSPGERYAAVYEINILRCIYCGYCEEACPVDAVVLREHYELADYDRNNFVLTKE
>St1_200m_15080540
MITVAFRGVKNLLIGLGITFKHLLSRKTTLQYPEVKRTMPERYRGRHFLNRDENGLEKCV
GCSLCSSNCPVGCIHVVAAENTDECRVSPGERYAAVYEINLLRCIYCGYCEEACPVDAVV
LREHYELADYDRNSFVLTKEDLLQYPEPNQFRVNYLGNTSIVN
>St1_200m_16799600
TFRNMLSKPVTLQYPEVNRTMPTRYRGRHFLNRDEDGLERCVGCSLCSINCPVGCIHVVS
AENDPENPVSKGERYAEVYEINLLRCIYCGYCEEACPVDAVVLREHYELADYDRDNYIME
KQDLLVYPEPNKFRVNVLGNTERVNK*
>St1_200m_17082544
RHFLNRDEEGLERCVGCSLCSINCPVGCIHVVSAENDPDNPVSKGERYAEVYEINLLRCI
YCGYCEEACPVDAVVLREHYELADYDRENYIMEK
>St1_200m_18103921
RGRHFLNRDEEGLERCVGCSLCSINCPVGCIHVVSAENDPENPVSKGERYAEVYEINLLR
CIYCGYCEEACPVDAVVLREHYELADYDRDNYIM
>St1_200m_19311482
MPERYRGRHFLNRDENGLEKCIGCSLCSSNCPVGCIHVVAAENTDECRVSPGERYAAIYE
INILRCIYCGYCEEACPVDAVVLREHYELADYDRNNFVLSKEDLLQYPEPNQFRFNYLGN
TSIVSK*
>St1_200m_19494078
TFRNMLTKPVTLQYPEVKRTMPTRYRGRHFLNRDEEGLERCVGCSLCSINCPVGCIHVVS
AENDPENPVSKGERYAEVYEINLLRCIYCGYCEEACPVDAVVLREHYELADYDRDKYIME
KQDLLVYPE
>St1_200m_19792941
DVMPREAMLQATLAGVKNLLIGMGVTFKNMLTKPVTLQYPEVKRTMPARYRGRHFLNRDE
EGLERCVGCSLCSINCPVGCIHVVSAENDPENPVSKGERYAEVYEINLLRCIYCGYCEEA
CPVDAVVLREHYELADYDRDNYIMEKQDLLVYPEPNQFRVNI
>St1_200m_19823819
MFQATFAGVKNLLIGMGVTFRNMLSKPVTLQYPEVKRVMPARYRGRHFLNRDEEGLERCV
GCSLCSINCPVGCIHVVSAENDPDNPVSKGERYAEVYEINLLRCIYCGYCEEACPVDAVV
LREHYELADYDRENYIME
>St1_200m_19838898
CVGCSLCSINCPVGCIHVVSAENDPDNPVSKGERYAEVYEINLLRCIYCGYCEEACPVDA
VVLREHYELADYDRDNYIMEKQDLLVYPEPNEFRVNILGNTERVNK*
>St1_200m_20218011
MLHATLAGVKNLLIGMGVTFRNMLTKPVTLQYPEVKRTMPTRYRGRHFLNRDEEGLERCV
GCSLCSINCPVGCIHVVSAENDPENPVSKGERYAEVYEINLLRCIYCGYCEEACPVDAVV
LREHYELADYDRDNYIMEKQDLLVYPEPNQFRVNILGNTERVNK*
>St1_200m_20860447
MIGRAIKGAKNLLIGLGVTFKHMITKPKTIQYPEVKREMPERYRGRHFLNRDENGLERCV
GCSLCSINCPVDCIHVVSAENTEENRVSPGERYAAVYEINLLRCIYCGYCEEACPVDAVV
LREHYELANYDRNKFVLQKEDLLVYPEPNKFRVNYLGNTERVNKSAGMP*
>St1_200m_20889645
MLQATFAGVKNLLIGMGVTFRNMLTKPVTLQYPEVKRTMPTRYRGRHFLNRDEDGLERCV
GCSLCSINCPVGCIHVVSAENDPENPVSKGERYAEVYEINLLRCIYCGYCEEACPVDAVV
LREH
>St1_200m_20920013
MIGGAIQGAKNLLIGLGVTFKNMISKPETIQYPEVKREMPERYRGRHFLNRDENGLERCI
GCSLCSINCPVGCIHVVSAENTDEHRVSPGERYAAVYEINLLRCIYCGYCEEACPVDAVV
LREHYELADYDRNKFVLQKEELLDYPEPNEFRVNYLGNTHRVNK*
>St1_200m_20968694
MLQATFAGVKNLLIGMGVTFRNMLSKPVTLQYPEVKRTMPTRYRGRHFLNRDEDGLERCV
GCSLCSINCPVGCIHVVGAENDPDNPVSKGERYAEVYEINLLRCIYCGYCEEACPVDAVV
LREHYELADYDRDNYIMEKQDLLVYPEPNKFRVNVLGNTERVNK*
>St1_200m_21457462
DGLEKCVGCSLCSINCPVGCIHVVSAENDPENPVSKGERYAEVYEINLLRCIYCGYCEEA
CPVDAVVLREHYELADYDRDNYILEKQDLLVYPEPNKFRVNILGNTERVNK*
>St1_500m_16947783
HLATLLGFSNYVPYSKHSHVFAAPLNIFFMSIEPKGALRKMNLEFEDDDDMPEYFGARNL
EDLSWKQLFDGLSCTECGRCTDNCPASRSGKPLKPMDIIVDLKHHMEDRYKKGEAAPNLE
GDPALLLAGGVIDPDVLWSCTTCRACMEVCPVGNEHIPDIIDMRRYLTMTLGEVGHGAQN
ALKKMDRRGNPWGMSKKDRAKWAAGMEEVKPWDAEKPSEYL
>St1_500m_459377
GRHFLNRDEEGLERCVGCSLCSINCPVGCIHVVSAENDQKNPVSKGERYAEVYEINLLRC
IYCGFCEEACPVDAVVLREHYELADYDRDNYIMEKQDLLVY
>St1_500m_1422766
SKPVTFSYPEVKRIMPERFRGRHFLNRDENGLEKCIGCSLCSINCPVNCIHVVSAENDPD
HPVSPGERYAETYEINLLRCIYCGYCEEACPVDAVVLREHYELADYDRDTYIATKSDLLV
YPEP
>St1_500m_1448219
RHFLNRDENGLEKCIGCSLCSINCPVDCIHVVSAENDPDHPVSPGERYAETYEINLLRCI
YCGYCEEACPVDAVVLREHYELADYDRDTYIATKSDLLVYPE
>St1_500m_2226250
LLLGLGVTFKNLFSKPVTFSYPEEKRIMPERYRGRHFLNRDENGLEKCIGCSLCSINCPV
NCIHVVSAENDPDHPVSPGERYAEIYEINLLRCIYCGYCEEACPVDAVVLRE
>St1_500m_2632215
HFLNRDENGLEKCIGCSLCSINCPVDCIHVVSAENDPDHPVSPGERYAETYEINLLRCIY
CGYCEEACPVDAVVLR
>St1_500m_2861526
TFRNMLTKPVTIQYPEVKRVMPARYRGRHFLNRDEEGLERCVGCSLCSINCPVGCIHVVS
AENDPDNPVSKGERYAEVYEINLLRCIYCGYCEEACPVDAVVLREHYELADYDRENYIME
KQDLLVYPEPNEFRVNILGNTERVNK*
>St1_500m_2874111
MILKTFDGVKNLLIGLGVTFKNLFSRPVTFSYPEVKRIMPERYRGRHFLNRYENGLERCI
GCSLCSINCPVNCIHVVSAENDPNDPVSPGERYAEIYEINLLRCIYCGYCEEACPVDAVV
LREHYELADYDRDTY
>St1_500m_3221363
MLQATFAGVKNLLIGMSVTFRNMLTKPVTLEYPEVKRVMPKRYRGRHFLNRDEEGLERCV
GCSLCSINCPVGCIHVVSAENDPKNPVSKGERYAEVYEINLLRCIYCGYCEEACPVDAVV
LREHYELADYDRDNYIMEKQDLLVYPEPNEFRVNILGNTERINK*
>St1_500m_4427506
MINGDNMIGKTFNGVKNLLIGLGVTFKNLFSKPVTFSYPEVKRIMPERYRGRHFLNRDEN
GLERCIGCSLCSINCPVNCIHVVSAENDPEHPVSPGERYAEIYEINLLRCIYCGYCEDAC
PVDAVVLREHYELADYDRDEYIATKSDLLVYPEPNEFKVDLLGNTTRI*
>St1_500m_4676070
MIVKTFNGIKNLMIGLGVTFKNMVSKPVTVCYPEVKRIMPERYRGRHFLNRDENGLERCI
GCSLCSINCPVNCIHVVSAENDPEHPVSPGERYAETYEINLLRCIYCGYCEEACPVDAVV
LREHYELADYDRDKYIATKSDLLVYPEPNEFRVNLLGNTKRV*
>St1_500m_4939409
MFQATFAGVKNLLIGMGVTFRNMLTKPVTIQYPEVKRVMPARYRGRHFLNRDEEGLERCV
GCSLCSINCPVGCIHVVSAENNPDNPVSKGERYAEVYEINLLRCIYCGYCEEACPVDAVV
LREHYELADYDRDNYIMEKQDLLVYPEPNEFRVNILGNTERVNK*
>St1_500m_5036182
MIIKTFDSVKSLLLGLGVTFKNLFSKPVTFSYPEEKRIMPERYRGRHFLNRDENGLEKCI
GCSLCSINCPVNCIHVVSAENDPDHPVSPGERYAEIYEINLLRCIYCGYCEEACPVDAVV
LREHYELADYDRDTYIATKSDFLVYPEPNEFKVNILGNTTRV*
>St1_500m_5542337
MLTKPVTIQYPEVKRVMPARYRGRHFLNRDEEGLERCVGCSLCSINCPVGCIHVVSAEND
PDNPVSKGERYAEVYEINLLRCIYCGYCEEACPVDAVVL
>St1_500m_5711333
MLQATFDGIKNLLIGMGVTFRNMLTTPVTLQYPEVKRTMPKRFRGRHFLNRDEDGLEKCI
GCSLCSINCPVGCIHVVSAENDPDNPVSKGERYAETYEINLLRCIYCGYCEEACPVDAVV
LREHYELADYDRDSYIAEKQDLLVYPEPNQFRVNILGNTERKNK*
>St1_500m_6083594
MILKTFNGVKHLFIGLGVTFKNLFSKPVTFSYPEVKRIMPERYRGRHFLNRDENGLEKCI
GCSLCSINCPVGCIHVVSAENDPNHPVSPGERYAEVYEINLLRCIYCGYCEEACPVDAVV
LREHYELADYDRDKYLATKSDLLVYPEPNEFKVNILGNTTRV*
>St1_500m_6308268
RHFLNRDEEGLERCVGCSLCSINCPVGCIHVVSAENDPDNPVSKGERYAEVYEINLLRCI
YCGYCEEACPVDAVVLREHYELADYDRENYIMEKQDLLVYPEP
>St1_500m_6603585
MIRKTFDGIKNLMIGLGVTFKNMISTPVTICYPEVKRIMPERYRGRHFLNRDENGLEKCI
GCSLCSINCPVNCIHVVSAENDPEHPVSPGERYAEVYEINLLRCIYCGYCEEACPVDAVV
LREHYELADYDRDSYIATKGDLLVYPEPNEFRVNMLGNTKRV*
>St1_500m_7766024
VTFSYPEEKRIMPERFRGRHFLNRDENGLEKCIGCSLCSINCPVNCIHVVSAENDPDHPV
SPGERYAETYEINLLRCIYCGYCEEACPVDAVVLREHYELADYDRDTYIATKSDLLIYPE
PNEFKVNIVGNTTRV*
>St1_500m_7891835
MGVTFRNMLTKPVTLEYPEVKRVMPKRYRGRHFLNRDEEGLERCVGCSLCSINCPVGCIH
VVSAENDPKNPVSKGERYAEVYEINLLRCIYCGYCEEACPVDAVVLREHYELADYDRDNY
IMEKQDLLVYPEPNEFRVNVLGNTERVNK*
>St1_500m_8678632
MIIKTFNGVKNLLLGLGVTFKNLFSTPVTFSYPEEKRIMPERYRGRHFLNRDENGLEKCI
GCSLCSINCPVNCIHVVSAENDPDHPVSPGERYAEIYEINLLRCIYCGYCEEACPVDAVV
LREHYELADYDRDTYIATKSDLLVYPEPNEFKVNILGNTTRI*
>St1_500m_8823167
MFQATFAGVKNLLIGMGVTFRNMLSKPVTLQYPEVKRTMPARYRGRHFLNRDEEGLERCV
GCSLCSINCPVGCIHVVSAENDPDNPVSKGERYAEVYEINLLRCIYCGYCEEACPVDAVV
LREHYELADYDRDNYIMEKQDLLVYPEPNEFRVNILGNTERVNK*
>St1_500m_8941898
MIIKTFNGIKNLLIGLGVTFKNMVSKPVTVCYPEVKRIMPERYRGRHFLNRDENGLERCI
GCSLCSINCPVNCIHVVSAENDPEHPISPGERYAEVYEINLLRCIYCGYCEEACPVDAVV
LREHYELADYDRDSYIATKSDLLVYPEPNEFRVNLLGNTKRV*
>St1_500m_9087892
MFQATFAGVKNLLIGMGVTFRNMLSKPVTLQYPEVKRVMPARYRGRHFLNRDEEGLERCV
GCSLCSINCPVGCIHVVSAENDPDNPVSKGERYAEVYEINLLRCIYCGYCEEACPVDAVV
LREHYELADYDRENYIMEKQDLLVYPEPNEFRVNILGN
>St1_500m_9103284
MLQATLAGVKNLLIGMGVTFRNMLTKPVTLQYPEVKRTMPARYRGRHFLNRDEEGLERCV
GCSLCSINCPVGCIHVVSAENDPENPVSKGERYAEVYEINLLRCIYCGYCEEACPVDAVV
LREHYELADYDRDNYIMEKQDLLVYPEPNQFRVNILGNTERVNK*
>St1_500m_9315704
TFKNLFSKPVTFSYPEEKRIMPERYRGRHFLNRDENGLEKCIGCSLCSINCPVNCIHVVS
AENDPEHPVSPGERYAEIYEINLLRCIYCGYCEEACPVDAVVLREHYELADYDRDTYLAT
KSDLLVYPEPNEFKVNILGNTTRI*
>St1_500m_9923205
MIIKTFDGVKNLLIGLGVTFKNLFSKPVTFSYPEVKRIMPERFRGRHFLNRDENGLEKCI
GCSLCSINCPVNCIHVVSAENDPDHPVSPGERYAETYEINLLRCIYCGYCEEACPVDAVV
LREHYE
>St1_500m_10023692
HFLNRDEEGLERCVGCSLCSINCPVGCIHVVSAENDPDNPVSKGERYAEVYEINLLRCIY
CGYCEEACPVDAVVLREHYELADYDRDNYIMEKQDLLVYPEPNEFRVNILG
>St1_500m_10456795
LLIGLGVTFKNMVSKPVTVCYPEVKRIMPERYRGRHFLNRDENGLERCIGCSLCSINCPV
NCIHVVSAENDPDHPVSPGERYAETYEINLLRCIYCGYCEEACPVDAVVLREHYELADYD
RDSYIATKSDLMVYPEPNEFRVDLLGNTKRV*
>St1_500m_10905298
FKNLFSKPVTFSYPEVKRIMPERFRGRHFLNRDENGLEKCIGCSLCSINCPVNCIHVVSA
ENDPDHPVSPGERYAETYEINLLRCIYCGYCEEACPVDAVVLREHYELADYDRETYIATK
SDLLVYPEPNEFKVNILGNTTRV*
>St1_500m_10952636
MIIKTFNGIKNLLIGLGVTFKNMVSTPVTVCYPEVKRIMPERYRGRHFLNRDENGLERCI
GCSLCSINCPVNCIHVVSAENDPEHPVSPGERYAETYEINLLRCIYCGYCEEACPVDAVV
LREHYELADYDRDSYIATKSDLLVYPEPNEFRVNLLGNTTRVK*
>St1_500m_11562185
VTFRNMLTKPVTIQYPEVKRVMPARYRGRHFLNRDEEGLERCVGCSLCSINCPVGCIHVV
SAENDPDNPVSKGERYAEVYEINLLRCIYCGYCEEACPVDAVVLREHYELADY
>St1_500m_11962915
KNLFSTPVTFSYPEEKRIMPERFRGRHFLNRDENGLEKCIGCSLCSINCPVNCIHVVSAE
NDPDHPVSPGERYAETYEINLLRCIYCGYCEEACPVDAVVLREHYELADYDRDTYIATKS
DLLVYPEPNEFKVN
>St1_500m_12202866
MLKATLAGVKNLMIGMGVTFRNMLTKPVTLQYPEVKRTMPTRYRGRHFLNRDEEGLERCV
GCSLCSINCPVGCIHVVSAENDPENPVSKGERYAEVYEINLLRCIYCGYCEEACPVDAVV
LREHYELADYDRDNYIMEKQDLLVYPEPNQFRVNILGNTERVN
>St1_500m_12346739
LNRDEEGLERCVGCSLCSINCPVGCIHVVSAENDPKNPVSKGERYAEVYEINLLRCIYCG
YCEEACPVDAVVLREHYELADYDRDNYIMEKQDLLVYPEPNEFRVN
>St1_500m_12521598
MIVKTFDGVKNLLIGLGVTFKNLFSKPVTFSYPEEKRIMPERFRGRHFLNRDENGLEKCI
GCSLCSINCPVNCIHVVSAENDPDHPVSPGERYAEIYEINLLRCIYCGYCEEACPVDAVV
LREHYELADYDRDTYIATKSDL
>St1_500m_12791687
MTREDYLITKTFAGIKNLLIGLGVTFKNMVSKPVTVCYPEVKRIMPERYRGRHFLTRDEN
GLERCIGCSLCSINCPVNCIHVVSAENDPESPVSPGERYAETYEINLLRCIYCGYCEEAC
PVDAVVLREHYELADYDRDSYIATKSDLLVYPEPNEFRVNLLGNTKRV*
>St1_500m_13068388
VTFKNLFSKPVTFSYPEVKRIMPERFRGRHFLNRDENGLEKCIGCSRCSINCPVDCIHVV
SAENDPDHPVSPGERYAETYEINLLRCIYCGYCEEACPVDAVVLREHYELADYDRDTYIA
TKSD
>St1_500m_13070634
GLGVTFKHLFSPKITQQYPEVKRVMPKGYRGRHFLNRDENGLERCVGCSLCSSNCPVGCI
HVVAAENTEEHRVSAGERYASVYEINLLRCIYCGYCEEACPVDAVVLREHYELADY
>St1_500m_13253673
QAHWLSCNHGDNMIIKTFDGVKNLLIGLGVTFKNLFSKPVTFSYPEVKRIMPERYRGRHF
LNRDEDGLEKCIGCSLCSINCPVGCIHVVSAENDPDHPVSPGERYAEVYEINLLRCIYCG
YCEEACPVDAVVLREHYELADYDRDTYIATKGDLLVYPEPNEFKVNILGNTTRI*
>St1_500m_13442846
LQATFAGVKNLIIGMGVTFRNMLTKPVTLEYPEVKRVMPKRYRGRHFLNRDEEGLERCVG
CSLCSINCPVGCIHVVSAENDPKNPVSKGERYAEVYEINLLRCIYCGYCEEACPVDAVVL
REHYELADYDRDNYIMEKQDLLVYPEPNKFRVNILG
>St1_500m_14416029
ESSRATFFGKPSGYKRVCCFVTKADYMIIKTFDGIKNLLIGLGVTFKNMVSKPVTVCYPE
VKRIMPERYRGRHFLNRDENGLERCIGCSLCSINCPVNCIHVVSAENDPKHPVSPGERYA
ETYEINLLRCIYCGYCEEACPVDAVVLREHY*
>St1_500m_15339211
FSKPVTFSYPEVKRIMPERFRGRHFLNRDENGLEKCIGCSLCSINCPVDCIHVVSAENDP
DHPVSPGERYAETYEINLLRCIYCGYCEEACPVDSVVLREHYELADYDRDTYIATKSDLL
VYPEPNEFKVNILGNTTRV*
>St1_500m_15506197
MFQATFAGVKNLLIGLGVTFRNRLSTPVTLQYPEVKRVMPARYRGRHFLNRDEEGLERCV
GCSLCSINCPVGCIHVVSAENDPDNPVSKGERYAEVYEINLLRCIYCGYCEEACPVDAVV
LREHYELADYDRENYIMEKQDLLVYPEPNEFRVNILGNTERVNK*
>St1_500m_16442396
VKRTMPKRFRGRHFLNRDEDGLEKCIGCSLCSINCPVGCIHVVSAENDPDNQVSKGERYA
ETYEINLLRCIYCGYCEEACPVDAVVLREHYELADYDRDSYIAEKQDLLVYPEPNQFR
>St1_500m_17822336
MIGKTFSGIKNLLIGLGVTFKNMLSKPVTFSYPEVKRIMPERYRGRHFLNRDENGLERCI
GCSLCSINCPVNCIHVVSAENDPKSPVSPGERYAEIYEINLLRCIYCGYCEEACPVDAVV
LREHYELADYDRDKYIATKSDLLAYPEPNEFRVNLLGNTTRI*
>St1_500m_17869246
MIIKTFDGVKNLLIGLGVTFKNLFSKPVTFSYPEVKRIMPERFRGRHFLNRDDNGLEKCI
GCSLCSINCPVNCIHVVSAENDPDHPVSPGERYAEIYEINLLRCIYCGYCEEACPVDAVV
LREHYELADYDRDTYIATKSDLLVYPEPNEFKVNILGNTRRV*
>St1_500m_18039510
RDENGLERCIGCSLCSINCPVGCIHVVSAENTDEHRVSPGERYAAVYEINLLRCIYCGYC
EEACPVDAVVLREHYELADYDRNKFVLQKEELLDYPEPNEFRVNYLGNTHRVNK*
>St1_500m_18131329
DMIVKTFDGVKNLLIGLGVTFKNLFSTPVTFSYPEEKRIMPERFRGRHFLNRDENGLEKC
IGCSLCSINCPVDCIHVVSAENDPDHPFSPGERYAETYEINLLRCIYCGYCEEACPVDAV
VLREHYELADYDRDTYIATK
>St1_500m_18146822
RDENGLERCIGCSLCSINCPVDCIHVVSAENDPEHPVSPGERYAEIYEINLLRCIYCGYC
EEACPVDAVVLREHYELADYDRDSYIATKSDLLVYPEPNEFRVDILGNTYRV*
>St1_500m_19681224
MIIKTVNGVKNLLLGLGVTFKNLFSKPVTFSYPEEKRIMPERYRGRHFLNRDENGLEKCI
GCCLCSINCPVNCIHVVSAENDPDHPVSPGERYAEIYEINLLRCIYCGYCEEACPVDAV
>St1_500m_19745800
MLKATFASVKNLLIGMGVTFRNMLTKPVTLEYPEVKRTMPKRYRGRHFLNRDEEGLERCV
GCSLCSINCPVGCIHVVSAENDPKNPVSKGERYAEVYEINLLRCIYCGYCEEACPVDAVV
LREHYELADYDRDNYIMEKQDLLVYPEPNEFRVNILGNTERVNK*
>St1_500m_19996127
TMPSRYRGRHFLNRDEDGLEKCVGCSLCSINCPVGCIHVVSAENNPDNPVSKGERYAAVY
EINLLRCIYCGYCEEACPVDAVVLREHYELA
>St1_500m_20844304
FLNRDENGLEKCIGCSLCSINCPVDCIHVVSAENDPDHPVSPGERYAETYEINLLRCIYC
GYCEEACPVDAVVLREHYELADYDRDTYIATKSDLLVYPEPNEFKVNILGNTTRV*
>St1_500m_21760619
LLIGLGVTFKNMVSKPVTVCYPEVKRIMPERYRGRHFLNRDENGLELCIGCSLCSINCPV
NCIHVVSAENDPEHPVSPGERYAETYEINLLRCIYCGYCEEACPVDAVVLREHYEFADYD
RDSYIATKSDLLVYPEPNEFRVNLLGNTKRV*
>St1_500m_22107551
EKCIGCSLCSINCPVDCIHVVSAENDPDHPVSPGERYAETYEINLLRCIYCGYCEEACPV
DAVVLREHYELADYDRD
>St1_500m_22592317
MLQATFAGVKNLLIGMGVTFRNMLTKPVTLEYPEVKRVMPKRYRGRHFLNRDEEGLERCV
GCSLCSINCPVGCIHVVSAENDPKNPVSKGERYADVYEINLLRCIYCGYCEEACPVDAVV
LREHYELADYDRDNYIMEKQDLLVYPEPNEFRVNILGNTERVNK*
>St1_500m_22606785
MPERFRGRHFLNRDENGLEKCIGCSLCSINCPVNCIHVVSAENDPDHPVSPGERYAEIYE
INLLRCIYCGYCEEACPVDAVVLREHYELADYDRDTYIATKSDLLVYPEPNE
>St1_500m_22652873
MIIKTFDGVKNLLLGLGVTFKNLFSKPVTFSYPEEKRIMPERYRGRHFLNRDENGLEKCI
GCSLCSINCPVNCIHVVSAENDPDHPVSPGERYAEIYEINLLRCIYCGYCEEACPVDAVV
LREHYELADYDRDTYIATKSDLLVYPEPNEFKVNILGNT
>St1_500m_22809888
LLIGMGVTFKNMMTTPVTLQYPEVRRTMPSRYRGRHFLNRDEDGLEKCVGCSLCSINCPV
GCIHVVSAENNPDNPVSKGERYAAVYEINLLRCIYCGYCEEACPVDAVVLREHYELA
>St1_500m_22898261
MLQATLAGVKNLLIGMGVTFKNMLSKPVTLQYPEVKRTMPTRYRGRHFLNRDEEGLERCV
GCSLCSINCPVGCIHVVSAENDPENPVSKGERYAEVYEINLLRCIYCGYCEEACPVDAVV
LREHYELADYDRDNYIMEKQDLLVYPEPNQFRVNILGNTERVNK*
>St1_500m_23019958
LGVTFKNLFSKPVTFSYPEEKRIMPERYRGRHFLNRDENGLEKCIGCSLCSINCPVNCIH
VVSAENDPDHPVSPGERYSEIYEINLLRCIYCGYCEEACPVDAVVLREHYELADYDRDTY
IATKSDLLVYPEPNEFKVNILGNTT
>St1_500m_23708676
RIMPERFRGRHFLNRDENGLEKCIGCSLCSINCPVDCIHVVSAENDPDHPVSPGERYAET
YEINLLRCIYCGYCEEACPVDAVVLREHYELADYDRDTYIATKSDLLVYPEPNEFKVNIL
GNTTRV*
>St1_500m_24318634
MLQATFDGIKNLLIGMGVTFKNMVTTPVTLQYPEVKRTMPNRYRGRHFLNRDEDGLERCV
GCSLCSINCPVGCIHVVSAENNPDDPISKGERYAAVYEINLLRCIYCGYCEEACPVDAVV
LREHYELADYDRDNYIAEKQDLLVYPEPNKFRVNILGNTKRV*
>St1_500m_24417559
MITKTFNGVKNLLIGLGVTFKNMLSKPVTLCYPEVKRIMPERFRGRHFLNRDENGLERCI
GCSLCSINCPVGCIHVVSAENDPDHPISPGERYAEIYEINLLRCIYCGYCEEACPVDAVV
LREHFELADYDRDKYIATKSDLLTYPEPNKFRVNMLGNTTRV*
>St1_500m_24924402
EVKRIMPERYRGRHFLNRDENGLERCIGCSLCSINCPVDCIHVVSAENDPECPVSPGERY
AETYEINLLRCIYCGYCEEACPVDAVVLREHYELADYDRDSYIATKGDLLVYPEPNEFRV
NLLGNTKRV*
>St1_500m_24936589
TFKNLFSKPVTFSYPEKKRIMPERFRGRHFLNRDENGLEKCIGCSLCSINCPVNCIHVVS
AENDPDHPVSPGERYAETYEINLLRCIYCGYCEEACPVDAVVLREHYELADYDRDTYIAT
KSDLLVYPEPNEFKVNILGNTTRV*
>St1_500m_25506771
PEVKRTMPSRYRGRHFLNRDEDGLEKCVGCSLCSINCPVGCIHVVSAENNPDNPVSKGER
YAAVYEINLLRCIYCGYCEEACPVDAVVLREHYELADYDRDNYIAEKQDLLVYPEPNKFR
VNILGNTERV*
>St1_500m_25575094
KADYMIIKTFDGIKNLLIGLGVTFKNMVSKPVTVCYPEVKRIMPERYRGRHFLNRDENGL
ERCIGCSLCSINCPVNCIHVVSAENDPEHPVSPGERYAETYEINLLRCIYCGYCEEACPV
DAVVLREHYELADYDRDSYIATKSDLLVYPEPNEFRVNLLGNT
>St1_500m_25575260
LERCIGCSLCSINCPVNCIHVISAENDPEHPVSPGERYAETYEINLLRCIYCGYCEEACP
VDAVVLREHYELADYDRDSYIATKSDLLVYPEPNEFRVNLLGNT
>St1_500m_25983102
MITVINMIAKTFDGVKNLLLGLGVTFKNLFSTPVTFSYPEEKRIMPERYRGRHFLNRDED
GLEKCIGCSLCSINCPVNCIHVVSAENDPDHPVSPGERYAEIYEINLLRCIYCGYCEEAC
PVDAVVLREHYELADYDRDTYIATKSDLLVYPEPNQFKVNILGNTTRI*
>St1_500m_26288351
NLLIGMGVTFRNMLTKPVTIQYPEVKRVMPARYRGRHFLNRDEEGLERCVGCSLCSINCP
VGCIHVVSAENDPDNPVSKGERYAEVYEINLLRCIYCGYCEEAC
>St1_500m_26471206
MIIAVFKGAKNLLVGLSVTFKHLLSKKTTLQYPEVKRTMPERYRGRHFLNRDENGLEKCI
GCSLCSSNCPVGCIHVVAAENTDECRVSPGERYAAIYEINILRCIYCGYCEEACPVDAVV
LREHYELADYDRNNFV
>St1_500m_27283002
VINGGTMIKKTFGGVKNLLIGLGVTFKNLFSTPVTISYPEVKRIMPERYRGRHFLNRDEN
GLERCIGCSLCSINCPVGCIHVVSAENDPDHPVSPGERYAEIYEINLLRCIYCGYCEEAC
PVDAVVLREHYELADYDRDKYIATKGDLLVYPEPYEFEVDLLGNTKRV*
>St1_500m_27313230
NFFIKPSSYKCVSGFVIKVTDMIVKTFDGVKNLLIGLGVTFKNLFSKPVTFSYPEVKRIM
PERFRGRHFLNRDENGLEKCIGCSLCSINCPVDCIHVVSAENDPDHPVSPGERYAEIYEI
NLLRCIYCGYCEEACPVDAVVLREHYELADYDRDTYIATKSDLLVYPEPNEFKVNILGNT
TRV*
>St1_500m_27601182
PVTFSYPEVKRIMPERFRGRHFLNRDENGLEKCIGCSLCSINCPVDCIHVVSAENDPDHP
VSPGERYAETYEINLLRCIYCGYCEEACPVD
>St1_500m_28197775
MIIKTLDGIKNLLIGLGVTFKNMVSKPVTFSYPEVKRIMPERYRGRHFLNRDENGLERCI
GCSLCSINCPVNCIHVVSAENDPEHPISPGERYAEIYEINLLRCIYCGYCEEACPVDAVV
LREHYELAD
>St1_500m_28216633
RGRHFLNRDENGLEKCIGCSLCSINCPVNCIHVVSAENDPDHPVSPGERYAEIYEINLLR
CIYCGYCEEACPVDAVVLREHYELADYDRDTYIATKSDLLVYPEPNEFKVNILGNTTRV*
>St1_500m_28305631
SKPVTFSYPEEKRIMPERYRGRHFLNRDENGLEKCIGCSLCSINCPVNCIHVVSAENDPD
HPVSPGERYAEIYEINLLRCIYCGYCEEACPVDAVVLREHYELADYDRDTYIATKSDLLV
YPEPNEFKVNILGNTTRI*
>St1_500m_28516303
MIVKTFDGVRNLLIGLGVTFKNLFSKPVTFSYPEVKRIMPERFRGRHFLNRDENGLEKCI
GCSLCSINCPVNCIHVVSAENDPDHPVSPGERYAETYEINLLRCIYCGYCEEACPVDAVV
LREHYELADYDRDSYIATKSDLLVYPEPNEFKVNILGNTTRV*
>St1_500m_29401917
MGVTFRNMLTKPVTLEYPEVKRTMPKRFRGRHFLNRDEEGLERCIGCSLCSINCPVGCIH
VVSAENDPKNPVSKGERFAEVYEINLLRCIYCGYCEEACPVDAVVLREHYELADYDRDNY
IMEKQDLLVYPKPNEFRVNILGNTERINK*
>St1_500m_29422324
MIAKTFDGIKNLLIGLGVTFKNMLSKPVTVCYPEVKRIMPERYRGRHFLNRDENGLERCI
GCSLCSINCPVNCIHVVSAENDPEQPVSPGERYAETYEINLLRCIYCGYCEEACPVDAVV
LREHYELADYDRDNYIATKTDLLVYPEPNEFRVNVLGNTTRV*
>St1_500m_29817806
MITKTFSGIKNLLIGLGVTFKNMVSKPVTVCYPEVKRIMPERYRGRHFLNRDENGLERCI
GCSLCSINCPVNCIHVVSAENDPESPVSPGERYAEIYEINLLRCIYCGYCEEACPVDAVV
LREHYELADYNRDSYIATKSDLLVYPEPNEFRVNLLGNTKRV*
>St1_500m_29852148
GVKNLLIGLGVTFKNLFSTPVTFSYPEEKRIMPERFRGRHFLNRDENGLEKCIGCSLCSI
NCPVNCIHVVSAENDPDHPVSPGERYAETYEINLLRCIYCGYCEEACPVDAVVL
>St1_500m_30027036
MIIKAFDGVKNLLLGLGVTFKNLFSKPVTFSYPEEKRIMPERYRGRHFLNRDENGLEKCI
GCSLCSINCPVNCIHVVSAENDPDHPVSPGERYAEIYEINLLRCIYCGYCEEACPVDAVV
LREHYELADYDRDKYIATKSDLLVYPEPNEFKVNILGNTTRV*
>St1_500m_30268290
MIVKTFDGVKNLLIGLGVTFKNLFSKPVTFSYPEVKRIMPERFRGRHFLNRDENGLEKCI
GCSLCSINCPVTCIHVVSAENDPDHPVSPGERYAETYEINLLRCIYCGYCEEAC
>St1_1000m_498732
EEKRIMPERFRGRHFLNRDENGLEKCIGCSLCSINCPVNCIHVVSAENDPDHPVSPGERY
AETYEINLLRCIYCGYCEEACPVDAVVLREHSELADYDRETYIATKSDLLVYPDPNEFKV
HILGNTR
>St1_1000m_1032797
NGLERCIGCSLCSINCPVNCIHVVSAENDPDHPVSPGERYAEIYEINLLRCIYCGYCEEA
CPVDAVVLREHYELADYDRDTYIATKSDLLVYPEPNEFKVNILGN
>St1_1000m_1380750
MIIKTFDGVKNLLLGLGVTFKNLFSKPVTFSYPEEKRIMPERYRGRHFLNRDENGLEKCI
GCSLCSINCPVNCIHVISAENDPDHPVSPGERYAEIYEINLLRCIYCGYCEEACPVDAVV
LREHYELADYDRDTYIATKSDLLVYPEPNKFKVNILGNTTRV*
>St1_1000m_1490322
MLRVTINGLKNLLIGMGVTFRNMLSTPVTIQYPEVKRTMPKRFRGRHFLNRDEDGLEKCI
GCSLCSINCPVGCIHVVSAENDPENPVSKGERYAEVYEINLLRCIYCGYCEEACPVDAVV
LREHYELADYDRDTYIMEKKDLLVYPEPNRFRVNILGNTERIGPA*
>St1_1000m_1681234
KNLLIGLGVTFKNLFSTPVTISYPEVKRIMPERFRGRHFLNRDENGLERCIGCSLCSINC
PVGCIHVVSAENDPDHPISPGERYAETYEINLLRCIYCGYCEEACPVDAVVLREHYELAD
YDRDKYLATKSDLLVYPEPNEFKVNILGNTTRV*
>St1_1000m_1776672
KRIMPERFRGRHFLNRDENGLEKCIGCSLCSINCPVNCIHVVSAENDPDHPVSPGERYAE
IYEINLLRCIYCGYCEEACPVDAVVLREHYELADYDRDKYLATNSDLLVYPEPNEFKLNI
LGNTTRI*
>St1_1000m_1806067
NMFTKPVTIQYPEVKRTMPKRFRGRHFLNRDEDGLEKCIGCSLCSINCPVGCIHVVSAEN
DPENPVSKGERYAEVYEINLLRCIYCGYCEEACPVDAVVLREHYELADYDRDNYILEKED
LLVYPEPNRFRVNILGNTERISPAQRDC*
>St1_1000m_1817624
VTFSYPEVKRVMPERYRGRHFLNRDENGLERCIGCSLCSINCPVNCIHVVSAENDPNHPV
SPGERYAEIYEINLLRCIYCGYCEEACPVDAVVLREHYELADYDRDTYIATKSDLLVYPE
PNEFKVNILGNTTRV*
>St1_1000m_2615371
MIAKTFDGVKNLIIGLGVTFKNLFTTPVTISYPEVKRIMPERYRGRHFLNRDENGLEKCI
GCSLCSINCPVGCIHVVSAENDPERPVSPGERYAEIYEINLLRCIYCGYCEEACPVDAVV
LREHYELADYDRDTYIATKGDLLVYPEPNKFKVNILGNTTRI*
>St1_1000m_2700399
NGLERCIGCSLCSINCPVNCIHVVSAENDPDHPVSPGERYAEIYEINLLRCIYCGYCEEA
CPVDAVVLREHYELADYDRDTYIATKSDLLVYPEPNEFKVNILGNTTRI*
>St1_1000m_3693649
RDKNGLEKCIGCSLCSINCPVNCIHVVSAENDPDHPVSPGERYAEIYEINLLRCIYCGYC
EEACPVDAVVLREHYELADYDRDTYIATKSDLLVYPEPNE
>St1_1000m_4208842
HFLNRDENGLERCIGCSLCSINCPVGCIHVVSAENDPDHPISPGERYAEIYEINLLRCIY
CGYCEEACPVDAVVLREHYELADYDRDKYLATKSDLLVYPE
>St1_1000m_5072758
DENGLEKCIGCSLCSINCPVNCIHVVSAENDPDHPISPGERYAETYEINLLRCIYCGYCE
EACPVDAV
>St1_1000m_5215946
MIVKTFDGVKNLLIGLGVTFKNLFSTPVTFSYPEEKRIMPERFRGRHFLNRDENGLEKCI
GCSLCSINCPVNCIHVVSAENDPDHPVSPGERYAETYEINLLRCIYCGYCEEACPVDAVV
LREHYELADYDRDTYSATTSDLLVYPEPNEFKVNILGNTKRV*
>St1_1000m_6537512
GLGVTFKNLFSTPVTFSYPEEKRIMPERFRGRHFLNRDENGLEKCIGCSLCSINCPVNCI
HVVSAENDPDHPVSPGERYAETYEINLLRCIYCGYCEEACPVDAVVLREHYELADYDRDT
YIATKSDLLVYPEPNEFKVNILGNTTRV*
>St1_1000m_6537610
GLGVTFKNLFSKPVTFSYPEVKRIMPERFRGRHFLNRDENGLEKCIGCSLCSINCPVNCL
HVVSAENDPDHPVSPGERYAEIYEINLLRCIYCGYCEEACPVDAVV
>St1_1000m_6668031
VTFSYPEEKRIMPERFRGRHFLNRDENGLEKCIGCSLCSINCPVNCIHVVSAENDPDHPV
SPGERYAETYEINLLRCIYCGYCEEACPVDAVVLREHYELADYDRD
>St1_1000m_6880566
LNRDENGLERCIGCSLCSINCPVGCIHVVSAENDPDHPISPGERYAEVYEINLLRCIYCG
YCEEACPVDAVVLREHYELADYDRNKYLATKSDLLVYPEPNEFKVNILGNTTRV*
>St1_1000m_8104312
RGRHFLNRDENGLEKCIGCSLCSINCPVNCIHVVSAENDPDHPVSPGERYAEIYEINLLR
CIYCGYCEEACPVDAVVLREHYELADYDRDTYIATKSDLLVYPEPNEFKVNILGNTTRI*
>St1_1000m_8984580
PVTVCYPEVKRIMPERYRGRHFLNRDENGLERCIGCSLCSINCPVNCIHVVSAENDPECP
VSPGERYAETYEINLLRCIYCGYCEEACPVDAVVLREHYELADYDRDSYIATKGDLLVYP
EPNEFRVDLLGNTKRA*
>St1_1000m_9760013
MINGDNMIRETFDGVKNLLIGLGVTFKNLFSKPVTFSYPEVKRIMPERYRGRHFLNRDEN
GLERCIGCSLCSINCPVDCIHVVSAENDPEHPVSPGERYAEIYEINLLRCIYCGYCEEAC
PVDAVVLREHYELADYDRDKYIATKSDLLVYPEPNEFKVDLLGNTTRV*
>St1_1000m_9821870
IMPERFRGRHFLNRDENGLEKCIGCSLCSINCPVNCIHVVSAENDPDHPVSPGERYAETY
EINLLRCIYCGYCEEACPVDA
>St1_1000m_10259623
NGLEKCIGCSLCSINCPVNCIHVVSAENDPDHPVSPGERYAETYEINLLRCIYCGYCEEA
CPVDAVVLREHYELADYD
>St1_1000m_10498107
LNRDENGLERCIGCSLCSINCPVGCIHVVSAENDPDHPISPGERYAEIYEINLLRCIYCG
YCEEACPVDAVVLREHYELADYDRDKYLATKSDLLVYPEPNEFKVNILGNTTRV
>St1_1000m_10688946
MITKTFDGIKNLLIGLGVTFKNMVSKPVTVCYPEVKRIMPERYRGRHFLNRDENGLERCI
GCSLCSINCPVDCIHVVSAENDPEHPVSPGERYAETYEINLLRCIYCGYCEEACPVDAVV
LREHYELADYDRDSYIATKSDLLVYPEPNEFRVNLLGNTKRV*
>St1_1000m_11581522
MIVKTFDGVKNLLIGLGVTFKNLFSTPVTFSYPEEKRSMPERFRGRHFLNRDENGLEKCI
GCSLCSINCPVDCIHVVSAENDPDHPVSPGERYAEIYEINLLRCIYCGYCEEACPVDAVV
LREHYELADYDRDTYIATKSDLLVYPEPNEFKVNILGNTTRV*
>St1_1000m_12528605
MLRATIYGLKNLLIGMAVTFRNMLSTPVTLQYPEFKRTMPKRFRGRHFLNRDEDGLERCI
GCSLCSINCPVGCIHVVSAENDPENPVSKGERYAEVYEINLLRCIYCGYCEEACPVDAVV
LREHYELADYDRDNYILEKKDLLVYPEPNQFRVNILGNTERVGPA*
>St1_1000m_12703279
ERFRGRHFLNRDENGLEKCIGCSLCSINCPVDCIHVVSAENDPDHPVSPGERYAEIYEIN
LLRCIYCGYCEEACPVDAVVLREHYELADYDRDTYIATKSDLLVYPEPNEFKVNI
>St1_1000m_12750662
FKNLFTTPVTISYPEVKRIMPERYRGRHFLNRDENGLEKCIGCSLCSINCPVGCIHVVSA
ENDPERPVSPGERYAEIYEINLLRCIYCGYCEEACPVDAVVLREHYEL
>St1_1000m_12987738
RHFLNRDENGLEKCIGCSLCSINCPVDCIHVVSAENDPDHPVSPGERYAEIYEINLIRCI
YCGYCEEACPVDAVVLREHYELADYDRDTYIATKSDLLVYPEPNEFK
>St1_1000m_13036262
MTFKNMVSKPVTICYPEVKRIMPERFRGRHFLNRDENGLERCIGCSLCSINCPVGCIHVV
SAENDPDHPISPGERYAEIYEINLLRCIYCGYCEEACPVDAVVLREHFELADYDRDKYIA
TKSDLLTYPEPNKFRVNMLGNTSRV*
>St1_1000m_13185632
RHFLNRDENGLEKCIGCSLCSINCPVGCIHVVSAENDPERPVSPGERYAEIYEINLLRCI
YCGYCEEACPVDAVVLREHYELADYDRDTYIATKGDLLVYPEPNK
>St1_1000m_13654618
MLINAFSGIKNLLIGLGVTFKNMVSTPTTICYPEVKRTMPERYRGRHFLNRDENGLERCI
GCSLCSINCPVGCIHVVSAENTPVNRVSAGERYAEVYEINLLRCIYCGYCEEACPVDAVV
LREHYELADYDRDNYIAVKEDLLVYPEPNVFRVNILGNTTRV*
>St1_1000m_13684813
RGRHFLNRDENGLEKCIGCSLCSINCPVNCIHVVSAENDPDHPVSPGERYAETYEINLLR
CIYCGYCEEACPVDAVVLREHYELADYDRDTYIATKSDLLVYPEPNEFKVNILGNTTRV*
>St1_1000m_13940395
MILKTFDGVKHLLIGLGVTFKNLFSKPVTFSYPEVKRIMPERYRGRHFLNRDENGLEKCI
GCSLCSINCPVGCIHVVSAENDPDHPVSPGERYAEIYEINLLRCIYCGYCEEACPVDAVV
LREHYELADYDRDKYLATKSDLLVYPEPNEFKVNILGNTTRV*
>St1_1000m_13957233
DENGLEKCIGCSLCSINCPVNCIHVVSAENDPDHPISPGERYAETYEINLLRCIYCGYCE
EACPVDAVVLREHYELADYDRDKYLATKSDLLVYPEPNAFKVNILGNTTRV*
>St1_1000m_14034682
ENGLEKCIGCSLCSINCPVNCIHVVSAENDPDHPVSPGERYAETYEINLLRCIYCGYCEE
ACPVDAVVLREHYELADYDRDTYIATKSDLL
>St1_1000m_14127905
IMPERFRGRHFLNRDENGLEKCIGCSLCSINCPVNCIHVVSAENDPEHPVSPGERYAETY
EINLLRCIYCGYCEEACPVDAVVLREHYELADYDRDTYIATKSDLLVYPEPNEFKVNILG
NTTRI*
>St1_1000m_15203876
MILKTFDGVKNLLIGLGVTFKNLFSRPVTFSYPEVKRIMPERYRGRHFLNRDENGLERCI
GCSLCSINCPVNCIHVVSAENDPNHPVSPGERYAEIYEINLLRCIYCGYCEEACPVDAVV
LREHYELADYDRDTYIATKSDLLVYPEPNEFKVNILGNTTRV*
>St1_1000m_15494094
KRIMPERFRGRHFLNRDENGLEKCIGCSLCSINCPVDCIHVVSAENDPDHPVSPGERYAE
TYEINLLRCIYCGYCEEACPVDAVVLREHYELADYDRDTYI
>St1_1000m_16223070
GLEKCIGCSLCSINCPVNCIHVVSAENDPDHPVSPGERYAEIYEINLLRCIYCGYCEEAC
PVDAVVLREHYELADSDRDTYIATMSDLLVYPDPNEFKVNILGNTTRI
>St1_1000m_16710641
MIIKTFDGVKNLLIGLGVTFKNLFSKPVTFSYPEEKRIMPERYRGRHFLNRDENGLEKCI
GCSLCSINCPVNCIHVVSAENDPDHPVSPGERYAEIYEINLLRCIYCGYCEEACPVDAVV
LREHYELADYDRDTYIATKSDLLVYPEPNEFKVNILGNTTRI*
>St1_1000m_17281971
MIKKTFDGIKNLLIGLGVTFKNMVSKPVTVCYPEVKRIMPERYRGRHFLNRDENGLERCI
GCSLCSINCPVDCIHVVSAENDPEHPVSPGERYAETYEINLLRCIYCGYCEEACPVDAVV
LREHYELADYDRDSYIATKSDLLVYPEPNEFRVDLLGNTKRV*
>St1_1000m_17463654
STPVTISYPEVKRIMPERFRGRHFLNRDENGLEKCIGCSLCSINCPVGCIHVVSAENDPD
HPISPGERYAETYEINLLRCIYCGYCEEACPVDAV
>St1_1000m_17788701
RHFLNRDENGLEKCIGCSLCSINCPVNCIHVVSAENDPDHPVPPGERYAETYEINLLRCI
YCGYCEEACPVDAVVLREHYELADYDRDTYIATKSDLLVYPEP
>St1_1000m_17788814
RHFLNRDENGLEKCIGCSLCSINCPVNCIHVVSAENDPDHPVSPGERYAEIYEINLLRCI
YCGYCEEACPVDAVV
>St1_1000m_17818308
PERFRGRHFLNRDENGLEKCIGCSLCSINCPVNCIHVVSAENDPDHPISPGERYAETYEI
NLLRCIYCGYCEEACPVDAVVLREHYELADYDRDTYIATKSDLLVYPEP
>St1_1000m_18462407
DMIVKTFNGVKNLLIGLGVTFKNLFSKPVTFSYPEEKRIMPERFRGRHFLNRDDNGLEKC
IGCSLCSINCPVDCIHVVSAENDPDHPVSPGERYAEIYEINLLRCIYCGYCEEACPVDAV
VLREHYELADYDRDTYIATKSDLLVYPEPNEFKVN
>St1_1000m_18803804
MIIKTFNGVKNLLLGLGVTFKNLFSKPVTFSYPEEKRIMPERYRGRHFLNRDENGLERCI
GCSLCSINCPVNCIHVVSAENDPDHPVSPGERYAEIYEINLLRCIYCGYCEEACPVDAVV
LREHYELADYDRDTYIATK
>St1_1000m_18864300
MIVKTFDGVKNLLIGLGVTFKNLFSTPVTFSYPEEKRIMPERFRGRHFLNRDENGLEKCI
GCSLCSINCPVNCIHVVSAENDPDHPVSPGERYAETYEINLLRCIYCGYCEEACPVDAVV
LREHYELADYD
>St1_1000m_19329187
LGVTFKNLFSKPVTFSYPEEKRIMPERYRGRHFLNRDENGLERCIGCSLCSINCPVNCIH
VVSAENDPDHPVSPGERYAEIYEINLLRCIYCGYCEEACPVDAVVLREHYELADYDRDTY
IATK
>St1_1000m_19329484
LGVTFKNLFSKPVTFSYPEEKRIMPERFRGRHFLNRDENGLEKCIGCSLCSINCPVNCIH
VVSAENDPDHPVSPGERYAEIYEINLLRCIYCGYCEEACPVDAVVLREHYELADYDRDTY
IATKSDLLVYPEPNEFKVN
>St1_1000m_21453772
IMPERYRGRHFLNRDENGLERCIGCSLCSINCPVNCIHVVSAENDPDHPVSPGERYAEIY
EINLLRCIYCGYCEEACPVDAVVLREHYELADYDRDTYIATKSDLLVYPEPNEFKVNILG
NTTRI*
>St1_1000m_22125450
IGLGVTFKNLFSKPVTFSYPEEKRIMPERFRGRHFLNRDENGLEKCIGCSLCSINCPVNC
IHVVSAENDPDHPVSPGERYAETYEINLLRCIYCGYCEEACPVDAVVLREHYE
>St1_1000m_22293584
MIIKTFDGIKNLLIGLGVTFKNMVSKPVTVCYPEVKRIMPERYRGRHFLNRDENGLERCI
GCSLCSINCPVNCIHVVSAENDPEHPVSPGERYAETYEINLLRCIYCGYCEEACPVDAVV
LREHYELADYDRDSYIATKSDLLVYPEPNEFRVNLLGNTKRV*
>St1_1000m_22293779
NRDENGLEKCIGCSLCSINCPVNCIHVVSAENDPDHPVSPGERYAETYEINLLRCIYCGY
CEEACPVDAVVLREHYELADYDRDTYIATKSDLLV
>St1_1000m_23101403
KRIMPERFRGRHFLNRDENGLEKCIGCSLCSINCPVNCIHVVSAENDPDHPVSPGERYAE
IYEINLLRCIYCGYCEEACPVDAVVLREHYELADYDRDTYIATKSDLLV
>St1_1500m_16169
LEKCIGCSLCSINCPVNCIHVVSAENDPDHPISPGERYAEIYEINLLRCIYCGYCEEACP
VDAVVLREHYELADYDR
>St1_1500m_625109
NGLEKCIGCSLCSINCPVDCIHVVSAENDPDHPVSPGERYAETYEINLLRCIYCGYCEEA
CPVDAVVLREHYELADYDRDTYIATKSDLLVYPEPNEFKVN
>St1_1500m_1378150
MLRATIYGLKNLLIGMAVTFRNMLSTPVTLQYPEFKRTMPKRFRGRHFLNRDEDGLERCI
GCSLCSINCPVGCIHVVSAENDPENPVSKGERYAEVYEINLLRCIYCGYCEEACPVDAVV
LREHYELADYDRDNYILEKKDLLVYPEPNQFRVNILGNTERVGPA*
>St1_1500m_2606456
PERFRGRHFLNRDENGLEKCIGCSLCSINCPVDCIHVVSAENDPDHPVSPGERYAEIYEI
NLLRCIYCGYCEEACPVDAVVLREHYELADYDRDTYIATKSDL
>St1_1500m_2872692
RDENGLERCIGCSLCSINCPVGCIHVVSAENDPDHPISPGERYAEIYEINLLRCIYCGYC
EEACPVDAVVLREHYELADYDRGKYIATKSDLLTYPEPNKFRVNMLGNTTRV*
>St1_1500m_3166961
KNLLIGLGVTFKNLFSTPVTFSYPEEKRIMPERFRGRHFLNRDENGLEKCIGCSLCSINC
PVNCIHVVSAENEPDHPVSPGERYAETYEINLLRCIYCGYCEEACPVDAVVLREHYELAD
YDRDTYIATKSDLLVYPEPNEFKVNILG
>St1_1500m_3293319
NGLEKCIGCSLCSINCPVNCIHVVSAENDPDHPVSPGERYAEIYEINLLRCIYCGYCEEA
CPVDAVVLREHYELADYDRDTYIATKSDLLV
>St1_1500m_3674004
MIIKSFYGVKNLLLGLGVTFKNLFSKPVTFSYPEEKRIMPERYRGRHFLNRDENGLEKCI
GCSLCSINCPVNCIHVVSAENDPNHPVSPGERYAEIYEINLLRCIYCGYCEEACPVDAVV
LREHYELADYDRDTYIATKSDLLVYPEPNEFKVNILGNTTRI*
>St1_1500m_4269288
NRDENGLEKCIGCSLCSINCPVNCIHVVSAENDPDHPVSPGERYAEIYEINLLRCIYCGY
CEEACP
>St1_1500m_4353963
SYPEEKRIMPERFRGRHFLNRDENGLEKCIGCSLCSINCPVNCIHVVSAENDPDHPVSPG
ERYAETYEINLLRCIYCGYCEEAC
>St1_1500m_4395700
MLRATINGLKNLSIGMWVTFCNMFTKPVTIQYPEVKRTMPKRFRGRHFLNRDEDGLEKCI
GCSLCSINCPVGCIHVVSAENDPENPVSKGERYAEVYEINLLRCIYCGYCEEACPVDAVV
LREHYELADYDRDNYILEKEDLLVYPEPNRFRVNILGNTERISPAQRDC*
>St1_1500m_4575795
RHFLNRDENGLEKCIGCSLCSINCPVDCIHVVSAENDPDHPVSPGERYAETYEINLRRCI
YCGYCEEACPVYAVVLREHYELADYDRDTYIATKSDLLVYPEPNEFKVNILGNTTRV*
>St1_1500m_4593947
NRDENGLEKCIGCSLCSINCPVDCIHVVSAENDPDHPVSPGERYAETYEINLLRCIYCGY
CEEACPGDAVVLREHYELADYDRDTYIATKSDLLVYPEPNE
>St1_1500m_5127838
MIRETFDGVKNLLIGLGVTFKNLFSKPVTFSYPEVKRIMPERYRGRHFLNRDENGLERCI
GCSLCSINCPVDCIHVVSAENDPEHPVSPGERYAEIYEINLLRCIYCGYCEEACPVDAVV
LREHYELADYDRDKYIATKSDLLVYPEPNEFKVDLLGNTTRV*
>St1_1500m_5809855
MIIKTFDGIKNLLIGLGVTFKNMVSKPVTVCYPEVKRIMPERYRGRHFLNRDENGLERCI
GCSLCSINCPVNCIHVVSAENDPEHPVSPGERYAETYEINLLRCIYCGYCEEACPVDAVV
LREHYELADYDRDSYIATKSDLLVYPEPNEFRVNLLGNTKRV*
>St1_1500m_6525746
PEVKRIMPERYRGRHFLNRDENGLERCIGCSLCSINCPVNCIHVVSAENDPEHPVSPGER
YAETYEINLLRCIYCGYCEEACPVDAVVLREHYELADYDRDSYIATKGDLLVYPEPNEFR
VDLLGNTKRA*
>St1_1500m_6889159
DMIVKTFDGVKNLLIGLGVTFKNLFSKPVTFSYPEVKRIMPERFRGRHFLNRDENGLEKC
IGCSLCSINCPVDCIHVVSAENDPDHPVSPGERYAETYEINLLRCIYCGYCEEAC
>St1_1500m_8343560
MIIKTFNGVKNLLLGLGVTFKNLFSKPVTFSYPEEKRIMPERYRGRHFLNRDENGLEKCI
GCSLCSINCPVNCIHVVSAENDPDHPVSPGERYAEIYEINLLRCIYCGYCEEACPVDAVV
LREHY
>St1_1500m_9147828
YPEEKRIMPERFRGRHFLNRDENGLEKCIGCSLCSINCPVNCIHVVSAENDPDHPVSPGE
RYAETYEINLLRCIYCGYCEEACPVDAVVLREHY
>St1_1500m_9445422
PVTFSYPEEKRIMPERFRGRHFLNRDENGLEKCIGCSLCSINCPVNCIHVVSAENDPDHP
VSPGERYAETYEINLLRCIYCGYCEEACPVDAVVLREHYELADYDRDTYIATKSDLLVYP
EP
>St1_1500m_9569913
HFLNRDENGLEKCIGCSLCSINCPVNCIHVVSAENDPDHPVSPGERYAETYEINLLRCIY
CGYCEEACPVDAVVLREHYELADYNRDTYIAPKSDLLVYPEPNEFKVNILGNTTRV*
>St1_1500m_9685145
RHFLNRDENGLERCIGCSLCSINCPVNCIHVVSAENDPDHPVSPGERYAEIYEINLLRCI
YCGYCEEACPVDAVVLREHYELADYDRDTYIATKSDLLVYPEPNEFKV
>St1_1500m_10222008
MLRVTINGLKNLLIGMGVTFRNMLSTPVTIQYPEVKRTMPKRFRGRHFLNRDEDGLEKCI
GCSLCSINCPVGCIHVVSAENDPENPVSKGERYAEVYEINLLRCIYCGYCEEACPVDAVV
LREHYELADYDRDTYIMEKKDLLVYPEPNRFRVNILGNTERIGPA*
>St1_1500m_10451973
MIVKTIDGVKNLLIGLGVTFKNLFSTPVTISYPEVKRIMPERYRGRHFLNRDEHGLERCI
GCSLCSINCPVGCIHVVSAENDPDHPISPGERYAEIYEINLLRCIYCGYCEEACPVDAVV
LR
>St1_1500m_10452036
LEKCIGCSLCSINCPVNCIHVVSAENDPDHPISPGERYAEIYEINLLRCIYCGYCEEACP
VDAVVLR
>St1_1500m_11080470
HFLNRDENGLERCIGCSLCSINCPVNCIHVVSAENDPDHPVSPGERYAEIYEINLLRCIY
CGYCEEACPVDAVVLREHYELADYDRDTYIATKSDLLVYPEPNEFKVNIL
>St1_1500m_11918509
MITKTFSGIKNLLIGLGVTFKNMVSKPVTVCYPEVKRIMPERYRGRHFLNRDENGLERCI
GCSLCSINCPVNCIHVVSAENDPESPVSPGERYAEIYEINLLRCIYCGYCEEACPVDAVV
LREHYELADYDRDS*
>St1_1500m_12423701
GVTFKNLFSKPVTFSYPEEKRIMPERYRGRHFLNRDENGLERCIGCSLCSINCPVNCIHV
VSAENDPDHPVSPGERYAEIYEINLLRCIYCGYCEEACPVDAVVLREHYELADYDRDTYI
ATKSDLLVYPEPNE
>St1_1500m_13225426
MIVKTFNGVKNLLIGLGVTFKNLFSKPVTFSYPEVKRIMPERFRGRHFLNRDENGLEKCI
GCSLCSINCPVDCIHVVSAENDPDHPVSPGERYAETYEINLLRCIYCGYCEEACPVDAVV
LRE
>St1_1500m_13567573
MIVKTFDGVKNLLIGLGVTFKNLFSTPVTFSYPEEKRIMPERFRGRHFLNRDENGLEKCI
GCSLCSINCPVDCIHVVSAENDPDHPVSPGERYAETYEITLLRCIYCGYCEEACPVDAVV
LREHYELADYDRDTYIATKSDLLVYPEPNEFKVNILGNTTRV*
>St1_1500m_14221018
YRGRHFLNRDENGLEKCIGCSLCSINCPVNCIHVVSAENDPDHPVSPGERYAEIYEINLL
RCIYCGYCEEACPVDAVVLREHYELADYDRDTYIATKSDLLVYPEPNEFKVNILGNTTRI
*
>St1_1500m_15007962
MIIKTFDGIKNLLIGLGVTFKNMVSKPVTVCYPEVKRIMPERYRGRHFLNRDENGLERCI
GCSLCSINCPVDCIHVVSAENDPEHPVSPGERYAETYEINLLRCIYCGYCEEACPVDAVV
LREHYELADYDRDSYIATKSDLLVYPEPNEFRVNLLGNTKRV*
>St1_1500m_15107861
MLINAFSGIKNLLIGLGVTFKNMVSTPTTICYPEVKRTMPERYRGRHFLNRDENGLERCI
GCSLCSINCPVGCIHVVSAENTPVNRVSAGERYAEVYEINLLRCIYCGYCEEACPVDAVV
LREHYELADYDRDNYIAVKEDLLVYPEPNVFRVNILGNTTRV*
>St1_1500m_16182818
ENGLERCIGCSLCSINCPVGCIHVVSAVNDPDHPISPGERYAEIYEINLLRCIYCGYCEE
ACPVDAVVLREHYELADYDRDTYIATKSDLLVYPEPNEFKVNILGNTTRI*
>St1_1500m_16385401
STPVTFSYPEEKRIMPERFRGRHFLNRDENGLEKCIGCSLCSINCPVDCIHVVSAENDPD
HPVSPGERYAETYEINLLRCIYCGYCEEACPVDA
>St1_1500m_16894084
MITKTFDGIKNLLIGLGVTFKNMVSKPVTVCYPEVKRIMPERYRGRHFLNRDENGLERCI
GCSLCSINCPVNCIHVVSAENDPERPVSPGERYAETYEINLLRCIYCGYCEEACPVDAVV
LREHYELADYDRDNYIATKSDLLVYPEPNEFRVNLLGNTTRV*
>St1_1500m_17843542
GLEKCIGCSLCSINCPVDCIHVVSAENDPDHPVSPGERYAETYEINLLRCIYCGYCEEAC
PVDAVVLRE
>St1_1500m_18151397
MLRATFDGLKHLLIGLGITFRNMLSTPVTIQYPDVKRTMPKRFRGRHFLNRDEEGLEKCV
GCSLCSINCPVGCIHVVSAENDPENPVSKGERYAEVYEINLLRCIYCGYCEEACPVDAVV
LREHYELADYDRDSYIMEKEDLLVYPEPNKFRVNILGNTERI*
>St1_1500m_18313328
NRDENGLEKCIGCSLCSINCPVNCIHVVSAENDPDHPISPGERYAETYEINLLRCIYCGY
CEEACPVDAVVLR
>St1_1500m_18729697
MIVKTFDGVKNLLIGLGVTFKNLFSKPVTFSYPEEKRIMPERFRGRHFLNRDENCLEKCI
GCSLCSINCPVNCIHVVSAENDPDHPVSPGERYAETYEINLLRCIYCGYCEEACPVDAVV
LREHYELADYDRDTYIATKSDLLVYPEP
>St1_1500m_19960716
RIMPERYRGRHFLNRDENGLEKCIGCSLCSINCPVNCIHVVSAENDPNHPVSPGERYAEI
YEINLLRCIYCGYCEEACPVDAVVLREHYELADYDRDTYIATKSDLLVYPEP
>St1_1500m_20269534
MIVKTFDGVKNLLIGLGVTFKNLFSKPVTFSSPEEKRIMPERFRGRHFLNRDEDGLEKCI
GCSLCSINCPVNCIHVVSAENDPDHPVSPGERYAETYEINLLRCIYCGYCEEACPVDAVV
LREHYELADYDRDTYIATK
>St1_1500m_20542924
SKPVTFSYPEEKRIMPERFRGRHFLNRDENGLEKCIGCSLCSINCPVNCIHVVSAENDPD
HPVSPGERYAETYEINLLRCIYCGYCEEACPVDA
>St1_1500m_20543081
SKPVTFSYPEEKRIMPERFRGRHFLNRDENGLEKCIGCSLCSINCPVNCIHVISAENDPD
HPVSPGERYAETYEINLLRCIYCGYCEEACPVDAVVLREHYELADYDRDTYIATKSDLLV
Y
>St6_200m_7233016
TLKNPAEDGGITLFVNDKKFRRFSFDADTNAVVIPEKKRPEAGAAIRIEYEPPAPAYFGA
RNLEDLSWKQLFDGLSCTECGRCTDNCPASKSDKPLKPMDIIVDIKHHMEDRFKRRGETL
DLEEDETLLLPGGVIDPDVLWSCTTCRACMEVCPVG
>St6_200m_588602
MGVTFRNMLTKPVTLQYPEVKRTMPARYRGRHFLNRDEEGLERCVGCSLCSINCPVGCIH
VVSAENDPENPVSKGERYAEVYEINLLRCIYCGYCEEACPVDAVVLREHYELADYDRDNY
IMEKQDL
>St6_200m_588840
KPVTLQYPEVKRTMPARYRGRHFLNRDEEGLERCVGCSLCSINCPVGCIHVVSAENDPEN
PVSKGERYAEVYEINLLRCIYCGYCEEACPVDAVVLREHYELADYDRDNYIMEKQDL
>St6_200m_1084778
MLQATFDGIKNLLIGMGVTFKNMVTTPVTLQYPEVKRTMPTRYRGRHFLNRDEDGLERCV
GCSLCSINCPVGCIHVVSAENNPDDPVSKGERYAAVYEINLLRCIYCGYCEEACPVDAVV
LREHYELADYDRDNYIAEKQDLLVYPEPNKFRVNILGNTERV*
>St6_200m_1521984
GLERCVGCSLCSINCPVGCIHVVSAENDPENPVSKGERYAEVYEINLLRCIYCGYCEEAC
PVDAVVLREHYELADYDRDNYIMEKQDLLVYPEPNKFRVNLLGNTERVNK*
>St6_200m_1942559
KPVTLQYPEVKRTMPARYRGRHFLNRDEEGLERCVGCSLCSINCPVGCIHVVSAENDTDN
PVSKGERYAEVYEINLLRCIYCGYCEEACPVDAVVLREHYELADYDR
>St6_200m_3091085
MLQATFAGVKNLLIGMGVTFRNMLSKPVTLQYPEVKRIMPTRYRGRHFLNRDEDGLERCV
GCSLCSINCPVGCIHVVSAENDPENPVSKGERYAEVYEINLLRCIYCGYCEEACPVDAVV
LREHYELADYDRNNYIMEKEDLLVYPEPNEFRVNVLGNTKRVNK*
>St6_200m_3093382
NRDENGLERCVGCSLCSSNCPVGCIHVVAAENTDENRVSAGERYAAVYEINILRCIYCGY
CEEACPVDAVVLREHYELADHDRNNFVLTKEDLLQYPEPNQFRVNYLGNTSVVAK*
>St6_200m_3788815
MLQATLAGVKNLLIGMGVTFKNMLTKPVTLQYPEVKRTMPTRYRGRHFLNRDEEGLERCV
GCSLCSINCPVGCIHVVSAENDPENPVSKGERYAEVYEINLLRCIYCGYCEEACPVDAVV
LREHYELADYDRDNYIMEKQDLLVYPEPNQFRVNILGNTERIKK*
>St6_200m_3855000
MLQATLAGVKNLLIGMGVTFKNMLTKPVTLQYPEVKRTMPTRYRGRHFLNRDEEGLERCV
GCSLCSINCPVGCIHVVSAENDPANPVSKGERYAEVYEINLLRCIYCGYCEEACPVDAVV
LREHYELADYDRDNYIMEKQDLLVYPEPNQFRVNILGNTERINK*
>St6_200m_4119156
MIQATFAGVKNLLIGMGVTFRNMLSKPVTLQYPEVKRTMPTRYRGRHFLNRDEDGLEKCV
GCSLCSINCPVGCIHVVSAENDPENPVSKGERYAEVYEINLLRCIYCGYCEEACPVDAVV
LREHYELADYDRDNYIMEKQDLLVYPEPNKFRVNVLGNTERINK*
>St6_200m_4386952
MLQATFAGVKNLLIGMGVTFRNMLSKPVTLEYPEVKRTMPTRYRGRHFLNRDEDGLERCV
GCSLCSINCPVGCIHVVSAENDPENPVSKGERYAEVYEINLLRCIYCGYCEEACPV
>St6_200m_4592436
RDEDGLERCVGCSLCSINCPVGCIHVVSAENDPKNPVSKGERYAEVYEINLLRCIYCGYC
EEACPVDAVVLREHYELADYDRDNYIMEKEDLRVYPEPTQFRVHVLGNTERVNK*
>St6_200m_4687946
LERCVGCSLCSINCPVGCIHVVSAENDPDNPVSKGERYAEVYEINLLRCIYCGYCEEACP
VDAVVLREHYELADYDRENYIMEKQDLLVYPEPNEFRVNILGNTERVNK*
>St6_200m_5407174
KPVTLQYPEVKRTMPARYRGRHFLNRDEEGLERCVGCSLCSINCPVGCIHVVSAENDPEN
PVSKGERYAEVYEINLLRCIYCGYCEEACPVDAVVLREHYELADYDRDNYIMEKQDLLVY
PEPNQFRVNILGNTERVNK*
>St6_200m_5856964
MITTAFQGVKNLLVGLGVTFRHLLGPKTTQQYPEVKRAMPERYRGRHFLNRDENGLERCV
GCSLCSANCPVGCIHVVAAENTDENRVSAGERYAVVYEINILRCIYCGYCEEACPVDAVV
LREHYELADYDRNNFVLTKDELLKYPEPNEFRVNYLGNTSIVGK*
>St6_200m_6302640
MLQATFAGVKNLLIGMGVTFRNMLSKPVTLQYPEVKRTMPTRYRGRHFLNRDEDGLERCV
GCSLCSINCPVGCIHVVSAENDPENSVSKGERYAEVYEINLLRCIYCGYCEEACPVDAVV
LREHYELADYDRDNYIMEKQDLLVYPEPNKFRVNVLGNTERVNK*
>St6_200m_6330390
PTRYRGRHFLNRDEDGLERCVGCSLCSINCPVGCIHVVSAENDPENPVSKGERYAEVYEI
NLLRCIYCGYCEEACPVDAVVLREHYELADYDRDNYIMEKQDLLVYPEPNKFRVNVLGNT
ERINK*
>St6_200m_6430229
LLIGMGVTFRNMLSKPVTLEYPEVKRTMPTRYRGRHFLNRDEDGLEKCVGCSLCSINCPV
GCIQVVIAENDPENQVSKVERYAEVYEINLLRCIYCGYCEEACPVDAVVLREH
>St6_200m_6925319
MFTSAIAGIKNLLVGLGVTFKNMVTKPTTIQYPEVKREMPSRYRGRHFLNRDEDGLEKCI
GCSLCSINCPVGCIHVVAAENTEENRVSPGERYAAVYEINILRCIYCGYCEEACPVDAVV
LRDHYELADYDRDTFVLQKDDLLKYPEPNRFRVSYLGNTTKV*
>St6_200m_8506643
MLQATFDGIKNLLVGMGVTFRNMLTKPVTLQYPEIKRTMPKRYRGRHFLNRDEEGMERCV
GCSLCSINCPVGCIHVVSAENDPKNPVSKGERYAEVYEINLLRCIYCGYCEEACPVDAVV
LREHYELADYDRDNYIMEKEDLLVYPEPNKFRVNILGNTERV*
>St6_200m_8741786
DEDGLERCVGCSLCSINCPVGCIHVVSAENDPNNPVSKGERYAEVYEINLLRCIYCGYCE
EACPVDAVVLREHYELADYDRDNYIMEKQDLLVYPEPNEFR
>St6_200m_9282184
MLTKPVTLQYPEVKRTMPTRYRGRHFLNRDEEGLERCVGCSLCSINCPVGCIHVVSAEND
PENPVSKGERYAEVYEINLLRCIYCGYCEEACPVDAVVLREHYE
>St6_200m_9654204
NRDEDGLERCVGCSLCSINCPVGCIHVVSAENDPENPVSKGERYAEVYEINLLRCIYCGY
CEEACPVDAVVLREHYELADYDRDNYIMEKQD
>St6_200m_10710479
MLQATFAGVKNLLIGMGVTFRNMLSKPVTLQYPEVKRTMPTRYSGRHFLNRDEDGLERCV
GCSLCSINCPVGCIHVVSAENDPENPVSKGERYAEVYEINLLRCIYCGYCEEACPVDAVV
LREHYELADYDRDNYIMEKEDLL
>St6_200m_11363478
RDEEGLERCVGCSLCSINCPVGCIHVVSAENDPENPVSKGERYAEVYEINLLRCIYCGYC
EEACPVDAVVLREHYELADYDRDNYIMEKQDLLVYPEPNQFRVNILGNTERVNK*
>St6_200m_11906980
LERCVGCSLCSINCPVGCIHVVSAENDPDNPVSKGERYAEVYEINLLRCIYCGYCEEACP
VDAVVLREHYELADYDRENYIMEKQDLLVYPEPNEFRVNILGNTERVNK*
>St6_200m_12012387
MLKATLAGVKNLLIGMGVTFKNMLTKPVTLQYPEVKRTMPTRYRGRHFLNRDEEGLERCV
GCSLCSINCPVGCIHVVSAENDPENPVSKGERYAEVYEINLLRCIYCGYCEEACPVDAVV
LREHYELADYDRDTYIMEKQDLLVYPEPNQFRVNILGNTERVNK*
>St6_200m_12019655
ATFAGVKNLLIGMGVTFRNMLSKPVTLQYPEVKRTMPTRYRGRHFLNRDEDGLERCVGCS
LCSINCPVGCIHVVSAENDPENPVSKGERYAEVYEINLLRCIYCGYCEEACPVDAVVLRE
HYELADYD
>St6_200m_12486532
MIQATFAGVKNLLIGMGVTFRNMLSKPVTLQYPEVKRIMPTRYRGRHFLNRDEDGLERCV
GCSLCSINCPVGCIHVVAAENDPDNPVSKGERYAEVYEINLLRCIYCGYCEEACPVDAVV
LREHYELADYDRDNYIMEKQDLLNYPEPNEFRVNILGNTERVNK*
>St6_200m_12595479
MISAAFNGVKNLLIGLGVTFKNMVSKPTTFQYPDVKRKMPERYRGRHFLNRDENGLERCV
GCSLCSANCPVGCIHVVAAENTDENRVSPGERYAAVYEINILRCIYCGYCEEACPVDAVV
LREHYELADYDRDTFVLTKDDLLQYPEPNQFRHNFLGNTSVVQAKK*
>St6_200m_13473091
GLERCVGCSLCSINCPVGCIHVVSAENDPENPVSKGERYAEVYEINLLRCIYCGYCEEAC
PVDAVVLREHYELADYDRDNYIMEKQDLLVYPEPNKFRVNVLGNTERVNK*
>St6_200m_13475808
PEVKRTMPTRYRGRHFLNRDEDGLERCVGCSLCSINCPVGCIHVVSAENDPENPVSKGER
YAEIYEINLLRCIYCGYCEEACPVDAVVLREHYELADYDRDNYIMEKQDLLVYPEPNKFR
VNV
>St6_200m_14023953
MPARYRGRHFLNRDEEGLERCVGCSLCSINCPVGCIHVVSAENDPDNPVSKGERYAEVYE
INLLRCIYCGYCEEACPVDAVVLREHYELADYDRDNYIMEKQDLLVYPEPNEFRVNILGN
TERVNK*
>St6_200m_15655093
KRTMPTRYRGRHFLNRDEDGLERCVGCSLCSINCPVGCIHVVSAENDPDKPVSKGERYAE
VYEINLLRCIYCGYCEEACPVDAVVLREHYELADYDRDNYIMEKQDLLVYPEPNKFRVNV
LGNTERINK*
>St6_200m_16022229
RHFLNRDEDGLERCVGCSLCSINCPVGCIHVVSAENDPENPVSKGERYAQVYEINLLRCI
YCGYCEEACPVDAVVLREHYELADYDRDN
>St6_200m_16742369
RHFLNRDEEGLERCVGCSLCSINCPVGCIHVVSAENDPDNPVSKGERYAEVYEINLLRCI
YCGYCEEACPVDAVVLREHYELADYDRDNYIMEKQDLLV
>St6_200m_17122174
HFLNRDEEGLERCVGCSLCSINCPVGCIHVVSAENDPDNPVSKGERYAEVYEINLLRCIY
CGYCEEACPVDAVVLREHYELADYDRDNYIMEKQDLLVYPEPNEFRVNILGNTERVNK*
>St6_200m_17144156
MLHATLAGVKNLLIGMGVTFKNMLTKPVTLQYPEVKRTMPARYRGRHFLNRDEEGLERCV
GCSLCSINCPVGCIHVVSAENDPKNPVSKGERYAEVYEINLLRCIYCGYCEEACPVDAVV
LREHYELADYDRDNYIMEKQDLLVYPEPNQFRVNILGNTERVNK*
>St6_200m_17366284
NRDEDGLERCVGCSLCSINCPVGCIHVVSAENDPENPVSKGERYAEVYEINLLRCIYCGY
CEEACPVDAVVLREHYELAYYDRDNYIMEKQDLLVYPEPNKFR
>St6_200m_17387676
MLQATFAGVKNLLIGMGVTFRNMLSKPVTLQYPEVKRTMPTRYRGRHFLNRDEDGLERCV
GCSLCSINCPVGCIHVVSAENDTKNPVSKGERYAEVYEINLLRCIYCGYCEEACPVDAVV
LREHYELADYDRDNYIMEKQDLLVYPKPNEFRVNILGNTERINK*
>St6_200m_17533827
ATFAGVKNLLIGMGVTFRNMLSKPVTLEYPEVKRTMPTRYRGRHFLNRDEDGLERCVGCS
LCSINCPVGCIHVVSAENDPENPVSKGERYAEVYEINLLRCIYCGYCEEACPVDAVVLRE
HYELADYDRDNYIMEKQDLLVYPEPNKFRVNILGNTERVNK*
>St6_200m_18160679
DVKREMPERYRGRHFLNRDENGLERCVGCSLCSANCPVGCIHVVAAENTDENRVSPGERY
AAVYEINILRCIYCGYCEEACPVDAVVLREHYELANYDRDTFVLTKDDLLQYPEPNQFRH
NFLGNTSVVQGKK*
>St6_200m_18242096
TFAGVKNLLIGMGVTFRNMLTKPVTIQYPEVKRVMPARYRGRHFLNRDEEGLERCVGCSL
CSINCPVGCIHVVSAENDPDNPVSKGERYAEVYEINLLRCIYCGYCEEACPVDAVVLREH
YELADYDRENYIMEKQDLLVYPEPNEFRVNILGNTERVNK*
>St6_200m_18618636
MLQATFAGVKNLLIGIGVTFRNMLSKPVTLQYPEVKRTMPTRYRGRHFLNRDEDGLERCV
GCSLCSINCPVGCIHVVSAENDPENPVSKGERYAEVYEINLLRCIYCGYCEEACPVDAVV
LREHYELADYDR
>St6_500m_250261
MIVKTFDGVKNLLIGLGVTFKNLFSTPVTFSYPEVKRIMPERFRGRHFLNRDENGLEKCI
GCSLCSINCPVDCIHVVSAENDPDHPVSPGERYAEIYEINLLRCIYCGYCEEACPVDAVV
LREHYELADYDRDTYIATKSDLLVYPEPNKFKVNILGNTTRV*
>St6_500m_1723319
MITKTFNGVKNLLIGLGVTFKNMLSKPVTLCYPEVKRIMPERFRGRHFLNRDENGLERCI
GCSLCSINCPVGCIHVVSAENDPDHPISPGERYAEIYEINLLRCIYCGYCEEACPVDAVV
LREHFELADYDRDKYIATKSDLLTYPEPNKFRVNMLGNTTRV*
>St6_500m_2255604
YKRVCCFVTKADYMIIKTFDGIKNLLIGLGVTFKNMVSKPVTVCYPEVKRIMPERYRGRH
FLNRDENGLERCIGCSLCSINCPVNCIHVISAENDPEHPVSPGERYAETYEINLLRCIYC
GYCEEACPVDAVVLREHYEVADYDRDSY
>St6_500m_2282888
MFIKTFDGVKNLLIGLGVTFKNLFSKPVTFSYPEEKRIMPERFRGRHFLNRDENGLEKCI
GCSLCSINCPVNCIHVVSAENDPDHPVSPGERYAEIYEINLLRCIYCGYCEEACPVDAVV
LREHYELADYDRDAYIATKSDLLVYPEPNEFKVNILGNTTRI*
>St6_500m_2875193
RHFLNRDENGLEKCIGCSLCSINCPVDCIHVVSAENDPDHPVSPGERYAETYEINLLRCI
YCGYCEEACPVDAV
>St6_500m_3508704
CYPEVKRIMPERYRGRHFLNRDENGLERCIGCSLCSINCPVNCIHVVSAENDPEHPVSPG
ERYAETYEINLLRCIYCGYCEEACPVDAVVLREHYEVADYDRDSY
>St6_500m_3605156
MIIKTVNGVKNLLLGLGVTFKNLFSKPVTFSYPEEKRIMPERYRGRHFLNRDENGLEKCI
GCSLCSINCPVNCIHVVSAENDPDHPVSPGERYAEIYEINLLRCIYCGYCEEACPVDAVV
LREHYELADYDRDKYIATKSDLLVYPEPNEFKVNILGNTTRV*
>St6_500m_3841911
RHFLNRDENGLEKCIGCSLCSINCPVDCIHVVSAENDPDHPVSPGERYAETYEINLLRCI
YCGYCEEAC
>St6_500m_4041225
MIRGAIQGAKNLLIGLGVTFKNMLSTPKTIQYPEVKREMPERYRGRHFLNRDENGLERCV
GCSLCSINCPVGCIHVVSAENTDEHRVSPGERYAAVYEINLLRCIYCGYCEEACPVDAVV
LREHYELADYDRNKFVLQKEDLLVYPEANEFRVNYLGNTQR
>St6_500m_4222294
LNRDENGLEKCIGCSLCSINCPVDCIHVVSAENDPDHPVSPGERYAETYEINLLRCIYCG
YCEEACPVDAVVLREHYELADYDRDTYIATKSDLLVYPEPNEFKVNI
>St6_500m_5034540
NGLEKCIGCSLCSINCPVDCIHVVSAENDPDHPVSPGERYAETYEINLLRCIYCGYCEEA
CPVDAVVLREHYELADYDRDTYIATKSDLLVYPEPNEFKVNILGNTTRV*
>St6_500m_6872384
IKAGYMIIKTFDGIKNLLIGLGVTFKNMVSKPVTVCYPEVKRIMPERFRGRHFLNRDENG
LELCIGCSLCSINCPVNCIHVVSAENDPEHPVSPGERYAETYEINLLRCIYCGYCEEACP
VDAVVLREHYELADYDRDSYIATKSDLLVYPEPNEFRVNLLGNTKRV*
>St6_500m_7018131
MIIAAFKGAKNLLVGLGVTFKHLLSKKITLQYPEVKRTMPERYRGRHFLNRDENGLERCI
GCSLCSSNCPVGCIHVVAAENTDEHRVSPGERYAAVYEINLLRCIYCGYCEEACPVDAVV
LREHYELANYDRNNFVLTKEDLLQYPEPNQFRVNYLGNTSIVNK*
>St6_500m_7427033
MTREGYLITKTFAGIKNLLIGLGVTFKNMVSKLVTVCYPEVKRIMPERYRGRHFLNRDEN
GLERCIGCSLCSINCPVNCIHVVSAENDPESPVSPGERYAETYEINLLRCIYCGYCEEAC
PVDAVVLREHYELADYDRDSYIATKSDLLVYPEPNEFRVNLLGNTKRV*
>St6_500m_8245636
MFQATFAGVKNLLIGMGVTFRNMLTKPVTIQYPEVKRVMPARYRGRHFLNRDEEGLERCV
GCSLCSINCPVGCIHVVSAENDPDNPVSKGERYAEVYEINLLRCIYCGYCEEACPVDAVV
LREHYELADYDRENYIMEKQDLLVYPEPNEFRVNILGNTERVNK*
>St6_500m_8265031
MIRKTFDGIKNLMIGLGVTFKNMVSKPVTVCYPEVKRIMPERYRGRHFLNRDENGFERCI
GCSLCSINCPVNCIHVVSAENDPEHPVSPGERYAETYEINLLRCIYCGYCEEACPVDAVV
LREHYELADYDRDSYIATKSDLLVYPEPNEFRVNLLGNTKRV*
>St6_500m_8387415
RDENGLERCIGCSLCSINCPVSCIHVVSAENDPDHPVSPGERYAEIYEINLLRCIYCGYC
EEACPVDAVVLREHYELADYDRDTYIATKSDLLVYPEPNEFKVNILGNTTRV*
>St6_500m_8577649
EEKRIMPERYRGRHFLNRDENGLEKCIGCSLCSINCPVNCIHVVSAENDPDHPVSPGERY
AEIYEINLLRCIYCGYCEEACPVDAVVLREHYELADYDRDTYIATKSDLLVYPEPNEFKV
NILGNTTRI*
>St6_500m_8787785
TFKNLFSKPVTFSYPEEKRIMPERYRGRHFLNRDENGLEKCIGCSLCSINCPVNCIHVVS
AENDPDHPVSPGERYAEIYEINLLRCIYCGYCEEACPVDAVVLREHYELADYDRDTYIAT
KSDLLVYPEPNEFKVNILGNTTRI*
>St6_500m_9114634
GVTFKNMVSKPVTFSYPEVKRIMPERYRGRHFLNRDENGLERCIGCSLCSINCPVNCIHV
VSAENDPKSPVSPGERYAEIYEINLLRCIYCGYCEEACPVDAVVLREHYELADYDRDKYI
ATKSDLLAYPEPNEFRVNLLGNTTRI*
>St6_500m_9225533
NGLEKCIGCSLCSINCPVNCIHVVSAENDPDHPVSPGERYAEIYEINLLRCIYCGYCEEA
CPVDAVVLREHYELADYDRDTYLATKSDLLVYPEPNEFKVNILGNTTRI*
>St6_500m_9226000
NGLEKCIGCSLCSINCPVDCIHVVSAENDPDHPVSPGERYAETYEINLLRCIYCGYCEEA
CPVDAVVLREHYELADYDRDTYIATKSDLLVYPEPNEFKVNILGNTTRV*
>St6_500m_9885225
LIGLGVTFKNLFSTPVTFSYPEEKRIMPERFRGRHFLNRDENGLEKCIGCSLCSINCPVN
CIHVVSAENDPDHPVSPGERYAETYEINLLRCIYCGYCEEACPVDAVVLREHYELADYDR
DTYIATKSDLLVYPEPNEFKVNILGNTTRV*
>St6_500m_10657183
YPEEKRIMPERFRGRHFLNRDENGLEKCIGCSLCSINCPVNCIHVVSAENDPDHPVSPGE
RYAETYEINLLRCIYCGYCEEACPVDAVVLREHYELADYDRDTYIATK
>St6_500m_10818559
NLLIGLGVTFKNMVSKPVTVCYPEVKRIMPERYRGRHFLNRDENGLERCIGCSLCSINCP
VNCIHVVSAENDPEHPVSPGERYAETYEINLLRCIYCGYCEEACPVDAV
>St6_500m_10868943
MINGDNMIRKTFGGVKNLLIGLGVTFKNLLSKPVTFSYPEVKRIMPERYRGRHFLNRDEN
GLERCIGCSLCSINCPVDCIHVVSAENDPEHPVSPGERYAEIYEINLLRCIYCGYCEEAC
PVDAVVLREHYELADYDRDKYIATKSDLLVYPEPNEFKVDLLGNTKRI*
>St6_500m_11225522
PEVKRIMPERYRGRHFLNRDENGLERCIGCSLCSINCPVNCIHVVSAENDPEQPVSPGER
YAEIYEINLLRCIYCGYCEEACPVDAVVLREHYELADYDRDSYIATKSD
>St6_500m_11539513
MIIKTLDGIKNLLIGLGVTFKNMVSKPVTFSYPEVKRIMPERYRGRHFLNRDENGLERCI
GCSLCSINCPVNCIHVVSAENDPEHPISPGERYAEIYEINLLRCIYCGYCEEACPVDAVV
LREHYELADYDRDNYIATKSDLLNYPEPNEFRVNLLGNTKRI*
>St6_500m_11763357
KTFDGVKNLLIGLGVTFKNLFSKPVTFSYPEVKRIMPERFRGRHFLNRDDNGLEKCIGCS
LCSINCPVNCIHVVSAENDPDHPVSPGERYAETYEINLLRCIYCGYCEEACPVDAVVLRE
HYEL
>St6_500m_11794028
TFSYPEEKRIMPERFRGRHFLNRDENGLEKCIGCSLCSINCPVNCIHVVSAENDPDHPVS
PGERYAETYEINLLRCIYCGYCEEACPVDAVVLREHYELADYD
>St6_500m_11929242
LIGLGVTFKNLFSTPVTFSYPEEKRIMPERFRGRHFLNRDENGLEKCIGCSLCSINCPVN
CIHVVSAENDPDHPVSPGERYAETYEINLLRCIYCGYCEEACPVDAVVLREHYELADYDR
DTYIATKSDLLVYPEPNEFKVNILGNTTR
>St6_500m_11929369
RHFLNRDENGLEKCIGCSLCSINCPVDCIHVVSAENDPDHPVSPGERYAEIYEINLLRCI
YCGYCEEACPVDAVVLREHYELADYDRDTYIATKSDLLVYPEPNEFKVNILGNTTR
>St6_500m_12041532
MIVKTFNGVKNLLIGLGVTFKNLFSTPVTFSYPEEKRIMPERFRGRHFLNRDENGLEKCI
GCSLCSINCPVNCIHVVSAENDPDHPVSPGERYAEIYEINLLRCIYCGYCEEACPVDAVV
LREHYELADYDRDIYIATKSDLLVYPEPNEFKVNILGNTTRV*
>St6_500m_12698764
LFSKPVTFSYPEVKRIMPERFRGRHFLNRDENGLEKCIGCSLCSINCPVNCIHIVSAEND
PDHPVSPGERYAETYEINLLRCIYCGYCEEACPVDAVVLREHYELADYDRDTY
>St6_500m_13081809
PERFRGRHFLNRDENGLEKCIGCSLCSINCPVDCIHVVSAENDPDHPVSPGERYAETYEI
NLLRCIYCGYCEEACPVDAVVLREHYELADYDRDTYIATKSDLLVYPEPNEFKVNILGNT
TRV*
>St6_500m_13677647
YPEVKRIMPERYRGRHFLNRDENGLERCIGCSLCSINCPVNCIHIVSAENDPECPVSPGE
RYAETYEINLLRCIYCGYCEEACPVDAVVLREHYELADYDRDGYIATKSDLLVYPEPNEF
RVNLLGNTKRV*
>St6_500m_14198908
FFGKPSGYKRVCCFVTKADYMIIKTFDGIKNLLIGLGVTFKNMVSKPVTVCYPEVKRIMP
ERYRGRHFLNRDENGLELCIGCSLCSINCPVNCIHVVSAENDPEHPVSPGERYAETYEIN
LLRCIYCGYCEEACPVDAVVLREHYELADYDRDSYIATKSDLLVYPEPNEFRVNLLGNTK
RV*
>St6_500m_14245933
KRIMPERFRGRHFLNRDENGLEKCIGCSLCSINCPVDCIHVVSAENDPDHPVSPGERYAE
TYEINLLRCIYCGYCEEACPVDAVVLREHYELADYDRDTYIATK
>St6_500m_14896748
MLRVTINGLKNLLIGMGVTFRNMLGTPVTIQYPEVKRTMPKRFRGRHFLNRDEDGLEKCI
GCSLCSINCPVGCIHVVSAENDPENPVSKGERYAEVYEINLLRCIYCGYCEEACPVDAVV
LREHYELADYDRDTYIMEKKDLLVYPEPNRFRVNILGNTDRIGPA*
>St6_500m_16440536
LGVTFKNLFSTPVTFSYPEEKRIMPERFRGRHFLNRDENGLEKCIGCSLCSINCPVNCIH
VVSAENDPDHPVSPGERYAETYEINLLRCIYCGYCEEACPVD
>St6_500m_16932135
MIVKTFDSVKNLLIGLGVTFKNLFSTPVTFSYPEVKRIMPERFRGRHFLNRDENGLEKCI
GCSLCSINCPVNCIHVVSAENDPDHPVSPGERYAEIYEINLLRCIYCGYCEEACPVD
>St6_500m_17040914
VTLQYPEVKRTMPARYRGRHFLNRDEEGLERCVGCSLCSINCPVGCIHVVSAENDPENPV
SKGERYAEVYEINLLRCIYCGYCEEACPVDAVVLREHYELADYDRDTYIATKSDLLVYPE
PNEFKVNILGNT
>St6_500m_17375156
GYKRICCFVINGDNMIRKTFGGVKNLLIGLGVTFKNLFSTPVTISYPEVKRIMPERYRGR
HFLNRDENGLERCIGCSLCSINCPVGCIHVVSAENDPDHPVSPGERYAEIYEINLLRCIY
CGYCEEACPVDAVVLREHYELADYDRDKYIATKGDLLVYPEPYEFEVDLLGNTKRV*
>St6_500m_17628017
FLNRDENGLEKCIGCSLCSINCPVNCIHVVSAENDPEHPVSPGERYAEVYEINLLRCIYC
GYCEEACPVDAVVLREHYELADYDRDSYIATKGDLLVYPEPNEFRVNMLGNTKRV*
>St6_500m_17723988
MIIKTFDGVKNLLIGLGVTFKNLFSKPVTFSYPEVKRIMPERYRGRHFLNRDEDGLEKCI
GCSLCSINCPVGCIHVVSAENDPDHPVSPGERYAEVYEINLLRCIYCGYCEEACPVDAVV
LREHYELADYDRDTYIATKGDLLVYPEPNEFKVNILGNTTRI*
>St6_500m_17980638
MIIKTFDGVKNLLIGLGVTFKNLFSKPVTFSYPEEKRIMPERYRGRHFLNRDENGLEKCI
GCSLCSINCPVNCIHVVSAENDPDHPVSPGERYAEIYEINLLRCIYCGYCEEACPVDAVV
LRE
>St6_500m_18172473
RDENGLEKCIGCSLCSINCPVNCIHVVSAENDPDHPVSPGERYAETYEINLLRCIYCGYC
EEACPVDAVVLREHYELADYDRDTYIATKSDLLVYPEPNEFKVNILGNTTRF*
>St6_967m_23182
MIAKTFDGIKNLLIGLGVTFKNMLSKPVTICYPEVKRIMPERYRGRHFLNRDENGLERCI
GCSLCSINCPVNCIHVVSAENDPEQPVSPGERYAETYEINLLRCIYCGYCEEACPVDAVV
LREHYELADYDRDNYIATKTDLLVYPEPNEFRVNVLGNTTRV*
>St6_967m_188290
MLRVTINGLKNLLIGMGVTFRNMLSTPVTIQYPEVKRTMPKRFRGRHFLNRDEDGLEKCI
GCSLCSINCPVGCIHVVSAENDPENPVSKGERYAEVYEINLLRCIYCGYCEEACPVDAVV
LREHYELADYDRDTYIMEKKDLLVYPEPNRFRVNILGNTERIGPA*
>St6_967m_1417225
MLRATIYGLKNLLIGMAVTFRNMLSTPVTLQYPEFKRTMPKRYRGRHFLNRDEDGLERCI
GCSLCSINCPVGCIHVVSAENDPENPVSKGERYAEVYEINLLRCIYCGYCEEACPVDAVV
LREHYELADYDRDNYILEKKDLLVYPEPNQFRVNILGNTERVGPA*
>St6_967m_1856267
RHFLNRDENGLEKCIGCSLCSINCPVDCIHVVSAENDPDHPVSPGERYAETYEINLLRCI
YCGYCEEACPVDAVVLREHYELADYDRDTYIATKSDLLVYPEPNEFKVNILGNTTRV*
>St6_967m_2622938
MINGDNMIRETFDGVKNLLIGLGVTFKNLFSKPVTFSYPEVKRIMPERYRGRHFLNRDEN
GLERCIGCSLCSINCPVDCIHVVSAENDPEHPVSPGERYAEIYEINLLRCIYCGYCEEAC
PVDAVVLREHYELADYDRDKYIATKSDLLVYPEPNEFKVDLLGNTTRV*
>St6_967m_2668903
TFKNLFSKPVTFSYPEEKRIMPERFRGRHFLNRDENGLEKCIGCSLCSINCPVNCIHVVS
AENDPDHPVSPGERYAETYEINLLRCIYCGYCEEAC
>St6_967m_2842298
MPERYRGRHFLNRDENGLEKCIGCSLCSINCPVNCIHVVSAENDPDHPVSPGERYAEIYE
INLLRCIYCGYCEEACPVDAVVLREHYELADYDRDTYIATKSDLLVYPEPNEFKVNILGN
TT
>St6_967m_3126553
GVKNLLIGLGVTFKNLFSKPVTFSYPEVKRIMPERFRGRHFLNRDENCLEKCIGCSLCSI
NCPVDCIHVVSAENDPDHPVSPGERYAETYEINLLRCIYCGYCEEACPVDAVVLREHYEL
ADYDRDTYIATKSDLLVYP
>St6_967m_4031598
MIIKTFDGVKNLLIGLGVTFKNLFSKPVTFSYPEEKRIMPERYRGRHFLNRDENGLERCI
GCSLCSINCPVNCIHVVSAENDPDHPVSPGERYAEIYEINLLRCIYCGYCEEACPVDAVV
LREHYELADYDRDTYIATKSDLLVYPEPNEFKVNILGNTTRI*
>St6_967m_4341654
MLINAFSGIKNLLIGLGVTFKNMVSTPTTICYPEVKRTMPERYRGRHFLNRDENGLERCI
GCSLCSINCPVGCIHVVSAENTPENRVSAGERYAEVYEINLLRCIYCGYCEEACPVDAVV
LREHYELADYDRDNYIAVKEDLLVYPEPNVFRVNILGNTTRV*
>St6_967m_4390954
GYKRVCCFVTKAGYMIIKTFDGIKNLLIGLGVTFKNMVSKPVTVCYPEVKRIMPERYRGR
HFLNRDENGLERCIGCSLCSINCPVNCIHVVSAENDPECPVSPGERYAETYEINLLRCIY
CGYCEEACPVDAVVLREHYELADYDRDS
>St6_967m_4672920
MITKTFDGIKNLLIGLGVTFKNMVSKPVTVCYPEVKRIMPERYRGRHFLNRDENGLERCI
GCSLCSINCPVNCIHVVSAENDPEHPVSPGERYAEIYEINLLRCIYCGYCEEACPVDAVV
LREHYELADYDRDSYIATKSDLLDYPEPNTFRVDVLGNTKRV*
>St6_967m_5823487
MLRATINGLKNLSIGMWVTFCNMFTKPVTIQYPEVKRTMPKRFRGRHFLNRDEDGLEKCI
GCSLCSINCPVGCIHVVSAENDPENPVSKGERYAEVYEINLLRCIYCGYCEEACPVDAVV
LREHYELADYDRDNYILEKEDLLVYPEPNRFRVNILGNTERISPAQRDC*
>St6_967m_5825212
FKNLFSKPVTFSYPEEKRIMPERYRGRHFLNRDENGLEKCIGCSLCSINCPVNCIHVVSA
ENDPDHPVSPGERYAEIYEINLLRCIYCGYCEEACPVDAVVLREHYELADYDRDKYIATK
GDLLVYPEPNEFKVNILGNTTRI*
>St6_967m_6214597
FSKPVTFSYPEVKRIMPERFRGRHFLNRDENGLEKCIGCSLCSINCPVDCIHVVSAENDP
DHPVSPGERYAETYEINLLRCIYCGYCEEACPVDAVVLREHYELAD
>St6_967m_6302164
LNRDENGLERCIGCSLCSINCPVNCIHVVSAENDPEHPVSPGERYAETYEINLLRCIYCG
YCEEACPVDAVVLREHYELADYDRD
>St6_967m_6567706
MIIKTFDGIKNLLIGLGVTFKNMVSKPVTVCYPEVKRIMPERYRGRHFLNRDENGLERCI
GCSLCSINCPVNCIHVVSAENDPERPVSPGERYAEIYEINLLRCIYCGYCEEACPVDAVV
LREHYELADYDRDSYIATKSDLLVYPEPNEFRVNLLGNTKRV*
>St6_967m_7279250
GLGVTFKNMVSTPVTVCYPEVKRIMPERYRGRHFLNRDEDGLEKCIGCSLCSINCPVNCI
HVVSAENDPEHPVSPGERYAEVYEINLLRCIYCGYCEEACPVDAVVLREHYELADYDRDS
YIATKGDLLVYPEPNEFRVNMLGNTKRV*
>St6_967m_7541752
DMIVKTFDGVKNLLIGLGVTFKNLFSKPVTFSYPEVKRIMPERFRGRHFLNRDENGLEKC
IGCSLCSINCPVNCIHVVSAENDPDHPVSPGERYAETYEINLLRCIYCGYCEEACPVDAV
VLREHYELADYDRDTYIATKS
>St6_967m_7541943
DMIVKTFDGVKNLLIGLGVTFKNLFSKPVTFSYPEEKRIMPERYRGRHFLNRDENGLEKC
IGCSLCSINCPVNCIHVVSAENDPDHPVSPGERYAETYEINLLRCIYCGYCEEACPVD
>St6_967m_7791298
RHFLNRDENGLEKCIGCSLCSINCPVDCIHVVSAENDPDHPVSPGERYAEIYEINLLRCI
YCGYCEEACPVDAVVLREHYELADY
>St6_967m_7791361
RIMPERFRGRHFLNRDENGLEKCIGCSLCSINCPVDCIHVVSAENDPDHPVSPGERYAEI
YEINLLRCIYCGYCEEACPVDAVVLREHYELADY
>St6_967m_8536373
MTREGYLITKTFAGIKNLLIGLGVTFKNMVSKPVTVCYPEVKRIMPERYRGRHFLNRDEN
GLERCIGCSLCSINCPVNCIHVVSAENDPESPVSPGERYAEIYEINLLRCIYCGYCEEAC
PVDAVVLREHYELADYDRDSYIATKSDLLVYPEPNEFRVNLLGNTKRV*
>St6_967m_9253102
MILKTFDGVKNLLIGLGVTFKNLFSRPVTFSYPEVKRIMPERYRGRHFLNRDENGLERCI
GCSLCSINCPVNCIHVVSAENDPNHPVSPGERYAEIYEINLLRCIYCGYCEEACPVD
>St6_967m_9431920
MIIKTFDGIKNLLIGLGVTFKNMVSKPVTVCYPEVKRIMPERYRGRHFLNRDENGLERCI
GCSLCSINCPVNCIHVVSAENDPEHPVLPGERYAETYEINLLRCIYCGYCEEACPVDAVV
LREHYELADYDRDSYIATKSDLLVYPEPNEFRVNLLGNTKRV*
>St6_967m_9435198
LFSTPVTFSYPEEKRIMPERFRGRHFLNRDENGLEKCIGCSLCSINCPVNCIHVVSAEND
PDHPVSPGERYAETYEINLLRCIYCGYCEEACPV
>St6_967m_10430506
FSYPEEKRIMPERYRGRHFLNRDENGLEKCIGCSLCSINCPVNCIHVVSAENDPDHPVSP
GERYAEIYEINLLRCIYCGYCEEACPVDAVVLREHYELADYDRDTYIATK
>St6_967m_10459198
KNLLIGLGVTFKNLFSKPVTFSYPEVKRIMPERYRGRHFFNREENGLERCIGCSLCSINC
PVDCIHVVSAENDPEHPVSPGERYAEIYEINLLRCIYCGYCEEACPVDA
>St6_967m_10609351
MIIKTFNGVKNLLLGLGVTFKNLFSKPVTFSYPEEKRIMPERYRGRHFLNRDENGLERCI
GCSLCSINCPVNCIHVVSAENDPDHPVSPGERYAEIYEINLLRCIYCGYCEEACPVDAVV
LREHYELADYDRDTYIATKSDLLVYPEPNEFKVNILGNTKRV*
>St6_967m_10802431
VTFKNMVSKPVTVCYPEVKRIMPERYRGRHFLNRDENGLERCSGCSLCSINCPVNCIHVV
SAENDPEHPVSPGERYAETYEINLLRCIYCGYCEEACPVDAVVLREHYELAD
>St6_967m_11755750
FFGKPSGYKRVCCFVTKADYMIIKTFDGIKNLLIGLGVTFKNMVSKPVTVCYPEVKRIMP
ERYRGRHFLNRDENGLERCIGCSLCSINCPVNCIHVVSAENDPERPVSPGERYAETYEIN
LLRCIYCGYCEEACPVDAVVLREHYELADYDRDSYIATKSDLLVYPEPNEFRVNLLGNTK
RV*
>St6_967m_12920391
RIMPERFRGRHFLNRDENGLEKCIGCSLCSINCPVNCIHVVSAENDPDHPVSPGERYAET
YEINLLRCIYCGYCEEACPVDAVVLREHYELADYDRDTYIATK
>St6_967m_13898290
KNMVSKPVTVCYPEVKRIMPERYRGRHFLNRDENGLERCIGCSLCSINCPVSCIHVVSAE
NDPERPVSPGERYAETYEINLLRCIYCGYCEEACPVDAVVLREHYELADYDRDSYIATKS
DLLVY
>St6_967m_14263472
IMPERFRGRHFLNRDENGLEKCIGCSLCSINCPVNCIHVVSAENDPGHPVSPGERYAETY
EINLLRCIYCGYCEEACPVDAVVLREHYELADY
>St6_967m_14295682
MPERYRGRHFLNRDENGLERCIGCSLCSINCPVNCIHVVSAENDPDHPVSPGERYAEIYE
INLLRCIYCGYCEEACPVDAVVLREHYE
>St6_967m_14322608
KTFDGVKNLLIGLGVTFKNLFSTPVTFSYPEEKRIMPERFRGRHFLNRDENGLEKCIGCS
LCSINCPVNCIHVVSAENDPDHPVSPGERYAEIYEINLLRCIYCGYCEEACPVDAVVLRE
HYELADYDRDTYIATKSDLLVYPEPNEFKVNILGNTTRV*
>St6_967m_14409673
RHFLNRDENGLERCIGCSLCSINCPVDCIHVVSAENDPEYPVSPGERYAEIYEINLLRCI
YCGYCEEACTVDAVVLREHYELADYDRDKYIATKSDLLVYPEPNEFKVDLLGNT
>St6_967m_14436292
RHFLNRDENGLERCIGCSLCSINCPVNCIHVVSAENDPEHPVSPGERYAETYEINLLRCI
YCGYCEEACPVDAVVLREHYELADYDRDSYIATKSDLLVYPEPNEFRVNLLGNTKRV*
>St6_967m_15296810
MIVKTFDGVKNLLIGLGVTFKNLFSKPVTFSYPEVKRIMPERFRGRHFLNRDENGLEKCI
GCSLCSINCPVNCIHVVSAENDPDHPVSPGERYAETYEINLLRCIYCGYCEEACPVDAVV
LREHYELADYDRDTYIATKSDLLVYPEPNEFKVNILGNTTRV*
>St6_1500m_8477919
WKMLFDTYACTECGRCQENCPAYATGKPLSPKKVVLAIKEHILQDGPAMLKDPEAEPAHS
LFGDIIENDVLWACTSCRACEEVCPVEIAPMTKLLEIRQARVLMEGDFPEEAQVALRGIE
GQGNPWNLAQGERAKWTEGLEITTMAEKSDVEYLYYVG
>St6_1500m_5760050
FKNLFSKPVTFSYPEVKRIMPERFRGRHFLNRDENGLEKCIGCSLCSINCPVNCIHVVSA
ENDPDHPVSPGERYAETYEINLLRCIYCGYCEEACPVDAVVLREHYELADYDRDTYIATK
SDLLVYPEPNEFKVNILGNTTRV*
>St6_1500m_5760137
FKNLFSKPVTFSYPEEKRIMPERFRGRHFLNRDENGLEKCIGCSLCSINCPVNCIHVVSA
ENDPDHPVSPGERYAETYEINLLRCIYCGYCEEACPVDAVVLREHYELADYDRDTYIATK
SDLLVYPEP
>St6_1500m_5950085
MLINAFNGIKNLLIGLGVTFKNMVSTPTTICYPEVKRTMPERYRGRHFLNRDENGLERCI
GCSLCSINCPVGCIHVVSAENTPVNRVSAGERYAEVYEINLLRCIYCGYCEEACPVDAVV
LREHYELADYDRDNYIAVKEDLLVYPEPNVFRVNILGNTTRV*
>St6_1500m_6592318
NMVSKPVTVCYPEVKRIMPERYRGRHFLNRDENGLERCIGCSLCSINCPVNCIHVVSAEN
DPERPVSPGERYAEIYEINLLRCIYCGYCEEACPVDAVVLREHYELADYDRDNYIATKSD
LLVYPEPNEFRVNLLGNTTRV*
>St6_1500m_7335355
RYRGRHFLNRDENGLERCIGCSLCSINCPVNCIHVVSAENDPEHPVSPGERYAETYEINL
LRCIYCGYCEEACPVDAVVLREHYELADYDRDSYIATKSD
>St6_1500m_7786545
RHFLNRDENGLERCIGCSLCSINCPVDCIHVVSAENDPEHPVSPGERYAETYEINLLRCI
YCGYCEEACPVDA
>St6_1500m_8440459
MPERFRGRHFLNRDENGLEKCIGCSLCSINCPVDCIHVVSAENDPDHPVSPGERYAEIYE
INLLRCIYCGYCEEACPVDAVVLREHYELADYDRDTYIATKSDL
>St6_1500m_8691186
ERFRGRHFLNRDENGLEKCIGCSLCSINCPVNCIHVVSAENDPYHPVSPGERYAETYEIN
LLRCIYCGYCEEACPVDAVVLREHYELADYDRDTYIATKSDLLVYPEPNEFKVNILGNTT
RV*
>St6_1500m_8918647
MIIKTFDGIKNLLIGLGVTFKNMVSKPVTVCYPEVKRIMPERYRGRHFLNRDENGLERCI
GCSLCSINCPVNCIHVVSAENDPEHPVSPGERYAETYEINLLRCIYCGYCEEACPVDAVV
LREHYELADYDRDSYIATKSDLLVYPEPNEFRVNLLGNTKRV*
>St6_1500m_9526379
MITKTFDGIKNLLIGLGVTFKNMVSKPVTVCYPEVKRIMPERYRGRHFLNRDENGLERCI
GCSLCSINCPVNCIHVVSAENDPERPVSPGERYAETYEINLLRCIYCGYCEEACPVDAVV
LREHYELADYDRDSYIATKSDLLVYPEPNEFRVNLLGNTKR
>St6_1500m_10069801
NRDENGLEKCIGCSLCSINCPVNCIHVVSAENDPDHPVSPGERYAETYEINLLRCIYCGY
CEEACPVDAVVLREHYELADYDRDTYIATKSDLLVYPEPNEFKVNILGNTTRV*
>St6_1500m_10672773
GLERCIGCSLCSINCPVNCIHVVSAENDPDHPVSPGERYAEIYEINLLRCIYCGYCEEAC
PVDAVVLREHYELADYDRDTYIATKSDLLVYPEPNEFKVNILGNTTRI*
>St6_1500m_11052149
FKNLFSKPVTFSYPEVKRIMPERFRGRHFLNRDENGLEKCIGCSLCSINCPVDCIHVVSA
ENDPDHPVSPGERYAEIYEINLLRCIYCGYCEEACPVDAVVLREHYELADYDRDTYIATK
SDLLVYPEPN
>St6_1500m_11059310
MIVKTFDGVKNLLIGLGVTFKNLFSKPVTLSYPEEKRIMPERYRGRHFLNRDENGLERCI
GCSLCSINCPVNCIHVVSAENDPDHPVSPGERYAEIYEINLLRCIYCGYCEEACPVDAVV
LREHYELADYDRDTYIATKSDLLVYP
>St6_1500m_11227092
LLIGLGVTFKNLFSKPVTFSYPEVKRIMPERFRGRNFLNRDENGLEKCIGCSLCSINCPV
NCIHVVSAENDPDHPVSPGERYAETYEINLLRCIYCGYCEEACPVDAVVLREHYELADYD
RDTYIATKSDLLVYPEPNEF
>St6_1500m_11459746
MIVKTFDGVKNLLIGLGVTFKNLFSKPVTFSYPEVKRIMPERYRGRHFLNRDENGLERCI
GCSLCSINCPVNCIHVVSAENDPNHPVSPGERYAEIYEINLLRCIYCGYCEEACPVDAVV
LREHYELADYDRDTYIATKSDLLVYPEPNEFKVNILGNTTRV*
>St6_1500m_12486178
RYRGRHFLNRDENGLERCIGCSLCSINCPVNCIHVVSAENDPEHPVSPGERYAETYEINL
LRCIYCGYCEEACPVDA
>St6_1500m_14794254
FDGVKNLLIGLGVTFKNLFSKPVTFSYPEEKRIMPERFRGRHFLNRDENGLEKCIGCSLC
SINCPVDCIHVVSAENDPDHPVSPGERYAETYEINLLRCIYCGYCEEACP
>St6_1500m_16826474
KNLLLGLGVTFKNLFSKPVTFSYPEEKRIMPERYRGRHFLNRDENGLEKCIGCSLCSINC
PVNCIHVVSAENDPDHPVSPGERYAEIYEINLLRCIYCGYCEEACPVDAVVLREHYELAD
YDRDTYIATKSDLLVYPEPNEFKVNILGNTTRI*
>St9_200m_1358047
AGVKNLMIGMGVTFKNMLTKPVTLQYPEVKRTMPTRYRGRHFLNRDEEGLERCVGCSLCS
INCPVGCIHVVSAENDPENPVSKGERYAEVYEINLLRCIYCGYCEEACPVDAVVLREHYE
LADYDRDNYIMEKQDLLVYPEPNQFRVNILGNTERVNK*
>St9_200m_1645604
VKRVMPARYRGRHFLNRDEEGLERCVGCSLCSINCPVGCIHVVSAENDPDNPVSKGERYA
EIYEINLLRCIYCGYCEEACPVDAVVLREHYELADYDRENYIMEKQDL
>St9_200m_2751425
EEGLERCVGCSLCSINCPVGCIHVVSAENDPENPVSKGERYAEVYEINLLRCIYCGYCEE
ACPVDAVVLREHYELADYERDNYIME
>St9_200m_4026238
EVKRTMPARYRGRHFLNRDEEGLERCVGCSLCSINCPVGCIHVVSAENDPDNPVSKGERY
AEVYEINLLRCIYCGYCEEACPVDAVVLREHYEL
>St9_200m_4128056
HFLNRDEEGLERCVGCSLCSINCPVGCIHVVSAENDPENPVSKGERYAEVYEINLLRCIY
CGYCEEACPVDAVVLREHYELA
>St9_200m_4345291
MIGEAIQGAKNLLIGLGVTFKNMITKPKTIQYPEVKREMPERYRGRHFLNRDENGLERCV
GCSLCSINCPVDCIHVVSAENTEENRVSPGERYAAVYEINLLRCIYCGYCEEACPVDAVV
LREHYELANYDRNKFVLQKEDLLVYPEPNKFRVNYLGNTERVNKSAGMP*
>St9_200m_7237984
MISAAFNGVKNLLIGLGVTFKNMVSKPTTFQYPDVKLEMPERYRGRHFLTRDENGLERCV
GCSLCSANCPVGCIHVVAAENTDENRVSPGERYAAVYEINILRCIYCGYCEEACPVDAVV
LREHYELADYDRDTFVLTKDDLLQYQEPNQFRHNFLGNTSVVQAKK*
>St9_200m_7314247
RYRGRHFLNRDEEGLERCVGCSLCSINCPVGCIHVVSAENDPDNPVSKGERYAEVYEINL
LRCIYCGYCEEACPVDAVVLR
>St9_200m_7369296
MLQATLAGVKNLLIGMGVTFRNMLTKPVTLQYPEVKRTMPTRYRGRHFLNRDEEGLERCV
GCSLCSINCPVGCIHVVSAENDPENPVSKGERYAEVYEINLLRCIYCGYCEEACPVDAVV
LREHYELADYDRDNYIMEKQDLLVYPEPNQFRVNILGNTERVNK*
>St9_200m_7964523
MIIAGFKGIKNLLVGLGVTFKHLLSKKTTLQYPEVKRTMPERYRGRHYLNRDENGLEKCV
GCSLCSSNCPVGCIHVVAAENTDENRVSPGERYAAVYEINTLRCIYCGYCEEACPVDAVV
LREHYELADYDRNSFVLTKSDLLKYPEPNRFR
>St9_200m_8359902
EDGLEKCVGCSLCSINCPVGCIHVVSAENNPDNPVSKGERYAAVYEINLLRCIYCGYCEE
ACPVDAVVLREHYELADYDRDNYIAEKQDLLVYPEPNKFRVNILGNTERV*
>St9_200m_9254832
MLKATLAGVKNLLIGMGVTFKNMLTKPVTLQYPEVKRTMPTRYRGRHFLNRDEEGLERCV
GCSLCSINCPVGCIHVVSAENDPENPVSKGERYAEVYEINLLRCIYCGYCEEACPVDAVV
LREHYELADYDRDNYIMEKQDLLVYPEPNQFRVNILGNTERVNK*
>St9_200m_10371843
NRDEDGLERCVGCSLCSINCPVGCIHVVSAENDPENPVSKGERYAEVYEINLLRCIYCGY
CEEACPVDAVVLREHYELADYDRDNYIMEKQDLLVYPKPNEFRVNILGNTERVNK*
>St9_200m_10372270
FRNMLSKPVTLQYPEVKRTMPTRYRGRHFLNRDEDGLERCVGCSLCSINCPVGCIHVVSA
ENDPENPVSKGERYAEVYEINLLRCIYCGYCEEACPVDAVVLREHYELADYDRDNYIMEK
QDLLVYPEPNKFRVNVLGNTERVNK*
>St9_200m_11342874
MLQATLAGVKNLLVGMGVTFRNMLTKPVTLQYPEVKRTMPTRYRGRHFLNRDEEGLERCV
GCSLCSINCPVGCIHVVSAENDPKNPVSKGERYAEVYEINLLRCIYCGYCEEACPVDAVV
LREHYELADYERDNYIME
>St9_200m_11412794
GRHFLNRDEDGLERCVGCSLCSINCPVGCIHVVSAENDPNNPVSKGERYAEVYEINLLRC
IYCGYCEEACPVDAVVLREHYELADYDRDNYIMEKQDLLVYPKPNTFRVNILGNTERVNK
*
>St9_200m_11467501
MLQATFAGVKNLLIGMGVTFRNMLSKPVTLQYPEVKRTMPTRYRGRHFLNRDEDGLERCV
GCSLCSINCPVGCIHVVSAENDPENPVSKGERYAEVYEINLLRCIYCGYCEEACPVDAVV
LREHYELADYDRDNYIMEKQDLLVYPEPNEFRVNILGNTERV
>St9_200m_12181161
GLERCVGCSLCSINCPVGCIHVVSAENDPDNPVSKGERYAEVYEINLLRCIYCGYCEEAC
PVDAVVLREHYELADYDRDNYIMEKQDLLVYPEPNEFRVNILGNTERVNK*
>St9_200m_12481503
MLQATFAGVKNLLIGMGVTFRNMLSKPVTLQYPEVKRTMPTRYRGRHFLNRDEDGLERCV
GCSLCSINCPVGCIHVVSAENDPENPVSKGERYAEVYEINLLRCIYCGYCEEACPVDAVV
LREHYELADYDRDNYIMEKQDLLVYPEPNEFRVNLLGNTERVKK*
>St9_200m_12541390
MIGGAIQGAKNLLIGLGVTFKNMISKPETIQYPEVKREMPERYRGRHFLNRDENGLERCI
GCSLCSINCPVGCIHVVSAENTDEHRVSPGERYAAVYEINLLRCIYCGYCEEACPVDAVV
LREHYELADYDRNKFVLQKEELLDYPEPNEFRVNYLGNTHRVNK*
>St9_200m_13291524
YRGRHFLNRDEDGLERCVGCSLCSINCPVGCIHVVSAENDPENPISKGERYAEVYEINLL
RCIYCGYCEEACPVDAVVLREHYELADYDRDNYIMEKQDLLVYPEPNKFRVNILGNTERV
NK*
>St9_200m_13734057
MLQATFAGVKNLLIGMGVTFRNMLSKPVTLQYPEVKRTMPTRYRGRHFLNRDEDGLERCV
GCSLCSINCPVGCIHVVGAENDPDNPVSKGERYAEVYEINLLRCIYCGYCEEACPVDAVV
LREHYELADYDRDNYIMEKQDLLVYPEPNKFRVNVLGNTERVNK*
>St9_200m_14543560
GVKNLLIGMGVTFRNMLSKPVTLQYPEVKRTMPTRYRGRHFLNRDENGLERCVGCSLCSI
NCPVGCIHVVSAENDPENPVSKGERYAEVYEINLLRCIYCGYCEEACPVDAVVLREHYEL
ADYDRDNYIMEKQDLLVYPEPNKFRVNVLGNTERVNK*
>St9_200m_14903658
MFQATFAGVKNLLIGMGVTFRNMLTKPVTIQYPEVKRVMPARYRGRHFLNRDEEGLERCV
GCSLCSINCPVGCIHVVSAENDPDNPVSKGERYAEVYEINLLRCIYCGYCEEACPVDAVV
LREHYELADYDRENYIMEKQDLLVYPEPNEFRVNILGNTERVNK*
>St9_200m_14988873
AGVKNLLIGMGVTFRNMLSKPVTLEYPEVKRTMPTRYRGRHFLNRDEDGLERCVGCSLCS
INCPVGCIHVVSAENDPENPVSKGERYAEVYEINLLRCIYCGYCEEACPVDAVVLREHYE
LADYDRDNYIMEKQDLLVYPEPNKFRVNILGNTERVNK*
>St9_200m_15727481
MLQATFDGIKNLLIGMGVTFKNMMTTPVTLQYPEVKRTMPSRYRGRHFLNRDEDGLEKCV
GCSLCSINCPVGCIHVVSAENNPDNPVSKGERYAAVYEINLLRCIYCGYCEEACPVDAVV
LREHYELADYDRDNYIAEKQDLLVYPEPNKFRVNILGNTERV*
>St9_200m_16317401
MIRGAIQGAKNLLIGLGVTFKNMLSKPRTIQYPEVKREMPERYRGRHFLNRDENGLERCV
GCSLCSINCPVGCIHVVSAENTDEHRVSPGERYAAVYEINLLRCIYCGYCEEACPVDAVV
LREHYELADYDRNKFVLQKEDLLVYPEANKFRVNYLGNTQRVNK*
>St9_200m_17145748
ERCVGCSLCSINCPVGCIHVVSAENDPENPVSKGERYAEVYEINLLRCIYCGYCEEACPV
DAVVLREHYELADYDRDNYIMEKQDLLVYPEPNQFRVNILGNTERVNK*
>St9_200m_17855431
TMPARYRGRHFLNRDEDGLERCVGCSLCSINCPVGCIHVVAAENDPKDPVSKGERYAEVY
EINLLRCIYCGYCEEACPVDAVVLREHYELADYDRDNYIMEKQDLLVYPEPNEFRVNILG
NTERLNK*
>St9_200m_20319127
MINAAYQGVKNLLVGLSITFKHLFSKKTTLEYPEVKRTMPERYRGRHFLHRDENGLERCV
GCSLCSSNCPVGCIHVVSAENTDENRVSAGERYAAVYEINTLRCIYCGFCEEACPVDAVV
LREHYELADYDRNNFLLTKEDLLQYPEPNQFRVNYLGNTSIVNK*
>St9_200m_20415694
KRTMPTRYRGRHFLNRDEDGLERCVGCSLCSINCPVGCIHVVSAENDPENPVSKGERYAE
VYEINLLRCIYCGYCEEACPVDAVVLREHYELADYDRDNYIMEKQDLLVYPEPNKFRVNI
LGNTERVNK*
>St9_200m_20431855
MPTRYRGRHFLNRDEDGLERCVGCSLCSINCPVGCIHVVSAENDPENPVSKGERYAEVYE
INLLRCIYCGYCEEACPVDAVVLREHYELADYDRDNYILEKQDLLVYPEPNKFRVNILGN
TERVNK*
>St9_200m_20542234
TMPARYRGRHFLNRDEEGLERCVGCSLCSINCPVGCIHVVSAENDPDNPVSKGERYAEVY
EINLLRCIYCGYCEEACPVDAVVLREHYELA
>St9_200m_21088294
NMLSKPVTLQYPEVKRTMPARYRGRHFLNRDEEGLERCVGCSLCSINCPVGCIHVVSAEN
DPDNPVSKGERYAEVYEINLLRCIYCGYCEEACP
>St9_200m_21746338
NLLIGMGVTFRNMLTKPVTIQYPEVKRVMPARYRGRHFLNRDEEGLERCVGCSLCSINCP
VGCIHVVSAENDPDNPVSKGERYAEVYEINLLRCIYCGYCEEACPVDA
>St9_200m_21801686
MLQATFAGVKNLLIGMGVTFRNMLSKPVTLQYPEVKRTMPTRYRGRHFLNRDEDGLERCV
GCSLCSINCPVGCIHVVSAENDPDKPVSKGERYAEVYEINLLRCIYCGYCEEACPVDAVV
LREHYELADYDRDNYIMEKQDLLVYPEPNKFRVNILGNTERVNK*
>St9_200m_22714697
PARYRGRHFLNRDEEGLERCVGCSLCSINCPVGCIHVVSAENDPENPVSKGERYAEVYEI
NLLRCIYCGYCEEACPVDAVVLREHYELADYDRDNYIMEKQDLLVYPEPNEFRVNILGNT
ERVNK*
>St9_200m_23506292
RGRHFLNRDEEGLERCVGCSLCSINCPVGCIHVVSAENDPENPVSKGERYAEVYEINLLR
CIYCGYCEEACPVDAVVLREHYELADYDRDNYIMEKQDLLVYPEPNQ
>St9_200m_24022987
VKNLLIGMGVTFRNMLTKPVTIQYPEVKRVMPARYRGRHFLNRDEEGLERCVGCSLCSIN
CPVGCIHVVSAENDPDNPVSKGERYAEVYEINLLRCIYCGYCEEACPVDAVVLREHYELA
DYDRDNYIMEKQDLLVYPEPNEFRVNILGNTERVNK*
>St9_200m_24347919
GMGVTFRNMLSKPVTLQYPEVKRTMPTRYRGRHFLNRDEDGLERCVGCSLCSINCPVGCI
HVVSAENDPENPISKGERYAEVYEINLLRCIYCGYCEEACPVDAVVLREHYELADYDRDN
YIMEKQD
>St9_200m_24505056
MPERYRGRHFLNRDENGLEKCVGCSLCSSNCPVGCIHVVAAENTDECRVSPGERYAAVYE
INLLRCIYCGYCEEACPV
>St9_500m_450603
MFQATFAGVKNLLIGMGVTFRNMLTKPVTIQYPEVKRVMPARYRGRHFLNRDEEGLERCV
GCSLCSINCPVGCIHVVSAENDPDNPVSKGERYAEVYEINLLRCIYCGYCEEACPVDAVV
LREHYELADYDRENYIMEKQDLLVYPEPNEFRVNILGNTERVNK*
>St9_500m_657083
MIVKTFDGVKNLLIGLGVTFKNLFSTPVTFSYPEVKRIMPERFRGRHFLNRDDNGLEKCI
GCSLCSINCPVNCIHVVSAENDPDHPVSPGERYAEIYEINLLRCIYCGYCEEACPVDAVV
LREHYELADYDRDRYIATKSDLLVYPEPNKFKVDILGNTTRV*
>St9_500m_831024
MIVKTFDGVKNLLIGLGVTFKNLFSTPVTFSYPEVKRIMPERFRGRHFLNRDENGLEKCI
GCSLCSINCPVDCIHVVSAENDPDHPVSPGERYAETYEINLLRCIYCGYCEEACPVDAVV
LREHYELADYDRDTYIATKSDLLVYPEPNEFKVNILGNTTRV*
>St9_500m_1055985
NGLEKCIGCSLCSINCPVNCIHVVSAENDPDHPVSPGERYAEIYEINLLRCIYCGYCEEA
CPVDAVVLREHYELADYDRDTYLATKSDLLVYPEPNEFKVNILGNTTRI*
>St9_500m_1831448
MITKTFAGIKNLLIGLGVTFKNMVSKPVTVCYPEVKRIMPERYRGRHFLNRDENGLERCI
GCSLCSINCPVNCIHVVSAENDPESPVSPGERYAETYEINLLRCIYCGYCEEACPVDAVV
LREHYELADYDRDSYIATKSDLLVYPEPNEFRVNLLGNTKRV*
>St9_500m_3209050
FKNLFSTPVTFSYPEEKRIMPERFRGRHFLNRDENGLEKCIGCSLCSINCPVNCIHVVSA
ENDPDHPVSPGERYAETYEINLLRCIYCGYCEEAC
>St9_500m_5259758
LIGLGVTFKNLFSKPVTFSYPEEKRIMPERFRGRHFLNRDENGLEKCIGCSLCSINCPVN
CIHVVSAENDPDNPVSPGERYAETYEINLLRCIYCGYCEEACPVDAVVL
>St9_500m_5454967
FKNLFSTPVTFSYPEEKRIMPERFRGRHFLNRDENGLEKCIGCSLCSINCPVNCIHVVSA
ENDPDHPVSPGERYAEIYEINLLRCIYCGYCEEACPVDAVVLREHYE
>St9_500m_5689658
RHFLNRDENGLEKCIGCSLCSINCPVDCIHVVSAENDPDHPVSPGERYAETYEINLLRCI
YCGYCEEACPVDAVVLREHYELADYDRDTYIATKSDLLVYPEPNEFKVNILGNTKRV*
>St9_500m_6254316
MIIKTFDGIKNLLIGLGVTFKNMVSKPVTVCYPEVKRIMPERYRGRHFLNRDENGLERCI
GCSLCSINCPVNCIHVISAENDPEHPVSPGERYAETYEINLLRCIYCGYCEEACPVDAVV
LREHYELADYDRDSYIATKSDLLVYTEPNEFRVNLLGNTKRV*
>St9_500m_6481767
KNLFSTPVTFSYPEEKRIMPERFRGRHFLNRDENGLEKCIGCSLCSINCPVNCIHVVSAE
NDPDHPVSPGERYAEIYEINLLRCIYCGYCEEACPVDAVVLREHYELADYDRDTYIATKS
DLLVYPEPNEFKVNI
>St9_500m_7115291
NGLEKCIGCSLCSINCPVDCIHVVSAENDPDHPVSPGERYAETYEINLLRCIYCGYCEEA
CPVDAVVLREHYELADYDRDTYIATK
>St9_500m_7115326
NGLEKCIGCSLCSINCPVDCIHVVSAENDPDHPVSPGERYAETYEINLLRCIYCGYCEEA
CPVDAVVLREHYELADYDRDTYIATKSDLLVYPE
>St9_500m_7116733
YKCICCFVTREDYLITKTFAGIKNLLIGLGVTFKNMVSKPVTVCYPEVKRIMPERYRGRH
FLNRDENGLERCIGCSLCSINCPVNCIHVVSAENDPESPVSPGERYAEIYEINLLRCIYC
GYCEEACPVDAVVLREHYELADYNRDSYIATKSDLLVYPEPNEFRVNLLGNTKRV*
>St9_500m_7154931
TFAGVKNLLIGMGVTFRNMLTKPVTIQYPEVKRVMPARYRGRHFLNRDEEGLERCVGCSL
CSINCPVGCIHVVSAENDPDNPVSKGERYAEVYEINLLRCIYCGYCEEACPVDAV
>St9_500m_7232631
GRHFLNRDENGLEKCIGCSLCSINCPVNCINVVSAENDPDHPVSPGERYAETYEINLLRC
SYCGYCEEACPVDAVVLREHYELADYDRDTYIATKSDLLVYPEPNEF
>St9_500m_8131254
MITKTFNGVKNLLIGLGVTFKNMISKPVTICYPEVKRIMPERFRGRHFLNRDENGLERCI
GCSLCSINCPVGCIHVVSAENDPDHPISPGERYAEIYEINLLRCIYCGYCEEACPVDAVV
LREHFELADYDRDKYIATKSDLLTYPEPNKFRVNMLGNTTRV*
>St9_500m_8205531
PVTFSYPEEKRIMPERFRGRHFLNRDENGLEKCIGCSLCSINCPVGCIHVVSAENDPNHP
VSPGERYAEVYEINLLRCIYCGYCEEACPVDAVVLREHYELADYDRYKYLATKSDLLVYP
EPNEFKVNILGNTTRV*
>St9_500m_8205822
PVTFSYPEEKRIMPERFRGRHFLNRDENGLEKCIGCSLCSINCPVDCIHVVSAENDPDHP
VSPGERYAETYEINLLRCIYCGYCEEACPVDAVVLREH
>St9_500m_9126495
GLEKCIGCSLCSINCPVNCIHVVSAENDPDHPVSPGERYAETYEINLLRCIYCGYCEEAC
PVDAVVLREHYELADYDRDTYIATKSDLLVYPEPNEFKVNILGNTTRV*
>St9_500m_9352391
MIKNTFNGIKNLLIGLGVTFKNMISTPVTVCYPEVKRIMPERYRGRHFLNRDENGLERCI
GCSLCSINCPVSCIHVVSAENDPERPVSPGERYAETYEINLLRCIYCGYCEEACPVDAVV
LREHYELADYDRDSYIATKGDLLVYPEPNEFRVDILGNTKRV*
>St9_500m_9516468
MIIKTFDGVKNLLLGLGVTFKNLFSKPVTFSYPEEKRIMPERYRGRHFLNRDENGLEKCI
GCSLCSINCPVNCIHVVSAENDPDHPVSPGERYAEIYEINLLRCIYCGYCEEACPVDAVV
LREHYELADYDRDKYIATKSDLLVYPEPNEFKVNILGNT
>St9_500m_10314015
MESPRPTFFGKPSSYKRVCCFVINGENMIGQTFNGVKNLLIGLGVTFKNLFSKPVTFSYP
EVKRIMPERYRGRHLLNRDENGLERCIGCSLCSINCPVNCIHVVSAENDPEHPVSPGERY
AEVYEINLLRCIYCGYCEEACPVDAVVLREHYELADYDRDKYIATKSDLLVYPEPNEFKV
DLLGNTTRV*
>St9_500m_10793208
MLQATFDGIKNLLIGMGVTFKNMMTTPVTLQYPEVKRTMPSRYRGRHFLNRDEDGLEKCV
GCSLCSINCPVGCIHVVSAENNPDNPVSKGERYAAVYEINLLRCIYCGYCEEACPVDAVV
LREHYELADYDRDNYIAEKQDLLVYPEPNKFRVNILGNTERV*
>St9_500m_11440554
EVKRIMPERFRGRHFLNRDENGLEKCIGCSLCSINCPVDCIHVVSAENDPDHPVSPGERY
AEIYEINLLRCIYCGYCEEACPVDAVVLREHYELADYDRDT
>St9_500m_11651836
FRNMLTKPVTLQYPEVKRTMPARYRGRHFLNRDEEGLERCVGCSLCSINCPVGCIHVVSA
ENDPENPVSKGERYAEVYEINLLRCIYCGYCEEACPVDAVVLREHYELADYDRDNYIMEK
QDLLVYPEPNQFRVNILGNTERVNK*
>St9_500m_12168486
GLEKCIGCSLCSINCPVNCIHVVSAENDPDHPVSPGERYAETYEINLLRCIYCGYCEEAC
PVDAVVLREHYELADYDRDTYIATKSDLLVYPEPNEFKVNILGNTTLV*
>St9_500m_12206645
VKNLLLGLGVTFKNLFSKPVTFSYPEEKRIMPERYRGRHFLNRDENGLEKCIGCSLCSIN
CPVNCIHVVSAENDPDHPVSPGERYAEIYEINLLRCIYCGYCEEACPVDAVVLREHYELA
DYDRDTYIATKSDLLVYPEPNEFKVNILGNTTRI*
>St9_500m_12672632
MLRVTINGLKNLLIGMGVTFRNMLGTPVTIQYPEVKRTMPKRFRGRHFLNRDEDGLERCI
GCSLCSINCQVGCIHVVSAENDPENPVSKGERYAEVYEINLLRCIYCGYCEEACPVDAVV
LREHYELADYDRDTYIMEKKDLLVYPE
>St9_500m_12829855
MLQATFAGVKNLLIGMGVTFRNMLTKPVTLEYPEVKRVMPKRYRGRHFLNRDEEGLERCV
GCSLCSINCPVGCIHVVSAENDPKNPVSKGERYAEVYEINLLRCIYCGYCEEACPVDAVV
LREHYELADYDRDNYIMEKQDLLVYPEPNEFRVNVLGNTERVNK*
>St9_500m_13470734
MIIKTFDGVKNLLIGLGVTFKNLFSTPVTFSYPEVKRIMPERFRGRHFLNRDENGLEKCI
GCSLCSINCPVNCIHVVSAENDPDHPVSPGERYAEIYEINLLRCIYCGYCEEACPVDAVV
LREHYELADYDRDTYIATKSDLLVYPEPNEFKVNI
>St9_500m_13501035
MLQATLAGVKNLLIGMGVTFRNMLTKPVTLQYPEVKRTMPARYRGRHFLNRDEEGLERCV
GCSLCSINCPVGCIHVVSAENDPENPVSKGERYAEVYEINLLRCIYCGYCEEACPVDAVV
LREHYELADYDRDNYIMEKQDLLVYPEPNQFRVNILGNTERVNK*
>St9_500m_13633126
MIRKTFDGIKNLMIGLGVTFKNMISTPVTVCYPEVKRIMPERYRGRHFLNRDEDGLEKCI
GCSLCSINCPVNCIHVVSAENDPEHPVSPGERYAEVYEINLLRCIYCGYCEEACPVDAVV
LREHYELADYDRDSYIATKGDLLVYPEPNEFQVNMLGNTRRV*
>St9_500m_13683612
VKTFDGVKNLLIGLGVTFKNLFSKPVTFSYPEVKRIMPERFRGRHFLNRDENGLEKCIGC
SLCSINCPVDCIHVVSAENDPDHPVSPGERYAETYEINLLRCIYCGYCEEACPVDAVVLR
EHYELADYDRDTYIAT
>St9_500m_13733512
RDENGLEKCIGCSLCSINCPVNCIHVVSAENDPDHPVSPGERYAEIYEINLLRCIYCGYC
EEACPVDAVVLREHYELADYDRDTYIATKSDLLVYPEPNEFKVNILGNTTRI*
>St9_500m_13864589
SKPVTFSYPEVKRIMPERFRGRHFLNRDENGLEKCIGCSLCSINCPVNCIHVVSAENDPD
HPVSPGERYAEIYEINLLRCIYCGYCEEACPVDAVVLREHYELADYDRDTY
>St9_500m_13864707
SKPVTFSYPEVKRIMPERFRGRHFLNRDENGLEKCIGCSLCSINCPVNCIHVVSAENDPD
HPVSPGERYAEIYEINLLRCIYCGYCEEACPVDAVVLREHYELADYDRDTYIATKSDLLV
YPEPNEFKVNILGNTTRV*
>St9_500m_13915962
LIGLGVTFKNLFSKPVTFSYPEVKRIMPERFRGRHFLNRDENGLEKCIGCSLCSINCPVD
CIHVVSAENDPDHPVSPGERYAETYEINLLRCIYCGYCEEACPVDAVVLREHYELADYDR
DTYIATKSDLLVYPEPNEFKVNILGNT
>St9_500m_14026457
MINGDNMIRKTFGGVKNLLIGLGVTFKNLLSKPVTFSYPEVKRIMPERYRGRHFLNRDEN
GLERCIGCSLCSINCPVDCIHVVSAENDPEHPVSPGERYAEIYEINLLRCIYCGYCEEAC
PVDAVVLREHYELA
>St9_500m_14487073
KPVTIEYPEVKRVMPARYRGRHFLTRDEEGLERCVGCSLCSINCPVGCIHVVSAENDPDN
PVSKGERYAEVYEINLMRCIYCGYCEEACPVDAVVLREHYELADYDRENYIMEKQDLLVY
PEPNEF
>St9_500m_15784082
LGVTFKNLFSTPVTFSYPEEKRIMPERFRGRHFLNRDENGLEKCIGCSLCSINCPVNCIH
VVSAENDPDHPVSPGERYAETYEINLLRCIYCGYCEEACPVDAVVLREHYELADYDRDTY
IATKSDLLVYPEPNEFKVNILGNTTRV*
>St9_500m_16175642
GVTFKNLFSTPVTFSYPEEKRIMPERFRGRHFLNRDENGLEKCIGCSLCSINCPVNCIHI
VSAENDPDHPVSPGERYAETYEINLLRCIYCGYCEEACPVDA
>St9_500m_16175735
HFLNRDENGLEKCIGCSLCSINCPVDCIHVVSAENDPDHPVSPGERYAETYEINLLRCIY
CGYCEEACPVDA
>St9_500m_16368837
NGLEKCIGCSLCSINCPVNCIHVVSAENDPDHPVSPGERYAEIYEINLLRCIYCGYCEEA
CPVDAVVLREHYELADYDRDTYIATKSDLLVYPEPNEFKVNILGNTTRI*
>St9_500m_16459138
VKTFDGVKNLLIGLGVTFKNLFSKPVTFSYPEEKRIMPERFRGRHFLNRDENGLEKCIGC
SLCSINCPVNCIHVVSAENDPDHPVSPGERYAETYEINLLRCSYCGSCEEACPVDAVVLR
EHYELADYDRDTYIATKSDLLIYPEPNEFKVNIVGNTTRV*
>St9_500m_16979247
GVTFKNMTTKPTTFQYPEVKRDMPSRYRGRHFLNRDENGLEKCIGCSLCSINCPVGCIHV
VAAENTEENRVSPGERYAAIYEINILRCIYCGYCEEACPVDAVVLKDHYELADYNRDTFV
LQKDDLLKYPEPNQFRVSFLGNTTKVSN*
>St9_500m_17124354
ERFRGRHFLNRDENGLEKCIGCSLCSINCPVDCIHVVSAENDPDHPVSPGERYAETYEIN
LLRCIYCGYCEEACPVDAVVLREHYELADYDRDTYIATKSDLLVYPE
>St9_500m_17254621
MIIKTFDGVKNLLIGLGVTFKNLFSTPVTFSYPEEKRIMPERFRGRHFLNRDENGLEKCI
GCSLCSINCPVDCIHVVSAENDPDHPVSPGERYAEIYEINLLRCIYCGYCEEACPVDAVV
LREHYELADYDRDTYIATKSDLLVYPEPNEFKVNILGNTTRV*
>St9_500m_17477893
MIIKTFDGIKNLLIGLGVTFKNMVSKPVTVCYPEVKRIMPERYRGRHFLNRDENGLERCI
GCSLCSINCPVNCIHVVSAENDPDHPVSPGERYAETYEINLLRCIYCGYCEEACPVDAVV
LREHYELADYDRDSYIATKSDLMVYPEPNEFRVNLLGNTKRV*
>St9_500m_17724226
MIIKAFDGVKNLLLGLGVTFKNLFSKPVTFSYPEEKRIMPERYRGRHFLNRDENGLEKCI
GCSLCSINCPVNCIHVVSAENDPDHPVSPGERYAEIYEINLLRCIYCGYCEEACPVDAVV
LREHYELADYDRDKYIATKSDLLVYPEPNEFKVNILGNTTRV*
>St9_500m_17897868
MIVKTFDGVKNLLVGLGVTFKNLFSRPVTFSYPEVKRVMPERYRGRHFLNRDENGLERCI
GCSLCSINCPVNCIHVVSAENDPNNPVSPGERYAEIYEINLLRCIYCGYCEEACPVDAVV
LREHYELADYDRDTYIATKSDLLVYPEPNEFKVNILGNTTRI*
>St9_500m_18284019
RDENGLEKCIGCSLCSINCPVNCIHVVSAENDPDHPVSPGERYAEIYEINLLRCIYCGYC
EEACPVDAVVLREHYELADYDRDKYIATKSDLLVYPEPNEFKVNILGNTTRI*
>St9_500m_19275902
CYPEVKRIMPERYRGRHFLNRDENGLERCIGCSLCSINCPVNCIHVVSAENDPESPVSPG
ERYAETYEINLLRCIYCGYCEEACPVDAVVLREHYELADYNRDSYIATKSDLLVYPEPNE
>St9_500m_19962345
STPVTFSYPEEKRIMPERFRGRHFLNRDENGLEKCIGCSLCSINCPVDCIHVVSAENDPD
HPVSPGERYAETYEINLLRCIYCGYCEEACPVDAVVLREHYELADYDRDTYIATKSDLLV
YPEPNEFKVNILGNTKRV*
>St9_500m_19962733
STPVTFSYPEEKRIMPERFRGRHFLNRDENGLEKCIGCSLCSINCPVNCIHVVSAENDPD
HPVSPGERYAETYEINLLRCIYCGYCEEACPVDAVVLREHYELADYDRDTYIATKSDLLV
YPEPNEFKVNILGNTKRV*
>St9_500m_20612031
CIGCSLCSINCPVNCIHVVSAENDPDHPVSPGERYAETYEINLLRCIYCGYCEEACPVDA
VVFREHYELADYDRDTYIATKSDLLVYPEPNEFKVNILGNTQRV*
>St9_500m_20840862
KNLFSTPVTFSYPEEKRIMPERFRGRHFLNRDENGLEKCIGCSLCSINCPVNCIHVVSAE
NDPDHPVSPGERYAETYEINLLRCIYCGYCEEACPVDAVVLREHYELADYDRDTYIATKS
DLLVYPEPNEFKVNILGNTTRV*
>St9_500m_21299867
MLQATFDGIRNLLIGMGVTFRNMLTTPVTLQYPEVKRTMPKRFRGRHFLNRDEDGLEKCI
GCSLCSINCPVGCIHVVSAENDPDNPVSKGERYAETYEINLLRCIYCGYCEEACPVDAVV
LREHYELADYDRDS
>St9_500m_21550673
VTFKNLFSKPVTFSYPEEKRIMPERYRGRHFLNRDENGLERCIGCSLCSINCPVSCIHVV
SAENDPDHPVSPGERYAEIYEINLLRCIYCGYCEEACPVDAVVLREH
>St9_500m_21668558
KSGLYMIIKTLDGIKNLLIGLGVTFKNMVSKPVTFSYPEVKRIMPERYRGRHFLNRDENG
LERCIGCSLCSINCPVNCIHVVSAENDPEHPISPGERYAEIYEINLLRCIYCGYCEDACP
VDAVVLREHYELAD
>St9_500m_21706219
MIGKTFSGIKNLLIGLGVTFKNMLSKPVTFSYPEVKRIMPERYRGRHFLNRDENGLERCI
GCSLCSINCPVNCIHVVSAENDPKSPVSPGERYAEIYEINLLRCIYCGYCEEACPVDAVV
LREHYELADYDRDKYIATKSDLLAYPEPNEFRVNLLGNTTRI*
>St9_500m_21714538
MIVKTFDGVKNLLIGLGVTFKNLFSQPVTFSYPEVKRIMPERVRGRHFLNRDENGLEKCI
GCSLCSINCPVDCIHVVSAENDPDHPISPGERYAETYEINLLRCIYCGYCEEACPVDAVV
LREHY
>St9_500m_22986980
GVTFRNMLTKPVTIQYPEVKRVMPARYRGRHFLNRDEEGLERCVGCSLCSINCPVGCIHV
VSAENDPDNPVSKGERYAEVYEINLLRCIYCGYCEEACPVDAVVLREH
>St9_500m_23022266
GLEKCIGCSLCSINCPVNCIHVVSAENDPDHPVSPGERYAEIYEINLRRCIYCGYCEEAC
PVDAVVLREHYELADYDRDTYIATKSDLLVYPEPNEFKVNILGNTTRI*
>St9_1175m_1650873
PADGQTVKLYVNDKKMRKFSYDDDRNAVVIDPEHHPESGATLRFDYEAPTPEYFGARNLE
DLSWKQLLDGLSCTECGRCTDNCPASISGKPLKPMDIIVDIKHHMEARYAARGEGADLEM
DEKVLLPGGVIDPDVLWSCTTCRACMEVCPVGNEHIPDIVDMRRYLTMS
>St9_1175m_32618
MKFNNLFSTTVTFSYPEEKRIMPERFRGRHFLNRDENGLEKCIGCSLCSINCPVNCIHVV
SAENDPDHPVSPGERYAEIYEINLLRCIYCGYCEEACPVDAVVLRE
>St9_1175m_1394371
PERFRGRHFLNRDENGLEKCIGCSLCSINCPVNCIHVVSAENDPDHPVSPGERYAEIYEI
NLLRCIYCGYCEEAC
>St9_1175m_2905825
MLRVTINGLKNLLIGMGVTFRNMLSTPVTIQYPEVKRTMPKRFRGRHFLNRDEDGLEKCI
GCSLCSINCPVGCIHVVSAENDPENPVSKGERYAEVYEINLLRCIYCGYCEEACPVDAVV
LREHYELADYDRDTYIMEKKDLLVYPEPNRFRVNILGNTERIGPA*
>St9_1175m_5134001
GLEKCIGCSLCSINCPVDCIHVVSAENDPDHPVSPGERYAETYEINLLRCIYCGYCEEAC
PVDSVVLREHYELADYDRDTYIATKSDLLVYPEPNEFKVNILGNTTRV*
>St9_1175m_5266217
SKPVTFSYPEEKRIMPERFRGRHFLNRDENGLEKCIGCSLCSINCPVNCIHVVSAENDPD
HPVSPGERYAETYEINLLRCIYCGYCEEACPVDAVVLREHYELADYDRDTYIATKSDLLV
YPEPNEFKVNILGNTTRV*
>St9_1175m_5892763
MIIKTFDGIKNLLIGLGVTFKNMVSKPVTVCYPEVKRIMPERYRGRHFLNRDENGLERCI
GCSLCSINCPVNCIHVVSAENDPECPVSPGERYAETYEINLLRCIYCGYCEEACPVDAVV
LREHYELADYDRDSYIATKSDLLVYPEPNEFRVNLLGNTKRV*
>St9_1175m_5893799
MIIKTFDGIKNLLIGLGVTFKNMVSKPVTVCYPEVKRIMPERYRCRHFLNRDENGLERCI
GCSLCSINCPVNCIHVVSAENDPECPVSPGERYAETYEINLLRCIYCGYCEEACPVDAVV
LREHYELADYDRDSYIATKGDLLVYPEPNEFRVNLLGNTKRV*
>St9_1175m_6831435
MIVKTFDGVKNLLIGLGVTFKNLFSTPVTFSYPEEKRIMPERFRGRHFLNRDENGLEKCI
GCSLCSINCPVNCIHVVSAENDPDHPVSPGERYAETYEINLLRCIYCGYCEEACPVDAVV
LREHYELADYDRDTYIATKSDLLVYPEPNEFKVNILGNTTRV*
>St9_1175m_6996575
YPEEKRIMPERFRGRHFLNRDENGLEKCIGCSLCSINCPVNCIHVVSAENDPDHPVSPGE
RYAETYEINLLRCIYCGYCEEACPVDA
>St9_1175m_6996744
PVTFSYPEEKRIMPERFRGRHFLNRDENGLEKCIGCSLCSINCPVDCIHVVSAENDPDHP
VSPGERYAETYEINLLRCIYCGYCEEACPVDA
>St9_1175m_7092653
KPVTFSYPEEKRIMPERYRGRHFLNRDENGLERCIGCSLCSINCPVSCIHVVSAENDPNH
PVSPGERYAEIYEINLLRCIYCGYCEEACPVDAVVLREHYELADYDRDTYIATKSDLLVY
PEPNEFKVNILGNTT
>St9_1175m_7665580
MLINAFNGIKNLLIGLGVTFKNMVSTPTTICYPEVKRTMPERYRGRHFLNRDENGLERCI
GCSLCSINCPVGCIHVVSAENTPENRVSAGERYAEVYEINLLRCIYCGYCEEACPVDAVV
LREHYELADYDRDNYIAVKEDLLVYPEPNVFRVNILGNTTRV*
>St9_1175m_7849423
GLEKCIGCSLCSINCPVDCIHVVSAENDPDHPVSPGERYAETYEINLLRCIYCGYCEEAC
PVDAVVLREHYELADYDRDTYIATKSDLLVYPEPNEFKVNILGNTT
>St9_1175m_8093295
GLEKCIGCSLCSINCPVNCIHVVSAENDPDHPVSPGERYAETYEINLLRCIYCGYCEEAC
PVDAVVLREHYELADYDRDTYIATKSDLLVYPEPNEFKVN
>St9_1175m_10070747
MIIKTFDGIKNLLIGLGVTFKNMVSKPVTVCYPEVKRIMPERYRGRHFLNRDENGLERCI
GCSLCSINCPVDCIHVVSAENDPEHPVSPGERYAETYEINLLRCIYCGYCEEACPVDAVV
LREHYELADYDRDSYIATKSDLLVYPEPNEFRVNLLGNTKRV*
>St9_1175m_10138547
MPERYRGRHFLNRDENGLERCIGCSLCSINCPVNCIHVVSAENDPEHPVSPGERYAETYE
INLLRCIYCGYCEEACPVDAVVLREHYELADYDRDSYIATKSDLLVYPEPNEFRVNLLGN
TKRV*
>St9_1175m_10280927
MLRATINGLKNLSIGMWVTFCNMFTKPVTIQYPEVKRTMPKRFRGRHFLNRDEDGLEKCI
GCSLCSINCPVGCIHVVSAENDPENPVSKGERYAEVYEINLLRCIYCGYCEEACPVDAVV
LREHYELADYDRDNYILEKEDLLVYPEPNRFRVNILGNTERISPAQRDC*
>St9_1175m_10342114
RFRGRHFLNRDENGLEKCIGCSLCSINCPVNCIHVVSAENDPDHPVSLGERYAETYEINL
LRCIYCGYCEEACPVDAVVLLEHYELADYDRDTYIATNSDLLVYPEPNEFKVNILGNTTR
I*
>St9_1175m_10607675
MIIKTFNGVKNLLLGLGVTFKNLFSKPVTFSYPEEKRIMPERYRGRHFLNRDENGLERCI
GCSLCSINCPVNCIHVVSAENDPDHPVSPGERYAEIYEINLLRCIYCGYCEEACPVDAVV
LREHYELADYDRDTYIATKSDLLVYPEPNEFKVNILGNTKRV*
>St9_1175m_11194444
FWLESSRPNFFIKPASYKCVSGLVIKVTDMIVKTFDGVKNLLIGLGVTFKNLFSKPVTFS
YPEVKRIMPERFRGRHFLNRDENGLEKCIGCSLCSINCPVDCIHVVSAENDPDHPVSPGE
RYAETYEINLLRCIYCGYCEEACPVDAVVLREHYELADYDRDTYIATKSDLLVYPEPNEF
KVNILGNTTRV*
>St9_1175m_11373710
MIIKTFDGIKNLLIGLGVTFKNMVSKPVTVCYPEVKRIMPERYRGRHFLNRDENGLERCI
GCSLCSINCPVNCIHVVSAENDPESPVSPGERYAETYEINLLRCIYCGYCEEACPVDAVV
LREHYELADYDRDSYIATKSDLLVYPEPNGFRVNVLGNT
>St9_1175m_12618865
NRDENGLEKCIGCSLCSINCPVNCIHVVSAENDPDHPISPGERYAEIYEINLLRCIYCGY
CEEACPVDAVVLREHYELADYDRDKYLATKSDLLVYPEPNEFKVN
>St9_1175m_12788632
KRIMPERFRGRHFLNRDENGLEKCIGCSLCSINCPVNCIHVVSAENDPDHPVSPGERYAE
TYEINLLRCIYCGYCEEACPVDAVVLREHYELADYDRDTYIATKSDLLV
>St9_1175m_13369215
NRDENGLEKCIGCSLCSINCPVNCIHVVSAENDPDHPISPGERYAETYEINLLRCIYCGY
CEEACPVDAVVLREHYELADYDRDKYLATKSDLLVYPEPNEFKVNILGNTTRV*
>St9_1175m_13406995
MIRETFDGVKNLLIGLGVTFKNLFSKPVTFSYPEVKRIMPERYRGRHFLNRDENGLERCI
GCSLCSINCPVDCIHVVSAENDPEHPVSPGERYAEIYEINLLRCIYCGYCEEACPVDAVV
LREHYELADYDRDK
>St9_1175m_14127225
MILKTFDGVKNLLIGLGVTFKNLFSRPVTFSYPEVKRIMPERYRGRHFLNRDENGLERCI
GCSLCSINCPVNCIHVVSAENDPNHPVSPGERYAEIYEINLLRCIYCGYCEEACPVDAVV
LREHYELADYDRDTYIATKSDLLVYPEPNEFKVNILGNTTRV*
>St9_1175m_14776585
MIVKTFDGVKNLLIGLRVTFKNLFSKPVTFSYPEVKRIMPERFRGRHFLNRDENGLEKCI
GCSLCSINCPVNCIHVVSAENDPDHPVSPGERYAEIYEINLLRCIYCGYCEEAC
>St9_1175m_14794582
YPEEKRIMPERFRGRHFLNRDENGLEKCIGCSLCSINCPVNCIHVVSAENDPDHPVSPGE
RYAETYEINLLRCIYCGYCEEACPV
>St9_1175m_15135940
MITKTFDGIKNLLIGLGVTFKNMVSKPVTVCYPEVKRIMPERYRGRHFLNRDENGLERCI
GCSLCSINCPVNCIHVVSAENDPERPVSPGERYAEIYEINLLRCIYCGYCEEACPVDAVV
LREHYELADYDRDSYIATKSDLLDYPEPNTFRVDVLGNTKRV*
>St9_1175m_15251368
FRGRHFLNRDENGLEKCIGCSLCSINCPVNCIHVVSAENDPDHPVSPGERYAETYEINLL
RCIYCGYCEEACPVDAVVLREHYELADYDRDTYI
>St9_1175m_15251565
FSYPEEKRIMPERYRGRHFLNRDENGLERCIGCSLCSINCPVNCIHVVSAENDPDHPVSP
GERYAEIYEINLLRCIYCGYCEEACPVDAVVLREHYELADYDRDTYI
>St9_1175m_16780041
VKTFDGVKNLLIGLGVTFKNLFSKPVTFSYPEVKRIMPERFRGRHFLNRDENGLEKCIGC
SLCSINCPVDCIHVVSAENDPDHPVSPGERYAETYEINLLRCIYCGYCEEAC
>St9_1175m_17338544
MIIKTFNGIKNLLIGLGVTFKNMVSKPVTVCYPEVKRIMPERYRGRHFLNRDENGLERCI
GCSLCSINCPVNCIHVVSAENDPECPVSPGERYAETYEINLLRCIYCGYCEEACPVDAVV
LREHYELADYDRDSYIATKGDLLVYPEPNEFRVNLLGNTKRV*
>St9_1175m_17851721
ERYRGRHFLNRDENGLERCIGCSLCSINCPVDCIHVVSAENDPEHPVSPGERYAEIYEIN
LLRCIYCGYCEEACPVDAVVLREHYELADYDRDKY
>St9_1175m_17851835
ERYRGRHFLNRDENGLERCIGCSLCSINCPVDCIHVVSAENDPEHPVSPGERYAEIYEIN
LLRCIYCGYCEEACPVDAVVLREHYELADYDRDK
>St9_1500m_43602
MIRETFDGVKNLLIGLGVTFKNLFSKPVTFSYPEVKRIMPERYRGRHFLNRDENGLERCI
GCSLCSINCPVDCIHVVSAENDPEHPVSPGERYAEIYEINLLRCIYCGYCEEACPVDAVV
LREHYELADYDRDKYIATKSDLLVYPEPNEFKVDLLGNTTRV*
>St9_1500m_293858
LGVTFKNLFSKPVTFSYPEEKRIMPERYRGRHFLNRDENGLERCIGCSLCSINCPVNCIH
VVSAENDPDHPVSPGERYAEIYEINLLRCIYCGYCEEACPVDAVVLREHYELADYDRDTY
IATKSDLLVYPEP
>St9_1500m_971180
MIVKTFDGVKNLLIGLGVTFKNLFSKPVTFSYPEVKRIMPERFRGRHFLNRDENGLEKCI
GCSLCSINCPVDCIHVVSAENDPDHPVSPGERYAEIYEINLLRCIYCGYCEEACPVDAVV
LREHYELADYDRDTYIATKSDLLVYPEPNEFKVNILGNTTRV*
>St9_1500m_1273719
MIIKTFNGVKNLLLGLGVTFKNLFSKPVTFSYPEEKRIMPERYRGRHFLNRDENGLEKCI
GCSLCSINCPVNCIHVVSAENDPDHPVSPGERYAEIYEINLLRCIYCGYCEEACPVDAVV
LREHYELADYDRDTYIATKSDLLVYPEPNEFKVNILGN
>St9_1500m_1633340
EVKRIMPERFRGRHFLNRDENGLEKCIGCSLCSINCPVDCIHVVSAENDPDHPVSPGERY
AEIYEINLLRCIYCGYCEEACPVDAVVLREHYELADYDRDTYIATKSDL
>St9_1500m_2649972
MLRATIYGLKNLLIGMAVTFRNMLSTPVTLQYPEFKRTMPKRFRGRHFLNRDKDGLERCI
GCSLCSINCPVGCIHVVSAENDPENPVSKGERYAEVYEINLLRCIYCGYCEEACPVDAVV
LREHYELADYDRDNYILEKKDLLVYPEPNQFRVNILGNTERVGPA*
>St9_1500m_2808582
NGLERCIGCSLCSINCPVNCIHVVSAENDPDHPVSPGERYAEIYEINLLRCIYCGYCEEA
CPVDAVVLREHYELADYDRDTYIATKSDLLVYPEP
>St9_1500m_2808682
NGLERCIGCSLCSINCPVNCIHVVSAENDPDHPVSPGERYAEIYEINLLRCIYCGYCEEA
CPVDAVVLREHY
>St9_1500m_2933156
FLNRDENGLEKCIGCSLCSINCPVNCIHVVSAENDPDHPVSPGERYAETYEINLLRCIYC
GYCEEACPVDAVVLREHYELADYDRDTYIATKSDLLVYPEPNEFKVNILGNT
>St9_1500m_3278699
MLRVTINGLKNLLIGMGVTFRNMLSTPVTIQYPEVKRTMPKRFRGRHFLNRDEDGLEKCI
GCSLCSINCPVGCIHVVSAENDPENPVSKGERYAEVYEINLLRCIYCGYCEEACPVDAVV
LREHYELADYDRDTYIMEKKDLLVYPEPNRFRVNILGNTDRIGPA*
>St9_1500m_3576052
NGLEKCIGCSLCSINCPVDCIHVVSAENDPDHPVSPGERYAETYEINLLRCIYCGYCEEA
CPVDAVVLREHYELADYDRDTYIATKSDLLVYPEPNEFKVNILGNTTRV*
>St9_1500m_5236143
MITKTFNGVKNLLIGLGVTFKNMLSKPVTLCYPEVKRIMPERFRGRHFLNRDENGLERCI
GCSLCSINCPVGCIHVVSAENDPDHPISPGERYAEIYEINLLRCIYCGYCEEACPVDAVV
LREHFELADYDRGKYIATKSDLLTYPEPNKFRVNMLGNTTRV*
>St9_1500m_6987510
NLFSTPVTFSYPEEKRIMPERFRGRHFLNRDENGLEKCIGCSLCSINCPVNCIHVVSAEN
DPDHPVSPGERYAETYEINLLRCIYCGYCEEACPVDAVVLREHY
>St9_1500m_7370656
VKTFDGVKNLLIGLGVTFKNLFSTPVTFSYPEEKRIMPERFRGRHFLNRDENGLEKCIGC
SLCSINCPVNCIHVVSAENDPDHPVSPGERYAETYEINLLRCIYCGYCEEACPV
>St9_1500m_7475837
HFLNRDENGLEKCIGCSLCSINCPVNCIHVVSAENDPDHPVSPGERYAETYEINLLRCIY
CGYCEEACPVDAVVLREHYELADYDRDTYIATKSDLLVYPEPNEFKVNILGNTTRV*
>St9_1500m_7675388
MIIKTFNGVKNLLLGLGVTFKNLFSKPVTFSYPEEKRIMPERYRGRHFLNRDENGLERCI
GCSLCSINCPVNCIHVVSAENDPDHPVSPGERYAEIYEINLLRCIYCGYCEEACPVDAVV
LREHYELADYDRDTYIATKSDLLVYPEPNEFKVNILGNTKRV*
>St9_1500m_7818451
TFKNLFSTPVTFSYPEEKRIMPERFRGRHFLNRDENGLEKCIGCSLCSINCPVNCIHVVS
AENDPDHPVSPGERYAETYEINLLRCIYCGYCEEACPV
>St9_1500m_8048817
RHFLNRDENGLEKCIGCSLCSINCPVDCIHVVSAENDPDHPVSPGERYAETYEINLLRCI
YCGYCEEACPVDAVVLREHYELADYDRDTYIATKSDLLVYPEPNEFKVNILGNTTRV*
>St9_1500m_8749889
MIIKTFDGIKNLLIGLGVTFKNMVSKPVTVCYPEVKRIMPERYRGRHFLNRDENGLERCI
GCSLCSINCPVNCIHVVSAENDPEHPVSPGERYAEIYEINLLRCIYCGYCEEACPVDAVV
LREHYELADYDRDSYIATKSDLLVYPEPNEFRVDLLGNTKRA*
>St9_1500m_8757288
KNLLLGLGVTFKNLFSKPVTFSYPEEKRIMPERYRGRHFLNRDENGLEKCIGCSLCSINC
PVNCIHVVSAENDPDHPVSPGERYAEIYEINLLRCIYCGYCEEACPVDAVVLREHYELAD
YDRDTYIATKSDLLVYPEPNEFKVNI
>St9_1500m_9026764
MWVTFCNMFTKPVTIQYPEVKRTMPKRFRGRHFLNRDEDGLEKCIGCSLCSINCPVGCIH
VVSAENDPENPVSKGERYAEVYEINLLRCIYCGYCEEACPVDAVVLREHYELADYDRDNY
ILEKEDLLVYPEPNRFRVNILGNTERISPAQRDC*
>St9_1500m_9738161
EVKRIMPERFRGRHFLNRDENGLEKCIGCSLCSINCPVDCIHVVSAENDPDHPVSPGERY
AETYEINLLRCIYCGYCEEACPVDAVVLREHYELADYDRDTYIATK
>St9_1500m_9738245
STPVTFSYPEEKRIMPERFRGRHFLNRDENGLEKCIGCSLCSINCPVNCIHVVSAENDPD
HPVSPGERYAETYEINLLRCIYCGYCEEACPVDAVVLREHYELADYDRDTYIATK
>St9_1500m_10432357
MIVKTFDGVKNLLIGLGVTFKNLFSKPVTFSYPEVKRIMPERFRGRHFLNRDENGLEKCI
GCSLCSINCPVDCIHVVSAENDPDHPVSPGERYAEIYEINLLRCIYCGYCEEACPVDAVV
LREHYELADYDRDTYIATKSDLLVYPEPNEFKVNILGNTTRV*
>St9_1500m_10743494
MIIKTFDGIKNLLIGLGVTFKNMVSKPVTVCYPEVKRIMPERYRGRHFLNRDENGLERCI
GCSLCSINCPVNCIHVVSAENDPEHPVSPGERYAETYEINLLRCIYCGYCEEACPVDAVV
LREHYELADYDRDSYIATKSDLLVYPEPNEFRVNLLGNTKRV*
>St9_1500m_12125513
RYRGRHFLNRDENGLERCIGCSLCSINCPVNCIHVVSAENDPECPVSPGERYAETYEINL
LRCIYCGYCEEACPVDAVVLREHYELADYDRDSYIATKGDLLVYPEPNEFRVDLLGNTKR
A*
>St9_1500m_12762047
MITKTFDGIKNLLIGLGVTFKNMVSKPVTVCYPEVKRIMPERYRGRHFLNRDENGLERCI
GCSLCSINCPVNCIHVVSAENDPERPVSPGERYAEIYEINLLRCIYCGYCEEACPVDAVV
LREHYELADYDRDNYIATKSDLLVYPEPNEFRVNLLGNTTRV*
>St9_1500m_13639272
GLGVTFKNLFSTPVTISYPEVKRIMPERYRGRHFLNRDENGLEKCIGCSLCSINCPVNCI
HVVSAENDPDHPISPGERYAEIYEINLLRCIYCGYCEEACPVDAVVLREHYEL
>St9_1500m_15777674
RHFLNRDENGLERCIGCSLCSINCPVNCIHVVSAENDPDHPVSPGERYAEIYEINLLRCI
YCGYCEEACPVDAVVLREHYELADYDRDTYIATKSDLLVYPEPNEFKVNILGN
>St9_1500m_15966574
MIIKTFNGIKNLLIGLGVTFKNMVSKPVTVCYPEVKRIMPERYRGRHFLNRDENGLERCI
GCSLCSINCPVNCIHVVSAENDPECPVSPGERYAETYEINLLRCIYCGYCEEACPVDAVV
LREHYELADSDRDNYI
>St9_1500m_16155405
MILKTFDVVKNLLIGLGVTFKNLFSRPVTFSYPEVKRIMPERYRGRHFLNRDENGLERCI
GCSLCSINCPVNCIHVVSAENDPNHPVSPGERYAEIYEINLLRCIYCGYCEEACPVDAVV
LREHYELADYDRDTYIATKSDLLVYPEPNEFKVNILGNTKRV*
