# Supplementary material for: Distribution and function of prokaryotes involved in mercury methylation, demethylation, and reduction in the western North Pacific Subtropical Gyre
Source: Front Microbiol. 2026 Jan 22;16:1642479. doi: 10.3389/fmicb.2025.1642479 (PMC12874090; doi:10.3389/fmicb.2025.1642479)
Supplement: Supplementary file 3 [file Data_Sheet_3.FASTA]

>St1_200m_17952931
MTQLKITGMTCDSCAVHVKEALENVPGVQSAEVSYTKGSAQLAIAAGTSPDALIAAVAGL
GYRAALADASNALPKGGLLDRMRDWVDGGDKASHDGGLHIVVIGSGGAAMAAALKAVERG
ARVTLIERGTIGGTCVNVGCVPSKIMIRAAHIAHLRRESPFDGGIQANPPLILRERLLAQ
QQARVDELRHAKYESILDGNPAIMRLAGEARFKDGRNLTVRLNEGGERVVSFDRCLIATG
ASAAVPPIPGLKDTPYWTSTEALVSDTIPARLAVIGSSVVAVELAQAFARLGAKVTILAR
STLFFREDPAIGEAVTVAFRLEGIEVLEHTQASQVAHVDGEFVLTTNHGELCADRLLVAT
GRTPNTRSLNLEAARVAVNKQGAIEIDLSMRTSAPDIYAGGDCTDQPQFVYVAAAAGTRA
AINMTGGDASLDLTAMPAVVFTDPQVSTVGLSEQEAHHAGIETDSRTLTLDNVPRALANF
DTRGFIKLVIEEGSHRLIGVQAVAPEAGELIQAAALAIRARMTVQELADQLFPYLTMVEG
LKLAAQTFSKDVKQLSCCAG*
>St1_200m_20340669
MTCQACADHVREALCSVDGVSSASVDYPAAIAEVVADATLSVAALNAALPPPYRVRTLAP
SPAVDRAEGRDGLVAGEGGRLHVVVIGTGGAAMAAALGAAERGAQVTVIERGTVGGTCVN
TGCVPSKIMIRAAHVAHTRRHSPFDGGIDACAPVIRRGALLAQQQARVEELRHAKYERIL
DDNPGITLLRGEARFVDDHTLSVRLAEGGERTLAFDRCLIAVGARPAVPPIPGLAGTSYW
TSTDALAADRIPQRLLVLGAAVVASELGQAYARLGSEVTMIARSELFSREDPAIGEAIGR
IFADEGIRVLRQTQIRAVRHEHGEFILDTSAGELRGDALLVATGRTPNGDTLELARAGVH
AAKSGTIEVDAQLRTSAAHIYAAGDCTDQPQFVYVAAAAGTRAAINMTGGDARLDLSTMP
AVVFTEPQIATVGLTEAEAHLKGIETDSRTLSLDNVPRALANFDTRGFIKIVVEAASGRL
LGVQAVADGAGELIQTAAIALRAGMTATELADQLFPYLTMVEGLKLAAQTFSKDVKQLSC
CAG*
>St1_200m_20880254
MMTLKIDGMTCASCAEHVRQALEKVPGVRSAAVSYSKALADLTVDEGVSHDTLTAAVTTA
GYHARVADVPPHSAGLPGKTPGSAETGGKRSGGDSALRVAVIGSGGAAMAAALKAAENGA
QVTLIERGTIGGTCVNVGCVPSKIMIRAAHIAYLRQTSPFDAGITATAPAIDRPRMLAQQ
QARVDELRHAKYENILDTSPNINVLHGEARFTGSHSLTITLTAGGERTVSFDRCLIATGA
TAAVPPIPGLKDTPYWTSTEALVNDAIPERLAVIGSSVVALELAQAFARLGSHVTVLARH
TLLYQEDPAIGEAVTAAFRAEGIEVLEQTQATHVSHADGKFVVTTNHGELRADQLLVATG
RAPNTGSLNVAGAGVQLDERGAIVIDGGMRTSAPDIYAAGDCTNQPQFVYVAAAAGTRAA
INMTGGDVRLNLDTMPTVVFTEPQVATVGYSEAQAHRAGIETDNRTLTLDNVPRALVNFD
THGFIKLVAEAGTGRLIGVQAVAPEAGELIQTAAIAIRARMTVQDLADQLFPYLTMVEGL
KLAAQTFSKDVKQLSCCAG*

>St1_500m_5461589
MMTLKIDGMTCASCAEHVRQALEKVPGVRSAAVSYSKALADLTVDEGVSHDTLTAAVTTA
GYHARVADVPPHSAGLPGKTPGSAETGGKRSGGDSALRVAVIGSGGAAMAAALKAAENGA
QVTLIERGTIGGTCVNVGCVPSKIMIRAAHIAYLRQTSPFDAGITATAPAIDRPRMLAQQ
QARVDELRHAKYENILDTSPNINVLHGEARFTGSHSLTITLTAGGERTVSFDRCLIATGA
TAAVPPIPGLKDTPYWTSTEALVNDAIPERLAVIGSSVVALELAQAFARLGSHVTVLARH
TLLYQEDPAIGEAVTAAFRAEGIEVLEQTQATHVSHADGKFVVTTNHGELRADQLLVATG
RAPNTGSLNVAGAGVQLDERGAIVIDGGMRTSAPDIYAAGDCTNQPQFVYVAAAAGTRAA
INMTGGDVRLNLDTMPTVVFTEPQVATVGYSEAQAHRAGIETDNRTLTLDNVPRALVNFD
THGFIKLVAEAGTGRLIGVQAVAPEAGELIQTAAIAIRARMTVQDLADQLFPYLTMVEGL
KLAAQTFSKDVKQLSCCAG*
>St1_1000m_290059
MTDGDYDLIVVGAGSAGFSASITAAEQGARVALVGEGLIGGTCVNVGCVPSKTMIRAMET
VHQARAAGRFDGIGGAVQVDDWRALVAQKDSLVDDLRQAKYIDLLPSYDNIDYLNSRAWF
TADGLAVEGADISADRVIIATGSKQQVPDIPGLAAIDYLTSTTALELETLPASMLIAGGG
YIGCELAQIFARAGVEVTIVCRRGLLPGGEPEISTALAEVFKDEGINVVAGVRYRNVAVE
DGQVVLAMEQYGRARQLVAERLLLATGRSANVEHLSLDAAGVALNGNGGIKIDDRMRTSG
PGIYAAGDVTGQDQFVYMAAYGGRIAASNALNGNSLVYDNSAMPAVTFSDPQVATVGLTE
RAARARGIDVKTSVLPLDAVPRALAARDTRGLIKLVADAQSDQLIGAHIMAPEGGDSIQT
AALAIQQGMTTKALGAMIFPYLTTVEGLKLAAQTFDKDISKLSCCAG*
>St1_1000m_3753449
MTPMDEGQPFDLAVIGGGSAGFSASIRAAEEGLEVALINAGTIGGTCVNVGCIPSKALIR
TAAAHHGRSQHPFDGIATDEGDLDWSGVQSQKDHLVDELRKGKYVDVLEAYPTVSLFEQR
ARLEPGGGVRLDDGTLISAPRVVVTTGAAPLIPDIPGLSEADYLDSTSVMALKDLPSSMI
VLGAGSVGLELAQAFARFGVEVTILSRSQRILSKEDPDLGTELMGYLREEGITIHAGLDI
TRVEKGGGDHIVHFESQGETRSVTAATLLVALGRRPNTSGLGLEEAGVTLGADGEIVVDE
FLQTSHPQVYAAGDVTGGPMHVYVAAQDAGRAAGNALHGNTEAVDRRVVPRVVFTDPAVA
FVGLSGEEASAQGIEAIASLLPLQNVPRSLAAQDTRGFIKLVADSATRKIIGAQVLATEA
GDLIMEPALAVKFGLTIEDLTSTLHPYLTLAEGIKLAALTFDRNVGKLSCCAA*
>St1_1000m_5556734
MNVSPVEYDLAILGGGSAGFAAAIRAVELGARVVMVSEGTIGGTCVNVGCVPSKTLIRAA
DARHVQGHHGFDGVARSEQPVDWARVRAGKDGLVTALRTAKYEDVLRGYPEITLIEGRGV
LDGEGRVHLSDGSPVTAEHVVVTTGSSPWAPDVPGLAEAGYLDSTALLDVDALPGSLAVV
GGGSVGVELAQAYARLGVQVTILARSRLLSSEDPDVGAELMLHLRSEGIEVATEVTIESV
EQTPSGRLIHYRSGDAEATSLCADQILVAAGRRPNTDAMGLETAGVELGPSGEIVVDAEL
RTSNPRVFAGGDVTGGPMHVYVAAHAASLAAENALGGSKKLDLSVLPRVTFTSPAVASVG
LTEQEARDTGLEPLVSKLPLEHVPRALAARDTRGFVKLVADAVTRRIVGAQIVAAEAGEM
IIEPTLAVRFGLTIDDLTSTLHPYLTLSEGIKLAALTFEKDVATLSCCAV*
>St1_1000m_11627926
MMTLKIDGMTCASCAEHVRQALEKVPGVRSAAVSYSKALADLTVDEGVSHDTLTAAVTTA
GYHARVADVPPHSAGLPGKTPGSAETGGKRSGGDSALRVAVIGSGGAAMAAALKAAENGA
QVTLIERGTIGGTCVNVGCVPSKIMIRAAHIAYLRQTSPFDAGITATAPAIDRPRMLAQQ
QARVDELRHAKYENILDTSPNINVLHGEARFTGSHSLTITLTAGGERTVSFDRCLIATGA
TAAVPPIPGLKDTPYWTSTEALVNDAIPERLAVIGSSVVALELAQAFARLGSHVTVLARH
TLLYQEDPAIGEAVTAAFRAEGIEVLEQTQATHVSHADGKFVVTTNHGELRADQLLVATG
RAPNTGSLNVAGAGVQLDERGAIVIDGGMRTSAPDIYAAGDCTNQPQFVYVAAAAGTRAA
INMTGGDVRLNLDTMPTVVFTEPQVATVGYSEAQAHRAGIETDNRTLTLDNVPRALVNFD
THGFIKLVAEAGTGRLIGVQAVAPEAGELIQTAAIAIRARMTVQDLADQLFPYLTMVEGL
KLAAQTFSKDVKQLSCCAG*
>St1_1000m_13304930
MSDNDLHITVIGSGGAAMAAALKSAERGARVTLIERGTIGGTCVNVGCVPSKIMIRAAHV
AHMRRASPFDEGIAAVEPSIHRPRLLAQQQARVDELRHAKYEGILEDNPAITVLQGEARF
IDANTLQVTGADGTESEVCFDRAFIGTGARPTIPPVPGLSDTPYWTSTTALASDTIPERL
VVIGASVVAVELAQAFARLGSEVTILARSRLFSREDPAVGEAIETAFQAEGIKVLNDTQA
SQIRYTNEEFVLATNVGELRADRLLVAVGRTPNTDRLNLEAIGVETARGAILVDDGLRTT
VPDIYAAGDCTDQPQFVYVAAAGGSRAAVNMTGGDARLDLSAMPEVVFTEPQIATVGLSE
ADAEASGYVTDSRTLTLDNVPRALVNFDTGGFIKMVAERESGRLLGVQSVAGEAGELIQT
AVMALRARMTVNEIADELFPYLTMVEGLKLCAQTFTKDVKQLSCCAG*
>St1_1000m_15033354
MAAALKATERGARVTLIERGTLGGTCVNVGCVPSKIMIRSAHIAHLRKESPFDAGISAEA
PEVDRAKLLQQQQARVEELRDTKYEKILREHKDITVLNGEARFVDTNSLLVELAEGGEKT
VHFDRAFIGTGARPAEPPITGLADTPYLTSTSALALDTVPKRLIVIGAGFVALELAQAFA
RLGSKITVLARSRLLSSEDPAIGEAMDAAFKQEGIEVLRKTTPSNVDYSDNEFIVETPAG
TLRADQLLVATGRTPNTEALNLASIGVETSRDAIQVDEHLQTTVPGIYAAGDCTNQPQFV
YVAAAGGSRAAINMTGGEAKLDLSAMPGVIFTDPQVATVGFTEAEAVARGYSVDTRLLDL
ENVPRALVNFDTQGFIKMVAERSTGRLLGAQVVAAEGGEIIQTAMMALRAGLTVQQIGDD
LFPYLTMVEGLKLCAQTFTKDVKQLSCCAG*
>St1_1000m_15351416
MTCQACADHVREALCSVDGVSSASVDYPAAIAEVVADATLSVAALNAALPPPYRVRTLAP
SPAVDRAEGRDGLVAGEGGRLHVVVIGTGGAAMAAALGAAERGAQVTVIERGTVGGTCVN
TGCVPSKIMIRAAHVAHTRRHSPFDGGIDACAPVIRRGALLAQQQARVEELRHAKYERIL
DDNPGITLLRGEARFVDDHTLSVRLAEGGERTLAFDRCLIAVGARPAVPPIPGLAGTSYW
TSTDALAADRIPQRLLVLGAAVVASELGQAYARLGSEVTMIARSELFSREDPAIGEAIGR
IFADEGIRVLRQTQIRAVRHEHGEFILDTSAGELRGDALLVATGRTPNGDTLELARAGVH
AAKSGTIEVDAQLRTSAAHIYAAGDCTDQPQFVYVAAAGTRAAINMTGGDARLDLSTMPA
VVFTEPQIATVGLTEAEAHLKGIETDSRTLSLDNVPRALANFDTRGFIKIVVEAASGRLL
GVQAVADGAGELIQTAAIALRAGMTATELADQLFPYLTMVEGLKLAAQTFSKDVKQLSCC
AG*

>St1_1000m_18918665
MTQLKITGMTCDSCAVHVKEALENVPGVQSAEVSYTKGSAQLAIAAGTSPDALIAAVAGL
GYRAALADASNALPKGGLLDRMRDWVDGGDKASHDGGLHIVVIGSGGAAMAAALKAVERG
ARVTLIERGTIGGTCVNVGCVPSKIMIRAAHIAHLRRESPFDGGIQANPPLILRERLLAQ
QQARVDELRHAKYESILDGNPAIMRLAGEARFKDGRNLTVRLNEGGERVVSFDRCLIATG
ASAAVPPIPGLKDTPYWTSTEALVSDTIPARLAVIGSSVVAVELAQAFARLGAKVTILAR
STLFFREDPAIGEAVTVAFRLEGIEVLEHTQASQVAHVDGEFVLTTNHGELCADRLLVAT
GRTPNTRSLNLEAARVAVNKQGAIEIDLSMRTSAPDIYAGGDCTDQPQFVYVAAAAGTRA
AINMTGGDASLDLTAMPAVVFTDPQVSTVGLSEQEAHHAGIETDSRTLTLDNVPRALANF
DTRGFIKLVIEEGSHRLIGVQAVAPEAGELIQAAALAIRARMTVQELADQLFPYLTMVEG
LKLAAQTFSKDVKQLSCCAG*
>St1_1500m_740018
MTPMDEGQPFDLAVIGGGSAGFSASIRAAEEGLEVALINAGTIGGTCVNVGCIPSKALIR
TAAAHHGRSQHPFDGIATDEGDLDWSGVQSQKDHLVDELRKGKYVDVLEAYPTVSLFEQR
ARLEPGGGVRLDDGTLISAPRVVVTTGAAPLIPDIPGLSEADYLDSTSVMALKDLPSSMI
VLGAGSVGLELAQAFARFGVEVTILSRSQRILSKEDPDLGTELMGYLREEGITIHAGLDI
TRVEKGGGDHIVHFESQGETRSVTAATLLVALGRRPNTSGLGLEEAGVTLGADGEIVVDE
FLQTSHPQVYAAGDVTGGPMHVYVAAQDAGRAAGNALHGNTEAVDRRVVPRVVFTDPAVA
FVGLSGEEASAQGIEAIASLLPLQNVPRSLAAQDTRGFIKLVADSATRKIIGAQVLATEA
GDLIMEPALAVKFGLTIEDLTSTLHPYLTLAEGIKLAALTFDKNVGKLSCCAA*
>St1_1500m_3468253
MTDGDYDLIVVGAGSAGFSASITAAEQGARVALVGEGLIGGTCVNVGCVPSKTMIRAMET
VHQARAAGRFDGIGGAVQVDDWRALVAQKDSLVDDLRQAKYIDLLPSYDNIDYLNSRAWF
TADGLAVEGADIRADRVIIATGSKQQVPDIPGLAAIDYLTSTTALELETLPASMLIAGGG
YIGCELAQIFARAGVEVTIVCRRGLLPGGEPEISTALAEVFKDEGINVVAGVRYRNVAVE
DGQVVLAMEQYGRARQLVAERLLLATGRSANVEHLSLDAAGVALNGNGGIKIDDRMRTSG
PGIYAAGDVTGQDQFVYMAAYGGRIAASNALNGNSLVYDNSAMPAVTFSDPQVATVGLTE
RAARARGIDVKTSVLPLDAVPRALAARDTRGLIKLVADAQSDQLIGAHIMAPEGGDSIQT
AALAIQQGMTTKALGAMIFPYLTTVEGLKLAAQTFDKDISKLSCCAG*
>St1_1500m_6588969
MNVSPVEYDLAILGGGSAGFAAAIRAVELGARVVMVSEGTIGGTCVNVGCVPSKTLIRAA
DARHVQGHHGFDGVARSEQPVDWARVRAGKDGLVTALRTAKYEDVLRGYPEITLIEGRGV
LDGEGRVHLSDGSPVTAEHVVVTTGSSPWAPDVPGLAEAGYLDSTALLDVDALPGSLAVV
GGGSVGVELAQAYARLGVQVTILARSRLLSSEDPDVGAELMLHLRSEGIEVATEVTIESV
EQTPSGRLIHYRSGDAEATSLCADQILVAAGRRPNTDAMGLEAAGVELGPSGEIVVDAEL
RTSNPRVFAGGDVTGGPMHVYVAAHAASLAAENALGGSKKLDLSVLPRVTFTSPAVASVG
LTEQEARDTGLEPLVSKLPLEHVPRALAARDTRGFVKLVADAVTRRIVGAQIVAAEAGEM
IIEPTLAVRFGLTIDDLTSTLHPYLTLSEGIKLAALTFEKDVATLSCCAV*
>St1_1500m_7232707
MMTLKIDGMTCASCAEHVRQALEKVPGVRSAAVSYSKALADLTVDEGVSHDTLTAAVTTA
GYHARVADVPPHSAGLPGKTPGSAETGGKRSGGDSALRVAVIGSGGAAMAAALKAAENGA
QVTLIERGTIGGTCVNVGCVPSKIMIRAAHIAYLRQTSPFDAGITATAPAIDRPRMLAQQ
QARVDELRHAKYENILDTSPNINVLHGEARFTGSHSLTITLTAGGERTVSFDRCLIATGA
TAAVPPIPGLKDTPYWTSTEALVNDAIPERLAVIGSSVVALELAQAFARLGSHVTVLARH
TLLYQEDPAIGEAVTAAFRAEGIEVLEQTQATHVSHADGKFVVTTNHGELRADQLLVATG
RAPNTGSLNVAGAGVQLDERGAIVIDGGMRTSAPDIYAAGDCTNQPQFVYVAAAAGTRAA
INMTGGDVRLNLDTMPTVVFTEPQVATVGYSEAQAHRAGIETDNRTLTLDNVPRALVNFD
THGFIKLVAEAGTGRLIGVQAVAPEAGELIQTAAIAIRARMTVQDLADQLFPYLTMVEGL
KLAAQTFSKDVKQLSCCAG*
>St1_1500m_7766478
MAAALKATERGARVTLIERGTLGGTCVNVGCVPSKIMIRSAHIAHLRKESPFDAGISAEA
PEVDRAKLLQQQQARVEELRDTKYEKILREHKDITVLNGEARFVDTNSLLVELAEGGEKT
VHFDRAFIGTGARPAEPPITGLADTPYLTSTSALALDTVPKRLIVIGAGFVALELAQAFA
RLGSKITVLARSRLLSSEDPAIGEAMDAAFKQEGIEVLRKTTPSNVDYSDNEFIVETPAG
TLRADQLLVATGRTPNTEALNLASIGVETSRDAIQVDEHLQTTVPGIYAAGDCTNQPQFV
YVAAAGGSRAAINMTGGEAKLDLSAMPGVIFTDPQVATVGFTEAEAVARGYSVDTRLLDL
ENVPRALVNFDTQGFIKMVAERSTGRLLGAQVVAAEGGEIIQTAMMALRAGLTVQQIGDD
LFPYLTMVEGLKLCAQTFTKDVKQLSCCAG*
>St1_1500m_9979553
MSDNDLHITVIGSGGAAMAAALKSAERGARVTLIERGTIGGTCVNVGCVPSKIMIRAAHV
AHMRRASPFDEGIAAVEPSIHRPRLLAQQQARVDELRHAKYEGILEDNPAITVLQGEARF
IDANTLQVTGADGTESEVCFDRAFIGTGARPTIPPVPGLSDTPYWTSTTALASDTIPERL
VVIGASVVAVELAQAFARLGSEVTILARSRLFSREDPAVGEAIETAFQAEGIKVLNDTQA
SQIRYTNEEFVLATNVGELRADRLLVAVGRTPNTDRLNLEAIGVETARGAILVDDGLRTT
VPDIYAAGDCTDQPQFVYVAAAGGSRAAVNMTGGDARLDLSAMPEVVFTEPQIATVGLSE
ADAEASGYVTDSRTLTLDNVPRALVNFDTGGFIKMVAERESGRLLGVQSVAGEAGELIQT
AVMALRARMTVNEIADELFPYLTMVEGLKLCAQTFTKDVKQLSCCAG*
>St1_1500m_13622672
MIETHGLNRQAFEVSGMTCQACADHVREALCSVDGVSSASVDYPAAIAEVVADATLSVAA
LNAALPPPYRVRTLAPSPAVDRAEGRDGLVAGEGGRLHVVVIGTGGAAMAAALGAAERGA
QVTVIERGTVGGTCVNTGCVPSKIMIRAAHVAHTRRHSPFDGGIDACAPVIRRGALLAQQ
QARVEELRHAKYERILDDNPGITLLRGEARFVDDHTLSVRLAEGGERTLAFDRCLIAVGA
RPAVPPIPGLAGTSYWTSTDALAADRIPQRLLVLGAAVVASELGQAYARLGSEVTMIARS
ELFSREDPAIGEAIGRIFADEGIRVLRQTQIRAVRHEHGEFILDTSAGELRGDALLVATG
RTPNGDTLELARAGVHAAKSGTIEVDAQLRTSAAHIYAAGDCTDQPQFVYVAAAAGTRAA
INMTGGDARLDLSTMPAVVFTEPQIATVGLTEAEAHLKGIETDSRTLSLDNVPRALANFD
TRGFIKIVVEAASGRLLGVQAVADGAGELIQTAAIALRAGMTATELADQLFPYLTMVEGL
KLAAQTFSKDVKQLSCCAG*
>St1_1500m_17668065
MSEKSESCCPPPSGKGGNGKYDLAVIGAGSAGFSAAITAAELGANVALIGHGTIGGTCVN
VGCIPSKNLIRATESLHQAKAANRFLGIRGDAEITDWRAVMAQKDEIVTDLRQGKYIDVL
PSYNNIAYIEGPVGLGVDVIAVNGEKMEAGKIVITTGASPAVPSIPGIEDVSFLTSTTAL
ELEKLPDTLLVIGGGYIGVELAQMFARAGVGVTIVCRSRLLPHAEPEISDALADFLSDEG
VTILRGVSYQSIKRTKNGVALSLAVDGKDEVVEAEEVLASVGRSPNTDGLGLGNRGVELR
PDGGIQVDEYLRTTNPDIYAAGDVTGRDLYVYMAAYGAKLAARNALNGNTDKYDATVMPA
VTFTDPQVASVGLTEREARDQGVDAKTSILGLEHVPRALAARDTRGLIKLVTDGATDRLV
GAHMIAPEAGDSIQTAAIAIKSEMTATDLGNMIFPYLTTVDGLKLAAQTFNKDVSKLSCC
AG*
>St1_1500m_17951570
MTQLKITGMTCDSCAVHVKEALENVPGVQSAEVSYTKGSAQLAIAAGTSPDALIAAVAGL
GYRAALADASNALPKGGLLDRMRDWVDGGDKASHDGGLHIVVIGSGGAAMAAALKAVERG
ARVTLIERGTIGGTCVNVGCVPSKIMIRAAHIAHLRRESPFDGGIQANPPLILRERLLAQ
QQARVDELRHAKYESILDGNPAIMRLAGEARFKDGRNLTVRLNEGGERVVSFDRCLIATG
ASAAVPPIPGLKDTPYWTSTEALVSDTIPARLAVIGSSVVAVELAQAFARLGAKVTILAR
STLFFREDPAIGEAVTVAFRLEGIEVLEHTQASQVAHVDGEFVLTTNHGELCADRLLVAT
GRTPNTRSLNLEAARVAVNKQGAIEIDLSMRTSAPDIYAGGDCTDQPQFVYVAAAAGTRA
AINMTGGDASLDLTAMPAVVFTDPQVSTVGLSEQEAHHAGIETDSRTLTLDNVPRALANF
DTRGFIKLVIEEGSHRLIGVQAVAPEAGELIQAAALAIRARMTVQELADQLFPYLTMVEG
LKLAAQTFSKDVKQLSCCAG*
>St6_200m_5807236
MTQLKITGMTCDSCAVHVKEALENVPGVQSAEVSYTKGSAQLAIAAGTSPDALIAAVAGL
GYRAALADASNALPKGGLLDRMRDWVDGGDKASHDGGLHIVVIGSGGAAMAAALKAVERG
ARVTLIERGTIGGTCVNVGCVPSKIMIRAAHIAHLRRESPFDGGIQANPPLILRERLLAQ
QQARVDELRHAKYESILDGNPAIMRLAGEARFKDGRNLTVRLNEGGERVVSFDRCLIATG
ASAAVPPIPGLKDTPYWTSTEALVSDTIPARLAVIGSSVVAVELAQAFARLGAKVTILAR
STLFFREDPAIGEAVTVAFRLEGIEVLEHTQASQVAHVDGEFVLTTNHGELCADRLLVAT
GRTPNTRSLNLEAARVAVNKQGAIEIDLSMRTSAPDIYAGGDCTDQPQFVYVAAAAGTRA
AINMTGGDASLDLTAMPAVVFTDPQVSTVGLSEQEAHHAGIETDSRTLTLDNVPRALANF
DTRGFIKLVIEEGSHRLIGVQAVAPEAGELIQAAALAIRARMTVQELADQLFPYLTMVEG
LKLAAQTFSKDVKQLSCCAG*
>St6_200m_7245254
MTCQACADHVREALCSVDGVSSASVDYPAAIAEVVADATLSVAALNAALPPPYRVRTLAP
SPAVDRAEGRDGLVAGEGGRLHVVVIGTGGAAMAAALGAAERGAQVTVIERGTVGGTCVN
TGCVPSKIMIRAAHVAHTRRHSPFDGGIDACAPVIRRGALLAQQQARVEELRHAKYERIL
DDNPGITLLRGEARFVDDHTLSVRLAEGGERTLAFDRCLIAVGARPAVPPIPGLAGTSYW
TSTDALAADRIPQRLLVLGAAVVASELGQAYARLGSEVTMIARSELFSREDPAIGEAIGR
IFADEGIRVLRQTQIRAVRHEHGEFILDTSAGELRGDALLVATGRTPNGDTLELARAGVH
AAKSGTIEVDAQLRTSAAHIYAAGDCTDQPQFVYVAAAAGTRAAINMTGGDARLDLSTMP
AVVFTEPQIATVGLTEAEAHLKGIETDSRTLSLDNVPRALANFDTRGFIKIVVEAASGRL
LGVQAVADGAGELIQTAAIALRAGMTATELADQLFPYLTMVEGLKLAAQTFSKDVKQLSC
CAG*
>St6_200m_8409144
MIQMKIAGMTCDACAMHVREALEKTPGVRAAAVSWSHGLAEIEVDAHATTETLTAAVTKL
GYRVLVDDVPGRRAPRADRATERPGAGALHVAVIGSGGAAMAAALKAVERGARVTLIERG
TIGGTCVNVGCVPSKILIRAAHIAQLRREGPFDDGIRPASPAILRDRLLVQQQARVDELR
HAKYEAILDGNPDITVLHGEAEFRDAHRLMVKLNAGGERDVPFDRCLIATGARPAIPSIP
GLAGTPYWTSTDALASDTIPARLAVIGSSAVAVELAQAFARLGSRVTILARHTLFFREDP
SIGKALTDVFNAEGIEVHEHTQASRVGHANGEFVLETSRGELRADQLLIATGRTPNTGAL
ALESAGIAVDAQGAVVIDQRMRTSAPHIYAAGDCTDQPQLVYVAAAAGTRAALNMTGGEA
ALDLSAMPAVVFTEPQVATVGYDEARARRAGIVVDSRTLALQNVPRALVNFDTRGFVKLV
ADADTGHLLGVQAVTPEAGELIQTAALAVRARMTVQELADQLFPYLTMVESLKLAAQTFS
KDVTQLSCCAG*
>St6_200m_8792679
MTEAITLHIDGMTCGSCAEHVKQTLEKVPGVRSASVSYPQRRAEIEASVGTAADVTSLVA
AVSALGYRAQLADAPGQPSDLLNNAQERLGGEPKREDDEAALHVAVIGSGGAAMAAALKA
VEQGARVTLIERSTLGGTCVNVGCVPSKIMIRAAHIAHLRRESPFDDGIAAASPKILRKR
LLAQQQGRVDELRHAKYEGILTSTPTITVLRGDARFKDAHTLTVATADDGMREVSFDRCL
IATGASPAIPPIPGLKDTPFWTSTEALASDTIPDRLAVIGSSVVAVELAQAFARLGSKVT
MLARSTLFFREDPAIGEAITAVFRAEGIEVLDHTQASQVAYEDGEFVLTTERGELHADRL
LFATGRTPNTRTLNLDAAGVVVNAQGAITIDHAMRTTVPHIYAAGDCTDQPQFVYVAAAA
GTRAAINMTGGNATLDLTAMPAVVFTDPQVATVGYSEAEAHHDGIETDSRTLTLDNVPRA
LVNFDTRGFIKLVSEAGSGRLIGVQAVAPEAGELIQTAVLAIRNRMTVRELADQLFPYLT
MVEGLKLAAQTFTKDVKQLSCCAG*
>St6_200m_10176239
MMTLKIDGMTCASCAEHVRQALEKVPGVRSAAVSYSKALADLTVDEGVSHDTLTAAVTTA
GYHARVADVPPHSAGLPGKTPGSAETGGKRSGGDSALRVAVIGSGGAAMAAALKAAENGA
QVTLIERGTIGGTCVNVGCVPSKIMIRAAHIAYLRQTSPFDAGITATAPAIDRPRMLAQQ
QARVDELRHAKYENILDTSPNINVLHGEARFTGSHSLTITLTAGGERTVSFDRCLIATGA
TAAVPPIPGLKDTPYWTSTEALVNDAIPERLAVIGSSVVALELAQAFARLGSHVTVLARH
TLLYQEDPAIGEAVTAAFRAEGIEVLEQTQATHVSHADGKFVVTTNHGELRADQLLVATG
RAPNTGSLNVAGAGVQLDERGAIVIDGGMRTSAPDIYAAGDCTNQPQFVYVAAAAGTRAA
INMTGGDVRLNLDTMPTVVFTEPQVATVGYSEAQAHRAGIETDNRTLTLDNVPRALVNFD
THGFIKLVAEAGTGRLIGVQAVAPEAGELIQTAAIAIRARMTVQDLADQLFPYLTMVEGL
KLAAQTFSKDVKQLSCCAG*
>St6_200m_13775418
VVFMSDNDLHITVIGSGGAAMAAALKSAERGARVTLIERGTIGGTCVNVGCVPSKIMIRA
AHVAHMRRASPFDEGIAAVEPSIHRPRLLAQQQARVDELRHAKYEGILEDNPAITVLQGE
ARFIDANTLQVTGADGTESEVCFDRAFIGTGARPTIPPVPGLSDTPYWTSTTALASDTIP
ERLVVIGASVVAVELAQAFARLGSEVTILARSRLFSREDPAVGEAIETAFQAEGIKVLND
TQASQIRYTNEEFVLATNVGELRADRLLVAVGRTPNTDRLNLEAIGVETARGAILVDDGL
RTTVPDIYAAGDCTDQPQFVYVAAAGGSRAAVNMTGGDARLDLSAMPEVVFTEPQIATVG
LSEADAEASGYVTDSRTLTLDNVPRALVNFDTGGFIKMVAERESGRLLGVQSVAGEAGEL
IQTAVMALRARMTVNEIADELFPYLTMVEGLKLCAQTFTKDVKQLSCCAG*
>St6_200m_18456353
MAAALKATERGARVTLIERGTLGGTCVNVGCVPSKIMIRSAHIAHLRKESPFDAGISAEA
PEVDRAKLLQQQQARVEELRDTKYEKILREHKDITVLNGEARFVDTNSLLVELAEGGEKT
VHFDRAFIGTGARPAEPPITGLADTPYLTSTSALALDTVPKRLIVIGAGFVALELAQAFA
RLGSKITVLARSRLLSSEDPAIGEAMDAAFKQEGIEVLRKTTPSNVDYSDNEFIVETPAG
TLRADQLLVATGRTPNTEALNLASIGVETSRDAIQVDEHLQTTVPGIYAAGDCTNQPQFV
YVAAAGGSRAAINMTGGEAKLDLSAMPGVIFTDPQVATVGFTEAEAVARGYSVDTRLLDL
ENVPRALVNFDTQGFIKMVAERSTGRLLGAQVVAAEGGEIIQTAMMALRAGLTVQQIGDD
LFPYLTMVEGLKLCAQTFTKDVKQLSCCAG*
>St6_500m_8533817
MMTLKIDGMTCASCAEHVRQALEKVPGVRSAAVSYSKALADLTVDEGVSHDTLTAAVTTA
GYHARVADVPPHSAGLPGKTPGSAETGGKRSGGDSALRVAVIGSGGAAMAAALKAAENGA
QVTLIERGTIGGTCVNVGCVPSKIMIRAAHIAYLRQTSPFDAGITATAPAIDRPRMLAQQ
QARVDELRHAKYENILDTSPNINVLHGEARFTGSHSLTITLTAGGERTVSFDRCLIATGA
TAAVPPIPGLKDTPYWTSTEALVNDAIPERLAVIGSSVVALELAQAFARLGSHVTVLARH
TLLYQEDPAIGEAVTAAFRAEGIEVLEQTQATHVSHADGKFVVTTNHGELRADQLLVATG
RAPNTGSLNVAGAGVQLDERGAIVIDGGMRTSAPDIYAAGDCTNQPQFVYVAAAAGTRAA
INMTGGDVRLNLDTMPTVVFTEPQVATVGYSEAQAHRAGIETDNRTLTLDNVPRALVNFD
THGFIKLVAEAGTGRLIGVQAVAPEAGELIQTAAIAIRARMTVQDLADQLFPYLTMVEGL
KLAAQTFSKDVKQLSCCAG*


>St6_967m_846903
MTPMDEGQPFDLAVIGGGSAGFSASIPAAEEGLELALINAGTIGGTCVNVGCIPSKALIR
TAAAHHGRSQHPFDGIATDEGDLDWSGVQSQKDHLVDELRKGKYVDVLEAYPTVSLFEQR
ARLEPGGGVRLDDGTLISAPRVVVTTGAAPLIPDIPGLSEADYLDSTSVMALKDLPSSMI
VLGAGSVGLELAQAFARFGVEVTILSRSQRILSKEDPDLGTELMGYLREEGITIHAGLDI
TRVEKGGGDHIVHFESQGETRSVTAATLLVALGRRPNTSGLGLEEAGVTLGADGEIVVDE
FLQTSHPQVYAAGDVTGGPMHVYVAAQDAGRAAGNALHGNTEAVDRRVVPRVVFTDPAVA
FVGLSGEEASAQGIEAIASLLPLQNVPRSLAAQDTRGFIKLVADSATRKIIGAQVLATEA
GDLIMEPALAVKFGLTIEDLTSTLHPYLTLAEGIKLAALTFDKNVGKLSCCAA*
>St6_967m_2374506
MMTLKIDGMTCASCAEHVRQALEKVPGVRSAAVSYSKALADLTVDEGVSHDTLTAAVTTA
GYHARVADVPPHSAGLPGKTPGSAETGGKRSGGDSALRVAVIGSGGAAMAAALKAAENGA
QVTLIERGTIGGTCVNVGCVPSKIMIRAAHIAYLRQTSPFDAGITATAPAIDRPRMLAQQ
QARVDELRHAKYENILDTSPNINVLHGEARFTGSHSLTITLTAGGERTVSFDRCLIATGA
TAAVPPIPGLKDTPYWTSTEALVNDAIPERLAVIGSSVVALELAQAFARLGSHVTVLARH
TLLYQEDPAIGEAVTAAFRAEGIEVLEQTQATHVSHADGKFVVTTNHGELRADQLLVATG
RAPNTGSLNVAGAGVQLDERGAIVIDGGMRTSAPDIYAAGDCTNQPQFVYVAAAAGTRAA
INMTGGDVRLNLDTMPTVVFTEPQVATVGYSEAQAHRAGIETDNRTLTLDNVPRALVNFD
THGFIKLVAEAGTGRLIGVQAVAPEAGELIQTAAIAIRARMTVQDLADQLFPYLTMVEGL
KLAAQTFSKDVKQLSCCAG*
>St6_967m_3038440
MTQLKITGMTCDSCAVHVKEALENVPGVQSAEVSYTKGSAQLAIAAGTSPDALIAAVAGL
GYRAALADASNALPKGGLLDRMRDWVDGGDKASHDGGLHIVVIGSGGAAMAAALKAVERG
ARVTLIERGTIGGTCVNVGCVPSKIMIRAAHIAHLRRESPFDGGIQANPPLILRERLLAQ
QQARVDELRHAKYESILDGNPAIMRLAGEARFKDGRNLTVRLNEGGERVVSFDRCLIATG
ASAAVPPIPGLKDTPYWTSTEALVSDTIPARLAVIGSSVVAVELAQAFARLGAKVTILAR
STLFFREDPAIGEAVTVAFRLEGIEVLEHTQASQVAHVDGEFVLTTNHGELCADRLLVAT
GRTPNTRSLNLEAARVAVNKQGAIEIDLSMRTSAPDIYAGGDCTDQPQFVYVAAAAGTRA
AINMTGGDASLDLTAMPAVVFTDPQVSTVGLSEQEAHHAGIETDSRTLTLDNVPRALANF
DTRGFIKLVIEEGSHRLIGVQAVAPEAGELIQAAALAIRARMTVQELADQLFPYLTMVEG
LKLAAQTFSKDVKQLSCCAG*
>St6_967m_4942630
MAAALKATERGARVTLIERGTLGGTCVNVGCVPSKIMIRSAHIAHLRKESPFDAGISAEA
PEVDRAKLLQQQQARVEELRDTKYEKILREHKDITVLNGEARFVDTNSLLVELAEGGEKT
VHFDRAFIGTGARPAEPPITGLADTPYLTSTSALALDTVPKRLIVIGAGFVALELAQAFA
RLGSKITVLARSRLLSSEDPAIGEAMDAAFKQEGIEVLRKTTPSNVDYSDNEFIVETPAG
TLRADQLLVATGRTPNTEALNLASIGVETSRDAIQVDEHLQTTVPGIYAAGDCTNQPQFV
YVAAAGGSRAAINMTGGEAKLDLSAMPGVIFTDPQVATVGFTEAEAVARGYSVDTRLLDL
ENVPRALVNFDTQGFIKMVAERSTGRLLGAQVVAAEGGEIIQTAMMALRAGLTVQQIGDD
LFPYLTMVEGLKLCAQTFTKDVKQLSCCAG*
>St6_967m_6995192
MAVIGAGSAGFSAAIAAADLGAKVALVGHGTIGGTCVNVGCVPSKTLIRAAEAVHGGLAA
ARFPGLGGAVQMDDWSVLAASKDDLVTTLRQKKYVDLLPAYDGVSYIEGKARFADGALIV
GDAPMKVGKVILAMGAHAAVPPIPGMDSVPYLTSTSALALDRLPKSLLVIGGGVIGVELG
QMFSRLGVDVTICCRSRLLPEMDPEVSAALKNYLEAEGVRVCAGVGYQRIAQTQSGVELT
CEGHCDTVAAEQVLIATGRRPNSDGLGLEERGIVLARNGGIVVDDHLETSVPGIYAAGDV
TGRDQFVYMAAYGAKLAARNAVTGNQYRYDNSSMPSVVFTDPQVASAGLTETTARAQGLD
IKVSLLPLDAVPRALAARDTRGLIKLIADKANDRLLGGQIMAPEGADSIQTLVLAIKHGM
TTLELGATIFPYLTTVEGLKLAAQTFDKDVAKLSCCAG*
>St6_967m_8502952
MNVSPVEYDLAILGGGSAGFAAAIRAVELGARVVMVSEGTIGGTCVNVGCVPSKTLIRAA
DARHVQGHHGFDGVARSEQPVDWARVRAGKDGLVTALRTAKYEDVLRGYPEITLIEGRGV
LDGEGRVHLSDGSPVTAEHVVVTTGSSPWAPDVPGLAEAGYLDSTALLDVDALPGSLAVV
GGGSVGVELAQAYARLGVQVTILARSRLLSSEDPDVGAELMLHLRSEGIEVATEVTIESV
EQTPSGRLIHYRSGDAEATSLCADQILVAAGRRPNTDAMGLETAGVELGPSGEIVVDTEL
RTSNPRVFAGGDVTGGPMHVYVAAHAASLAAENALGGSKKLDLSVLPRVTFTSPAVASVG
LTEQEARDTGLEPLVSKLPLEHVPRALAARDTRGFVKLVADAVTRRIVGAQIVAAEAGEM
IIEPTLAVRFGLTIDDLTSTLHPYLTLSEGIKLAALTFEKDVATLSCCAV*
>St6_967m_10695922
MTEIGNERIEADAPKTSGPNGPVFGVGLGDGFAVKASGGRGTHIAIIGSGSAAFAAAIAA
ADNGARVTMIESGTLGGTCVNVGCVPSKFLMRAGQGAWAQSHPRIAGLVAQMPTIDRPVM
LAQQQGLIGQLRQEKYQDVLDANPAISLVKGRARFKSANTLVVRDANGGEGAVSADRILI
ATGASPSVPPITGLAKTPYWTSETALASDEIPEHLVVLGGSAIGLELAQAFHHLGAQVTL
IERVGLLPSEDADVGQTIRTILEDEGIQVMTETEASSIVFDKGQFHVEVPGQVIDGSHLL
VATGRNPNTQDLGLEAVGIATDPNRAIIVDDHLATNVPGIYAVGDCTAVPALVYLAAAAG
TRAATNMTGGDAFLDLSVVPRVVFTDPQIATVGLNETAARAAGIVIKHRTLSMEHVPRAL
ASFDTRGFIKLVADRPTGRLLGAQVVAAEGGEVIETAALAIAQGMTIADLADRLFPYLTL
AEGLKLCAQTFTRDVKQLSCCAG*

>St6_967m_12506048
MTAAIDLRIDGMTCDSCAAHVREALERVPGVRSAAVSYPKARAEIAADAGVSTETLAATV
ATLGYRASVADAGAAPAGVLDKAPGFLAGGAQRGGDGVPLHIAVIGSGGAAMAAALKAVE
QGAKVTLVERGVIGGTCVNVGCVPSKIMIRAAHIAHLRRESPFDDGIGACTPAILRERLL
AQQQARVDELRQAKYETILADTPSITVLRGEARFRDAHSLLVRQTDGVEQHVTFDRCLIA
TGASPAEPPIPGLSDTPYWTSTEALESETIPTRLAVIGSSVVAVELAQAFARLGSKVTIL
ARSTLFFREDPAIGEAVTAAFRAEGIEVLEHTQASKVTYEDGEFVLATDQGELRADRLLV
ATGRAPNTRTLALEAAGVAVNAQGGVVIDAAMRSSTPHIYAAGDCTDQPQFVYVAAAAGT
RAAINMTGGEAALDLSTMPAVVFSDPQVATVGLSEAEAHRAGIETDSRLLTLDNVPRALA
NFDTRGFIKLVAEAGSGRLIGVQAVTPEAGEIIQTAALAIRARMTVGELGNQLFLYLTMV
EGLKLAAQTFSKDVKQLSCCAG*


>St6_1500m_8230165
MTPMDEGQPFDLAVIGGGSAGFSASIRAAEEGLEVALINAGTIGGTCVNVGCIPSKALIR
TAAAHHGRSQHPFDGIATDEGDLDWSGVQSQKDHLVDELRKGKYVDVLEAYPTVSLFEQR
ARLEPGGGVRLDDGTLISAPRVVVTTGAAPLIPDIPGLSEADYLDSTSVMALKDLPSSMI
VLGAGSVGLELAQAFARFGVEVTILSRSQRILSKEDPDLGTELMGYLREEGITIHAGLDI
TRVEKGGGDHIVHFESQGETRSVTAATLLVALGRRPNTSGLGLEEAGVTLGADGEIVVDE
FLQTSHPQVYAAGDVTGGPMHVYVAAQDADRAAWNALHGNTEAVDRRVVPRVVFTDPAVA
FVGLSGEEASAQGIEAIASLLPLQNVPRSLAAQDTRGFIKLVADSATRKIIGAQVLATEA
GDLIMEPALAVKFGLTIEDLTSTLHPYLTLAEGIKLAALTFDKNVGKLSCCAA*
>St6_1500m_8721099
MTHLKITGMTCDSCAAHVKEALEKVPGVQSALVSYPKGTAQLAIVPGTSPDALTAAVAGL
GYKATLADAPLADNRVGLLDKVRGWMAAAEKHSGNEPPVQVAVIGSGGAAMAAALKAVEQ
GAQVTLIERGTIGGTCVNVGCVPSKIMIRAAHIAHLRRESPFDGGIAATVPTIDRSKLLA
QQQARVDELRHAKYEGILGGNPAITVVHGEARFKDDQSLTVRLNEGGERVVMFDRCLVAT
GASPAVPPIPGLKESPYWTSTEALASDTIPERLAVIGSSVVALELAQAFARLGSKVTVLA
RNTLFFREDPAIGEAVTAAFRAEGIEVLEHTQASQVAHMDGEFVLTTTHGELRADKLLVA
TGRTPNTRSLALDAAGVTVNAQGAIVIDQGMRTSNPNIYAAGDCTDQPQFVYVAAAAGTR
AAINMTGGDAALDLTAMPAVVFTDPQVATVGYSEAEAHHDGIETDSRTLTLDNVPRALAN
FDTRGFIKLVIEEGSHRLIGVQAVAPEAGELIQTAALAIRNRMTVQELADQLFPYLTMVE
GLKLAAQTFNKDVKQLSCCAG*
>St6_1500m_9363965
MRQGFRLKITGMTCDGCAAHVRDALHQITGVQQIDLPDWQEGIAALQVAPEVSEERLIEA
VKDAGYSAEIVSRKEHSGAEHAGSGSPYDLIVIGTGAAGMGAAIKAAELGYTCALIEADT
IGGTCVNVGCVPSKTLLRAAEAYHHAGHHAFSGVYTKAEGIDWEAVIAEKDRLVETLRQQ
KYLNVIDAYPQITLIRGEAALQADGKVRVDGQVFHGRKIVVATGAKPRILPLKGIESVEV
LTSTTAMALKQLPHSMIVLGGRFVALEQAQMFARFGTQVTLLQRSERLIPEHEPEISEGI
ANILREEGIAIHTGVRLLELREAEGERIVTAEVDGQSQEFRAEQVLMAVGRVGNTDNLGM
EAVGVEMDRNEAVVVDDMLQTSNPDIYAAGDVTNRPQLVYVAAMAGGIAAGNALTGSAKK
LDLSVLPEVIFTDPQIATVGLTEAQAKTQGHEVETAQLPLEYVPRALAARNTRGSIKLVA
DRPTNRLLGAQVLAAEGGEIIQTAAMAVHCGEKYGFTVEDMRKMLFPYLTQVEGLKLASL
TFNKEVAKLSCCAG*
>St6_1500m_9391707
MTNPTCCSGTEKTPGDHYDLAVIGAGSAGFSAAITAAEEGAQVALIGFGTIGGTCVNVGC
VPSKTMIRAAETLHQAHAASRFSGVRADARIEDWAALANQKDELVDRLRQAKYIDLLPSY
NNVAYMEGEARLTDGGVTVNGKPIKADKVIIATGTSPAAPDISGIGTVPYLTSTEAMDLR
QLPESLMVIGGGYIGCELAQMFARSGVRVTVVCRSGLLPKAEPETSAALTGFFQSEGIAV
RGGLSYKEIRNTDTGVAFDVTEDGQDATIEAEQVLVTTGRRPNTDGLGLQEAGADLLANG
GIKVDDRMRTTKAGIYAAGDVTGRDQFVYMAAYGAKIAARNAVNGDSLIYDNSAMPWVVF
TDPQVAGVGLSEAAAKARGFEMKTSTITLDHVPRALAARDTRGLIKLVADVTTNKLLGAQ
ILAPEGADSIQTAVLAIKHGLTVTDLAETIFPYLTTVEGLKLAAQAFDKDVSKLSCCAG*
>St6_1500m_9750030
MMTLKIDGMTCASCAEHVRQALEKVPGVRSAAVSYSKALADLTVDEGVSHDTLTAAVTTA
GYHARVADVPPHSAGLPGKTPGSAETGGKRSGGDSALRVAVIGSGGAAMAAALKAAENGA
QVTLIERGTIGGTCVNVGCVPSKIMIRAAHIAYLRQTSPFDAGITATAPAIDRPRMLAQQ
QARVDELRHAKYENILDTSPNINVLHGEARFTGSHSLTITLTAGGERTVSFDRCLIATGA
TAAVPPIPGLKDTPYWTSTEALVNDAIPERLAVIGSSVVALELAQAFARLGSHVTVLARH
TLLYQEDPAIGEAVTAAFRAEGIEVLEQTQATHVSHADGKFVVTTNHGELRADQLLVATG
RAPNTGSLNVAGAGVQLDERGAIVIDGGMRTSAPDIYAAGDCTNQPQFVYVAAAAGTRAA
INMTGGDVRLNLDTMPTVVFTEPQVATVGYSEAQAHRAGIETDNRTLTLDNVPRALVNFD
THGFIKLVAEAGTGRLIGVQAVAPEAGELIQTAAIAIRARMTVQDLADQLFPYLTMVEGL
KLAAQTFSKDVKQLSCCAG*
>St6_1500m_11550828
MSEKSESCCPPPSGKGGNGKYDLAVIGAGSAGFSAAITAAELGANVALIGHGTIGGTCVN
VGCIPSKNLIRATESLHQAKAANRFLGIRGDAEITDWRAVMAQKDEIVTDLRQGKYIDVL
PSYNNIAYIEGPVGLGVDVIAVNGEKMEAGKIVITTGASPAVPSIPGIEDVSFLTSTTAL
ELEKLPDTLLVIGGGYIGVELAQMFARAGVRVTIVCRSRLLPHAEPEISDALADFLSDEG
VTILRGVSYQSIKRTKNGVALSLAVDGKDEVVEAEEVLASVGRSPNTDGLGLGNRGVELR
PDGGIQVDEYLRTTNPDIYAAGDVTGRDLYVYMAAYGAKLAARNALNGNTDKYDATVMPA
VTFTDPQVASVGLTEREARDQGVDAKTSILGLEHVPRALAARDTRGLIKLVTDGATDRLV
GAHMIAPEAGDSIQTAAIAIKSEMTATDLGNMIFPYLTTVEGLKLAAQTFNKDVSKLSCC
AG*
>St6_1500m_11827670
MSDNDLHITVIGSGGAAMAAALKSAERGARVTLIERGTIGGTCVNVGCVPSKIMIRAAHV
AHMRRASPFDEGIAAVEPSIHRPRLLAQQQARVDELRHAKYEGILEDNPAITVLQGEARF
IDANTLQVTGADGTESEVCFDRAFIGTGARPTIPPVPGLSDTPYWTSTTALASDTIPERL
VVIGASVVAVELAQAFARLGSEVTILARSRLFSREDPAVGEAIETAFQAEGIKVLNDTQA
SQIRYTNEEFVLATNVGELRADRLLVAVGRTPNTDRLNLEAIGVETARGAILVDDGLRTT
VPDIYAAGDCTDQPQFVYVAAAGGSRAAVNMTGGDARLDLSAMPEVVFTEPQIATVGLSE
ADAEASGYVTDSRTLTLDNVPRALVNFDTGGFIKMVAERESGRLLGVQSVAGEAGELIQT
AVMALRARMTVNEIADELFPYLTMVEGLKLCAQTFTKDVKQLSCCAG*
>St6_1500m_12384455
MTEAITLHIDGMTCGSCAEHVKQTLEKVPGVRSASVSYPQRRAEIEASVGTAADVTSLVA
AVSALGYRAQLADAPGQPSDLLNNAQERLGGEPKREDDEAALHVAVIGSGGAAMAAALKA
VEQGARVTLIERSTLGGTCVNVGCVPSKIMIRAAHIAHLRRESPFDDGIAAASPKILRKR
LLAQQQGRVDELRHAKYEGILTSTPTITVLRGDARFKDAHTLTVATADDGMREVSFDRCL
IATGASPAIPPIPGLKDTPFWTSTEALASDTIPDRLAVIGSSVVAVELAQAFARLGSKVT
MLARSTLFFREDPAIGEAITAVFRAEGIEVLDHTQASQVAYEDGEFVLTTERGELHADRL
LFATGRTPNTRTLNLDAAGVVVNAQGAITIDHAMRTTVPHIYAAGDCTDQPQFVYVAAAA
GTRAAINMTGGNATLDLTAMPAVVFTDPQVATVGYSEAEAHHDGIETDSRTLTLDNVPRA
LVNFDTRGFIKLVSEAGSGRLIGVQAVAPEAGELIQTAVLAIRNRMTVRELADQLFPYLT
MVEGLKLAAQTFTKDVKQLSCCAG*
>St6_1500m_14289543
MTQLKITGMTCDSCAVHVKEALENVPGVQSAEVSYTKGSAQLAIAAGTSPDALIAAVAGL
GYRAALADASNALPKGGLLDRMRDWVDGGDKASHDGGLHIVVIGSGGAAMAAALKAVERG
ARVTLIERGTIGGTCVNVGCVPSKIMIRAAHIAHLRRESPFDGGIQANPPLILRERLLAQ
QQARVDELRHAKYESILDGNPAIMRLAGEARFKDGRNLTVRLNEGGERVVSFDRCLIATG
ASAAVPPIPGLKDTPYWTSTEALVSDTIPARLAVIGSSVVAVELAQAFARLGAKVTILAR
STLFFREDPAIGEAVTVAFRLEGIEVLEHTQASQVAHVDGEFVLTTNHGELCADRLLVAT
GRTPNTRSLNLEAARVAVNKQGAIEIDLSMRTSAPDIYAGGDCTDQPQFVYVAAAAGTRA
AINMTGGDASLDLTAMPAVVFTDPQVSTVGLSEQEAHHAGIETDSRTLTLDNVPRALANF
DTRGFIKLVIEEGSHRLIGVQAVAPEAGELIQAAALAIRARMTVQELADQLFPYLTMVEG
LKLAAQTFSKDVKQLSCCAG*

>St9_200m_15057447
MIETHGLNRQAFEVSGMTCQACADHVREALCSVDGVSSASVDYPAAIAEVVADATLSVAA
LNAALPPPYRVRTLAPSPAVDRAEGRDGLVAGEGGRLHVVVIGTGGAAMAAALGAAERGA
QVTVIERGTVGGTCVNTGCVPSKIMIRAAHVAHTRRHSPFDGGIDACAPVIRRGALLAQQ
QARVEELRHAKYERILDDNPGITLLRGEARFVDDHTLSVRLAEGGERTLAFDRCLIAVGA
RPAVPPIPGLAGTSYWTSTDALAADRIPQRLLVLGAAVVASELGQAYARLGSEVTMIARS
ELFSREDPAIGEAIGRIFADEGIRVLRQTQIRAVRHEHGEFILDTSAGELRGDALLVATG
RTPNGDTLELARAGVHAAKSGTIEVDAQLRTSAAHIYAAGDCTDQPQFVYVAAAAGTRAA
INMTGGDARLDLSTMPAVVFTEPQIATVGLTEAEAHLKGIETDSRTLSLDNVPRALANFD
TRGFIKIVVEAASGRLLGVQAVADGAGELIQTAAIALRAGMTATELADQLFPYLTMVEGL
KLAAQTFSKDVKQLSCCAG*


>St9_200m_18694504
MTEAITLHIDGMTCGSCAEHVKQTLEKVPGVRSASVSYPQRRAEIEASVGTAADVTSLVA
AVSALGYRAQLADAPGQPSDLLNNAQERLGGEPKREDDEAALHVAVIGSGGAAMAAALKA
VEQGARVTLIERSTLGGTCVNVGCVPSKIMIRAAHIAHLRRESPFDDGIAAASPKILRKR
LLAQQQGRVDELRHAKYEGILTSTPTITVLRGDARFKDAHTLTVATADDGMREVSFDRCL
IATGASPAIPPIPGLKDTPFWTSTEALASDTIPDRLAVIGSSVVAVELAQAFARLGSKVT
MLARSTLFFREDPAIGEAITAVFRAEGIEVLDHTQASQVAYEDGEFVLTTERGELHADRL
LFATGRTPNTRTLNLDAAGVVVNAQGAITIDHAMRTTVPHIYAAGDCTDQPQFVYVAAAA
GTRAAINMTGGNATLDLTAMPAVVFTDPQVATVGYSEAEAHHDGIETDSRTLTLDNVPRA
LVNFDTRGFIKLVSEAGSGRLIGVQAVAPEAGELIQTAVLAIRNRMTVRELADQLFPYLT
MVEGLKLAAQTFTKDVKQLSCCAG*

>St9_1175m_297837
MMTLKIDGMTCASCAEHVRQALEKVPGVRSAAVSYSKALADLTVDEGVSHDTLTAAVTTA
GYHARVADVPPHSAGLPGKTPGSAETGGKRSGGDSALRVAVIGSGGAAMAAALKAAENGA
QVTLIERGTIGGTCVNVGCVPSKIMIRAAHIAYLRQTSPFDAGITATAPAIDRPRMLAQQ
QARVDELRHAKYENILDTSPNINVLHGEARFTGSHSLTITLTAGGERTVSFDRCLIATGA
TAAVPPIPGLKDTPYWTSTEALVNDAIPERLAVIGSSVVALELAQAFARLGSHVTVLARH
TLLYQEDPAIGEAVTAAFRAEGIEVLEQTQATHVSHADGKFVVTTNHGELRADQLLVATG
RAPNTGSLNVAGAGVQLDERGAIVIDGGMRTSAPEIYAAGDCTNQPQFVYVAAAAGTRAA
INMTGGDVRLNLDTMPTVVFTEPQVATVGYSEAQAHRAGIETDNRTLTLDNVPRALVNFD
THGFIKLVAEAGTGRLIGVQAVAPEAGELIQTAAIAIRARMTVQDLADQLFPYLTMVEGL
KLAAQTFSKDVKQLSCCAG*
>St9_1175m_498193
MNVSPVEYDLAILGGGSAGFAAAIRAVELGARVVMVSEGTIGGTCVNVGCVPSKTLIRAA
DARHLQGHHGFDGVARSEQPVDWARVRAGKDGLVTALRTAKYEDVLRGYPEITLIEGRGV
LDGEGRVHLSDGSPVTAEHVVVTTGSSPWAPDVPGLAEAGYLDSTALLDVDALPGSLAVV
GGGSVGVELAQAYARLGVQVTILARSRLLSSEDPDVGAELMLHLRSEGIEVATEVTIESV
EQTPSGRLIHYRSGDAEATSLCADQILVAAGRRPNTDAMGLETAGVELGPSGEIVVDAEL
RTSNPRVFAGGDVTGGPMHVYVAAHAASLAAENALGGSKKLDLSVLPRVTFTSPAVASVG
LTEQEARDTGLEPLVSKLPLEHVPRALAARDTRGFVKLVADAVTRRIVGAQIVAAEAGEM
IIEPTLAVRFGLTIDDLTSTLHPYLTLSEGIKLAALTFEKDVATLSCCAV*
>St9_1175m_1072657
MTPMDEGQPFDLAVIGGGSAGFSASIRAAEEGLEVALINAGTIGGTCVNVGCIPSKALIR
TAAAHHGRSQHPFDGIATDEGDLDWSGVQSQKDHLVDELRKGKYVDVLEAYPTVSLFEQR
ARLEPGGGVRLDDGTLISAPRVVVTTGAAPLIPDIPGLSEADYLDSTSVMALKDLPSSMI
VLGAGSVGLELAQAFARFGVEVTILSRSQRILSKEDPDLGTELMGYLREEGITIHAGLDI
TRVEKGGGDHIVHFESQGETRSVTAATLLVALGRRPNTSGLGLEEAGVTLGADGEIVVDE
FLQTSHPQVYAAGDVTGGPMHVYVAAQDAGRAAGNALHGNTEAVDRRVVPRVVFTDPAVA
FVGLSGEEASAQGIEAIASLLPLQNVPRSLAAQDTRGFIKLVADSATRKIIGAQVLATEA
GDLIMEPALAVKFGLTIEDLTSTLHPYLTLAEGIKLAALTFDRNVGKLSCCAA*
>St9_1175m_1575604
MTDGDYDLIVVGAGSAGFSASITAAEQGARVALVGEGLIGGTCVNVGCVPSKTMIRAMET
VHQARAAGRFDGIGGAVQVDDWRALVAQKDSLVDDLRQAKYIDLLPSYDNIDYLNSRAWF
TADGLAVEGADIRADRVIIATGSKQQVPDIPGLAAIDYLTSTTALELETLPASMLIAGGG
YIGCELAQIFARAGVEVTIVCRRGLLPGGEPEISTALAEVFKDEGINVVAGVRYRNVAVE
DGQVVLAMEQYGRARQLVAERLLLATGRSANVEHLSLDAAGVALNGNGGIKIDDRMRTSG
PGIYAAGDVTGQDQFVYMAAYGGRIAASNALNGNSLVYDNSAMPAVTFSDPQVATVGLTE
RAARARGIDVKTSVLPLDAVPRALAARDTRGLIKLVADAQSDQLIGAHIMAPEGGDSIQT
AALAIQQGMTTKALGAMIFPYLTTVEGLKLAAQTFDKDISKLSCCAG*
>St9_1175m_2869398
MTAAIDLRIDGMTCDSCAAHVREALERVPGVRSAAVSYPKARAEIAADAGVSTETLAATV
ATLGYRASVADAGAAPAGVLDKAPGFLAGGAQRGGDGVPLHIAVIGSGGAAMAAALKAVE
QGAKVTLIERGVIGGTCVNVGCVPSKIMIRAAHIAHLRRESPFDDGIGACTPAILRERLL
AQQQARVDELRQAKYETILADTPSITVLRGEARFRDAHSLLVRQTDGVEQHVTFDRCLIA
TGASPAEPPIPGLSDTPYWTSTEALESETIPTRLAVIGSSVVAVELAQAFARLGSKVTIL
ARSTLFFREDPAIGEAVTAAFRAEGIEVLEHTQASKVTYEDGEFVLATDQGELRADRLLV
ATGRAPNTRTLALEAAGVAVNAQGGVVIDAAMRSSTPHIYAAGDCTDQPQFVYVAAAAGT
RAAINMTGGEAALDLSTMPAVVFSDPQVATVGLSEAEAHRAGIETDSRLLTLDNVPRALA
NFDTRGFIKLVAEAGSGRLIGVQAVTPEAGEIIQTAALAIRARMTVGELGNQLFLYLTMV
EGLKLAAQTFSKDVKQLSCCAG*
>St9_1175m_2978664
MAAALKATERGARVTLIERGTLGGTCVNVGCVPSKIMIRSAHIAHLRKESPFDAGISAEA
PEVDRAKLLQQQQARVEELRDTKYEKILREHKDITVLNGEARFVDTNSLLVELAEGGEKT
VHFDRAFIGTGARPAEPPITGLADTPYLTSTSALALDTVPKRLIVIGAGFVALELAQAFA
RLGSKITVLARSRLLSSEDPAIGEAMDAAFKQEGIEVLRKTTPSNVDYSDNEFIVETPAG
TLRADQLLVATGRTPNTEALNLASIGVETSRDAIQVDEHLQTTVPGIYAAGDCTNQPQFV
YVAAAGGSRAAINMTGGEAKLDLSAMPGVIFTDPQVATVGFTEAEAVARGYSVDTRLLDL
ENVPRALVNFDTQGFIKMVAERSTGRLLGAQVVAAEGGEIIQTAMMALRAGLTVQQIGDD
LFPYLTMVEGLKLCAQTFTKDVKQLSCCAG*
>St9_1175m_6355750
MSDNDLHITVIGSGGAAMAAALKSAERGARVTLIERGTIGGTCVNVGCVPSKIMIRAAHV
AHMRRASPFDEGIAAVEPSIHRPRLLAQQQARVDELRHAKYEGILEDNPAITVLQGEARF
IDANTLQVTGADGTESEVCFDRAFIGTGARPTIPPVPGLSDTPYWTSTTALASDTIPERL
VVIGASVVAVELAQAFARLGSEVTILARSRLFSREDPAVGEAIETAFQAEGIKVLNDTQA
SQIRYTNEEFVLATNVGELRADRLLVAVGRTPNTDRLNLEAIGVETARGAILVDDGLRTT
VPDIYAAGDCTDQPQFVYVAAAGGSRAAVNMTGGDARLDLSAMPEVVFTEPQIATVGLSE
ADAEASGYVTDSRTLTLDNVPRALVNFDTGGFIKMVAERESGRLLGVQSVAGEAGELIQT
AVMALRARMTVNEIADELFPYLTMVEGLKLCAQTFTKDVKQLSCCAG*
>St9_1175m_7834603
MTEIGNERIEADAPKTSGPNGPVFGVGLGDGFAVKASGGRGTHIAIIGSGSAAFAAAIAA
ADNGARVTMIESGTLGGTCVNVGCVPSKFLMRAGQGAWAQSHPRIAGLVAQMPTIDRPVM
LAQHQGLIGQLRQEKYQDVLDANPAISLVKGRARFKSANTLVVRDANGGEGAVSADRILI
ATGASPSVPPITGLAKTPYWTSETALASDEIPEHLVVLGGSAIGLELAQAFHHLGAQVTL
IERVGLLPSEDADVGQTIRTILEDEGIQVMTETEASSIVFDKGQFHVEVPGQVIDGSHLL
VATGRNPNTQDLGLEAVGIATDPNRAIIVDDHLATNVPGIYAVGDCTAVPALVYLAAAAG
TRAATNMTGGDAFLDLSVVPRVVFTDPQIATVGLNETAARATGIVIKHRTLSMEHVPRAL
ARFETRGFIKLVADRSTGRLLGAQVVAAEGGEVIEIAALAIAQGMTIADLADRLFPYLTL
AEGLKLCAQTFTRDVKQLSCCAG*
>St9_1175m_9184279
MRQGFRLKITGMTCDGCAAHVRDALHQITDVQQIDLPDWQEGIAALQVAPEVSEERLIEA
VKDAGYSAEIVSRKEHSGAEHAGSGSPYDLIVIGTGAAGMGATIKAAELGYTCALIEAGT
IGGTCVNVGCVPSKTLLRAAEAYHHAGHHAFSGVYTKAEGIDWEAVIAEKDRLVETLRQQ
KYLNVIDAYPQITLIRGEAALQADGKVRVDGQVFHGRKIVVATGAKPRILPLKGIESVEV
LTSTTAMALKQLPHSMIVLGGRFVALEQAQMFARFGTQVTLLQRSDRLIPEHEPEISEGI
ANILREDGIAIHTGVRLLELREAEGERIVTAEVDGQSQEFRAEQVLMAVGRVGNTDNLGM
EAVGVEMDRNGAVVVDDMLQTSNPDIYAAGDVTNRPQLVYVAAMAGGIAAENALTGSAKK
LDLSVLPEVIFTDPQIATVGLTEAQAKTQGHEVETAQLPLEYVPRALAARNTRGSIKLVA
DRPTNRLLGAQVLAAEGGEIIQTAAMAVHCGEKYGFTVEDMRKMLFPYLTQVEGLKLASL
TFNKEVAKLSCCAG*

>St9_1500m_806977
MTPMDEGQPFDLAVIGGGSAGFSASIRAAEEGLEVALINAGTIGGTCVNVGCIPSKALIR
TAAAHHGRSQHPFDGIATDEGDLDWSGVQSQKDHLVDELRKGKYVDVLEAYPTVSLFEQR
ARLEPGGGVRLDDGTLISAPRVVVTTGAAPLIPDIPGLSEADYLDSTSVMALKDLPSSMI
VLGAGSVGLELAQAFARFGVEVTILSRSQRILSKEDPDLGTELMGYLREEGITIHAGLDI
TRVEKGGGDHIVHFESQGETRSVTAATLLVALGRRPNTSGLGLEEAGVTLGADGEIVVDE
FLQTSHPQVYAAGDVTGGPMHVYVAAQDAGRAAGNALHGNTEAVDRRVVPRVVFTDPAVA
FVGLSGEEASAQGIEAIASLLPLQNVPRSLAAQDTRGFIKLVADSATRKIIGAQVLATEA
GDLIMEPALAVKFGLTIEDLTSTLHPYLTLAEGIKLAALTFDKNVGKLSCCAA*
>St9_1500m_824508
MNVSPVEYDLAILGGGSAGFAAAIRAVELGARVVMVSEGTIGGTCVNVGCVPSKTLIRAA
DARHLQGHHGFDGVARSEQPVDWARVRAGKDGLVTALRTAKYEDVLRGYPEITLIEGRGV
LDGEGRVHLSDGSPVTAEHVVVTTGSSPWAPDVPGLAEAGYLDSTALLDVDALPGSLAVV
GGGSVGVELAQAYARLGVQVTILARSRLLSSEDPDVGAELMLHLRSEGIEVATEVTIESV
EQTPSGRLIHYRSGDAEATSLCADQILVAAGRRPNTDAMGLETAGVELGPSGEIVVDAEL
RTSNPRVFAGGDVTGGPMHVYVAAHAASLAAENALGGSKKLDLSVLPRVTFTSPAVASVG
LTEQEARDTGLEPLVSKLPLEHVPRALAARDTRGFVKLVADAATRHIVGAQIVAAEAGEM
IIEPTLAVRFGLTIDDLTSTLHPYLTLSEGIKLAALTFEKDVATLSCCAV*
>St9_1500m_951495
MSDNDLHITVIGSGGAAMAAALKSAERGARVTLIERGTIGGTCVNVGCVPSKIMIRAAHV
AHMRRASPFDEGIAAVEPSIHRPRLLAQQQARVDELRHAKYEGILEDNPAITVLQGEARF
IDANTLQVTGADGTESEVCFDRAFIGTGARPTIPPVPGLSDTPYWTSTTALASDTIPERL
VVIGASVVAVELAQAFARLGSEVTILARSRLFSREDPAVGEAIETAFQAEGIKVLNDTQA
SQIRYTNEEFVLATNVGELRADRLLVAVGRTPNTDRLNLEAIGVETARGAILVDDGLRTT
VPDIYAAGDCTDQPQFVYVAAAGGSRAAVNMTGGDARLDLSAMPEVVFTEPQIATVGLSE
ADAEASGYVTDSRTLTLDNVPRALVNFDTGGFIKMVAERESGRLLGVQSVAGEAGELIQT
AVMALRARMTVNEIADELFPYLTMVEGLKLCAQTFTKDVKQLSCCAG*

>St9_1500m_1176266
RLGGEPKREDDEAALHVAVIGSGGAAMAAALKAVEQGARVTLIERSTLGGTCVNVGCVPS
KIMIRAAHIAHLRRESPFDDGIAAASPKILRKRLLAQQQGRVDELRHAKYEGILTSTPTI
TVLRGDARFKDAHTLTVATADDGMREVSFDRCLIATGASPAIPPIPGLKDTPFWTSTEAL
ASDTIPDRLAVIGSSVVAVELAQAFARLGSKVTMLARSTLFFREDPAIGEAITAVFRAEG
IEVLDHTQASQVAYEDGEFVLTTERGELHADRLLFATGRTPNTRTLNLDAAGVVVNAQGA
ITIDHAMRTTVPHIYAAGDCTDQPQFVYVAAAAGTRAAINMTGGNATLDLTAMPAVVFTD
PQVATVGYSEAEAHHDGIETDSRTLTLDNVPRALVNFDTRGFIKLVSEAGSGRLIGVQAV
APEAGELIQTAVLAIRNRMTVRELADQLFPYLTMVEGLKLAAQTFTKDVKQLSCCAG*

>St9_1500m_1952025
MRQGFRLKITGMTCDGCAAHVRDALHQITGVQQIDLPDWQEGIAALQVAPEVSEERLIEA
VKDAGYSAEIVSRKEHSGAEHAGSGSPYDLIVIGTGAAGMGAAIKAAELGYTCALIEAGT
IGGTCVNVGCVPSKTLLRAAEAYHHAGHHAFSGVYTKAEGIDWEAVIAEKDRLVETLRQQ
KYLNVIDAYPQITLIRGEAALQADGKVRVDGQVFHGRKIVVATGAKPRILPLKGIESVEV
LTSTTAMALKQLPHSMIVLGGRFVALEQAQMFARFGTQVTLLQRSDRLIPEHEPEISEGI
ANILREEGIAIHTGVRLLELREAEGERIVTAEVDGQSQEFRAEQVLMAVGRVGNTDNLGM
EAVGVEMDRNEAVVVDDMLQTSNPDIYAAGDVTNRPQLVYVAAMAGGIAAGNALTGSAKK
LDLSVLPEVIFTDPQIATVGLTEAQAKTQGHEVETAQLPLEYVPRALAARNTRGSIKLVA
DRPTNRLLGAQVLAAEGGEIIQTAAMAVHCGEKYGFTVEDMRKMLFPYLTQVEGLKLASL
TFNKEVAKLSCCAG*
>St9_1500m_2041333
MAAALKATERGARVTLIERGTLGGTCVNVGCVPSKIMIRSAHIAHLRKESPFDAGISAEA
PEVDRAKLLQQQQARVEELRDTKYEKILREHKDITVLNGEARFVDTNSLLVELAEGGEKT
VHFDRAFIGTGARPAEPPITGLADTPYLTSTSALALDTVPKRLIVIGAGFVALELAQAFA
RLGSKITVLARSRLLSSEDPAIGEAMDAAFKQEGIEVLRKTTPSNVDYSDNEFIVETPAG
TLRADQLLVATGRTPNTEALNLASIGVETSRDAIQVDEHLQTTVPGIYAAGDCTNQPQFV
YVAAAGGSRAAINMTGGEAKLDLSAMPGVIFTDPQVATVGFTEAEAVARGYSVDTRLLDL
ENVPRALVNFDTQGFIKMVAERSTGRLLGAQVVAAEGGEIIQTAMMALRAGLTVQQIGDD
LFPYLTMVEGLKLCAQTFTKDVKQLSCCAG*
>St9_1500m_5351462
MTDGDYDLIVVGAGSAGFSASITAAEQGARVALVGEGLIGGTCVNVGCVPSKTMIRAMET
VHQARAAGRFDGIGGAVQVDDWRALVAQKDSLVDDLRQAKYIDLLPSYDNIDYLNSRAWF
TADGLAVEGADIRADRVIIATGSKQQVPDIPGLAAIDYLTSTTALELETLPASMLIAGGG
YIGCELAQIFARAGVEVTIVCRRGLLPGGEPEISTALAEVFKDEGINVVAGVRYRNVAVE
DGQVVLAMEQYGRARQLVAERLLLATGRSANVEHLSLDAVGVALNGNGGIKIDDRMRTSG
PGIYAAGDVTGQDQFVYMAAYGGRIAASNALNGNSLVYDNSAMPAVTFSDPQVATVGLTE
RAARARGIDVKTSVLPLDAVPRALAARDTRGLIKLVADAQSDQLIGAHIMAPEGGDSIQT
AALAIQQGMTTKALGAMIFPYLTTVEGLKLAAQTFDKDISKLSCCAG*

>St9_1500m_7648766
MKNSFDLVVIGGGSAGFGAVIKGSELGASVALIENGTMGGTCVNVGCVPSKRMLAVGDVN
YYGDHRYRGVTLSPGPLNLAKVVREKDQLVRDLQTRKYANVLRGMPDLKIIKGTAQFISR
TTLKVSGKEIHGRNFVVATGSFTRVPGYKGTRIVDYLTNIEALNRHTRPDTLLIIGGRAL
ALEFAQMYAHFGTRVTLLQRSKKIIPNEEPEISDSLLRYLQEEGIEINTDVQIKEIRNKG
RLKAVSAICRGRVKEYVGEELLMATGRSPNIRELGLQRIGVNVKVDGGVIVNEEMQTSVP
NIWAAGDVTGGQMLETIAAKGGSIAAHNAITNPKRKIDMRSVPHAIFTMPQVASVGLTDA
QARQKGVQHSCRWLPMSAVPKAQIIGDTRGLVKLVIEEKTRRVIGVHILAPLAADMIHEG
AMAVKFDLTIDDLIDTVHVFPTMSEAIKLTAQSFYGDVNMMSCCTE*
>St9_1500m_7821858
MMTLKIDGMTCASCAEHVRQALEKVPGVRSAAVSYSKALADLTVDEGVSHDTLTAAVTTA
GYHARVADVPPHSAGLPGKTPGSAETGGKRSGGDSALRVAVIGSGGAAMAAALKAAENGA
QVTLIERGTIGGTCVNVGCVPSKIMIRAAHIAYLRQTSPFDAGITATAPAIDRPRMLAQQ
QARVDELRHAKYENILDTSPNINVLHGEARFTGSHSLTITLTAGGERTVSFDRCLIATGA
TAAVPPIPGLKDTPYWTSTEALVNDAIPERLAVIGSSVVALELAQAFARLGSHVTVLARH
TLLYQEDPAIGEAVTAAFRAEGIEVLEQTQATHVSHADGKFVVTTNHGELRADQLLVATG
RAPNTGSLNVAGAGVQLDERGAIVIDGGMRTSAPDIYAAGDCTNQPQFVYVAAAAGTRAA
INMTGGDVRLNLDTMPTVVFTEPQVATVGYSEAQAHRAGIETDNRTLTLDNVPRALVNFD
THGFIKLVAEAGTGRLIGVQAVAPEAGELIQTAAIAIRARMTVQDLADQLFPYLTMVEGL
KLAAQTFSKDVKQLSCCAG*
>St9_1500m_8983431
MDQTVKEHDCCSSKDVGADSYDLIVVGAGSAGFSASITAAEAGKRVALVGHGTIGGTCVN
VGCVPSKAMIRAAEAAHGGASAARFPGIASCEHAVDWPAVVKGTTDLVAEMRHKKYIDLL
PAYENVTYIEDGPARLVEGGVAVGGRVISAPRILIATGSRPHQPAIKGIDTVETLDSTGL
LTLPDRPESIIVLGGGYIGCELAQMASRLGVKVTLVTRSRLLPGAEPEVAQALTQALKTE
GIAVETGLAYVSAAKAAGGVILTVERDGKTEVLSAERLVVTTGRVANSENLGLEDLGIET
DARGSIKVGPDMATTRAGVWAAGDVTDRDQFVYMAAYGAKVAINNALGLEPMRYENAAMP
WVVFTDPQVAGVGVSEAGAKAAGHEVKISVITLDNVPRAAAARNTRGVIKLVADAKTDRL
LGGQIVAPEGSDTIQTLAMALKFGMTSKALGETIFPYLTTVEGLKLAAQTFDKDVAKLSC
CAG*
>St9_1500m_9048256
MTEIGNERIEADAPKTSGPNGPVFGVGLGDGFAVKASGGRGTHIAIIGSGSAAFAAAIAA
ADNGARVTMIESGTLGGTCVNVGCVPSKFLMRAGQGAWAQSHPRIAGLVAQMPTIDRPVM
LAQQQGLIGQLRQEKYQDVLDANPAISLVKGRARFKSANTLVVRDANGGEGAVSADRILI
ATGASPSVPPITGLAKTPYWTSETALASDEIPEHLVVLGGSAIGLELAQAFHHLGAQVTL
IERVGLLPSEDADVGQTIRTILEDEGIQVMTETEASSIVFDKGQFHVEVPGQVIDGSHLL
VATGRNPNTQDLGLEAVGIATDPNRAIIVDDHLATNVPGIYAVGDCTAVPALVYLAAAAG
TRAATNMTGGDAFLDLSVVPRVVFTDPQIATVGLNETAARAAGIVIKHRTLSMEHVPRAL
ASFDTRGFIKLVADRPTGRLLGAQVVAAEGGEVIETAALAIAQGMTIADLADRLFPYLTL
AEGLKLCAQTFTRDVKQLSCCAG*
>St9_1500m_9746358
MTQLKITGMTCDSCAVHVKEALENVPGVQSAEVSYTKGSAQLAIAAGTSPDALIAAVAGL
GYRAALADASNALPKGGLLDRMRDWVDGGDKASHDGGLHIVVIGSGGAAMAAALKAVERG
ARVTLIERGTIGGTCVNVGCVPSKIMIRAAHIAHLRRESPFDGGIQANPPLILRERLLAQ
QQARVDELRHAKYESILDGNPAIMRLAGEARFKDGRNLTVRLNEGGERVVSFDRCLIATG
ASAAVPPIPGLKDTPYWTSTEALVSDTIPARLAVIGSSVVAVELAQAFARLGAKVTILAR
STLFFREDPAIGEAVTVAFRLEGIEVLEHTQASQVAHVDGEFVLTTNHGELCADRLLVAT
GRTPNTRSLNLEAARVAVNKQGAIEIDLSMRTSAPDIYAGGDCTDQPQFVYVAAAAGTRA
AINMTGGDASLDLTAMPAVVFTDPQVSTVGLSEQEAHHAGIETDSRTLTLDNVPRALANF
DTRGFIKLVIEEGSHRLIGVQAVAPEAGELIQAAALAIRARMTVQELADQLFPYLTMVEG
LKLAAQTFSKDVKQLSCCAG*
>St9_1500m_12190747
MTCQACADHVREALCSVDGVSSASVDYPAAIAEVVADATLSVAALNAALPPPYRVRTLAP
SPAVDRAEGRDGLVAGEGGRLHVVVIGTGGAAMAAALGAAERGAQVTVIERGTVGGTCVN
TGCVPSKIMIRAAHVAHTRRHSPFDGGIDACAPVIRRGALLAQQQARVEELRHAKYERIL
DDNPGITLLRGEARFVDDHTLSVRLAEGGERTLAFDRCLIAVGARPAVPPIPGLAGTSYW
TSTDALAADRIPQRLLVLGAAVVASELGQAYARLGSEVTMIARSELFSREDPAIGEAIGR
IFADEGIRVLRQTQIRAVRHEHGEFILDTSAGELRGDALLVATGRTPNGDTLELARAGVH
AAKSGTIEVDAQLRTSAAHIYAAGDCTDQPQFVYVAAAAGTRAAINMTGGDARLDLSTMP
AVVFTEPQIATVGLTEAEAHLKGIETDSRTLSLDNVPRALANFDTRGFIKIVVEAASGRL
LGVQAVADGAGELIQTAAIALRAGMTATELADQLFPYLTMVEGLKLAAQTFSKDVKQLSC
CAG*
>St9_1500m_12501018
MSEKSESCCPPPSGKGGNGKYDLAVIGAGSAGFSAAITAAELGANVALIGHGTIGGTCVN
VGCIPSKNLIRATESLHQAKAANRFLGIRGDAEITDWRAVMAQKDEIVTDLRQGKYIDVL
PSYNNIAYIEGPVGLGVDVIAVNGEKMEAGKIVITTGASPAVPSIPGIEDVSFLTSTTAL
ELEKLPDTLLVIGGGYIGVELAQMFARAGVRVTIVCRSRLLPHAEPEISDALADFLSDEG
VTILRGVSYQSIKRTKNGVALSLAVDGKDEVVEAEEVLASVGRSPNTDGLGLGNRGVELR
PDGGIQVDEYLRTTNPDIYAAGDVTGRDLYVYMAAYGAKLAARNALNGNTDKYDATVMPA
VTFTDPQVASVGLTEREARDQGVDAKTSILGLEHVPRALAARDTRGLIKLVTDGATDRLV
GAHMIAPEAGDSIQTAAIAIKSEMTATDLGNMIFPYLTTVEGLKLAAQTFNKDVSKLSCC
AG*
