# Supplementary material for: Distribution and function of prokaryotes involved in mercury methylation, demethylation, and reduction in the western North Pacific Subtropical Gyre
Source: Front Microbiol. 2026 Jan 22;16:1642479. doi: 10.3389/fmicb.2025.1642479 (PMC12874090; doi:10.3389/fmicb.2025.1642479)
Supplement: Supplementary file 4 [file Data_Sheet_4.FASTA]

>St1_1000m_352105
MNRQSPKDEKSQRVLLGLYRLLSAGNPLSLEEVADGLGESRENVANALGKIPESSVEYGG
DGRIVGFGGLTLNKTRHRLRIDDRTLHTWCAFDTLFAPGLLGKRVEISSSCPVTDTSIRL
TVDADGVRETAPATTVLSFVTPDADDYRIDLRGAFCCHVNFLESEAAAARWAAANESALF
LSIAEGFELGRIRNGARFSDLLFS*
>St1_1000m_5085550
MATTAQHSRPSVTIRPGVEMPDWSAVASPRAEEALAAIVNLFRFTDGFTGFSAQEDLVRR
TLIALYGKSGGAPSAAEIAEAAGLEQAQTEAALEALRRRDMVVLDKESGAIKGAYPFTER
ETEHRIKLGDATLNAMCAVDAFGTGAMFARDCEIESSCRHCGEPVRVTTADHGERLKSFE
PDTAMVWNGIYYEGQAATSLCTVIAFFCSPAHSEQWLEGRENSNGYALTVAEAMEVGKSI
FRPVFAGD*

>St1_1000m_7408870
MPQTDTDMAQREAERLEISLPSGAVFPDWSVVTSDSARASLEDTLGVLHMTKQWVDISDA
EDALRRSILNHYAKTGRAPTRSELAIFDQSSVLEIDDLLVQLEERDLIVLNPTDGVIQGA
YPFTDRKTEHRIQSGDIVANAMCAIDALGAGAMLDRDTVIESKCRHCECDIRVETKDHGR
SIRSVTPASVVVWSGIHQNDGCAADTQCQVMAFFCSDDHLETWKNDQEDPPLGHRLSLEE
GLQAGMAIFLPFLTDALTRTHEIDR
>St1_1000m_11627927
MNLARHTAELVERLAMANQLEGFADLFVVLLRELSKGAPVSPAALALALDWPIERVSVAL
EQAVSTEWDDYGNVVGYGLTLRETPHTFEVDGRRLYTWCAFDTLFFPALIDRTAHVVSRC
AATGTPVSLTVTPTAIEDIEPTGAAVSLILPQNTPDIRAAFCCHVHFFASAAAGQQWAAT
RPGIEVVSVRDAFAVGRECAERLLGATCLRNAGSTNRA*
>St1_1000m_14609856
MVFRSLAGRGRAPEICELAKDLELPVDAVTGHLSALRKKDLVVFDEAAGRLVGAYPLTER
QTEHRIEIGGQRIHAMCAIDALGAGAMFGQDIRITSSCRASGAPITIETADGGTRIKRAD
PDSAIVWSGIQVSDGVAAGSLCTVLAFFGSAEIFEVWRAREHPHTPGYVLSLTEGLE
>St1_1000m_18153339
MATTTQHFRPSVTIRPGVEMPDWSAVASPRAEEALAAIVNLFRFADGFAGFSAQEDLVRR
TLIALYGNSGGAPSVAEIAEAAGFEQAQTKAVLEALRRRDMVVLDKESGAIKGAYPFTER
ETEHRIRLGDATLNAMCAVDALGTGAMFARDCQIESSCRQCGAPVRVKTDDQGERLKSFE
PESAMVWNGIYYEGQAATSLCTVIAFFCSPEHSEQWLEGRKNSNGYALTMGEAMEVGKAI
>St1_1000m_21615675
GVPIDRAELAVLLSVGPDELDQTLAALPYRVDVNPRGQLVGAILTAAPTPHQVAFAGRQM
YVWCALDALILPLMLGRDVRITSPCGAATGQRVQLVAGLNGISELDPPEAVVTLTSPPTG
AEIREAFCVKVNFYVSAEVAHEAAPEATVVSVEEAYAFGKRLTSTIAATRSTARAMR
>St1_1500m_308075
ELAGDLNLKVEALNADLRAVPESTIDIDANGAIVAFGGLSVIPASHVFEVGGLEFYTWCV
FDALFLPQLLGKSALSVTRCPVTDMQIEISLTPTAITSSRPASPVMLIIAPDKESCCENL
RGAFCNHVNFFADETAFRDWQGGRPDVAHVSLEEAHELARQRNQYRYGHCLEALEQQPG*
>St1_1500m_7232706
MNLARHTAELVERLAMANQLEGFADLFVVLLRELSKGAPVSPAALALALDWPIERVSVAL
EQAVSTEWDDYGNVVGYGLTLRETPHTFEVDGRRLYTWCAFDTLFFPALIDRTAHVVSRC
AATGTPVSLTVTPTAIEDIEPTGAAVSLILPQNTPDIRAAFCCHVHFFASAAAGQQWAAT
RPGIEVVSVRDAFAVGRECAERLLGATCLRNAGSTNRA*
>St1_1500m_8706558
SLADGPQVYAMCAIDALGMPFMLKRDAQIHSLCTQCRDEVTVHIQHEQVTQHSPAGLAVW
FPTVQGTCVVTTDLCPSVNIFCSATHLDRRCAAHPEKQGEQLTLELALAGGRNTFEPLLH
DVA*
>St1_1500m_10230074
IESALAALRRRDLVVLDEQSGAVKGAYPFTERETGHRIKFAGTTLNAMCAVDALGAGAMF
ASDCEIKSSCRQCGAPVSVTTADKGERLSAVVPQTSVVWNGIHYEGQAANSLCTVIAFFC
SPAHLEQWLEAREGSKGFRLSVDEAMQVGKALFRPVLAESRKHRMIELNSTITCPECAAQ
TKEEMPTDSCLFFYECPDCRARLKPLAGDCCVFCSYGDVKCPPIQQGDGCCVA*
>St1_1500m_11637351
SQLADISGLETGDLSNLVNKLKGRDLLVLDEKGEAIIGSYPFTERDTGHRVHLNDVPLNA
MCAIDALGAPAMYETDAVIESSCRECGKPVRVTTRRGGHELAEVSPSEAVVWSGIRYQDN
CAADSLCTVIAFFCSDRHLEAWRAANHPDIMGFRLSMDEAMQAGKAIFMPMLADPSPQVT
DVEGKDHE*
>St1_1500m_13702706
MPQTETDMAQREAERLEISLPSGAVFPDWSVVTSDSARASLEDTLGVLHMTKQWVDISDA
EDALRRLIRNHYAKTGRAPTRSELAIFDQSSVSEIDDLLVQLAERDLIVLNPTDGVIQGA
YPFTDRKTEHRIRSGDIVANAMCAIDALGAGAMLDRDTVIESKCRHCECDIRVETKDHGR
SIRSVTPVSLVVWSGIHQNDGCAADTQCQVMAFFCSNDHLETWKNDQEDPPLGHRLSLEE
GLQAGMAIFLPFLTDALTRTHEIDRKQ*
>St1_1500m_15620350
IIALDGTGQAIAGAYPFTDRHSGHQVHVGDSTVNAMCAIDALGVGAMCQRDVTITSTCAG
CAAPIGVIIRDQGRALEAVSPPGAVVWLGLAYEDGCAANSLCRGINFYCSDDHLEADVAV
ATAGHRLSLDEALEAGRAIFSPMLA*
>St1_1500m_17306230
MTQADTTAPVSITLGSAPFPDWAAVTSETVRRGLEGIFERQDTARRWGNLDADEDRVRRA
VLRHYLAAGVAPSVDELATATDFAPGVTADVVGRLARRDIVALDHAGQAIAGAYPFTNRD
SGLRVRIGATTVNAMCAIDALGIAAMCDRDVTISGACAGCRAPVRVVTSDRGRALGTVSP
PGAVVWLGLAYEDGCAAKSLCRGIKFYCSGDYLEASIQADMTGHRLSLGEALEAGRAIFT
PMLA*
>St1_1500m_19616894
YAPSVIDFDAAGAITGFSGLTTRETHHRFEIDGRTLYAWCAFDTMFLPEFLGRAAAVRST
CPATDRLISLTIDADGVRGASPETAVISMINPSAEEARADTRGAFCGYVNYFASASAYDS
WAKDHPGATFLTLEDAHVKGRERNANRYKDVPDLLRRPGAAN*
>St1_200m_5568547
MATYDELLGTSPVERALARLRGALPLQAMRDGCDDGAKELHRRLMQHWVENGAPLKKKAM
EESEPTAAARAQLEKSGLVIFSPETGEVTGAYPFTTLGGRKKHRVLIAGGKELRAMCALD
ALAVGPIAGLEVTIRSQCDVTGDAVAVQMAGKRLHAKSAALSTFVGIGFAAAVEGGCCAT
TLCSHIVFLKDAKVAEQWRDESAPPEGGGQSGREIFCLEDAVQIAQEMFQPFEAALRDPS
APMETEGEAEAEQSGGEEDAGAAVTQVDDAEETEFQLLGTRPTAEYFGQLESGTSSTFHG
TDMLESEDEYVDEQYLANGTWGSFEGVPNFGRTAAQQQGPDALSGAPTADANDASAARPA
GAQAEGGAGKAEQNTAEKEVTTLHWFRTRVHAKDVQRLVVASFASGCDPNSLYPX
>St1_200m_17117506
MAIAEAVRRLHDILPLRGRHQQLGPELLEVHKAILRSFVERGYPLGKKEIANMLSDTDVT
TALVRLREDDLLILNPESGEPIGAYPMTMENTPHRLVVNGHQIHAMCALDALAVSPMFGM
ATQIDSRCHISEEPIYLRQRGMEILEAQPSLDVHVGIRWQTPTTCAAHSLCREMIFLGDR
NRTKEWQGSETESRQVFPLHEAIEFAAAFFVPLIEDX
>St1_200m_20880253
MNLARHTAELVERLAMANQLEGFADLFVVLLRELSKGAPVSPAALALALDWPIERVSVAL
EQAVSTEWDDYGNVVGYGLTLRETPHTFEVDGRRLYTWCAFDTLFFPALIDRTAHVVSRC
AATGTPVSLTVTPTAIEDIEPTGAAVSLILPQNTPDIRAAFCCHVHFFASAAAGQQWAAT
RPGIEVVSVRDAFAVGRECAERLLGATCLRNAGSTNRAX
>St1_500m_1094686
MGEILALLASSWIEREGEGLIAGVCGLGLAATRYRLATGGRTLFAWCAFDCLILPELLDQ
ELGVASTCPVTGAEIAFTVTPKGVVEARPQSTVMSFVTPGIAARRRELRQVFCRHINFFA
SDEAATRDGGNDSLILDLASAHALARRRNRGIFSEVMVAASX
>St1_500m_5461590
MLRGITCGGTTMNLARHTAELVERLAMANQLEGFADLFVVLLRELSKGAPVSPAALALAL
DWPIERVSVALEQAVSTEWDDYGNVVGYGLTLRETPHTFEVDGRRLYTWCAFDTLFFPAL
IDRTAHVVSRCAATGTPVSLKVTPTAIEDIEPTGAAVSLILPQNTPDIRAAFCCHVHFFA
SAAAGQQWAATRPGIEVVSVRDAFAVGRECAERLLGATCLRNAGSTNRAX
>St1_500m_16373859
SDTDVTTALVRLREDDLLILNPESGEPIGAYPMTMENTPHRLVVNGHQIHAMCALDALAV
SPMFGMATQIDSRCHISEEPIYLRQRGMEILEAQPSLDVHVGIRWQTPTTCAAHSLCREM
IFLGDRNRTKEWQGSETESRQVFPLHEAIEFAAAFFVPLIEDX
>St1_500m_23012531
MGMATYDELLGTSPVERALARLRGALPLQAMRDGCDDGAKELHRRLLQHWLESGVPLKKK
AMEESEPTAAARAQLEKSGLVIFSPETGEVTGAYPFTTLGGRKKHRVLIAGGKELRAMCA
LDALAVGPIAGLEVTIRSQCDVTGDAVAVQMAGKRLHAKSAALSTFVGIGFAAAVEGGCC
ATTLCSHIVFLKDAKVAEQWRDESAPPEGSEEGVQSGREIFCLED

>St6_1500m_5911336
MKRLMDEIAESVKSRIAESQLTPSEDQIRKYILREFARNGSPPSSEEITEGLRLSSVDFV
NQAIEKLQKADILLRRGDKIISAYPFSALPTSNKVILKDGHKVYALCATDALGIHFMLNE
DITVISKCPLCGREMEIMVKGHQIDFYDPDGIVEFVSDVERYGCTAETICPYINFFCSKE
HLEEWRDENPAYRNGEIYSLSDVLEYGRIIFADFLK*
>St6_1500m_5911337
MTEPDLQNPSSFITPEIRATYGYLTNSLWAEGRRPSNEEMAQNTNLSVDTVKAVLDGLEG
LFAIYRDDVVNQVIAAYPVAGIATVHRLVKGSGRIAYSPCAMDAATLGPTFNQDVDVLSS
CRFCGKDVRASFTGNGSKLANTSPDGIWLWLEKREPPDAFFPIVCVNTNFFCTEEHLHTW
KEQETLERIGKPISLKESFERSDEWCSYKMYKLIMEGRPWGGSALDE*
>St6_1500m_5941066
MCAIDALGAGAMFRQDIRITSSCRASGAPITIETADGGTRIKRADPDSAIVWSGIQVSDG
VAAGSLCTVLAFFGSAEIFEVWQAREHPHTPGCRLSLAEGIEVGGAIFNPFLAGTG*
>St6_1500m_6202113
MTVTAWEAAQDTDRHTVVQGAHQPDNPAEMQILSLQIFRQLALGQPVERAILGVALGISE
TVLDERLQSYAPSVIDFDAEDAITGFSGLTIRPTRHQFEIDGRTLYAWCAFDTMFLPEIL
GRAAAVHSTCPATDRAISLTIDADGVRSACPKSAVISMVNPSAEAARADIRGAFCGYVNY
FASENAYDSWAEDHPGATFLTLEDAHAKGRERNANRYKDVPDLLRRPGRAN*
>St6_1500m_9750029
MNLARHTAELVERLAMANQLEGFADLFVVLLRELSKGAPVSPAALALALDWPIERVSVAL
EQAVSTEWDDYGNVVGYGLTLRETPHTFEVDGRRLYTWCAFDTLFFPALIDRTAHVVSRC
AATGTPVSLTVTPTAIEDIEPTGAAVSLILPQNTPDIRAAFCCHVHFFASAAAGQQWAAT
RPGIEVVSVRDAFAVGRECAERLLGATCLRNAGSTNRA*
>St6_1500m_10477743
AEDALRRSILNHYAKTGRAPTRSKLAILDQSSVSEIDDLLVQLEERDLIVLNPTDGAIQG
AYPFTDRKTEHRIQLGDIVANAMCAIDALGAGAMLDRDTVIESKCRHCECDIRVETKDHG
RSIRSVTPASIVVWSGIRQNDGCAADTQCQVMAFFCSDDHLETWKNDQEEPPLGHRLSLE
EGLQAGMAIFLPFLTDALTRTHEIDRK
>St6_1500m_10919461
DANGAIVAFGGLSVIPASHVFEVGGLEFYTWCVFDALFLPQLLGKSALSVTRCPVTDMQI
EISLTPTAITSSRSASPVMLIIAPDKESCCENLRGAFCNHVNFFADETAFRDWQGGRPDV
THVSLEEAHELARQRNQYRYGHCLEALERQPG*
>St6_1500m_11508159
LDAAGRISGAYPFTDSPTEHHVAAGGLSAGAMCAIDALGIGAMLERDVAVRSACRHCRRP
LVIRTRSHGRELDQVEPIGIVVWSGHRYAAGCAASSLCTLQAFFCEDVHLETWRANSPAA
GQEGATPVKWTGWYQNADKKYEAELKEGLRHGVYTEWHSSGHKKMTGQYQAAELHGRWTF
WDQAGKKQAEVDLLG
>St6_1500m_13660355
MTQSDTTAPVSITLGSAPFPDWAAVTSETVRRGLEGIFERQDTARRWGNLDADEDRVRRA
VLRHYLAVGVAPSVDELATATDFAPGVTADVVGRLARRDIVALDHAGQAIAGAYPFTNRD
SGHRVRIGATTVNAMCAIDALGIAAMCDRDVTISAACAGCRAPVRVVTSDRGRALGTVSP
PGAVVWLGLAYEDGCAANSLCRGIKFYCSGDHLKASIQADMTGHRLSLDEALEAGRAIFT
PMLA*
>St6_1500m_15149911
MTATQPSGTPATGADAERVEIAIRPGVTTPDWSVVTSGTVRAALGAIFETCDWKQRWAGL
DAAEDRTRRAILEAYRRTGRAPSTNELALWTGFTPGQVRDLVAKLKARDMVILDREGKNL
IGAYPFRDWGTEHRVQLGEAVLLAMCAIDALGAGAMLRTDVVIESACRFCGAPIRIETHD
DGKALSTCSPVSAVVWSGIQYSNRCAADSLCAVMAFFCTDDHLDLWRDGWDTKPRGFRLS
MNEGLQMGKAIFMPLLAMEETEKP*
>St6_1500m_15978638
MSATAVAVSAVSEERWNIALPRSVTFPNWPAVRSENAREALDAIFEAFGVKECWSGMEDT
EDDVRRAILDHYGKTGHAPSLSQLADISGLETGDLSNLVNKLKGRDLLVLDEKGKAIIGS
YPFTERDTGHRVHLNDVPLNAMCAIDALGAPAMYETDAVIESSCRECGKPVGVTTRRGGH
ELAEVSPSEAVVWSGIRYQDNCAADSLCTVIAFFCSDRHLEAWRAANHLDIMGFRLSMDE
AMQAGKAIFMPMLADPSPQVTDVEGKDHE*
>St6_1500m_16205370
PGVTFPDLTVVRTPVARAALADIIKAFGIEKCFANYDADQDRVRNSVLRSLAERGRAPEI
GELAEDLELPSDTVADHLSALRKKDLVVFDKAQGRLVGAYPLTERQTEHRIEIGGPQIHA
MCAIDALGTGAMFRQDIRITSSCRASGAPITIETADAGTRIKSADPDSAIVWSGIQVSDG
VAADSLCTVLAFFSSA

>St6_200m_8409143
MIVDLERYTAKLVERLTTAGRSEDFGALFVALLRALAKGKPVSPAALASTLAWPLERVTT
ALAEAVDIEWNDDGNVVGYGLTLRETSHRFEVDGRCLYTWCAFDTLFFPALIDRTAHVVS
RCAATGAPITLTVAPEGIRYVEHAGVAVSMLLPQEDARHIRAAFCCHVHFFASTDVGHAW
ASTPPGVDIVDVHAAFEVGRKCAQALLLAV*
>St6_200m_10176238
MLRGITCGGTTMNLARHTAELVERLAMANQLEGFADLFVVLLRELSKGAPVSPAALALAL
DWPIERVSVALEQAVSTEWDDYGNVVGYGLTLRETPHTFEVDGRRLYTWCAFDTLFFPAL
IDRTAHVVSRCAATGTPVSLTVTPTAIEDIEPTGAAVSLILPQNTPDIRAAFCCHVHFFA
SAAAGQQWAATRPGIEVVSVRDAFAVGRECAERLLGATCLRNAGSTNRA*
>St6_200m_12194986
RAMCALDALAVGPIAGLEVTIRSQCDVTGDAVAVQMAGKRLHAKSAGLSTFVGIGFAAAV
EGGCCATTLCSHIVFLKDAKVAEQWRDESAPPEGGGQSGREIFCLEDAVQIAQEMFQPFE
AALRDPSAPMETEGEAEA
>St6_500m_1109658
PSAAEIAEAAGLEQAQTEAALETLRRRNMVVFDKESGAIKGAYPFTERETEHRIRLGNAT
LNAMCAVDALGTGAMFARDYQIESSCRQCGAPVRVTTADQGERLKSFEPESAMVWNGIYY
EGQAATSLCTVIAFFCSPAHSEQWLEERKNSNGYALTMGEA
>St6_500m_1846328
MAEPDLQNPSSFITPEIRATYGYLTNSLWMEGRRPSNEEMAQNTNLPVDTVKAVLDGLEG
LFAIYRDDVVNQVIAAYPVAGIATVHRLVKGSGRIAYSPCAMDAATIAPTFNQDVDVLSS
CRFCGKDVRASFTGNGSKLANTSPDGIWLWLEKREPPDAFFPIVCVNTNFFCTEEHLHIW
KEQETLERIGKPISLKESFERSDEWCSYKMYKLIMEGRPWGGSALDE*
>St6_500m_1846329
MKRLMDEIAESVKSRITESQLTPSEDEIRKYILRAFARNGTPPSSEEITERLRPSSVDFV
NQTIGKLQNADILLRKGGEIISAYPFSALPTSNKVILKEGHQVYALCATDALGIHFMLNE
DITVISQCPLCRREMQIIVKGRQIDSYDPDGIIEFVSDVENNGCTAETICPYINFFCSEE
HLEEWRDVNPAYRNGEIYSLSDVLEYGRIIFADFLK*
>St6_500m_6063784
MATYDELLGTSPVERALARLRGALPLQAMRDGCDDGAKELHRRLLQHWLESGVPLKKKAM
EESEPTAAARAQLEESGLVIFSPETGEVTGAYPFTTLGGRKKHRVLIAGGKELRAMCALD
ALAVGPIAGLEVTIRSQCDVTGDAVAVQMAGKRLHAKSAALSTFVGIGCAAAVEGGCCAT
TLCSHIVFLKDAAVAAQWRDESAPPEGSEGGEQSGREIFCLEDAVQIAQ
>St6_500m_6478984
MFPAMAVSMNISSNDQEVRLAIYEHLVETGIAPTTNDLVGHLGWAREELDSSLLRLASNH
ALVLSPDTKEIWMAHPFSAVPTPYPVKANGLIYYANCAWDALGIPALLQVDSITETACSD
CKESLTIGVTGDKLIGPCYVIHFSVPPRHFWDDVGFT*
>St6_500m_8533816
MLRGITCGGTTMNLARHTAELVERLAMANQLEGFADLFVVLLRELSKGAPVSPAALALAL
DWPIERVSVALEQAVSTEWDDYGNVVGYGLTLRETPHTFEVDGRRLYTWCAFDTLFFPAL
IDRTAHVVSRCAATGTPVSLTVTPTAIEDIEPTGAAVSLILPQNTPDIRAAFCCHVHFFA
SAAAGQQWAATRPGIEVVSVRDAFAVGRECAERLLGATCLRNAGSTNRA*
>St6_500m_16271253
RRLAGGEPVATAALARDLGESEDRVGEILALLPSSWIEREGEGLIAGVCGLGLAATRYRL
AAGGRTLFAWCAFDCLFLPELLDQELDVASSCPVTGAEIALTVTSKGVVEARPQSTVMSF
VTPGIAARRRELRQVFCRHINFFASDEAATTRDGGDDSLILDLAAAHALAQRRNQAVFSE
VMVAAS*
>St6_967m_10012785
MSGEPVSESGLRDGFRHYLREGHFLAEAPRLVPLSLALYRRLGGGAPVERAELAGDLNLK
VEALNADLRAVPESTIDIDANGAIVAFGGLSVIPASHVFKVGGLELYTWCVFDALFLPQL
LGKSAFSVTRCPVTDTQIEISLTPTAITSSRPASPVMSIVAPDKESCCENLRGAFCNHVN
FFADETAFCDWQGDRPDVAHVSLEEAHDLARQRNQYRYVHCLEA
>St6_967m_11273139
CAIDALGIAAMCDRDVTISAACAGCRAPVRVVTSDRGRALGTVSPPGAVVWLGLAYEDGC
AANSLCRGINFYCSGDHLEASIQADMTGHRLSLDEALEAGRAIFTPMLA*
>St6_967m_12506049
MMMTPTSHAEAAGWPAVEFAGGVIIPDWGAVTTPQAQNALRAVVEAFIGPKWGGLDETES
RTHGIVLSGYALSGHAPETADVAAAAGLAIDEADSVLRRLNGRDLLILDAAGRIRGAYPF
TDGPTEHHVEAGGIAVGAMCAIDALGVGAMLECDVTVRSACRQCARSLAIHTRSHGRELD
QVEPSGIVVWSGRRYAAGCAASSLCTLQAFFCDDVHLEAWRASGSVAAEDGVRLSLPEAL
EVGRAIFGPMRMEWPSWLPTT*
>St6_967m_1304868
MDGETNQAIEEYVDSERGRLGGSEEQRCVLGLYRRLAGGESVATAALARDLGESEDRVGE
ILALLPSSWIEREGEGLIAGVCGLGLAATRYRLAAGGRTLFAWCAFDCLFLPELLDQELG
VASTCPVTGAEIALTVTPKGVVEARPQSTVMSFVTPGIAARRRELRQVFCRHINFFASDE
AAATRDCGDDSLILDLAAAHALARRRNRAVFSEVMLAAS*
>St6_967m_16028054
MKKLMDEIAESVKNRITESQLTPSEDAIRKYILREFARNGSPPSSEEITEGLRLSSVDFV
NQAIEKLQKADILLRRGNKIISAYPFSALPTSNKVILKDGHEVYALCATDALGIHFMLNE
DITVISKCPLCGKEMQIMVKGHQIDSYDTDSIIEFVSDVERYGCTAETNCPYMNFFCSKE
HLEEWRDENPPYGNGEIYSLSDVLEYGRIIFADFLK*
>St6_967m_16028055
MAEPDLQNPSSFITPEIRATYGYLTNSLWAEGRRPSNEEMAQNTKLPVDTVKAVLDGLEG
LFAIYRDDVVNQVIAAYPVAGIATAHRLVKGSGRIAYSPCAMDAATIAPTFNQDVDVLSS
CRFCGKDVRASFTGNGSKLANTSPDGIWLWLEKREPPDAFFPIVCVNTNFFCTEEHLHTW
KEQETLERIGKPISLKESFERSDEWCSYKMYKLIMEGRPWGGSALDE*
>St6_967m_2374507
MNLARHTAELVERLAMANQLEGFADLFVVLLRELSKGAPVSPAALALALDWPIERVSVAL
EQAVSTEWDDYGNVVGYGLTLRETPHTFEVDGRRLYTWCAFDTLFFPALIDRTAHVVSRC
AATGTPVSLTVTPTAIEDIEPTGAAVSLILPQNTPDIRAAFCCHVHFFASAAAGQQWAAT
RPGIEVVSVRDAFAVGRECAERLLGATCLRNAGSTNRA*
>St6_967m_3086041
MSATAVAVSAVSEERWNIALPRSVTFPNWPAVRSENAREALDAIFEAFGVKECWSGMEDT
EDDVRRAILDHYGKTGHAPSLSQLADISGLETGDLSNLVNKLKGRDLLVLDEKGEAIIGS
YPFTERDTGHRVHLNDVPLNAMCAIDALGAPAMYETDAVIEFSCRECGKPVRVTTRRGGH
ELAEVSPSEAVVWSGIRYQDNCAADSLCTVIAFFCSDRHLEAWRAANHPDIMGFRLSMDE
AVQAGKAIFMPMLADPSPQVTDVEGKDHE*
>St6_967m_3260805
KESGAIKGAYPFTERETEHRIKLGDATLNAMCAVDALGTGAMFARDFEIESSCSYCGEPV
RVTTADHGERLKSFEPDTAMVLNGIYYEGQAATSLCTVIAFFCSPAHSEQWLEGREN
>St6_967m_3519205
MPQTETDMAQREAERLEISLPSGAVFPDWSVVTSDSARASLEDTLGVLHMTKQWVDISDA
EDALRRSILNHYAKTGRAPTRSELAIFDQSSVSEIDDLLVQLAERDLIVLNPTDGVIQGA
YPFTDRKTEHRIQLGDIVANAMCAIDALGAGAMLDRDTVIESKCRHCECDIRVETKDHGR
SIHSVTPASIVVWSGIRQNDGCAADTQCQVMAFFCSDDHLETWKNDQEEPPLGHRLSLEE
GLQAGMAIFLPFLTDALTRTHEIDRKK*
>St6_967m_3999242
MSGNNTDSAKRASAVISAFPPNCFELSPEGKRMSAVLYQILAQGHPVSLEGLISSLSMSE
ETIRSILEDWSATEYDTNGDVIAFGGLSLPETSHRFEVEGQSIYTWCVWDSLFIPGILDK
PAHVRSTCPVLETEITLMVTPEGVERVFPETAVMSFLTLNSERLNESIIADFCCHIHFFA
SPDAAAYWTAERDGIFVLSIEEAFLVGQMKNMRQYREPSQVQ*
>St6_967m_6798642
MPQTETDMAQREAERLEISLPSGAVFPDWSVVTSDSARASLEDTLGVLRMTKQWVNISDA
EDALRRSILNHYAKTGRAPTRGELAIFNQSSVSEIDDLLVQLEERDLIVLNPTDGAIQGA
YPFTDRKTEHRIQSGDIVANAMCAIDALGAGAMLDRDTVIESKCRHCECDIRVETKDHGR
SIRSVTPASVVVWSGIHQNDGCAADTQCQVMAFFCSDDHLETWKNDQGEPPLGHRLSLEE
GLQAGMAIFLPFLTDAPTRTHEIDRNQ*
>St6_967m_7402909
MTVTAREAAQDTDRHTVVQGAHQPDNPAEMQILSLKKFRQLALGQPVERTILSVALGILE
TVLDERLQSYAPSVTNFDAEDAITGFSGLTIRPTRHQFEIDGRSLYAWCAFDTMFLLEIL
GRAAAVHLTCPATDWAISLTIDADCVRCASPNSAVVSMVNPSAEAAGADIRGAFCGYVNS
ENAYDSWAEDHPGPVAAFHCYSPRAWPAESVRGYWIMALRFPLVL*
>St6_967m_7788227
MATTTQHFRPSVTIRPGVEMPDWSAVASPRAEEALAAIVNLFRFADGFAGFSAQEDLVRR
TLIALYGNSGGAPSVAEIAEAAGFEQAQTKAVLEALRRRDMVVLDKESGAIKGAYPFTER
ETEHRIRLGNATLNAMCAVDALGTGAMFARDCEIKSSCRHCGEPVRVTTADHGERLKSFE
PDTAMVWNGIYYEGQAATSLCTVIAFFCSA
>St6_967m_9929339
MPQTGTDMAQREAERLEISLLSGAVFPDWSVVTSDSARASLEDTLGVLRMTKQWVDISDA
EDALRRSILNHYAKTGRAPTRSELAIFDQSSVSEIDDLLVQLEELDLIVLNPTDGAIQGA
YPFTDRKTEHRIQSGDIVANAMCAIDALGAGAMLDRDTVIGSKCRHCECDIRVKTKDHGR
SIHSVTPASIVVWSGIRQNDGCAADTQCQVMAFFCSDDHLETWKNDQGAPTLGHRLSLEE
GLQTGMAIFLPFLTDALTRTHEIDR
>St9_1175m_297838
MNLARHTAELVERLAMANQLEGFADLFVVLLRELSKGAPVSPAALALALDWPIERVSVAL
EQAVSTEWDDYGNVVGYGLTLRETPHTFEVDGRRLYTWCAFDTLFFPALIDRTAHVVSRC
AATGTPVSLTVTPTAIEDIEPTGAAVSLILPQNTPDIRAAFCCHVHFFASAAAGQQWAAT
RPGIEVVSVRDAFAVGRECAERLLGATCLRNAGSTNRA*
>St9_1175m_7891030
MATTAQHSRPSVTIRPGVEMPDWSAVASPRAKETLAAIVNLFRFTDGFTGFSAQEDLVRR
TLIALYGKSGGAPSAAGIAEAAGLEQAQTEAALEALRHRDMVVLDKESDAIKGACPLTER
KTEHRIKLGDATLNAMCAVDALGTGAMFARDCEIESSCRHCGEPVRVTTADHGERLKSFE
PDTAMVWNGIYYEGQAATSLCTVIAFFLFARTFRTMA*
>St9_1175m_10344218
LILDAAGRIRGAYPFTDGPTEHHVEAGGIAVGAMCAIDALGVGAMLECDVTVRSACRQCA
RSLAIHTRSHGRELDQVEPSGIVVWSGRRYAAGCAASSLCTLQAFFCDDVHLEAWRASGS
VAAEDGVRLSLPEALEVGRAIFGPMRMEWPSWLPTT*
>St9_1175m_11839312
PTRSELAIFDQSSVSEIDDLLVQLEERDLIVLNPTDGVIQGAYPFTDRKTEHRIQSGDIV
ANAMCAIDALGAGAMLDRDTVIESKCRHCECDIRVETKDHGRSIRSVTPASVVVWSGIHQ
NDGCAADTQCQVMAFFCSDDHLETWKNDQGEPPLGHRLSLEEGLQVGMAIFLPFLTDAPT
RTHEIDRNQ*
>St9_1175m_12577695
MAEPDLQNPSSFITPEIRATYGYLTNSLWAEGRRPSNEEMAQNTKLPVDTVKAVLDGLEG
LFAIYRDDVVNQVIAAYPVAGIATAHRLVKGSGRIAYSPCAMDAATIAPTFNQDVDVLSS
CRFCGKDVRASFTGNGSKLANTSPDGIWLWLEKREPPDAFFPSVCVNTNFFCTEEHLHTW
KEQETLERIGKPISLKESFERSDEWCSYKMYKLIMEGRPWGGSALDE*
>St9_1175m_13185205
GDIVANAMCAIDALGAGAMLDRDTVIESKCRHCECDIRVKTKDHGRSIRSVTPASVVVWS
GIRQNDGCAADTQCQVMAFFCSDDHLETWKNDQEDPPLGHRLSLEEGLQAGMAIFLPFLT
DALTRTHEIDRNQ*
>St9_1175m_16088150
MDGETNQAIEEYVDSERGRLGGGEEQRCVLGLYRRLAGGEPVATAALARDLGESEDRVGE
ILALLPSSWIERESEGLIAGVCGLGLAATRYRLAAGGRTLFAWCAFDCLFLPELLDQELG
VASTCPVTGAEIALTVTPKGVVEARPQSTVMSFVTPGIAARRRELRQVFCRHINFFASDE
AAATRDCGDDSLILDLAAAHALARRRNRAVFSEVMLAAS*
>St9_1500m_94357
MTATQPSGTPATGADAERVEIAIRPGVTTPDWSVVTSGTVRAALGAIFETCDWKQRWAGL
DAAEDRTRRAILEAYRRTGRAPSTNELALWTGFTPGQVRDLVAKLKARDMVILDREGKNL
IGAYPFRDWGTEHRVQLGEAVLLAMCAIDALGAGAMLRTDVVIESACRFCGAPIRIETHD
DGKALSTCSPVSAVVWSGIQYSNRCAADSLCAVMAFFCTDDHLDLWRDGWDTKPRGFRLS
MNEGLQMGKAIFMPLLAMEETEKP*
>St9_1500m_164911
MATTAQHSRPSVTIRPGVEMPDWSAVASPRAKETLAAIVNLFRFTDGSTGFSAQEDPVRR
TLIALYGKSSGAPSAAEIAEAAGLEQAQTEAALEALRHRDMVVLDKESDAIKGACPLTER
KTEHRIKLGDATLNAMCAVDAFGTGAMFARDCEIESSCRHCGEPVRVTTADHGERLKSFE
PDTAMVWNGIYYEDQAATSLCTVIAFFLFARTFRTMA*
>St9_1500m_730590
AEAAGRPAVAFPGGAIIPDWGAVTTPQAQNALRAIVEAFIGHKWDGPDETERRTHGIVLS
GYAANGHAPATAHVAAAAGLTRDEADSVLRRLAGRDLLVLDAAGRISGAYPFTDSPTEHH
VAAGGLSAGAMCALDALGRGAVRERVVAVRSACRHCRRPLVIRTRSHGRELDQVEPIGIV
VWSGHRYAAGCAASSLCTLQAFFCEDVHLETWRANSPAAGQEGVRLSLAEALEIGVAIFA
PMRMEWPSWVPTT*
>St9_1500m_3054340
MDGETNQAIEEYVDSERGRLGGGEEQRCVLGLYRRLAGGEPVATAALARDLGESEDRVGE
ILALLPSSWIEREGEGLIAGVCGLGLAATRYRLAAGGRTLFAWCAFDCLFLPELLDQELG
VASTCPVTGAEIALTVTPKGVVEARPQSTVMSFVTPGITARRRELRQVFCRHINFFASDE
AAATRDGGGDSLILDLAAAHALARRRNRAVFSEVMLAAS*
>St9_1500m_5886794
AKTGRAPTRSELAIFDQSSVSEIDDLLVQLAERDLIVLNPTDGVIQGAYPFTDRKTEHRI
RSGDIVATAMCAIDALGAGAMLDRDTVIESKCRHCECDIRVETKDHGRSIRSVTPASLVV
WSGIHQNDGCAADTQCQVMAFFCSNDHLETWKNDQEDPPLGHRLSLEEGLQAGMAIFLPF
LTDALTRTHEIDRKQ*
>St9_1500m_5935204
MSATAVAVSAVSEERWNIALPRSVTFPNWPAERSENAREALDAIFEAFGVKECWSGMEDT
EDDVRRAILDHYGKTGHAPSLSQLADISGLETGDLSNLVNKLKGRDLLVLDEKGEAIIGS
YPFTERDTGHRVHLNDVPLNAMCAIDALGAPAMYETDAVIESSCRECGKPVRVTTRRGGH
ELAEVSPSEAVVWSGIRYQDNCAADSLCTVIAFFCSDRHLEAWRAANHLDIMGFKLSMDE
AMQAGKAIFMPMLADPSPQVTDVEGKDHE*
>St9_1500m_6304898
RGRAPEIGELAEDLELPSDTVADHLSALRKKDLVVFDTAQGRLVGAYPLTERQTEHRIEI
GGQQIHAMCAIDALGTAAMFRQDIRITSSCRASGAPITTETADAGTRIKWADPDSAIAWS
GIQVSDGVAADSLCTVLAFFSSAEIFEAWRAGEHPHTPGCRLSLAEGIEVGGAIFKPFLA
GTGPGA*
>St9_1500m_6599804
DEDRVRRAVLRHYLAAGVAPSVDELATATDFSPDVTADVVGRLARRDIVALDHAGQAIAG
AYPFTNRDSGHRVRIGATTVNAMCAIDALGIAAMCDRDVTISAACAGCRAPVRVVTSDRG
RALGTVSPPGAVVWLGLAYEDGCAANSLCREINFYCSGDHLEASIQADMTGHRLSLNEAL
EAGRAIFTPMLA*
>St9_1500m_7529936
MRTWCAWDSLFVPPLLNPSVVIESKCPSTHQAIEVTANGDGIESSDPAGAVVSIVLLDPD
KHDVSSLEAIWGSFCHQVYFFPSRQEAERWAAERDDIAILTVDEAYELGKRVFSELNCYA
*
>St9_1500m_7821857
MNLARHTAELVERLAMANQLEGFADLFVVLLRELSKGAPVSPAALALALDWPIERVSVAL
EQAVSTEWDDYGNVVGYGLTLRETPHTFEVDGRRLYTWCAFDTLFFPALIDRTAHVVSRC
AATGTPVSLTVTPTAIEDIEPTGAAVSLILPQNTPDIRAAFCCHVHFFASAAAGQQWAAT
RPGIEVVSVRDAFAVGRECAERLLGATCLRNAGSTNRA*
>St9_1500m_12498508
KDLVVFDTAQGRLVGAYPLTERQTEHCIEIGGQQIHAMCAIDALGAGAMFRQDIRITSSC
RASGAPITIETADGGTRIKRADPDSAIVWSGIQVSDGVAAGSLCTVLAFFGSTEVFEVWR
SREHPHTPGYVLSLAEGLEVGGAIFNPFLAGTG*
>St9_1500m_12546130
TSIIQMSERDDEGNMVGTFGLSQKKHPHKFQVDGSVLSTWCAWDSLFLPARLGKTAHVES
PCPETKETLRLTITPEKVESYMPRSAVLSIVLPAARENGPESIEQIWGALCHHVHFFATP
EAAKKWFEGKDLNPVMLSVEDGFELGRLAFEELPLPPSGGDMATAQPIVEAP
>St9_1500m_13936869
MTANTRETAQDTDRHPVFQGTQQPDNPAEMQILSLELFRQLALGQPVGQPALGAAPGLSE
TVIGERLQSYAPSVIDFDSADAITGFSGLTTRETRHRFEIDGRTLYAWCAFDTMFLPEIL
GRAAAVRSTCPATDRLISLTIDADGDRGASPETAVISMINPSAEEARADIRGAFCGYVNY
FASESAYDSWAKEHPGATFLTLEDAHVKGRERNANRYKDVPDLLRRPGAAN*
>St9_1500m_14436785
MTEPDLQNPSSFITPEIRATYGYLTNSLWAEGRRPSNEEMAQNTNLSVDTVKAVLDGLEG
LFAIYRDDVVNQVIAAYPVAGIATVHRLVKGSGRIAYSPCAMDAATLGPTFNQDVDVLSS
CRFCGKDVRASFTGNGSKLANTSPDGIWLWLEKREPPDAFFPIVCVNTNFFCTEEHLHTW
KEQETLERIGKPISLKESFERSDEWCSYKMYKLIMEGRPWGGSALDE*
>St9_1500m_14811825
EAALGAILEIFHFDDCFRKFDATVDLVRCTLLTLYGELGRAPSSVEIAMAAGLEQDQIES
ALAALRRRDLVVLDEQSGAVKGAYPFTERETGHRIKFAGTTLNAMCAVDALGAGAMVASD
CEIKSSCRQCGAPVSVTTADKGERLSAVVPQTSVVWNGIHYEGQAANSLCTVIAFFCSPA
HLEQWLEAREGSKGFRLSVDEAMQVGKALFRPVLAESRKHRMIELNSTIT
>St9_200m_3871002
MLRGITCGGTTMNLARHTAELVERLAMANQLEGFADLFVVLLRELSKGAPVSPAALALAL
DWPIERVSVALEQAVSTEWDDYGNVVGYGLTLRETPHTFEVDGRRLYTWCAFDTLFFPAL
IDRTAHVVSRCAATGTPVSLTVTPTAIEDIEPTGAAVSLILPQNTPDIRAAFCCHVHFFA
SAAAGQQWAATRPGIEVVSVRDAFAVGRECAERLLGATCLRNAGSTNRA*
>St9_200m_5601657
MATYDELLGTSPVERALARLRGALPLQAMRDGCDDGAKELHRRLLQHWLESGVPLKKKAM
EESEPTAAARAQLEKSGLVIFSPETGEVTGAYPFTTLGGRKKHRVLIAGGKELRAMCALD
ALAVGPIAGLEVTIRSQCDVTGDAVAVQMAGKRLHAKSAALSTFVGIGFAAAVEGGCCAT
TLCSHIVFLKDAKIAEQWRDESAPPEGSEGGGQSGREIFCLEDAVQIAQEMFQPFEAALR
DPSAPMETEGEAEAEQSGAEEDAGAAVTQVDDAEETEFQLLGTRPTAEYFGQLESGTSST
FHGTDMLESEDEYVDEQYLANGTWGSFEGVPNFGRTAAQQQGPDALSGAPTADANDASAA
RPAGAQAEGGAGKAEQNTAEKEVTTLHWFRTRVHAKDVQRLVVASFASGCDPNSLYP*
>St9_200m_8436375
MAIAEAVRRLHDILPLRGRHQQLDPELLEVHKAILRSFVERGYPLGKKEIADMLSDTDVT
TALVRLREDDLLILNPESGEPIGAYPMTMENTPHRLVVNGHQIHAMCALDALAVSPMFGM
ATQIDSRCHISEEPIYLRQRGMEILEAQPSLDVHVGIRWQTPTTCAAHSLCREMIFLGDR
NRTKEWQGSETESRQVFPLHEAIEFAAAFFVPLIED*
>St9_200m_12057385
MIVDLERYTAKLVERLTTAGRSEDFGALFVALLRALAKGKPVSPAALASTLAWPLERVTT
ALAEAVDIEWNDDGNVVGYGLTLRETSHRFEVDGRCLYTWCAFDTLFFPALIDRTAHVVS
RCAATGAPITLTVAPEGIRYVEHAGVAVSMLLPQEDARHIRAAFCCHVHFFASTDVGHAW
ASTPPGVDIVDVHAAFEVGRKCAQALLLAV*
>St9_500m_6281895
MATYDELLGTSPVERALARLRGALPLQAMRDGCDDGAKELHRRLLQHWLESGVPLKKKAM
EESEPTAAARAQLEKSGLVIFSPETGEVTGAYPFTTLGGRKKHRVLIAGGKELRAMCALD
ALAVGPIAGLEVTIRSQCDVTGDAVAVQMAGKRLHAKSAALSTFVGIGFAAAVEGGCCAT
TLCSHIVFLKDAKVAEQWRDESAPPEGSEGGGQSGREIFCLEDAVQIAQEMFQPFEAALR
DPSAPMETEGEAEAEQSGGEEDAGAAVTQVDDAEETEFQLLGTRPTAEYFGQLESGTSST
FHGTDMLESEDEYVDEQYLANGTWGSFEGVPNFGRTAAQQQGPDALSGAPTADANDANAA
RPAGAQAEGGAGKAGQNTAEKEVTTLHWFRTRVHAKDVQRLVVASFASGCDPNSLYP*
