# Supplementary material for: Distribution and function of prokaryotes involved in mercury methylation, demethylation, and reduction in the western North Pacific Subtropical Gyre
Source: Front Microbiol. 2026 Jan 22;16:1642479. doi: 10.3389/fmicb.2025.1642479 (PMC12874090; doi:10.3389/fmicb.2025.1642479)
Supplement: Supplementary file 5 [file Data_Sheet_5.FASTA]

>ISO_0001_Desulfovibrio_desulfuricans_ND132_Desulfovibrionia_Desulfobacterota
MDGFARTAAGPVPRVRTYLRRDDRVGDLRARLGTNRHDFKVVPGLYCVGEPDRTSPVLVTANYKLTFDTLRERLTSIDAWLLVVDTRGINVWCAAGKGLFTASEVAFSVNAVRLHQVVEHRELILPQLAATGVAAREVERICGFKVLWGPIRARDLPAFLRNGNKADEAMRGVTFTLRERAALIPVELYQLRKPLFAAIPLLFLLSALGPDLFSPPALWQRGISAVTATLVGALAGSVLVPLFLNRLPWRQFWPKGALVGGAAGTLAALYLPVHGWADPLALTLWATAVASWQAMNFTGSTPYTSPSGVEKEMRRGMPLQALAALAAAGLWLAGPFLG
>ISO_0002_Geobacter_sulfurreducens_PCA_Desulfuromonadia_Desulfobacterota
MPVISTQLAMRDTLGAWQARWGIGRMSYLVPPGLYAIGAPGPGTPVVVTANYKMSYDSVRWELAGRDIWLLVLETHGINVWCAAGKGTFGTDEIVKRVGLTSLSRIVNHRTLLLPMLGAPGVAAHLVRQRTGFKVRYATIRAADLPAYLDNGMIATSAMRQLTFTTVERLVLTPIELVAACKWGLPVMALIVLAAGFSDGAFSPERAVPAAIAWGATIATGAVGAPLLLPWLPGRSFAVKGASLGLLLAALLVWSGRGMVSLHEVAALFFITPAVCSFLALTFTGSTPFTSRSGVKKEMRVALPVMTAALVAGLTSWLFGSFLLS
>ISO_0003_Desulfacinum_hydrothermale_DSM_13146_Syntrophobacteria_Desulfobacterota
MDQPFVIGRVETAAGTIPQVSSQLTGRDRWGTVKARWGVGRMHYTVDPGLYALGEPGSEAPVLVSANYKLSFDHLRSALKDRCAWILVLDTKGINVWCAAGKGTFGTDELVFRVQASGLDRVVNHRLLILPQLSAPGVAAHKVRSRCGFKAVFGPVEARDLPAFLDAGMQATPTMRRKRFGLYDRMVLIPVELVHAFKWLALAAVIFFALAGALGTGSFAAAAAVFGLGPVTAMTTGVFAGAVLTPLLLPWLPGRAFAAKGIWAGLLATALLWPLGPGRASGVLDAVSWILGTVSVAAYLGMNFTGASTYTSLSGVKKEMRWAVPLEIAGFAAFVGLWLTARWTS
>ISO_0004_Desulfobulbus_propionicus_DSM_2032_Desulfobulbia_Desulfobacterota
MTGFIDTPAGPVPQVTTTRSSRDLWGTIGARIGIIRRNYKVAPGLYAVGSPGNQSAVLVSANYKLSFDALRHQLGGLDAWLLVVDTRGINVWCAAGKGTFSTWEVIDCVQRYRLNEVVAHRELILPQLAAPGVSAQAVRKGCGFTVLFGPVRAADLPAYLGQGNRCDEAMREVTFPLADRAVLIPVELFLLAKPLLAMLILGFLLSGISPTIFSLTAALERGEALLAATGLGMLGGAVLTPMLLPWLPGRQFWLKGVWAGLPAALGAWLLLAARLAAVEQVALISWVLSLSSYLAMNFTGSTPFTSPSGVEYEMRRGLPVQLAATCLALVLWLASPFLH
>ISO_0005_Desulfococcus_multivorans_DSM_2059_Desulfobacteria_Desulfobacterota
METSAGPVPRVETAVSLRDKLGTVKTRLGIGRYNYKVVPGLYCVGTPGPESPVLMTANYKLTFDALRKELGGLDAWILAADTRGINVWCAAGKGLFSTEEVVRRVNRSRLAEIVSHRELILPQLSATGIAAHQVKKICGFKVIYGPIRAADIPAFIQAGKTADQAMRTVTFTFRERAVLTPVEILLLRKALAVVIIATLFLSGFGPGIFSMDAALSRGIPAVCATLFGILAGAVIVPFLLPHFPWREFWISGALAGIVAGVANTWLFNGRLDAWESLSLMLWTGAVGSYLAMNFTGSTPYTSPSGVEKEMRRAIPAQVAAGLIAVAVWFAAPFFG
>ISO_0006_Desulfomicrobium_baculatum_DSM_4028_Desulfovibrionia_Desulfobacterota
MDDLAGYRIEPYVDGFLPTAAGRIPRVRTSPTAWDRLGTCRARLGLDRNNYTVNPGLYAIGQPGPEAPVIVTANYKLTFDTVRFTLPGRDLWLLVTDTRGINIWCAGGKGTFNAAGIAEQVRKTGLERIVSHRRLILPQLGANGVRVRDLRKACGFEAVFGPVRAEDLPRYLDRGEDEAMREVTFSLKERAAVIPVELVLGWKIILASFLVAAVLSLIGPDFSVQAIRQRWILAACATGFGLAAGAILFPLLLPVLRTRLFSLGGAGLGLALSVLLPAIFPQLSWAAVTGAGLWTMSLASWLALNFTGSTPYTSPSGVEKEMRKAIPVLAGGTLLAAILFVTGNFL
>ISO_0007_Desulfomicrobium_escambiense_DSM_10707_Desulfovibrionia_Desulfobacterota
MDDLPGYRIEPYVEAFTPTAAGRIPRLRTSPTAQDRLGTCRARLGLDRNHYTVNPGLYAVGAPDPGSPVVVTANYKLTFDTVRFALTGRDVWLLVVDTRGINVWCAGGKGTFSAAGIAEQVNKTGLDRVVSHRRLILPQLGANGVRARDLRKACGFEAVFGPVRAEDLPRYLDHGIDEAMREVTFSMRERAAVIPVELVLGWKIILASFLVAAALSLIGPDFSMQAIGQRWILAASATGLGLAAGAVLFPLLLPALRTRLFSLGGAGLGLALAVLLPAIFPEQSVTQIMGAGLWTVVMSSWLGLNFTGSTPYTSPSGVEKEMRKAIPLQAAGTLLAAILFVIGNFT
>ISO_0008_Desulfonatronospira_thiodismutans_ASO3-1_Desulfovibrionia_Desulfobacterota
MSTPAGLVPRVSPRLSLQDRIKAALARLGPGRDHYRMAPGLYALGDPDGQSPVLVTCNYKLTFDILRRELAGLSCWLLVVETYGINVWCAAGKQSFNAGEVARQVKNAGLEQVVNHRTLVLPQLAAPGVAGHKIRGLCGFKALFGPVEIRDLPYYLDNKMQAADDLRRIKFPLGQRLLVALVEVYGARRFMLWALLACMLLAALGPGGFSLQGTALSGLGAWAVVWTGFIGGVFLVPVFLRQLYFRAFAAKGLLAGALTGFVLAVAVPGGFLQGLAATAACMAFTSWFAMHYTGSTTFTSLSGVDREMRRYMPVQGALILVAVGLWLGSGWLGPLAGGA
>ISO_0009_Desulfovibrio_aespoeensis_Aspo-2_Desulfovibrionia_Desulfobacterota
VDTPVGPVPRVRTRLLARDRLQTATVRMGYGRYDYKVVPGLYCVGTPTSDSPVIVTGNYKLTFDAVRRELSDLDAWLLVADTRGINIWCAAGKDLFSTDEVAYSVTRTRLAEVVAHRRLILPQLGATGVAGHAVRRQCGFSVLWGPVRAADLPAFIQSGNTPDEAMRTVTFTLRERAELIPVELFILGKPLGLTLLAAFLLSGIGPGIFSPGAAWARGLAAACATLAGIAAGGVAVPLLLPRLPWQSFAPKGALVGVATGALNALLFAQTLGLLESAALILWTTATASYLAMNFTGSTPYTSPTGVELEMRRAIPIQAGAALCALILWIAAPLI
>ISO_0010_Desulfovibrio_africanus_Benghazi_Desulfovibrionia_Desulfobacterota
MSPIGFAGDRPGYRQERFVLGWHATSLGPVPQVATHLSAADRLGGVGVRWGIGRGRYRVIPGLYAVGSPGAQSPVIVTANYKLTFDALRKELSGLGAWLLVLDTKGVNVWCAAGKKIFSAEEIVRRVRACGLERLVAHRTLVLPQLAAPGVAAREVRRGCGFKAVFGPVCASDLKAFIAADMQASPEMRRVSFGLWDRLAVAPVEIHNARRKALYAALILLVLAGLGPGVWSLGRMLDRWPAAFGSLVLGFFGGAFIMPALLPWLPFRAFALKGGLAGLAMGTLAAALFAGGLGWLDGLAMILAATVVGSWYGLNYTGSSTFTSPSGVERELRRYMPAQAVLTLAALIAWLVSPFAA
>ISO_0011_Desulfovibrio_africanus_Walvis_Bay_Desulfovibrionia_Desulfobacterota
MGLVPQVATHLSAADRLGGVGVRWGIGRGRYRVIPGLYAVGSPDAQSPVIVTANYKLTFDALRKELSGLNAWLLVLDTKGVNVWCAAGKKTFSAEEIVRRVRACGLERLVAHRTLVLPQLAAPGVAAREVRRGCGFKAVFGPVCASDLKAFIAADMQASPEMRRVSFGLWDRLAVAPVEIHNARRKALYAALILLFLAGLGPGVWSLGRMLDRWPAAFGSLVLGFFGGAFIMPALLPWLPFRAFALKGGLAGLAMGTLAAALFAGGLGWLDGLAMILAATVVGSWYGLNYTGSSTFTSPSGVERELRRYMPAQAVLTLAALVAWLVSPFAA
>ISO_0012_Desulfovibrio_alkalitolerans_DSM_16529_Desulfovibrionia_Desulfobacterota
MSGWLQTPAGLVPRVRFDWAASDRLGALAVRMGIGRDSYRIAPGLYALGEPDAQSPVIVTCNYKLTFDILRRDLAGHSCWLLVIETYGINVWCAAGKRSFSTAEVAARVRATGLERIVEHRRLVLPQLAAPGVAARKLRGLCGFGAVFGPVRSRDLPAFLGAGFTAEPSMRRAEFPLGERLTVALVEMHAARKFMAWTLALCLVLAALGPAWKGGFSVMGLLAVGLGAFAMTLAGFVGGTFVTPALLRLLPGRAFAAKGLLAGAAVGLPLAVLLARSVPEGLAALSICAAFSSWFAMHYTGSTPFTSLSGVDREMRRYMPAQGLLAFLAVMLWLGWSWFGGPAAGGS
>ISO_0013_Desulfovibrio_sp._X2_Desulfovibrionia_Desulfobacterota
MRAWPFVEGWIETPAGPVPRVRSAWRGRDRLGALAVRLGIGRDSYRIAPGLYALGAATPESPVLVTSNYKLTFDTLRRALPGRACWILVVETYGINVWCAAGKRTFSTEEVADRVRAAKLEQVVSHRRLVLPQLCAPGVAAHRLRRLCGFSGVFGPVRAEDLPAFLDAGMTAGEALREVRFPLAERLAVSFVEIRANRRLTLAVALCCLVLAALGPGGFTVSGTLRAALGGFAVFAAAFAAGVFLVPALLARIPVRAFAAKGLVAGGAVGLALASVLAHGLPDGLAAVCAAMAFASWFAMNYTGSTPFTSLSGVDREMRRYMPLQAGLLLAAVLLWLVPCWFSIGSGGA
>ISO_0014_Geobacter_bemidjiensis_Bem_Desulfuromonadia_Desulfobacterota
MNDKVPGFIRWYPAGQGQVPQLSTSLTAADRLGACKARWGINRMHYLVPAGLYAIGAPDAEAPVVVTANYKMSFDLVRKALAGRNVWLLVLETFGINVWCAAGKGTFGTDELVRRVAATALSGVVSHRRLILPILGAPGVSAHQVKRRSGFDVAYAAIRADDLPEYLDNGGRTTASMRELSFNWYERLVLVPVELVLVLKPSLPVALFLYLAAWLAAGPGAAATVVAGYAGAVFTGVAAAPVLLPLLPSRSFAVKGGAAGLVYTLLFRLAAGGEGWSLPVTLAAFLAFPAVTSFYTLNFTGCTTYTSKSGVKKEMRLGLPVLGGAILAALLLVTVGRMLS
>ISO_0015_Geobacter_daltonii_FRC-32_Desulfuromonadia_Desulfobacterota
MPQISSDLRFDDLIGRWKARWGIGRMSYLVPPGLYAIGRPTGSDQVVVTANYKMSFDIVRNELAGRNVWLLVLETHGINVWCAAGKGTFGTEELVHRLEATGLARIVTHRRLLLPILGAPGVAAHQVAQRTGFSIVYATIRASDLPRFLDNGQVTTPDMGKLTFSLYERLVLVPVEVMHSLVPTAVIILCLFLCGTLFGGATSGLQAAIAYLGATLAGLVATPLLLPWLPGKSFSIKGTVTGVLWCILWYFAGNGATWGLPATIGAFLALPAVSAFYALNFTGCSTYTSRTGVKREMRRALPLMGGAVALGVLLFVAGKICVIC
>ISO_0016_Geobacter_metallireducens_GS-15_Desulfuromonadia_Desulfobacterota
MPIVSTEFRFADRLGAWKARWGIGRMSYLVPPGLYAIGSPGPEDPVVVTANYKMSYDLVRRELSGRNVWFLVLETFGINVWCAAGKGTFGTDELVRRVGMVKLATVVKHRALILPILGAPGVAAHQVARRSGFRVHYATIRAADLPEYLDNGMVTTPEMRQLTFTTRERLALTPIELVTTGKWVVPFVALLVVLSIVPGGLLSSPTLVSSLVLFVGTVLAGAVAAPVLLPWLPGKSFAVKGAVAGCCWAVLFIGVGRGATGWLDAMALFLTVPAVTAFLTLNFTGSTPFTSRSGVKKEMRLGLPMMAVSLLAGISLWIAARFF
>ISO_0017_Syntrophus_aciditrophicus_SB_Syntrophia_Desulfobacterota
MMKDSEKPGKSDMSEQRKPVMIFPMIQPGFTAGRMGREVPLNLPAITQSFVVDTLSTAVGMVPVVDSRLTRQDHVGSLKARFGIGRMNYRVDPGLYALGRPDESAPVLVSANYKLSFDCLREALPGRTAWILVLDTNGINVWCAAGKGAFGTEEVVRRLRSSGLEKLVKHRRLILPQLGASGVAAHEVRKQTGFAVSYGPVEARDLPAYLDAGMKATEAMRRKNFPFRDRLVLIPMECLPALKPLFLLTLFFLIAGGIVQGPRWTVEPTLNSGIFMTFALLGAFFAGTIFTPAFLPWLPGRAFSAKGLCPAWIVVLILLESRLTFPLSLPRVLESFSVLFLVPAAASYWAMKFTGSTPITSLSGVRKEMRRALPLQIAGALIGLGCWAAAKLLRVL
>ISO_0018_Methanocella_paludicola_SANAE_Euryarchaeota
MAESISVSKIVRTTSTLTLKDRLDHFMTRWGYRRAYHRVEPGLYSLGNPTAESPVLVTANYTLSFDALRSNLKDVDCYILVLDTKGINVWCAAGKGTFGTDELMNRIKATGLEGAVSHRKVILPQLGAAGVSAFSLKEWCGWNVEYGPVRAEDLPEYLKTHRATPAMRKVLFGLWDRIQLIPVELVSVFLAMAAASIILYFIMGLTAALAALACVLAGVVLFPVLLPYIPVKDFSAKGLILGLLVALQFAYIAFTAPGSATLNAVAAAGYLLAMPPVTAYLALNFTGCSTFTSRTGVRREIFTYIMPMAVMFGLGALIFIGLNVARFMGVA
>ISO_0019_Methanocorpusculum_bavaricum_DSM_4179_Euryarchaeota
MKITETSGSCCSCSSTSGDQTCGCSWNCCQNTSIQTTTSRIIFADRLDHLLARLGWRRSEHRVEPGLYRLGDPDADSPVFASANYSLSFDALRSPLAGIDAWILVLDTKGINVWCAAGKGTFGTDELVHRIESSDLAGIVSHRTIIVPQLGAPGVSWVDVAARTKFTVEYGPVRADDLPEYLKTHTATPAMRRVEFSLRDRLVLTPVEFMHAALPALAAAAALWFLAGPVASLAAISAVLAGTVLFPLLLPVLPTRDFSTKGMILGMIVSLPFAYVFGTYPNLPVWAGVLSAAAVFLLITPVISYLALNFTGCTPFTSRTGVKKEIFSYIKVMAGMAALGVISGIILSVSRILGVI
>ISO_0020_Methanofollis_liminatans_GKZPZ_Euryarchaeota
MAQTDCDCCPESAPCDCTQGVPEVRTTDSLITLAHRLDHVLARWGVDRMGHRVEPGLYSLGRPTPASPVFVSANYTLSFDALRSALAGHDGYILVLDTRGINVWCAAGKGTFGTDEVVGQIARTGLSSVVEHRTLILPQLGAPGVSAHEVLRRSGFRVTYGPVRAADLPAFLAAGTATPEMRCVRFPFADRIVLTPMELVHAALPTLAGAVLLYLLAGLPAALGALAAVLAGTVLFPALLPFIPTRDFSTKGLVLGGVVALPFAWAVSGDPALPGWAALAPLLLMPAVTAYLALNFTGSTPFTSRTGVKREIFRYVPVMAAMALSGVVLVLLLAAARLTGAI
>ISO_0021_Methanolobus_tindarius_DSM_2278_Euryarchaeota
MDKTRDTDSRYSPESKDDAGQFIQTISLEKSSPAPEIRETTSLITFNDRLDHFLAHWGVNRMKHRIDPGIYKLGNPDADSPVFVSANYTLSFDALRSSLTGIDCYILVIDTKGINVWCAAGKGTFGTDEIVYRIRLTGLAKLVNHRNLILPQLGAPGVSAHEVKRRSGFKVEYGPVRAKDLPEYLNNHIATPEMRKVRFTFKDRLVLTPIEFIHVIKPTLIAAIILYLLSGPFAALLAIVTAFAGTVLFPVLLPYLPTHDLSIKGILFGWIVALPFGIFLAANTNMILWKEILSLLAIFLIVPAITSYLALNFTGCTTYTSRTGVKKEIFKYVPYMALKSGTGLLCLLILAIANLKEMI
>ISO_0022_Methanomethylovorans_hollandica_DSM_15978_Euryarchaeota
MTSEKNSSASCSCAPRSDKNQFITLTSKMQASEILTTTSGLTLKNRLDHVFARLGVNRTGHTVKPGLYKLGNPTSESLVFASANYTLSFDAVRLQVLTGYILVLDTKGINVWCAAGKGTFGTDELVKRIMWSGLSNIVRHRTVIVPQLGAPGISAHEVQNRSGFKVEFGPVRASDLPEYLKTHKATPEMRRVHFALKDRLVLTPVELRHAIVPTIAAAIILYLLAGPLAALAAITTVITGTVLFPALLPLIPTHDFSTKGLILGLLVAIPFTISFAANPVMPLLTKAIISLALIVTMPATTAYLALNFTGCTTFTSRTGVKKEIYRYVPIIALLAGCGILLLMILGAMRFMELV
>ISO_0023_Methanosphaerula_palustris_E1-9c_Euryarchaeota
MSVKYESVTDRSEPVAGSCTCGSTGADLSTPSEMGCCSTASVPLGSPCSPSAMMQTTSRLSSADRRDHLLARLGVDRMGHLVRPGLYELGHPDRTAQVIVTANYTLTFDAVRSALDGIDVYLLVLDTYGVNVWCAAGKGTFGTDELVRRIEATGLAGVVDHRRVILPQFGAPGVSAPEVVRRSDFRVEWGPVRARDLPAYLANHTATPEMRQVRFPLRDRLVLIPVDLRSILLMMVAGAVVLWLLAGLGTARDLVVAMLTGTILFPILLPYLPTRDFTTRGYLLGMLVMIPSVLLDLSQGGGWLVEAGRVVVDLTVFPAITAYLALLFTGATPFTSRTGVRREIFRYIRPLAGIAVVGIVTAVALRLVTGGV
>ISO_0024_Methanospirillum_hungatei_JF-1_Euryarchaeota
METSCCCSCSEPDTACSYSIPQTDSNITIANRIDHILARWGYKRSGHVVRPGLYRLGNPDADSPVFASANYTISFDTLRLNLKGFDAYILVLDTKGINVWCAAGKGTFGTDELVKRIESTGLSHIVSHRNIIVPQLGAPGISAHMVKQRSGFTVEYGPVRAADLPEYMRTGKATSEMRKVSFPIQDRLVLIPIELVHVAIPTIIISIILWLLAGPAAGVAAIAAVITGTVLFPILLPYLPTQDFSMKGFILGGVCAVPFSAMYAQSADLPEWALAAGAIVPLLIIPAVVAYLGLNFTGSTPYTSRTGVKKEIFRYVPIMAVMTGIGSVIGIVLSIFRLAGVI
>ISO_0025_Acetonema_longum_DSM_6540_Firmicutes-Clostridia
MAQTDCDCCPESAPCDCTQGVPEVRTTDSLITLAHRLDHVLARWGVDRMGHRVEPGLYSLGRPTPASPVFVSANYTLSFDALRSALAGHDGYILVLDTRGINVWCAAGKGTFGTDEVVGQIARTGLSSVVEHRTLILPQLGAPGVSAHEVLRRSGFRVTYGPVRAADLPAFLAAGTATPEMRCVRFPFADRIVLTPMELVHAALPTLAGAVLLYLLAGLPAALGALAAVLAGTVLFPALLPFIPTRDFSTKGLVLGGVVALPFAWAVSGDPALPGWAALAPLLLMPAVTAYLALNFTGSTPFTSRTGVKREIFRYVPVMAAMALSGVVLVLLLAAARLTGAI
>ISO_0026_Desulfitobacterium_dehalogenans_JWIU-DC1_Firmicutes-Clostridia
VRKRWSMLSIETNREIKIMQTSTQLTFHDRLGSWKARWGINRMNYKVEAGLYRVGDPNENSPVLVTANYKMSFDSLRKELSGLDTWILVLDTKGINVWCAAGKGTFGTTELLNRLAIVQLDRVISHRTLILPQLGAPGVSAHEITKYSGFKVIYGPVRAKDLKEFIQAGMKATPEMRKVRFSAYDRLVLTPIELVGTLKASLMIFGILFLLNLMGLGPFGLVDFYGYMGAVIIGCVLTPVLLPWIPGRAFAWKGWLLGLVWTVFVNATNGWPYDPQYSMLQALGYVLVFPAVSAYLAMNFTGSSTYTSFSGVLKEMRIAIPAIIVSIFIGCVLILVNSFI
>ISO_0027_Desulfitobacterium_metallireducens_853-15A_Firmicutes-Clostridia
MEILSREIKVTKTSTELTFQDILGAWKVRWGINRMDYRVEPGLYSVGNPNPNSPIMVSANYKLSFDMLRKDLKGLDVWILVIDTKGVNVWCAAGKGAFGTQELLNRIAIVQLGKVVSHRTLILPQLGAPGISAHEVTKHSGFKIIYGPVKAKDISAFINSGMKATVEMRAVTFHTYDRLVLTPVELVNSLKVSLMIFGILFLLDLLGIGPFGFVDFYAYMGAVIIGCVVTPVLLPWIPGRAFAWKGWLLGLIWAVLVNGLNGWPNLPQYSILRALGYLLILPPIAAYYAMNFTGSSTFTSFSGVLKEMKIALPAIIISISLGIVLVLVNSFITL
>ISO_0028_Desulfosporosinus_acidophilus_SJ4_Firmicutes-Clostridia
MLEISSSREIKITQTSSELMMRDILGSWKARWGINRMNYKVEPGLYSIGKPDKSSPVFVSANYKMSFDSLRKELSGFDAYIMVIDTKGINVWCAAGKGTFGTTEIINRIAIVQLDKVVSHRNIILPQLGAPGVVGHEVLKYSGFRVIYGPVRAKDIKDFMNAGMKAASEMRRVKFSAYDRLVLTPVELVNTIKPSLMIFGVLFLLNLIGIGPFGFVDFYGYLGSLIVGCVLTPVLLPWIPGRAFAWKGWLLGLIWAVIVNLLNGWPYAPQYGLLKALGYLLILPSLSAYLAMNFTGSSTYTSFSGVLKEMKTAIPAIIISVVLGVILILVNSFI
>ISO_0029_Desulfosporosinus_youngiae_JWYJL-B18_Firmicutes-Clostridia
MQISSRELNITPTSAQLTFSDILGTWKARWGIGRMKYMVEPGLYSLGKPDSNSPVLVSANYKMSFDKLRKELKGIDAWILVLDTKGINVWCAAGKGTFGTQELLNRMAIVQLEKVVSHRTVIVPQLGAPGISAHVVAKFSGFKVVYGPVRAEDIKQFIKSGMKATQEMRTVRFGIYDRLVLTPVELVGTFKISLMIFGVLFLLNLLGLGPFGLVDFYAYMGAVVAGCVLTPVLLPWIPGRAFAWKGWVLGFIWAIIVNILNDWNGTGASEYSSLRALGYLFLLPSISAFLAMNFTGSSTFTSFSGVLKEMRKAVPAIIISTVLGMVLILVNSFMKL
>ISO_0030_Dethiobacter_alkaliphilus_AHT_1_Firmicutes-Clostridia
MEKNKPCCAPKCCDTAQSFESQNSNFPSWVVDEIDTPIGKIPRIKTQTDFSDALGALKVRLGINRDNYKVPPGLYAVGDPTENSPVLATANYKLTFDGLRKELPGQNLWIIVLDTRGINVWCAAGKGTFGTAELIRRIELARLEKVVSHKNIILPQLGAPGVAAHEVRKNTGFKVSYGPVYAKDLPAFLQNGQATTAMRKVHFTLVDRLIVIPVELNYIFKVVPALFILLLLFNLVSPGEVDFLSSFMQSVSNLVPYVIAIVLGTVGIAALLPYIPFRSFAAKGLLLGLAWSAFTVRHYALFNFPENSLVAAANILFLTALTSFFALNFTGSTTYTSVSGVQKETLYTIPLLAVGTLIGLGLAIAYKIMLFRG
>ISO_0031_Ethanoligenens_harbinense_YUAN-3_Firmicutes-Clostridia
MESIVDETTAECSCSSGCCGSAPIPNAPYIAGLNETLVGAVPRVSTELSLRDILGAWQVRWGFGRMSYKVVPGLYSVGKPAENSPVLVTANYKLTFDSLRKELAGLSLWILVLDTNGVNVWCAAGKGTFGTDELVRRIEAAGLEKVIKHRTLILPQLGATGVAAYEVAKKSGFHVRYGPVRAHDIKAFLDNEMKVTPEMREVRFTMRNRAVLTPVDLIRWVKPLAIFFGILFILNTFGLGNFGWTELVAFFGAVVTGCVLTPVLLPWIPGRAFAFKGALLGLIWTVVVLLLCGGLPQLGIIRTLSFILLLPAVSAYTAMNFTGSSTYTSPSGVNKEMRVAIPAMLVSSILGIILLVVSLVVSGLVETIL
>ISO_0032_Methanomassiliicoccus_luminyensis_B10_Thermoplasmata
MDLFTTTSELTGRDRREHLQARLGYRRMDHRVEPGLYRLGAPNAGSPVFVSANYSLSFDALRTALKGIDGYILVLDTKGVNVWCAAGKGTFGTEELVRRIEDTGLAGVVEHRTLILPQLGAPGVAGHEVRKRTGFKVEFGPVRAADIPEYLRLGKATPEMRRVTFPLRDRAVLIPVEIKTAAPYLIVVAVLLFLIGGPLPALIAITAVLGGTALFPILLPWLPTRDFSSKGLVLGAVLAVPFALWSVAAGGEAGWVLVLYAVSMILLVSPVVAYFALNFTGCSTYTSRTGVKKEIFRWVPKMAAMAIVGVVALAVSAGSSMGWY
>ISO_0033_Methanococcoides_methylutens_TMA-10_Euryarchaeota
MNLHYLIIYIIETLLRVFPFPCQTGLIKIGDPDINSPVILTCNYHLTVEGVKRAIKGIDVYLLVANSKGINVWCSATGGRFTNHDVISVLKTSGIEEVVGHRNVILPQLAATGVEAKIIKEKTGWEVIWGPVYAKDLPLFLKDHFIKTPKMREVEFPWKQRIEMAVAWAFPISAVLAIIMIIFRSEAILPVVFLVWIISFLIFISFPVYSRFLKTEGKKIGFIFFDFGRGSLQLIIWTILMVALAIYVVLSGNFSWRFILFWGFISFIVVLILSIDLMGSTPVYKGGFQDDRLLKVILDKDKCKGVGFCEEICPRNCFEVDRKRHIATMPRADQCVQCGACIVQCPLNALYFKSPNGEIIPPETIRKFKLNLMGKRFVKVEEK
>ISO_0034_Pyrococcus_furiosus_COM1_Thermococci
VLRYILVNVVGTLLRAFPMPCRTGLVKIGNPDENSPVFLTGNYCVTVERVRRVLEREGIDCYLLVANSRDINVWCSAAGGHFTNHDVVSALKTSEIEKLVRHRNVILPQLAAVGIEARKVREKTGWNVIWGPVYARDIPEFLRNGYKKTPKMRRVEFPLTQRVEMATMWAFPFSLIAAFMAFFLWRSALIPLFLLSWLLPYAIFVSFPLYSRFLDSKKRGPGVSRYTVIFDFGKIPLIFKAAFILLLVAYGALTGGLNLEFVLRWGFASLLIILMISIDLMGSTPVYKSGLHEERLLRVALDGERCTGCGVCVDVCPRACYEVDGENHTVMMPRADKCVQCGACIVQCPFEALRFEAPDGRAIPPEIVRRFKLNLMGKRLVRVDEGRV
>ISO_0035_Streptomyces_sp._CNQ-509_Actinobacteria
MAAPTTAVTKTGTSGALRGAAQLIFRSVPFPTEPGLRVFGTPDHSSPVFVTCNFDHTVRQVSQVLERMGLDCYLLVAPTGGVNVWCASAGGHFGVDEVEAAIKLSGIDKLVDHHRLVLPRLAAPGVDPKEVRSRTGWRVVFGPIEIDDLPAWLDESFPRLVADVVEFPVRRRVEMGVGAGLWPAGLLGIPGALVAGWKAGLLILGLSYLLSVLFALAYPRLPLAPGLPQALPLGGLLGAGGAAGAWAAADGLFATVFWGVSLALMGVLIGLDFPSWSPTDVCKQQLLCFLYPATLAPPGFLPVVDEDTCIAGCDICVKVCPKGALSLKDDNQMATLLAPDDCLSCFACVQQCPVDAIG
>ISO_0036_Lentzea_flaviverrucosa_strain_CGMCC_4.578_Actinobacteria
MPVATPAVTTSPLRSATQLLFRSFPFPTEPGLRVFGNPDRTSPVFVTGNFDHTVRLVSRVLRDYDCYLLVAPTDGVNVWCASAGGHFGVDQVEAAIKLSGIDDLVDHHRLVLPRLTTPGVDPKEVRRRTGWRVVFGPIDIADLPTWLDESFPRLVSDRVTFPLRTRVEMGIGAGLWPAGLLGVPSLLIAGWKAGLAVMALSYVLSVLFAVVYPRLPTKPGLPQAIPLAAITGAIGFGAAAVLGQGLFGLIFWPVVMAGVGALVALDFPSWSPTDVCKQELLCFLYPATLAPPGFLPTVDEPACIAGCDICVKVCPKGALTLNMDSKAFLNDPDGCISCFACVQQCPVDAIS
>ISO_0037_Bradyrhizobium_sp._Ai1a-2_K288DRAFT_Alphaproteobacteria
SARRDPRGRLPDQKHRILGSELIQNGERGKPDPRRGNPGYGAMMTRIKDLGWELFHIFFRHFNFPCKLGLINVGTPGENSPVFLSGNYTLTVQRVLRKLRGIDCYLLVANSRGSNVWCAAGMNEFSEYDVIDAINVANLGNLVKHRRIIAPVYSAPGVDISAVKRETGFNIKWGPTHLDDLPRFIAAGFKRTNDMFQVKFGLQDRLEQAVSTAWCYTMTIALIGLVWPIFFFTVSGLIFFVYLFGFTLYPLFPEERHWRRTLTITALLTTAMALWALWSGWATADFLLWEGVLVAVCLLMAMDCCGSTPLHKSTIKHWLLNGDYNSHFSPVIDPSLCINCVQCILVCPCDVFAARRDAENTVVVVKPDRCEECLACFKQCPTDAIFNRSGEVKGDVKSIPNLEVLAARDWSHLKSEDRWIGAATGLRGGLPIVLEGRTTNAPTVPPRRAASESAATSLIEIGQ
>ISO_0038_Defluviimonas_indica_strain_DSM_24802_Alphaproteobacteria
CSPGCSRFHMSSIGAAAAPGPRWTRCRQWWWACFWTAPRCGAGHEQLRLDEGAGIDARALRPRHRDAQRRPDRTGLRAHRRDRRRARAAGARHRLRHGRGLLRLRRARGAGDRHRHQCRNAGGRARQAGPRGRDDRLPSACGGRDRGPFREDEPRRRGVVPGVLRNVGRGTGLRPGNRASAAGARGRDRDRGRGRAGDAPGSPAAPPAPASGGAGDLSVDPDKHPAGDGPGRADAGRGFCRCFARADAVGRVRDRTGDAAVKLSDLPGYLRDTAFRLLPHRARTGLFPIGDPGPDAPVLVTGNFTLTVRRLREALAGQAAWVLVVNSKGYNVWCAAGGGHLTHHDVISAMRVTHLADKVRRREVILPQLAATGVERRAISAATGFATRWGPARLEDLPAFLGRGSRVFNAERFMRFPAWERQEMAAIWYVPALIVLAPAIWLMLGPAAALAAAFALVSMVAALFAMLPRFNPVGPRRLPILLGFGLAGALAGWGLLAAMGDAMPWTLVVVGATNLIGTGLLFMDLAGTTPWYPSVINTGANPATITLDEARCDGSGDCVMVCPRQVLKMNGSRRKVEIRDPGQCIQCGACIVQCPRDALLFHYADGSTVEAPTIRNTRLNMLGKRREVRR
>ISO_0039_Stappia_sp._TSB10P1A_Alphaproteobacteria
SAMFEWITTKLYETFHVFFRHFNFPCALGLRRIGNPDANSPVFLSGNYTLTVHRLMKVLAPFDCYLLVANSKGSNVWCAAGMNEYNEYDVIDAINVTGLKDVVAGRRIIAPPYAAPGIDAEEVTRQTGFKLAWGPTHLDDLPAYIRANYRRSEPMTLAQFGFLDRMEQALSTALVYCMTLFPVAFFYPQYALISMGLIFLLHLTWFAFWDILPEERRWAKTLTHLGVSLAGLAGVAWYTRMPAEEVGLWAATLTAIVLLISLDGCGSSTIYKTTPKRWLKKGDYRSHFEPIIDPVKCTSCYDCIYVCPKGVLARLAKGPAVSVRPDQCIECLACVKACHDDAFYNTSQEWKGDVKSIAGLETIMTRDWQHLEAETRWIGAPLKFQGQTLVVDEQALAADGVRPVRTVQRRPALRNPEPKIDDANRAEASY
>ISO_0040_Paludibacter_jiangxiensis_NM7_Bacteroidetes
MSITASVKFHDLGLQTARIPRVSAQLTLTDKLGALKVRFGVGRDDYKVTPGLYKIGNPDSQSDVLLSANYKLSFDMLRKELGGTNLWILVVDTKGVNVWCAAGKGNFGTDVVVRGIKKTSLESVVTHRRIIAPQLSASGVAAHKVKELSGFRINFGPVLAKDIKPFIEAGYKATPAMRLVRFPMKERAKLIPVDFMYRKYKLLAVLAFLFVIAGLDRSGFLFDKMVSESAFPLITIFSAYVAGIVLTPLFLPWVPFRPFALKGAFWGLLTSWLWIVLLHPALPEAIAIGLISLSVSSFMAMNFTGSSTFTSLSGVQKEMKWAIPMQIGALALGVILFILSKLF
>ISO_0041_Marinilabilia_salmonicolor_MSL42_Bacteroidetes
MKQKNRQMIIGTVNTPIREIPQVATKLYWGAVKVRWLIGRDHYLVAPGLYATGKPDESSDVFVTANYKLSFDHLRKNLDGIDAWILVLDTKGVNVWCAAGKGTFGTSELVHRIKVTRLGKIVNHRKIIVPQLGAVGIAAHLVKSLTAVCPKPIPGTIKQSQTNINPRILGEIVDHGFRVIFGPVRAKDIKAFIQNRYQTTTEMRTVTFNFSDRIKLLTVDIVYARYKLFAAFAIMFLLSAIDPQGVNLIQAINNGLTAMILITLSYFTGILITPVVLPYIPVRMFAFKGLISGFFLSGILFLTGDLGVGYFGIAAWFLLLPAISSFMTMNFTGASTFTSLSGVKKEMKIFVPIQIFMVSTGLILYIINNLT
>ISO_0042_Marinilabilia_salmonicolor_160A_Bacteroidetes
MKQKNRQMIIGTVNTPIREIPQVATKLYWGAVKVRWLIGRDHYLVAPGLYATGKPDESSDVFVTANYKLSFDHLRKNLDGIDAWILVLDTKGVNVWCAAGKGTFGTSELVHRIKVTRLGKIVNHRKIIVPQLGAVGIAAHLVKSLTAVCPKPIPGTIKQSQTNINPRILGEIVDHGFRVIFGPVRAKDIKAFIQNRYQTTTEMRTVTFNFSDRIKLLTVDIVYARYKLFAAFAIMFLLSAIDPQGVNLIQAINNGLTAMILITLSYFTGILITPVVLPYIPVRMFAFKGLISGFFLSGILFLTGDLGVGYFGIAAWFLLLPAISSFMTMNFTGASTFTSLSGVKKEMKIFVPIQIFMVSTGLILYIINNLT
>ISO_0043_Dehalococcoides_mccartyi_DCMB5_Chloroflexi
MLQGKVGSPAVTVHQVATHLDMADRLGAIKVRLGLRRMHYAVEPGLYAIGSPTAESPVFVSANYKLSFDHLRQELEGIDGWIMVIDTKGINVWCAAGKGTFGTEEIVHRIEITRLSEIVSHRWIIVPQLGAPGVASHEVRRRSSFHVIYGPVRARDIRKFLDAGMKTSPNMRRVNFNIGDRLVLVPMELIQWGRYAFFAAVVLFLLTGLSRNGYVFSGLAGGREVALLFLAFVAGGALVPIFLPWLPGRALSWKGMTIGLLLAAVLVVVGLIPSGGIAGRLEIVAWVLLMPAIGAFMAMNFTGATTYTSLSGVKKEMRFAVPSQIVAAVLGFALWITARFF
>ISO_0044_Leptolinea_tardivitalis_YMTK-2_Chloroflexi
MPVFRTHPSAFLHTTSSLTPANHWDHILARFGYRREWHRVDPGLYHLGNPTPDSVVLVTSNYSLSFDALRSSIPGVDAYILVLDTFGINVWCAAGKGTFGTKELIHRIQDVHLDTLVRHRVVILPQLGAPGVAAHEVKKATGFRVEYGPIRAADLPEYLKTHEATPAMRTVRFPLADRAILIPVEVVGTFIPMLGAAVAGFLLGGLWLALAAVISMLAGTVLFPLVLPWLPFREFSAKGFILGILVILPFAAIKLTSISVISLQVALSLAGLFLVFPAITAFISLNFTGSTPFTSKTGVRLEMNRFIPLMAWLFGIGCVLTIIARIMSLTGAA
>ISO_0045_Geobacter_metallireducens_GS-15_Desulfuromonadia_Desulfobacterota
MPIVSTEFRFADRLGAWKARWGIGRMSYLVPPGLYAIGSPGPEDPVVVTANYKMSYDLVRRELSGRNVWFLVLETFGINVWCAAGKGTFGTDELVRRVGMVKLATVVKHRALILPILGAPGVAAHQVARRSGFRVHYATIRAADLPEYLDNGMVTTPEMRQLTFTTRERLALTPIELVTTGKWVVPFVALLVVLSIVPGGLLSSPTLVSSLVLFVGTVLAGAVAAPVLLPWLPGKSFAVKGAVAGCCWAVLFIGVGRGATGWLDAMALFLTVPAVTAFLTLNFTGSTPFTSRSGVKKEMRLGLPMMAVSLLAGISLWIAARFF
>ISO_0046_Geobacter_uraniireducens_Rf4_Desulfuromonadia_Desulfobacterota
MASELAWTDRLGGWKARWGIGRMSYLIPAGLYAVGQPTPADPVVVTANYKMSYDLVRRSLAGRNVWLLVLETFGINVWCAAGKGTFGTDELVRRIGATGLAQVVTHRRLLLPILGAPGVAAHEVAGLTGFTVRYATIRADDLPAYLDNGMVTTPAMRELTFTFRERLVLIPVELVLALKPTAAVCAVIFLLAALLGGVPAGLWTLLAYAGAVFTGIAVAPLLLPWLPVRSFAVKGALAGLAWSTGYYLLAGGGSWSVPVAIAAFLTLPAVSAFYTLNFTGCTTFTSRSGVKKEMRLALPVMGGALAVSALLLVAGLFL
>ISO_0047_Geobacter_sp._M21_Desulfuromonadia_Desulfobacterota
MPQLSTSLTAADRLGAWKARWGINRMHYLVPAGLYAIGAPDAEAPVVVTANYKMSFDLVRKALAGRNVWLLVLETFGINVWCAAGKGTFGTDELVRRVAATALSGVVSHRRLILPILGAPGVSAHQVKRRSGFDVAYAAIRADDLPEYLDNGGRTTASMRELSFNWYERLVLVPVELVLVLKPSLPVALLLYLAAWLAAGPGAAATVVAGYAGAVFTGVAVAPVLLPLLPSRSFAVKGGAAGLIYTLLFRLAAGGEGWSLPVTLAAFLAFPAVTSFYTLNFTGCSTYTSKSGVKKEMRLGLPVLAGALLAALLLVTVGRMLT
>ISO_0048_Geobacter_sp._M18_Desulfuromonadia_Desulfobacterota
MSATLTLADRFGACKARWGINRMNFLVPPGLYAIGEPDAQAPVVVTANYKMSFDLVRQALSGRDVWLLVLETYGINVWCAAGKGTFGTGELVRRIEQSGLAEVVAHRRLILPILGAAGVAAHRVKQRSGFEIAYATVRASDLPGYLDNGCVTTKAMRELRFNWYDRLVLIPVELVLVARPVVPAAALLYLAAWLLFGAAAAAAAACAFLGAVFTGVAVGPAFLPLLPTRSFAIKGAFAGLVYCALLYALAGGETWGGAATLAAFLALPAVSSFYTLNFTGCTTYTSKSGVKKEMRLGLPVMAGALFAALLFVVAGRLLA
>ISO_0049_delta_proteobacterium_NaphS2_Uncultured_Deltaproteobacteria
MSRPGLDQPFVKGTVETKAGKVPVISSQLEWTDRWGTFKARWGVNRMDYKVDPGLYALGKPDEKAMVFVTANYKMSFDRLRESLTVRNVWILVLDTNGINVWCAAGKGTFGTEELVRRIAASGLEQIVSHRELILPQLSGPGVAAHLVKKQSGFKVIYGPILSADLTRFLDGGRKATPAMRKKSFSTRERTVLVPVELVGTLKWSLVVLPCLFLAAGVAGAEGFWESALRYGLFAVIAYICGIFSGAVLTPILLPWLPGRAFSFKGLIMGIITAIVVAVFWPGNFETWAGRAEIFAWFFLIPSISAFLAMNFTGASTYTSLSGVRKEMEWAVPLEIFGVGVGLLLWILSLIAA
>ISO_0050_Geobacter_sulfurreducens_KN400_Desulfuromonadia_Desulfobacterota
MPVISTQLAMRDTLGAWQARWGIGRMSYLVPPGLYAIGAPGPGTPVVVTANYKMSYDSVRWELAGRDIWLLVLETHGINVWCAAGKGTFGTDEIVKRVGLTSLSRIVNHRTLLLPMLGAPGVAAHLVRQRTGFKVRYATIRAADLPAYLDNGMIATSAMRQLTFTTVERLVLTPIELVAACKWGLPVMALIVLAAGFSDGAFSPERAVPAAIAWGATIATGAVGAPLLLPWLPGRSFAVKGASLGLLLAALLVWSGRGMVSLHEVAALFFITPAVCSFLALTFTGSTPFTSRSGVKKEMRVALPVMTAALVAGLTSWLFGSFLLS
>ISO_0051_Desulfomonile_tiedjei_DCB-1_DSM_6799_Desulfomonilia_Desulfobacterota
MDTFAGKIPKVSSDLTFTDRFGTYKARWKIGRMKFVVDPGLYALNDPDAASPVLVTANYKMSFDSLRSALPGSSAWLLVLDTQGINVWCAAGKGTFGTDELVNRIETSGLTKVVSHKQLILPQLGAPGIAAHRVKKLSGFKVVYGPVDSSDLPEFIASGLEATPEMRTKTFTLRERAAVIPVELVSASTTALYIIPVLLILSAFGGPYGYWTNITHYGLAASAGLVAAIIAGTVLFPLLLPWLPGRAFSLKGFAIGIATSLVFIALKATITGEWPNTLEAGAWILLITVVVSYLGMNFTGCSTYTSLSGVKKEMKWAVPFQIAGIVAGIALWVSSGFLA
>ISO_0052_Desulfovibrio_africanus_PCS_Desulfovibrionia_Desulfobacterota
MSPIGFAGDRPGYRQERFVLGWHATSLGPVPQVATHLSAADRLGGMGVRWGIGRGRYRVIPGLYAVGSPGAQSPVIVTANYKLTFDALRKELSGLDAWLLVLDTKGVNVWCAAGKKTFSAEEIVRRVRACGLERLVAHRTLVLPQLAAPGVAAREVRRGCGFKAVFGPVCARDLKAFIEADLQASPEMRRVSFGLWDRLAVAPVEIHNARRKALYAALILLVLAGLGPGVWSVGRMLDRWPAAFGSLALGFFGGAFIMPALLPWLPFRAFALKGGLAGLAMGTLAAALFAGGLGWLDGLAMILAATAVGSWYGLNYTGSSTFTSPSGVERELRRYMPAQAVLTLAALVAWLVSPFAA
>ISO_0053_Desulfotignum_phosphitoxidans_FiPS-3_Desulfobacteria_Desulfobacterota
MKILPMAIRSDNSTQNPFQKKGPGLSTNNVQLMPSMNMPGLTCATEETRPMAAYDRPGYELCRYVDHFMETDAGPVPVIRPDLDKKDRLSTIAVRCGIRRDKYLVSPGLYGIGSPDPDSDVLVTANYKLTFDHLRSALEGISAWILVLDTRGVNVWCAAGKKNFSTQELVNRIQAVSLEKVVAHKRVIVPQLGATGVSARQVKARSGFRVVYGPVRACDIPEFLDKGKKADKSMRQVTFTLFERFVLTPVELHGALKISGISALVLFVLSGIGPGIFSFHGAWERGLVSLSALVIGLISGAVLTPVLLPFIPSKKFAFKGILMGGVCSLLLLPVIWDHIGSMAGAAALVIFSVMVSSHLAMNFTGATPFTSPSGVEKEMKQYIPVQVTGLMVSAGLWIYSAF
>ISO_0054_Desulfovibrio_oxyclinae_DSM_11498_Desulfovibrionia_Desulfobacterota
METPAGTVPRISSKIRFKDHFGTFLVRTGFIRTNYRVTPGVHAVGNPGPDSPVIVTANYKLTFDVVRRDLACTDVWLLVIDTRGINVWCAAGKSLFSTDEVIRKIRSSGLEKLVGHRSVILPQLGAPGVAAHEVRKATGFKVKYGPVRSSDLKAFIENGLKTTDDMRAVSFTLKERAELIPIEIVMAWRWILLALLLFVLLGGIGPWGYDVHAAWSRGWDAFLTGLAGFLGGTALAPLLMSRLPGRMFWLHGALLGAIAAACTAFMVASGPGPVLIGTAAGSFMMMNFTGSTPFTSPTGVEHEMKRGIPFQLVTALLGLALWIVMPFITGGA
>ISO_0055_Geopsychrobacter_electrodiphilus_DSM_16401_Desulfuromonadia_Desulfobacterota
MTETENCCTPKVAPTDSCCPVNAPDTVQNCCPPKSGKQSCCPPVADHRKPEYKLEGFIENWLDTPIGEIPVVARKLNRVDQFGRIAMRWGIGRNHYAVAPGIYAVGTPDAEAEVLISANYKLSFDVLRRSLGSINAWILVIDTKGINVWCAAGKGTFGTDEIIRCVKKFHLTKLVTHRRLIVPQLGAPGVAAHLVKNGCDFNVVYGPVRAQDLPAFFTYNRQATPAMRRVNFTLLDRIVLTPVEITILYRQIFYTALALLLLGGIGSQVFSTSAALIRGGSAIATGFSGLVAGAVITPVLLPWLPGRAFSLKGIWTGLAIAILLGGSLLPDAGSTIHIALLLQVTAISSYAAMNFTGSSTYTSPSGVEKEMRIAIPCQLIAVVIALGLWLWTAF
>ISO_0056_Desulfospira_joergensenii_DSM_10085_Desulfobacteria_Desulfobacterota
MDKTKQKKSEAPGPSGFSGRNLSILPSMPSQENSDLSCCGSGVREPALPGDQKPGYALCSHVEDFLPTHAGRVPIIKTRLNREDLFSTFYVRCGIGRDDYRVAPGLYAVGKPDRESEVLVTANFKLTFDHVRKNLKEVDAWILVLDTWGVNVWCAAGKGTFSTGELVSRIETSCLDKVVDHRRVIVPQLGATGVSARAVKKASGFRVVYGPIRARDIPRFLENRRKADPAMRRVTFPLYERFILTPVEIKIALKPALITAIVLILLSGIGPGVFSFSGAWERGMAAIAALVTGILAGGFVTPVLLPYLPFRAFAPKGIIIGSAASVLLLLMSTHETDSLSRILALFLFSTAVSSYLAMNFTGATPFTSPSGVEKEMKQFIPVQAGALAISLGLWIYSAF
>ISO_0057_Desulfovibrio_longus_DSM_6739_Desulfovibrionia_Desulfobacterota
MLPFVREFVETPAGPVPRVRTRPDWRDRFGTLRARLGFRNDYKIVPGLYCVGRPGPDSPVLVTCNYKLTFDALRRELGDTDAWLLALDTHGVNVWCAAAKGVLSTEEVARRVRAANLAAIVSHRVLTLPQLAAPGVSAHKLKGLCGFSVRFGPIRAGDLRAYLERGEADEAMRRVEFPLAERLVLAPVELTQRLHWLVLLCLLCFALSGLGPEGYSLSLALRRGLLACAATLTGLLAGVLLVPALLPLLPGRAFSAKGAVAGGAAFLPLALAAAGFADVWELAALGCWTVGLGSYLGMNFTGSTPFTSPTGVEKEMRRAMPLQAACLLASLILWVGAPFWGNAL
>ISO_0058_Desulfotignum_balticum_Sax-T_Desulfobacteria_Desulfobacterota
MKIRPMDTRSDNPTQDPFQKKGPGLSTNDVQLMPSMDMPGLLCASEETRPMAAYDRPGYELCRYVDHFMETDAGPVPVIRPDLEKKDRLSTIAVRCGIRRDKYLVSPGLYGIGSPDPDSDVLVTANYKLTFDHLRSALRGVSAWILVLDTRGVNVWCAAGKKIFSTQELVNRIKAVHLEKVVAHKRVIVPQLGATGVSARQVKAQSGFRVVYGPVRACDIPEFLNKGKKADKPMRQVTFTLFERFVLTPVELHGALKISGIAALMLFVLSGIGPGIFSFHGAWERGLISLSALVTGLISGAVLTPVLLPVIPSKKFAFKGILMGGVCGLLLLPLIWDHIGSMAGAAALVIFSVMVSSHLAMNFTGATPFTSPSGVEKEMKQYIPVQVTGILVSAGLWIYSAF
>ISO_0059_Geobacter_bremensis_R1_Desulfuromonadia_Desulfobacterota
MNDKVPGFIRWYPAGQGQVPQLSTSLTAADRLGACKARWGINRMHYLVPAGLYAIGAPDAEAPVVVTANYKMSFDLVRKALAGRNVWLLVLETFGINVWCAAGKGTFGTDELVRRVAATALSGVVSHRRLILPILGAPGVSAHQVKRRSGFDVAYAAIRADDLPEYLDNGGRTTASMRELSFNWYERLVLVPVELVLVLKPSLPVALILYLAAWLAAGPGAAATVVAGYAGAVFTGVAAAPVLLPLLPSRSFAVKGGAAGLVYTFLFRLAAGGEGWSLPVTLAAFLAFPAVTSFYTLNFTGCTTYTSKSGVKKEMRLGLPVLGGAILAALLLVTVGRMLS
>ISO_0060_Desulfovibrio_inopinatus_DSM_10711_Desulfovibrionia_Desulfobacterota
MFARLGGRTNYKIVPGLYCVGTPNAGSEVLVTCNYKLTVDALRHDIEGVNAWILILDTHGINVWCAAGKKTFSTVEIIHRVAMSELKCIAPEATLILPQLAATGVNAREVRKKTGFPTIFGPILSKDIPQFLANNLQADTAMRRVTFNMSERAVLIPVEITLLWKPIIIGLVLMLLVSGISPSIFSFHAALTRGYAAFLAGVAGIVAGTVIVPLFLPWLPGRAFSIKGALTGFGTGTIAAFMGDSFLAGSALVLFSTAISTYLAMNFTGSTPFTSPSGVEKEMRYALPWIAGGFVLSVLLWIISGLSA
>ISO_0061_Desulfovibrio_putealis_DSM_16056_Desulfovibrionia_Desulfobacterota
MEGFIDTPAGRVPQVKTTLERPDHVGAALVRLGIGRGRYRVAPGLYAVGSPTPESPVLVTANYKLTFDALRKELAGLHLWILVLDTKGVNVWCAAGKKTFGTQELAGRIRSTNLDKVVSHRKVIVPQLGAPGVAGHEVKTLCGFRVVFGPVRASDVTAYLNAGMKADPAMRRVSFTARERVVVGLVEFANDLKLMAQLACALFLLAGLGLDVFSLTRAWTGLWSGMAAYFLGFFAGNILTPLALPWLPGRSFARKGAETGIVAGLGAFAFGLPALASTGLWIGAVVSASWYGMNFTGSSTYTSPSGVEKEMRRAIPFQVAGLILSVVLWRLGIGGM
>ISO_0062_Desulfobulbus_japonicus_DSM_18378_Desulfobulbia_Desulfobacterota
MGTPHRDSPVLVTANYKLSFDLLRFELAEVDCWILVVDTRGINVWCAAGKGTFSTDEVVLMVKQTRIAELVSHNTLIVPQLCAGGVSSSLVKKKSGFRIIFGPVQARDLPEFLERDNTASEGMRAVTFTLMERVELIPVELYLQLKTIGFVLIAGFLFAWIGPHMFSLQAIIQRTLHLGMATLLGLLCGSVFVPILLPWLPCRQFWLKGLWPPLLVALCWGINIYPHVTIELLSLSVWMSVFSSFQAMNFTGCTPYTSPSGVEYEMRRGIPVLALLAILALLVWLVAPFVD
>ISO_0063_Desulfobulbus_mediterraneus_DSM_13871_Desulfobulbia_Desulfobacterota
MTTAPLWSDRLGTIGARLGAIRNTYLVAPGIYGVGNPQADSPLLVTANYKLSFDQLRFQLAGIDAWILVIDTRGINVWCAAGKNTFSTAELVYSLDHYQLSRLLSRRRLIVPQLSAPALCAEEVRRQSGFRVIFGPVRAADLPRFLAQGEVADEEMRTVTFSWQERAVLIPVEFFLVLKPLAAILISCLLISGLGPGFFSLEAVLSRGPLLLITTLAAICSGTVLVPLLLPWLPGRQFWLKGLLPGLLSGGLCWLFAAPLAVVEGLALLFWSLSIASFLAMNFTGSTPFTSPSGVEYEMKRGLVVQFALTGLALTLWLLAPFL
>ISO_0064_delta_proteobacterium_PSCGC_5451_Uncultured_Deltaproteobacteria
MVGSSKENEIAMFSYIFMKILESRPHRYDWGIDFLTKGQAGKTKEHVVANFVRSGMAVLDVGCGTGDLAVRAAQAGAFVTGVDISEGMLAVAQERVKENGLENKVVLHHAGVVEIDSLFDEKSFDLITSTLVMSELYAEEREWALRQLLRILKPDGKFLVVSEVRPKHFWKRAIYYALRFPLALITYLISQTGTKPVWNIADEMRQAGFEITEERYSFLESFVTVIARRSEVAQPTAVARVMKPDQDRSQIKSLFDFCGRWFPNPVVPGLRRIGTPDRDSPIFVTGNFHLTVRRVERALTSQNCYLLVVQSKGINVWCASAGGEMNTHSIITALKTSDIANLVDHRELILPQLSAPGIDTNLLKKVSGWKGKWGPVYASSLPELIANGHTKTQEQRRVRFDLPFRMEMLFAMNFLLWLFFSAIALAIHPAWAVVMTLIFWGAGFILYAGYYLLPFKSGWLKALMIAIAAIAIFFGISIHAAGSPWHYTGWMIFTSLVILSIGFDLKGIVGDQTSEAEAFLHKLGFESFGQLFLSKGVHTGFITQDKSRCVNCNTCGMVCPVSVFGIAKNKKDIIIVDDSTCLKCNGCVMQCPQKALSLS
>ISO_0065_Syntrophorhabdus_aromaticivorans_UI_DSM_17771_Syntrophorhabdia_Desulfobacterota
MSYRVDAGLYATGKPTAESPVFVTANYKLTFDLLRRAIASIDGWILVLDTLGINVWCAAGKGTFGTDELVDRIEFSRLGDVVSHRKLILPQLAGPGVAGYEVKKRSGFQVIYGPVRAEDIPEFLRQGLKAEERMRIKDFRFMERLALVPMEVVPAVKSALYAVAGLLVLCFLFAGLSTSKALGWFVIPAAAIGTSILAGAVLTPLLLPWLPGRAFSIKGFVVGILSALLVVSFIHSSGILGMGVLLVSIPAMTAYLAMNFTGSSTFTSLSGVRKEMRFALPLEIGGAGAGLLLWIIALLGG
>ISO_0066_Desulfocurvus_vexinensis_DSM_17965_G495DRAFT_Desulfovibrionia_Desulfobacterota
VLGFLPTAAGAVPRVDTRLGARDGLGTALARLGAVRDDYKVVPGLYAVGHAGPGSPVVVTANYKLSFDAVRAALEGADAWLLVLDTHGINVWCAAGKGTFGTEELVRRIGAAGLDTVVTHRVVIVPQLGAPGVCAREVRRRSGFAVRFGPVRAEDLRPWLERGGEVSEAERTVTFTLAERAVLVPVEFWLLGRMAPWVLLAAALLSGLGPGWFSFDAAWRRGVLAAAACAAGVLAGAGLTPLALPWLPGRALAFKGAVAGAACGLALALWAGAGALGGAGLALWATALGSYTGMNFTGSTPYTSPSGVEREMRVALPLQAGAVLLGAAAWIAAAFAGPGGGQ
>ISO_0067_Desulfonatronum_lacustre_Z-7951_DSM_10312_Desulfovibrionia_Desulfobacterota
MDGFITTPPGRVPRVRTCPTLWDRLGDCRARLGLDRNNYTVNPGLYAVGAPSPDAPVVVTANYKLTFDTVRFALHGRNAWLLVADTRGINVWCAGGKGSFNAEAVAVQVRKAGLDRVVSHRRLILPQLAANGVRLRDVRKATGFEAVLGPIRAEDLPRFLDQGPDEAMREITFTFRERLAVVPVELVLGWKMILAVLAAAAVLGLIGTEFAPGAVFQRWAVAATATLFGLLGGTVAFPLLLPRLPTRLFSLAGAGLGLIPALALPLLFPTPAWPVLAGAGLWTMTLSAWTALNFTGSTPYTSPSGVEKEMRAAIPILAGSTVVSVICFIWGNLQ
>ISO_0068_Deferrisoma_camini_S3R1_Deferrisomatia_Desulfobacterota
MTETDPCCSPAPPGDSLPMAEACCPPPGSTALAMAEPCCGSAAEAVGPRWADRERPGYRIWPFVDEWIETPVGDVPVVSTRLGKGDVLGRWAMRWGIGRDRYRIAPGLYAVGRPTPDSPVVVTANYKMTFDLVRKDLGGVNAWILVLETWGINVWCAAGKGTFGTDELVARVRKAGLDRVVSHRTLVVPQLGATGVAAHEVRRRCGFRVVYGPVRSRDLAAFLRAGMKASPNMRRVTFSLWERLVLTPVELRVILMRPSLALAALLLVLGGIGPGGYSLAGALVRGGAAVGTLAAGVLAGAVAAPVLLPWLPGRMFAVKGVWTGLGAALVLAARFGTRLNGWGLMALVLAVTAASSYCAMNFTGSTPFTSPSGVEAEMRRALPWQIGAAGLALVAWMVSAWSL
>ISO_0069_Desulfonatronovibrio_hydrogenovorans_DSM_9292_Desulfovibrionia_Desulfobacterota
MSWKDKIGGLGARTGIIRDNYRICPGLYALGQPDQDSPVLVTCNYKLTFDILRKQLGGGSFWILVVETYGINVWCAAGKKSFNTQEVARQVHKSLLDKIVKHRTLIIPQLAAPSVAAHKLKKMCGFKGVFGPLRIEDLPEFINKGMQAGPGMREVVFPLNQRLEVALVEVYGARKFLFWAFVVCLILAALGPGGFSFSGVLLSGLSAFTVVMIGFLTGTFIVPALLPWIPFRSFAAKGIAAGMSVGAILTLVLAGSLAEGFAAMAGSAAFASWFAMHYTGSTPFTSLSGVDQEMRLFMPVQGVMLGLAVLAWMGEAWFRLIVG
>ISO_0070_Pelobacter_seleniigenes_DSM_18267_Desulfuromonadia_Desulfobacterota
MAPVVVTANYKMSYDLVRSTLRGRNVWILVLETYGINVWCAAGKGSFGTRELIGRIQSTALKELIDNRSIILPILGAPGIAAHEVTRATGFRIRYAAIDIADLPEYLDNGLVTTPEMRKLIFSLRQRLVLIPVELIHSLQFSLPASVVTFLVGWWFRGASFGLAAAAALCGAVLTGTVLLPILLPWLPGPSFAFKGMLLGLLGSACWAWAMWPGFSPAAIAAAVLVLTSISSFYAMNFTGSTPFTSRSGVRKEMNIALPVMLAALLCAALLCGWALFS
>ISO_0071_Desulfohalovibrio_reitneri_L21-Syr-AB_Desulfovibrionia_Desulfobacterota
VRGWLRTPAGLVPRLATGADWRGRVENLALLLGHRRGTARIPPGLYAVGRPDADSPVLVTCNYPLTANVMRRRLGGVDAWVLVIETLGVNVWCAAGKGTFSTEEVAARIASAGLDKVVSHRKVILPQLAAPGVAAREIKRLTGFEAVFGPIRAADLPAYLQAGMRAEPHMRRETFPLSERLAVALVEVHNNRATFLWALPILFLLGGLGPGVFSLSRAAE
>ISO_0072_Desulfonatronum_thiodismutans_MLF-1_Desulfovibrionia_Desulfobacterota
MDGFIAVPPGRVPRVRVRPTIWDRLGDCRARLGLDRNNYTVNPGLYAVGDPSPDAPVIVTANYKLTFDTVRFALRGRNAWLLVTDTRGINVWCAGGKGSFNAEAVALQVRKAGLDRVVSHRRLILPQLAANGVRLRDVRKATGFEAVLGPIRAEDLPRFLDQGPDEAMREVTFTFRERLAVVPVELVLGWKMILAVLAAAAVLGLIGTEFAPEAVFQRWAVAATATLFGLLGGTVAFPLLLPRLPTRLFSLAGAGLGLIPALALPLLFPAPAWPVLVGAGLWTMTLSAWTALNFTGSTPFTSPSGVEKEMRAAIPILAGSTVLSVICFIWGNLQ
>ISO_0073_Desulfobacula_sp._TS_Desulfobacteria_Desulfobacterota
MHQPFKPIFTRSDSEECDCNEQPVQKGRKLSSSGVQIMPSMEALTSACSTEMPNPMADYEKPGFKLCSYVDKFIQTDAGPVPIIKSALEKKDLFSTFYVRCGISRHQYSVSPGLYGIGNPDKHSEVLVTANFKLTFDHLRQELPGINAWILVLDTNGINVWCAAGKGTFSTRELVNRIKDAFLEKIVDHKRVIVPQLGATGVSAREVKKLSGFRVVYGPVRAKDIPAFLKNNKKADKKMRQVTFTLYERFILTPVEVQITLKPALITALVLFILSGFGPGIFSLSGAVERXXXXFRPF
>ISO_0074_Smithella_sp._F21_Syntrophia_Desulfobacterota
MDVKNGFEFPVIQEPANCGCGGSTVPSTDDPIPRLDQSFVSGSISTPAGDLPKVSSLLTRKDRWGTIKARLGAGRMNYAIDPGLYALGKPDDQSPVLVTANYKMSFDYLRQALPNRNAWILVLDTKGINVWCAAGKGTFGTQELLRRLETSGLKKVVNHKKIILPQLGAPGVSAHRVRQLTGFQVYYGPVRASDLPAYLDGKMKKTDQMREITFSMKERTVLIPIELLSAAKSFLLVSSVLLLLSGILGPDGFLVNIAKIGWFAVAALFCAVLGGAVLNPLLLPYVPGRAFSVKGLIIGLVIALGLIFLRGMDLQSGAGKLEALSWLLIIPAVAAYMAMNFTGCSTYTSLSGVKKEMRFALPLEISAGVLGLAGWITSLIIV
>ISO_0075_Desulfobulbus_sp._Tol-SR_Desulfobulbia_Desulfobacterota
MPLVDTALAWRDNLGTIGARSGFCRSNYRAIPGLYGVGQPGPDSPVLVTANYKLSFDALRRQLPGIDAWILVVDTRGINVWCAAGKKTFSTAEVAYQVKISRLAEIVRHRQLILPQLAAVGVAAGRLRKACGFDGVFGPIRAQDLPAYLHRGRQADETMRTVTFGAGERAVLIPVEICLLWKPFLAATVVLVLISGIGPDIYSLSAAGVRGIQAITASLLAVLAGAVLTPLLLPWIPGRQFWLKGALVGGLTAMAALLPTTWAADLPAATALVLWAASVASYLAMNFTGSTPYTSLSGVGLEMRRGLVFQLGGTTLALGLWIWSAFA
>ISO_0076_Geobacter_sp._OR-1_Desulfuromonadia_Desulfobacterota
MNIKNIRSIDSGSTSGCGCSPPGNKGQTKPSCCAPAPRQTAVKTPCCRPATQPSPQTSSNCAASDQKADAKPPCCGPAATVTGGEIDENVPGFLGWLTTATGRVPQIRSELSFIDHLGACKARWALNRMNFIVPPGLYAIGSPSGDDPVVVTSNYKMTYDIVRQALAGHNIWLLVLETFGINVWCAAGKGTFGTDELVRRINDSGLAKVVNHRRLLLPILGAPGVAAHEVARETGFTITYATIRADDLPQFLDNGMITTREMRQLTFSFYERLILVPVELVTSLRTALLTTLALFIIGLIAGGTAAGIKFGAAYLGAMLTGVAVGPMLLPWLPGKSFAVKGAAAGILWSLAWYMIAGGSSWNIAETVAVFLGLPAISAFYTLNFTGCSTYTSRTGVKKEMRLSLPAMGGALVLSLLLLLIGRFQ
>ISO_0077_Geobacter_soli_GSS01_Desulfuromonadia_Desulfobacterota
MPAISAQLTARDTLGAWQARWGIGRMSYLVPPGVYAIGAPGPGDPVVVTANYKMSYDIVRRELAGRDIWLLVLETHGINVWCAAGKGTFGTDEIVKRITLTGLPLLVSHRTLLLPMLGAPGVAAHLVRQRTGFQVRYATIRAADLPAYLDNGMTATPAMRQLTFTTAERLVLTPIELVAACTWGLPVLALVVLAAGFSGGAFSPGRAVPAAIAWVATIVTGAVGAPFLLPWLPGRSFAVKGALLGLVLSALLAWFGRGIVSFHEAAALFFIAPAVCSFLALTFTGSTPFTSRSGVRKEMRVALPIMTAALVAGLSSWLFGGFLPF
>ISO_0078_Geobacter_pickeringii_G13_DSM_17153_Desulfuromonadia_Desulfobacterota
MQWLATPAGRVPQVSSELGFADRLGAWKARWGIGRMSYLVPPGLYAIGDPGADDPVVVTANYKMSYDLVRRALAGRRVWLLVLETHGINVWCAAGKGTFGTVELVQRIWQTGLHQVVQHRLLLLPILGAPGVAAHVIKQGTGFGVRYATIRATDLPEFLDNGMVTTPAMRELTFTLRERLVLVPVELVSSLPATLAIVAVLVAAGLLAGSPLAPAAAYLGGVAAGAAVTPLLLPWLPTRSFAVKGVAAGMAWSLLWYLLAGGSGWDRTTAVAAFLCLPAVSSFYALNFTGSTPFTSRSGVKKEMRRSLPAMGLAVLAGIIVWLAGRFV
>ISO_0079_Geoalkalibacter_ferrihydriticus_DSM_17813_Desulfuromonadia_Desulfobacterota
MQSCCPPEKVRELPGYRLWPFVGGWFATSVGQVPQVCTRLTWGDHLGHWQMRWGIGRLRYRIAPGLYAVGCPDADAPVVVTANYKMSFDALRRELGGRDLWILVLETHGINVWCAAGKGTFGTEELARRVKATGLEKLVRHRRLIVPQLGAVGVAAHEVKKACGFQVVYGPVRAADLPVLLDCGERAITPAMRRVTFTTRERLVLTPVELSGMLKIMLWAALALLVLGGIGPGIFSISAAFTRGGTAVLAALAGVFAGAVLTPVLLPWLPWRAFAAKGALVGGALALVLGLLGAASGTDLAALVLGMAAASSYCAMNFTGSTTFTSPSGVEKEMRRAIPLQGAALLLAGSFWLWGAF
>ISO_0080_Desulfarculus_sp._SPR_Desulfarculia_Desulfobacterota
MPLVATDLSLKDRLYGCLVRWGINRMNYPVRPGLYGVNQPGQDSPVLVTCNYKLTFDCLRRCLGKVNAWILALDTKGINVWCAAGKKTMSTDNLVKSLAKEKILNLVNHRQLILPQLAGPGVAAHLVKKAAGFRVIYGPVAARHIPEFLANGFSADQKMREKGFGLYERAVLTPMELLPGLRLGLPLAAVVGILTALLWPGAFLKNLESVGALTGLYILWSLFQGTVLGPLLLPWLPGRAFAAKGWFLGLPGWWAYCLAFMRPQGFDWLLLWPFLPLGASLVSFSLMNFTGASTFTSMTGVEKEIKAHVPRQALALGLGLAAWLLMPYLG
>ISO_0081_Desulfonatronum_thioautotrophicum_ASO4-1_Desulfovibrionia_Desulfobacterota
VDGFIATPSGRVPRVKPLPTLWDRLGDCRARLGLDRNNYTVNPGLYAVGAPSPDAPVVVTANYKLTFDTVRFALRGRSAWVLVTDTRGINVWCAGGKGSFSAEAVALQVRKSGLDLVVSHRRLILPQLSANGVRLRDVQKATGFEAVLGPIRAVDLPRFLDQGPDEAMREVTFTFMERLAVVPVELVLGWKIILAVLAAAAVLSLIGTEFAPGAVFQRWILAATATLFGLLTGAVAFPLMLPRLPTRLFSLAGAGVAVIPALALPLLFPSPAWPALVGAGLWTMTLSAWTALNFTGSTPYTSPSGVEREMRAAIPILAGSTVLSVICFIWGNLQ
>ISO_0082_Geobacter_sulfurreducens_AM-1_Desulfuromonadia_Desulfobacterota
MPVISTQLAMRDTLGAWQARWGIGRMSYLVPPGLYAIGAPGPGTPVVVTANYKMSYDSVRWELAGRDIWLLVLETHGINVWCAAGKGTFGTDEIVKRVGLTSLSRIVNHRTLLLPMLGAPGVAAHLVRQRTGFKVRYATIRAADLPAYLDNGMIATSAMRQLTFTTVERLVLTPIELVAACKWGLPVMALIVLAAGFSDGAFSPERAVPAAIAWGATIATGAVGAPLLLPWLPGRSFAVKGASLGLLLAALLVWSGRGMVSLHEVAALFFITPAVCSFLALTFTGSTPFTSRSGVKKEMRVALPVMTAALVAGLTSWLFGSFLLS
>ISO_0083_Desulfocarbo_indianensis_SCBM_Desulfarculia_Desulfobacterota
MGRAPRVGSELSLGDRLHGCKVRWGWGRYDYTVVPGLYALGRPDAGSPVLVTANYKLSFDALRRELKGHNLWLLSLDTNGINVWCAAGKRTFGSETLARAVRSSELAKLVKHRTLILPQLGAPGVSAHLVKRLTGFTVVWGPLRSADLPAFLAAGGRARPAMRRVEFPLRQRAALAPMELMPALKYALPLAALMVAGSWLLAAGGRWGPGLFMAGALLWAAVSGAVAGPLLLPWLPGRAFSAKGLGLGMLAAAIYLAVWPAPPLPAWAAFFLILAVCSFLVMNFTGSSTYTSLSGVRKEMRRYMPWQALGAALALGLWFWALAG
>ISO_0084_Desulfuromonas_soudanensi_WTL_Desulfuromonadia_Desulfobacterota
MPAAPDVEAATGEGAEVSFPPPPSPTNRGEHPGVQLWSFVTGWIETGAGPVPQVATRLEKRDIFGRWQMRWGLGRTRYRITPGLYAVGRPDSDAPVLVTANYKLTFDTLRRELQGQNLWILVLETYGINVWCAAGKGTFGTEEVVRRIRAARLEQVVRHRTLILPQLGAPGVAAHEVQRESGFRVLYGPVRASDLKAFLAADGVATAQMRRVTFTTLERLVLTPVELTGMLKTALWVSAILLVLGGIGPGVFTLGGVFTRGVAAVLALFAALLTGAVLTPVALPWIPGRAFALKGGIAGAAVATVVLLALPGKISLLEGGALLLGLSAAASYCAMNFTGSSTFTSPSGVEKEMRRAIPLQGTALLLAAIFWIAAAF
>ISO_0085_Desulfovibrio_brasiliensis_JCM_12178_Desulfovibrionia_Desulfobacterota
MPRVSSTLTLRDHLGTLGVRTGFYRHSYRVVPGLYAVGLPTESSPVVVTANYKLTFDVVRRDLAESSAWLLVIDTRGINVWCAAGKHLFSTREILRKIHSTKLDRIAPNATLILPQLGAPGVSAHTIKRECGMTVKYGPVRSTDLVRFIKNGFEPDTDMRAVSFTLKERSELIPVEITNSWRYIVICLLLYLLLGGIGPWGYDLTLAWQRGLSAFLSGFAGFLGGTAVAPLLLPHLPGRMFWLKGALAGLVTALPFALILNAGVGPLLMGTAFGSYMMMNFTGSTPYTSPTGVEYEMKLGLPFQFAAALIGLGLWLAGPFI
>ISO_0086_Desulfosarcina_cetonica_JCM_12296_Desulfobacteria _Desulfobacterota
MAGSKTSVCCGVSSAVAHAPHEKPGYRLLDFVVNFMETPAGSVPQVRTEVTRADRRATIGCRLGIGRDRYRIAPGIYATGKPVADSPVLVTANYKLSFDVLRSHLAGIHAWILVVETNGINVWCAAGKGSFSADEVAKQVVAVGLDKLVTHRRLILPQLAATGVAARQVKKQCGFEVVWGPVHARDIIAFLDGGLQASDAMRRVTFNLAERMKLIPVELTHLGKTTLIVLPALLLLSGISPGLFSIHAALTRGMLAFLAYLLAIVAGTVLAPALLPWLPGRAFSIKGVAIGMAASALLAIRTTGQLTKTEMLALALFIMALSSYLAMNFTGSTPFTSPTGVEKEMRRAIPAQAAGGLIAAVLWVSAGFL
>ISO_0087_Geobacter_toluenoxydans_JCM_15764_Desulfuromonadia_Desulfobacterota
MAQVSSHLGFHDLIGRWKARWGIGRMSYLVPPGLYAIGRPTGSDQVVVTANYKMSFDIVRHQLAGRNVWLLVLETHGINVWCAAGKGTFGTEELVHRLEMTGLARIVTHRRLLLPILGAPGVAAHQVAQRTGFSIVYATIRASDLPRFLDNGQVTTPDMGELTFSTYERLVLVPVEVMHSLAPTASSSSACFSAAPFSAAPPAVYRQQSPTLGQHWPA
>ISO_0088_Pseudodesulfovibrio_indicus_J2_Desulfovibrionia_Desulfobacterota
VDTPAGPVPRVRTRMLPSDRLGTALARLGATRHRYKVVPGLYCVGNPTPDSPVLVTANYKLTFDAVRTELSGQDAWLLVTDTRGINVWCAAGKNLFATHEIVLSVRNAQLDKVVAHRTLVLPQLGAPGVAAYRVKRECGFKVVWGPVRAADLPAFLADGFTATGKMRMVDFPLRERAVLIPVEIFLLWKLLAWVLPLSFLLSAIGPDVFSFSALWQRGVCAATATLVGILAGCAAVPLLLDRLPWRQFWPKGALTGCLAGLAAVLLLPLSGLVENVALLLWTTAVSSYLAMNFTGSTPYTSPSGVEAEMRRGIPLQAAAALAGLILWLAAPFLG
>ISO_0089_Desulfuromonas_sp._DDH964_Desulfuromonadia_Desulfobacterota
MESAAPAVPAAVTCCPPPAGGGAQAGERPGLRLWPFVCGWLDTPAGPVPQVETRQRPNDLFGRWQMRWGLGRMRYRIAPGLYAIGNPDSAAPVLVTANYKLTFDSLRRELTGLDAWILVLETFGINVWCAAGKGTFGTDEVIRRLRASGLDQVVAHRTLILPQLGAPGVAAHQVRRESGFSVLYGPVRAADLPAFLATGNQATPAMRRVSFTTAERFALTPVELTSMLRPLGWGILLLLLLGLAGPQLLHPGAALGRGLAAIAAGLAGVVTGAVLTPLLLPWLPPRAFAAKGAMSGGVVALFGLACSWEGLGPWNGAALLLALPAVASWCAMNFTGSSTFTSPSGVEKEMRRAIPLQGLAVLVAGVLWIYGGFVGG
>ISO_0090_Geobacter_anodireducens_SD-1_Desulfuromonadia_Desulfobacterota
MPAISAQLTARDTLGAWQARWGIGRMSYLVPPGVYAIGAPGPGDPVVVTANYKMSYDIVRRELAGRDIWLLVLETHGINVWCAAGKGTFGTDEIVKRITLTGLPLLVSHRTLLLPMLGAPGVAAHLVRQRTGFQVRYATIRAADLPAYLDNGMTATPAMRQLTFTTAERLVLTPIELVAACTWGLPVLALVVLAAGFSGGAFSPGRAVPAAIAWVATIVTGAVGAPFLLPWLPGRSFAVKGALLGLVLSALLAWFGRGIVSFHEAAALFFIAPAVCSFLALTFTGSTPFTSRSGVRKEMRVALPIMTAALVAGLSSWLFGGFLPF
>ISO_0091_Pseudodesulfovibrio_hydrargyri_BerOc1_Desulfovibrionia_Desulfobacterota
MDTPVGPVPRVRTRMLPSDRLGTALARLGATRSDYKVVPGLYCVGDPTPDSPVLVTANYKLTFDAVRRELAGIDAWLLVADTRGINVWCAAGKGLFATDEIVYSVNRSRLHQVAAHRDLILPQLGATGVAGREVRKACGFKVIWGPVRAEDLPEFLANGNQADREMRMVTFPLKERAVLIPVEIFLLWKSLAWALPALFLLSAIGPDVFSLSALWHRGLNALLATLFGVLAGCAAVPLLLDRLPWRSFWPKGALTGAVAGLAAALLLPLNGLLEPLAVLLWTTAVSSYLAMNFTGSTPYTSPSGVEKEMRRGIPLQALAGLAALALWLAAPFLK
>ISO_0092_Geothermobacter_sp._EPR-M_Desulfuromonadia_Desulfobacterota
MEGSGTPGCCETTTESSCCTEDDTAIRHSWERPGHRLWHFVCGFLPTPVGEVPQVSTRLTTLDHIGRWQMRWGIGRDRYRVAPGLYAVGNPDADSDVLVSANYKLSFDALRRELQGHDLWLLVLETHGINVWCAAGKGTFGTEEIIRRVRETGLDRVVSHRRLIVPQLGAPGVAGHEVRRDCGFKVIYGPVRASDLPAFLDAGYQAGEEMRRVRFSTGDRLILTPVELTGLGRPTLYALLAVLILGGIGPSIFSFNALVHRGGGALLVFIAGLLAGAVITPILLPWLPWRPFAAKGALVGSIIALLTLLIFGRDLGTADGFALLLALPAIASWYAMNFTGSSTFTSPSGVEKEMRRSIPLQAAALLIAAGSWLWAAF
>ISO_0093_Geobacter_pelophilus_Drf2_Desulfuromonadia_Desulfobacterota
MPQLSTSLTLADRLGACKARWGINRMSYLVPAGLYAVGTPDAQAPVVVTANYKMSFDLVRQALAGRNVWLLVLETFGINVWCAAGKGTFGTGELVRRVGATALSEVVSHRRLILPILGAPGVSAHQVKRRCGFEVAYAAIRAKDLPEYLDNGGRTTQAMRELSFNWYERLVLVPVELVLVLKPSLPVAVFLYLTAWLVAGSGAAATLVAGYLGAVFTGVAAAPVLLPLLPSRSFAVKGGVAGLVYTLIFRMAAGGESWSLPVTLAAFLAFAAVTSFYTLNFTGCTTYTSKSGVKKEMRLGLPVMGVALLAALFLVTAARIL
>ISO_0094_Desulfofaba_hansenii_P1_Desulfobulbia_Desulfobacterota
MDDFVDTPAGFVPRVHTAMGSCDWIGTAAIRLGIGREDYKVTPGLYCVGDPLPDSPVLVTANYKLTFDALRGQLFGIDAWILVCDTRGINVWCAAGKGFFSTDEVAQSVRAVRLDLVVDHRALILPQLSATGVAAFELKKKCDFNAHFGPVRAGDLPAYLACGKNATDAMRQVTFTMVERAVLAPLELWQLRKHFALILLAAFIISGIGPGFFSVRVAWARGWIAGGVTLLGLLAGTLSVPLLLPWLPGRQFWIKGIGPGVVVGIGAIWLFSDRIAVMEGTALFLWGSALSSFLAMNFTGSTPFTSPTGVAYEMRRGIPVQTGAALFAVILWIASPFLG
>ISO_0095_Geothermobacter_sp._HR-1_Desulfuromonadia_Desulfobacterota
MPETQSAGQACGCSPANDPPAENQRARQGGSCCPTAAAGDEGQLNDACCPTNPGADHADRGEETCCGPAADRCCQPDEAARRRGWERPGHRLWHFVSDLLPTTVGDVPQVRTELAAADHAGRLLMRWGIGRDRYRIAPGLYAIGRPDAHSEVLVSANYKLSFDMLRRELAGRNLWLLVLETYGVNVWCAAGKGTFGTEEIISRVRTVGLEQVVKHRRLIVPQLGAPGVAAHEVKRDCGFRVIYGPVRATDLPGFLDNDFQASAEMRRVRFSTFDRLVLTPVELTGLGKSTLYALLAVLLLGGIGPSIFSFDGLLHRGGGALLVFLAGLFSGAVVTPLLLPWLPWRAFAAKGALVGAVTALLMLLVWGPALGGANGLALLLAVPAVSSWYAMNFTGSSTYTSPSGVEKEMRRAIPFQAAALLIAAGCWLWAAF
>ISO_0096_Desulfonatronum_sp._SC1_Desulfovibrionia_Desulfobacterota
MDRNNYTVNPGLYAVGDPSPDAPVIVTANYKLTFDTVRFALRGRDAWVLVTDTRGINVWCAGGKGSFNAEAVALQVRKANLDRVTSHRQLIVPQLAANGVRLRDVRKATGFEVILGPIRAGDLPLFLDQGPDEAMREVTFTFMERLAVVPVELVLGWKIILGVLAAAAVLSLIGTGFTPGAVFQRWTLAATATFFGLLGGAVAFPLLLPRLPTRLFSLAGAGLGLIPALALPLLFPTPAWPVLMGAGLWTMTLSAWTALNFTGSTPYTSPSGVEKEMRAAIPILAGSTVLSVICFVWGNLQ
>ISO_0097_Geobacter_sp._DSM_2909_Desulfuromonadia_Desulfobacterota
MNTDMSKSESMKNRNGETSPCCCTEVEPHVERPPCCGPPATVGGGEIDETVPGFLGWLSTTTGRVPRISSELTINDRFSAWKLRWGIGRMSAVLPPGLYALGTPEGQDPVVVTANYTMSYDLVRHALAGRNLWLLVLETFGVNVWCAAGKGTFGTEELVRRIEKTGLSKVVDHRLLLLPILGATGIEAFKVEARSGFRVRYATIRVDDLPEYLDNGMVTTTAMREMTFFMRERLALVPVELVMSLKKLAAVSLLLCLVPALMGDPGAGAWAVLAFLGAALGGIVVVPLLLPWLPCRAFSVKGAVVGLVMVAAWYLSGISRDATVYAKVAAFVALPAVSAFHALNFTGCTPFTSRSGVKKEMRIALPVMGCAVLAGIVLLLIGLIPRQ
>ISO_0098_Geobacter_sulfurreducens_YM18_Desulfuromonadia_Desulfobacterota
MPVISTQLAMRDTLGAWQARWGIGRMSYLVPPGLYAIGAPGPGTPVVVTANYKMSYDSVRWELAGRDIWLLVLETHGINVWCAAGKGTFGTDEIVKRVGLTSLSRIVNHRTLLLPMLGAPGVAAHLVRQRTGFQVRYATIRAADLPAYLDNGMIATSAMRQLTFTTVARLVLTPIELVAACKWGLPVMALIVLAAGFSDGGFSPERAVPAAIAWGATIATGAVGAPLLLPWLPGRSFAVKGASLGLLLAALLVWSGRGMVSLHEVAALFFITPAVCSFLALTFTGSTPFTSRSGVKKEMRVALPVMTAALVAGLTSWLFGSFLLS
>ISO_0099_Desulfosoma_caldarium_DSM_22027_Syntrophobacteria_Desulfobacterota
MDQPFVIGPWNTPVGPVPRVSSTLSGRDRWGALCVRWGFRRLRYTVDPGLYALGSPGPMDPVLVTANYKLSFDTLRAALPGRSVWILVLDTKGINVWCAAGKGTFGTDEVVFRLQASRLEEIVFHRRLILPQLSAPGVAARHVKTQTGFTALFGPVEARDLPAYLDAGFKATETMRRKKFPWKDRLVLIPVELVHSLQWSAMIAAAFFVLGGLLSKGPFWASAWKATVGPVSALGHGIVSGAVLTPLLLPWLPGRAFTTKGLFTGGSWAAMLWFFGHVEGLQPLDTVSWALGLLSVSAFLSMNFTGASTYTSLSGVRREMRWAVPLEVLLFAGFVGTWLWARWFGS
>ISO_0100_Desulfovibrio_ferrophilus_IS5_Desulfovibrionia_Desulfobacterota
MSGFGHHDKPGYSIEPFVEGFAETLAGPVPRIRTRLSRRDLWGTFLARVSGVRDDYKIVPGLYGVGQPGSESPVIVTCNYKLTFDIVRRELTGLDVWLLVIDTHGINVWCAAGKGTFSTAEVAHRVQRSGLDKVVSHRKLILPQYGATGVSAHKLRKACGFGAEFGPIRAADLPRYLEQGADETMRRATFSLAERALLVPIEVTLLWKALAWGALVMFVLSGIGPDWFSLSAAWTRGGWALGGTLAGILAGAIAVPLLLPWLPGRAFSLKGAATGLVVGLGAAFWLPGGAHWGEGLGLLLWVTALSSYLGMNFTGSTPFTSPSGVEKEMRQAIPLQGGAVLMAVALWIGAAFMV
>ISO_0101_Pseudodesulfovibrio_sp._S3_Desulfovibrionia_Desulfobacterota
MDGFIDTPAGLVPRVRTRPLASDRAGTVLARLGLTRHNYKVVPGLYCVGNPTQDSPVLVTANYKLTFDAVRTELSAVDAWLLVVDTRGINVWCAAGKNLFATHEIILSVTAARLHEVVTHRTLILPQLGATGVAARKVKKGCGFNVIWGPIRAGDIPAFLRAGNNADNDMRTVTFSLRERTELIPVEIILLGKPLAWTLLAVFVLSGIGPDVFSLAGAWHRGLAAATGTAFGILAGSAMVPLLLNRLPWRQFWPKGMLTGVFAGTCAALLFSGSLDGLESTALILWTTAISSYMAMNFTGSTPYTSPSGVEAEMRRGIPVQAVTAIIGSLCWLIAPFAG
>ISO_0102_Geobacter_sp._S43_Desulfuromonadia_Desulfobacterota
MRWLETEGGRVPQVTSRLTPADHLGACKARWGINRMNFLVPPGLYAVGEPDAQAPVVVTANYRMTYDIVRGALSGRSVWLLVLETFGINVWCAAGKGTFGTGELVRRIEAVMLSEVVGHRRLILPIMGAAGVSAHRVKKQSGFEVAYACAYAADLPEYLDNGQVTTPRMRELSFNWYDRLVLIPVELVLAVKPIAPVALLVFLAGWLLFGIAAATAATLAFLGAVFTGVAVGPALLPLLPSRSFAVKGAFAGLAYCALLYLFCGGNGWGGTTALAAFLALPAVSSFYTLNFTGCTTYTSRSGVKKEMRLGLPVMAGAVCVALLVLIAGRVLTWGMS
>ISO_0103_Pseudodesulfovibrio_indicus_DSM_101483_Desulfovibrionia_Desulfobacterota
MDTPAGPVPRVRTRMLPSDRLGTALARLGATRHRYKVVPGLYCVGNPTPDSPVLVTANYKLTFDAVRTELSGQDAWLLVTDTRGINVWCAAGKNLFATHEIVLSVRNAQLDKVVAHRTLVLPQLGAPGVAAYRVKRECGFKVVWGPVRAADLPAFLADGFTATGKMRMVDFPLRERAVLIPVEIFLLWKLLAWVLPLSFLLSAIGPDVFSFSALWQRGVCAATATLVGILAGCAAVPLLLDRLPWRQFWPKGALTGCLAGLAAVLLLPLSGLVENVALLLWTTAVSSYLAMNFTGSTPYTSPSGVEAEMRRGIPLQAAAALAGLILWLAAPFLG
>ISO_0104_Geobacter_sp._Red111_Desulfuromonadia_Desulfobacterota
MRWLETEGGRVPLVTSRLTPADHLGACKARWGINRMHFLVPPGLYAVGEPDAQAPVVVTANYKMTYDIVRRTLSGRSVWILVLETYGINVWCAAGKGTFGTGELVRRIEATRLREVVGHRRLILPIMGAAGVSAHRVKKQSGFEVAYACAYAADLPEYLDNGQVTTPRMRELSFNWYDRLVLIPVELVLVVKPIAPVAALVFLAGWLLFGSAAAAAATLAFLGAVVTGVAVGPALLPLLPSRSFAVKGAFAGLVYCALLFLFFGGSGWKVTTALAAFLALPAVSSFYTLNFTGCTTYTSKSGVKKEMRLGLPVMAGALCAAFFVLLAGRVLTWGMS
>ISO_0105_Geobacter_sp._S62_Desulfuromonadia_Desulfobacterota
MRWLKTGGGRVPQVTSRLTPADHLGACKARWGINRMHFLVPPGLYAVGEPDAQAPVVVTANYKMTYDIVRRTLSGRSVWLLVLETYGINVWCAAGKGTFGTGELVRRIEAARLSEVVGHRRLILPIMGAAGVSAHRVKKQSGFEVAYACAYAADLPEYLDNGQVTTPRMRELSFNWYDRLVLIPVELVLVVKSIAPVAALVFLAGWLLFGSAAATAATLAFLGAVFTGVAVGPALLPLLPSRSFAVKGAFAGLVYCALLHLFCGGNGWGVTTTLAAFLALPAVSSFYTLNFTGCTTYTSKSGVKKEMRLGLPVMAGALCAALLVLIAGRVLTWGMS
>ISO_0106_Geobacter_sp._Red53_Desulfuromonadia_Desulfobacterota
MCWLETEGGRVPKVTSRLTPADHLGACKARWGINRMHFLVPPGLYAVGEPDAQAPVVVTANYKMTYDIVRRTLSGRSVWILVLETYGINVWCAAGKGTFGTGELVRRVEATRLREVVGHRRLILPIMGAAGVSAHRVKKQSGFEVAYACAYAADLPEYLDNGQLTTPRMRELSFNWYDRLVLIPVELVLVVKPIAPVAALVFLAGWLLFGSAAATAATLAFLGAVFTGVAVGPALLPLLPSRSFAVKGAFAGLVYCALLFLFFGGSGWKVTTALAAFLALPAVSSFYTLNFTGCTTYTSKSGVKKEMRLGLPVMAGALCAAFFVLLAGLVLTWGMS
>ISO_0107_Desulfopila_sp._IMCC35006_Desulfobulbia_Desulfobacterota
MVDTRGINVWCAAGKKTFSAEEVAYQVKSAKLDQVVAHRELLLPQLAASGVAARELKKLCGFRGRFGPIAAAMLPEFLKNGKADERMRTVTFSLTERAALIPLEICMLWKRLLAAAIVLFVLSGISPQIFSLEAARSRGLILLLATLGAITAGAVLTPLLLPWIPFRQFWLKGTVTGSITAMLFLLGIQPAVNGPEKLAIFLFITTCAAYLAMNFTGSTPFTSLSGVEKELRRGLPVQIGAAALALLIWLAGPFIP
>ISO_0108_Desulfopila_sp._IMCC35005_Desulfobulbia_Desulfobacterota
MTPGLYAIGNPNKESSVIVTANYKLTFDSVRSALSSIDVWLLVVDTRGINVWCAAGKGTFSTGEVAYQVVKSRLSELVSHKTLILPQLAATGVSALKLKKRCGFTGKFGPILISDLPAYLANNMQADEQMRSVTFSLSERAVLIPVEIPLVFKPLLISFLLITVISGIEPGGYSLASAFSRGMLFFLSTLLAIFSGAVVVPLALPYLPFRQFWLKGVVAASILAIVCLIFLPDNYTLTTLTALFLWIVATGSFMAMNFTGSTPFTSLTGVEHEMRRGLPLQIGFTFIALLLWIVSPFLT
>ISO_0109_Desulfopila_sp._IMCC35004_Desulfobulbia_Desulfobacterota
MRTGILRNNYKVTPGLYAVGSPSADSPVVVTANYKLTFDIARRNLKVIDVWLLVIDTRGINVWCAAGKGTFSTAEIAYQVKHSDLAKVVNHRTLILPQLSATGVDCLRLKSECGFRGVFGPVRLSDLPEFIANQLQADDRMRSVTFTLKERAELVPVEVFLSIKPLVLLLLVMLPISGIGPEFFSTNQAISRIIPFLLATLMGIFAGAVVTPLLLRALPFRQFWLKGAFTSLISALLFSMWSIPIAGSHDTLALASWMLATGSFLAMNFTGSTPYTSLSGVEFEMRRGLPLQIALATIALVLWLISPFIRG
>ISO_0110_Desulfovibrio_indonesiensis_P37SLT_Desulfovibrionia_Desulfobacterota
MDGFHETAAGPAPRVRIRPESSAVWGTIKARCGLRTNYKVTPGLYCAGSPGPDSPALVTCNYKLTFDHLRSKLDGIDAWIVVLDTHGVNVWCAAGKGLFGTDEAVERVRSCGLDQAAPNAPLVFPQMGATGVTGLEVAKRTGRKVHFGPLRAADIPRYIENGFKADESMRRVTFSLAERAVLAPVEFLLLAKPLAFVALAIFALSGIGPGFFSLNGAWTRGLAGFGATLLACMAGGVVAPILLPWLPGRAFSLKGGLTGAVSGLAAVWLWAGGLASGTALLLWSMALSSYLCMNFTGSTPFTSPSGVEKEMRRYMPWQIGAAGLACVLWIAAAYLER
>ISO_0111_Desulfovibrio_marinus_P48SEP_Desulfovibrionia_Desulfobacterota
MCGAIKARCGLRSNYKITPGLYCVGSPGPDAPVLVTSNYKLTVDHLRARLGGVDAWVVVLDTHGVNVWCAAGKGLFGTEEAVARVRGCGLDQAAPHAPLVFPQMGVTGVVGREVAKRTGRKVLFGPLRAGDVPRYLENDFQADEAMRRVTFTLRERAVLTPVEFLLLARPLVFVFLALFVLSGVAPGLFSLHAAWARGLVTCGATVLACLAGGVAAPVLLPWLPGRAFSLKGAQTGAITGLVSALLWAGGVLSGAALVLWSAAVGSYLCMNFTGSTPFTSPSGVEKEMRRYLPWQIGAAALACALWIAAAFLEG
>ISO_0112_Geobacter_argillaceus_ATCC_BAA-1139_Desulfuromonadia_Desulfobacterota
VPRIATELRFADRLGTCKTRWGIGRMEYMVPPGLYAVGTPTPDDPVVVTANYKMSYDMVRRALAGRNVWLMVLETFGINVWCAAGKGTFGTDELVKRVAATGLATVVNHRHLLLPILGAPGVAAHEVQKQTGFTVRYATIRAADLPAYLDNGMVTTPAMRELTFSLRERLVLIPVELVLALKSITLIGGLIFLAALILGGDAAGIKALIAWIGSVLTGIVAGPLLLPWLPGRSFAVKGGIAGLGWSFVWFQLAGGAAWGVPVSLAAFLALTAVSAFYTLNFTGCSTYTSRSGVKKEIRLALPAMGVALAVSLALVLAGRFL
>ISO_0113_Desulfoluna_spongiiphila_AA1_Desulfobacteria_Desulfobacterota
MQDDLMAFGERAARDLGKPSCCGPSPTRDTREMPGYRLCGYVASFTETPAGKVPVVKTRLDGSDHLGGLAVRCNLRRSRYAVAPGLYAVGSPSDTSPVLVTANYKLSFDAVRRALDGMDAWLLAADTQGVNVWCAAGKGTFSAGEVAGRVKASRLAEVVTHRRLILPQLSASGVTAREMKTRCGFAADFGPVRAWDLPRFIEAGGCAEPAMRRVTFSLKERLVLSPVELSLTFKPLVWMLPVLFLLSGIGPGVFSFSQALERGPVAWAALCTGILAGAVVTPALLPWIPGRAFSLKGCLAGLACGFPFWVYYRQDLEFGSLLALILWLVAVSSYLAMNFTGATPFTSPTGVEYEMKRAIPAQVAAMVLGFILWVAAPFTG
>ISO_0114_Geoalkalibacter_ferrihydriticus_DSM_17813_Desulfuromonadia_Desulfobacterota
MQSCCPPEKVRELPGYRLWPFVGGWFATSVGQVPQVCTRLTWGDHLGHWQMRWGIGRLRYRIAPGLYAVGCPDADAPVVVTANYKMSFDALRRELGGRDLWILVLETHGINVWCAAGKGTFGTEELARRVKATGLEKLVRHRRLIVPQLGAVGVAAHEVKKACGFQVVYGPVRAADLPVLLDCGERAITPAMRRVTFTTRERLVLTPVELSGMLKIMLWAALALLVLGGIGPGIFSISAAFTRGGTAVLAALAGVFAGAVLTPVLLPWLPWRAFAAKGALVGGALALVLGLLGAASGTDLAALVLGMAAASSYCAMNFTGSTTFTSPSGVEKEMRRAIPLQGAALLLAGSFWLWGAF
>ISO_0115_Desulforhopalus_singaporensis_strain_DSM_12130_Desulfobulbia_Desulfobacterota
GPPSPPRSGGDEKAGYRLLPFVDRFIDTACGPVPVVATTLSRRDLLGTIGARTGFTRDGYSVTPGLYCTGSPDENSPVLVTANYKLSFDSLRKELGSLSCWLLIIDTRGINVWCASGKGTFSAEEIAYQIQRCGLIHVVKHRELILPQLSANGVAAHNLHKLSGFSAKFGPIRASDLVLFLQRGKADEAMRSVTFSLAERAVLIPLEICMLWKQLAIACVLFFVLSAISPEIFSLRAGLERFSLLIYATLTAVAAGAVVTPLLLPWIPARQFWLKGAVVGALLAFLYLAAVAGRPNSFELLSMFLWICGCSSYLAMNFTGSTVFTSLSGVKKEMTRGLKFQLICTAAAVICWVAAPF
>ISO_0116_Desulfobacula_phenolica_Ph01_Desulfobacteria_Desulfobacterota
MKTSGECDCNEQPFQKSLNISSFGVHIMSSMEVVTSACSSEMSNPEKNHEKPGFKLCSYVYKFIQTDAGPIPIIKSRLGKKDLFSTFYVRCGINRHKYTVSPGLYGIGNPDKHSEVLVTANFKLTFDHLRQKLPGINAWILVLNTNGINVWCAAGKGTFSTRELANKIKDASLEKIVDHKRIIVPQLGAIGVSARDVKKLSGFRVVYGPVRANDISAFLKNNKKAEKKMRQVTFTLYERFILTPVEVQMILKPALITALVLFILSGFGPGIFSLSGAVERGAFCVAALLTGIISGAFITPVLLPFIPFRHFALKGIITGSLSALLLLMFTASAFNGTTGLSALFLFIVTVSSYLAMNFTGATPFTSPSGVEKEMKLFIPVQLAILVIASGLWIFSAF
>ISO_0117_Syntrophus_gentianae_HQG1_Syntrophia_Desulfobacterota
MPSEQQTRLILPMFPPKASAGGIGSSTLLSLPDLHQSFIRGALRTVIGRVPVVEAHLSRQDILGSLKVRFGIGRMRYSIDPGLYALGNPDEKAPVVVSANYKLSFDCLREALPDRALWILVLDTKGVNVWCAAGKGTFGTEELIRRLQASGLEQVVRHRRLILPQLAAPGVAAHEVRKRTGFAVSYGPVEARDLPAYLDAGMKATEAMRRKTFPFRDRIVLVPMEWIPALKPLILLCFFFFMAAGMEGLSGWKMSLALDSGMFMVSALLGAFFAGTTITPVLFPWLPGRAFSVKGLCPAWFVVLILLDLRLTSPLSLTRVLESFSVLFLVPAASSYWAMKFTGSTPITSLSGVRKEMRRTLPLQIAGGLIGLVLWIAAKVLRIL
>ISO_0118_Desulfomicrobium_apsheronum_DSM_5918_Desulfovibrionia_Desulfobacterota
MDDLAGYRIEPYVDGFLPTAHARVPRVRTRPTRLDRLGTCRARLGLDRNNYTVNPGLYAIGSPGPEAPVIVTANYKLTFDTVRFALTGRELWLLVADTRGINIWCAGGKGTFSAGGIAEQVRKIGLDRIVSHRRLILPQLGANGVRARDLRKACGFEAVFGPVRAGDLPRYLDNGIDEAMRAVTFSLRERAEVIPVELVLGWKLILTAALVAALLSLIGPEFSLDTILQRWALASTATGFGLAAGAILFPLLLPALRTRLFSLGGAGLGLALAVLTPAIFPEHSWFATTGAGLWTVSLASWLALNFTGSTPYTSPSGVEKEMRKAIPILAGSTVLAAILFVTANFL
>ISO_0119_Desulfomicrobium_norvegicum_DSM_1741_Desulfovibrionia_Desulfobacterota
MDDLAGYRIESYVDGFLPTAHARVPRVRTRPTRLDRLGTCRARLGLDRNNYTVNPGLYAIGTPGPEAPVIVTANYKLTFDTVRFALAGRNLWLLVTDTRGINIWCAGGKGTFSAGGIAEQVRKTGLERIVSHRRLILPQLGANGVRARDLRKACGFEAVFGPVRAGDLPRYLDNGIDEAMRAVTFSLRERAEVIPVELVLGWKLILTAILVTAVLSLIGPEFSLNAILQRWALAATATGLGLAAGAILFPLLLPALRTRLFSLGGAGLGLALAVLTPAIFPQLSWVATAGAGLWTVSLASWLALNFTGSTPYTSPSGVEKEMRKAIPILAAGTLLAAILFVTANFL
>ISO_0120_Desulfacinum_infernum_DSM_9756_Syntrophobacteria_Desulfobacterota
MDQPFVIGRVETPAGTLPRISSRLTGRDRWGAIKARWGIGRMHYTVDPGLYALGQPGPDDPVLVTANYKLSFDRLRSALPGRSAWILVLDTKGINVWCAAGKGTFGTDELAFRVRASGLDKVVSHRRLILPQLSAPGVAAHKVKSLCGFKALYGPVEARDLPAFLDAGFKASPEMRRKRFGPVDRMVLVPVELVHTFKWLALAAVIFFGVGGVLGSGPFAAAAVAAGLGPVTAMAAGVFAGAVLTPLLLPWLPGRAFTTKGVCAGIFLTALLWPLGPGRASGALDALSWIFGVVSVAAYLGMNFTGSSTYTSLSGVKKEMRWAVPMEIAGFAAFVGLWLAARWVS
>ISO_0121_Desulfofustis_glycolicus_DSM_9705_Desulfobulbia_Desulfobacterota
MPQVATRPDRHDRLGAFLTRLGPIRNHYKVVPGLYAVGTPTAEAPVLVTGNYKLSFDALRFSLTGIDAWILVVDTRGVNVWCAAGKGTFSTAEIVHSVKHTRLADFISHRRLIVPQLGATGVSASEVKKGCGFSVIYGPIKADDLPAFLKQGESAGEAMRTVTFPLKERLVLIPVELYLQLKQLALIMVIGFVISGVSPEIFSLSAAWRRGLLLFAATVIGMVCGSALVPALLPWLPGRQFWIKGLWPSLLAGTALLLSTAVPPAPVDQIALLLWIVAVSSFQAMNFTGCTPYTSPSGVEFEMRRGVPLQILLAVAATLLWLASPFLNT
>ISO_0122_Desulfopila_aestuarii_DSM_18488_Desulfobulbia_Desulfobacterota
MATALTLRDHLGTIGARTGFVRNSYKITPGLYAIGQPSPEDPVIVTANYKLTFDAVRSSLATQNLWLLVVDTRGINVWCAAGKGTFSTEEVAYQVRKARLTEIVSHRKLILPQLAASGVAAIRLKDMTSFRAAFGPLRIADLPRYLSGSIDDFEQMRSITFTAKERLVLIPVEVCMMYKQLALSILFVVLISGIGPDIFSARMAISRTWQFILATGLAILAGAVITPLALPWLPGRQFWLKGLSVSIFAGLIFTSLSSSGVTATLALALWILAVGSYLAMNFTGSTPYTSLSGVEAEMRKGLPVQIGLAALALLLWLVAPFITQA
>ISO_0123_Desulfovibrio_bizertensis_DSM_18034_Desulfovibrionia_Desulfobacterota
MVREQRQNSELSKPVAEGSSVNEGAFCYIKPGSAVRGEIPGCGMRPGTVFGPEDKPGYKVCHFVREFVHTKVGVVPRLMAYLKWRDRLGNALARLGLAGDWYKVVPGLYSVGFPDEHAPVIVTANFKLTFDKLRVALSGIDAWLLVVDTMDVNVWCATGKGLFSSQSLVQAVRDAQLSELVKHRTVLVPQYAAVSVSAHDIREQCGFDVEFGPLRPEDLQAYFENGRKATPEMRTVSYDLKERAALLPIGLMMLTTPALLMAFFALVISGIGPDLFSWSVAASRWLKTLAAMGTGIFSGAVVMPLWLQTVPGVRFSTKGMVTGILFALPLCIWLLQSCTAVEVLALGIQTVVVSSYASLTLTGVAPFTSPSGVEKELKTALPLHIGGLLLAGALWVAARFIA
>ISO_0124_Desulfamplus_magnetovallimortis_PRJEB14757_Desulfobulbia_Desulfobacterota
MFADDKKEFHGEAIQILPSMPLNFNVGNNSVVSNRSSSNASLCCGTVSFIPPDFKEKYAVPGYKMECFVTGFVQTDAGQVPLVSTNMNLRDIFATAIVRAGITRNQYRISPGLYATGEPDKNSEVLVTANFKLTFDVLRSSLKGQNLWILVLDTKGVNVWCAAGKGTFSTCELVNRIHASELEKIVSHRRIIVPQLGATGIRAEEVKKQSGFRVIYGPIRAEDIGRFIENGRKADSAMRQVSFNFYERLILTPIEVNCALKPALITAIVIFMISGIGHDLFSFQAALMRGIMPLGFLLAAIVTGAVITPALLPFIPFKSFAPKGIITGSIASAYGLWFAHLFSPELLSSIGKSGMVAVFLFTTAVTSFLSMNFTGATPFTSPSGVEKEMKCFMPFQIIAIVIASILWISSAF
>ISO_0125_Desulfobacterium_vacuolatum_DSM_3385_Thermodesulfobacteria_Desulfobacterota
MTALMSQMPEQLEELSSSTDFTLSTKSVKILSSMPDNGGSYYSNLKLQPLETHEKAGYQLCSHVEDFIFTKAGTVPKIKTQLSRDDIFSTIMVRCGIGRNNYRVAPGLYGVGEPGRTSEVLVTANFKLSFDHLRQELKGINVWILVLDTRGVNVWCAAGKGTFSTSELVHRIESTGLNLVVDHKRVIVPQLGATGVSARLVQERCGFRVVFGPIRSRDMVEFLQNRRRVTPGMRQITFTLAERFVLTPVEIRIAAKSVFIMALALVFISGIGPQIFSLEQAWNKGRTGIVMILTGVLSGTVVTPVLLPWLPFRQFAAKGIVSGSVLAATLLFFLPLTQGGIKGSMALFLFSVAISSYFAMGFTGATPFTSPSGVEKEMKRFIPIQAILMLISMVLWIYSSF
>ISO_0126_Geobacter_sp._DSM_9736_Desulfuromonadia_Desulfobacterota
MITEKVPGFHEWLETPAGRVPRVSTELGFADRLGACKARWGIGRMSYMVPPGLYALGKPSAEDPVVVTANYKMSYDIVRSALAGRNIWLLVLETYGINVWCAAGKGSFGTEELVRRIKAAGLARVVAHRRLLLPILGAPGVAAHEVARQTGFSVQYATIRAADLPSFLDNGMATTPEMREMTFSLRERAVLVPVEVVLALKPTLLIMLCLFLLGTLLGGVVAGAKSAAAYFGAMLAGVAAGPILLPWLPGRSFSVKGAVVGVGWSAAWYLIGGGAEWSVLSTIAAFVALPAVSAFYTLNFTGCTPYTSRTGVKREMRAALPVMGLAIAAAGIMIVAAKFLS
>ISO_0127_Pseudodesulfovibrio_profundus_500-1_Desulfovibrionia_Desulfobacterota
MGTLSVRFGQSRYDYKVTPGLYCVGTPTSQSPVIVTGNYKLTFDVVRRGLDGTDAWVLVTDTRGINIWCAAGKGLFSTQEVVRSVRDSRLAEVVQHRDMILPQLGSTGVAAHTVKKECGFRVHYGPVRADDLPAYIENNLVADETMRSVTFTLKERAELIPVEFHEFGRALLAIIAIGFVLSGIGPDFFSLSAAWSRGAIFALSTLAGTIAGVVALPLLLPYLPLPAFSAKGALTGGLMALPLMAYASNTVGAAELAAILLWTVASSSYLGMNFTGSTPFTSPTGVEKEMRRALPWQAGATVVGLLIWIAAPFFN
>ISO_0128_Desulfobulbaceae_bacterium_PR2_D12_Desulfobulbia_Desulfobacterota
AAGKGTFSTEEVILSVNHYQVGQVISHRELVLPQLAATGVAAQEVKRQCGFQVLFGPVRAADLPTYLEHNKQCDEAMRTVTFTLPERAVLIPVELWLLAKPVLVILVLAFLLSGICPTVFSLSAALNRGLILLGATALGIAAGAVLMPLMLPWLPFRQFWLKGILSGLAAAACSVLLYAPRIVLTEEIAMALWVVTISSYLAMNFTGSTPFTSPSGVEYEMRRGIPIQIVATCLTVFLWAASPFW
>ISO_0129_Desulfovibrio_halophilus_DSM_5663_Desulfovibrionia_Desulfobacterota
METSAGTVPRISSRIRFKDHLGTFLVRTGFLRTNYRVTPGIHAVGTPGPDSPVIVTANYKLTFDVVRRDLAGTDVWLLVIDTRGINVWCAAGKALFSTEEVIRKIRSSGLEKLVDHRSVILPQLGAPGVSAHEVKRATGFSVQYGPVRAADLKPFIDNGLKTTDNMRAVSFTLKERAELVPIEIILAWRWILLALLLFALLGGIGPWGYDIHAAWSRGWSAFLTAFAGFLGGGVLAPLLIPRLPGRMFWLHGAMTGAVTASCTALIANSGPGAVLIGTAAGSYMMMHFTGSTPFTSPTGVEHEMKRGIPFQLGAALLGLALWLALPFITGGA
>ISO_0130_Desulfococcus_biacutus_KMRActS_Desulfobacteria_Desulfobacterota
VETPAGAVPRVRTRLSFQDHVGTVKTRLGIGRYEYKVVPGLYCAGNPGPGSPVLVTANYKLTFDALRKELGGIDAWILAADTRGINVWCAAGKGLFSTDEVIRRVTTSRIAEVVSHRELILPQLSATGVAAHTVRKGSGFSVLYGPVRAADIPAFLRAGKAADETMRTVTFTLRERSVLVPVEILLLKKSLAVTLLATLALSGIGPGWFSPDAALARGVPAVCATLAGILAGAVAVPLLLPRLPWREFWIGGALAGCVAGALIAFLFAARTGTAESLSLVLWTGAVGSYLAMNFTGSTPFTSPSGVEKEMRRAIPVQAACGVLAIAAWLAAPFIG
>ISO_0131_Desulfonatronum_zhilinae_Al915-01_Desulfovibrionia_Desulfobacterota
VDGFITTPPGRVPRVRTCPTLWDRLGDCRARLGLDRNNYTVNPGLYAVGDPSPDDPVVVTANYKLTFDTVRFALRGRNVWLLVTDTRGINVWCAGGKGSFNAEAVALQVRKADLDRVVAHRRLILPQLAANGVRLRDVRKATGFETVLGPIRAEDLPRFLDQGPDEAMREVTFTFRERLAVVPVELVLGWKMILAVLAAAAVLGLIGTEFAPGAVFQRWAVAATATLFGLLGGTVAFPLLLPRLPTRLFSLAGAGLGLIPALALPLLFPTPAWPVLAGAGLWTMTLSAWTALNFTGSTPYTSPSGVEKEMRAAIPILAGSTVVSVICFIWGNLQ
>ISO_0132_delta_proteobacterium_PSCGC_5419_Uncultured_Deltaproteobacteria
MVGSSKENEIAMFSYIFMKILESRPHRYDWGIDFLTKGQAGKTKEHVVANFVRSGMAVLDVGCGTGDLAVRAAQAGAFVTGVDISEGMLAVAQERVKENGLENKVVLHHAGVVEIDSLFDEKSFDLITSTLVMSELYAEEREWALRQLLRILKPDGKFLVVSEVRPKHFWKRAIYYALRFPLALITYLISQTGTKPVWNIADEMRQAGFEITEERYSFLESFVTVIARRSEVAQPTAVARVMKPDQDRSQIKSLFDFCGRWFPNPVVPGLRRIGTPDRDSPIFVTGNFHLTVRRVERALTSQNCYLLVVQSKGINVWCASAGGEMNTHSIITALKTSDIANLVDHRELILPQLSAPGIDTNLLKKVSGWKGKWGPVYASSLPELIANGHTKTQEQRRVRFDLPFRMEMLFAMNFLLWLFFSAIALAIHPAWAVVMTLIFWGAGFILYAGYYLLPFKSGWLKALMIAIAAIAIFFGISIHAAGSPWHYTGWMIFTSLVILSIGFDLKGIVGDQTSEAEAFLHKLGFESFGQLFLSKGVHTGFITQDKSRCVNCNTCGMVCPVSVFGIAKNKKDIIIVDDSTCLKCNGCVMQCPQKALSLS
>ISO_0133_delta_proteobacterium_MLMS-1_Uncultured_Deltaproteobacteria
MVRCGLGRMNYLVEPGLYALGSPGPESPVLVSANYKLSFDHLRRALPGLAAWILVLDTDGINVWCAAGKGSFGTANLVRLLQVSRLAGLVNHRQLIVPQLAAPGVNARLVGQESGFQVRFGPVEAAELPAYLAAGGQATAAMRRKYFPWRERAVLIPVELVQKLPWLLPLWLLLGLIGWLAGPPWSTLAGLAAVALLLGVLAGQVLTPLLLPWLPGRAFAVKGLGAGLLAALALPVSLAMGFPDANLALPTLDFLAWPLLIGALASYLALEFTGASTYTSLSGVKKEVRLAWPLQLAGGALAVLLLLAGRLPGGGGG
>ISO_0134_Desulfonatronum_thiosulfatophilum_ASO4-2_Desulfovibrionia_Desulfobacterota
VDGFIPTPSGRVPRVRSSPTFRDRLGDCRARLGLCRNTYTVNPGLYAVGTPTPDTPVVVTANYKLTFDTVRQALSGRDAWLLVVDTRGINVWCAGGKGSFCAEAVTLQVRKAGLDHVVSHRRLILPQLAANGVRPSGTFARPRASRPCWVRSGPRTCPASWITARTRPCGKSPFPSWNGLQ
>ISO_0135_Methanoregula_boonei_6A8_Euryarchaeota
MAKGHCSCDCSPQVPGGVQEFLYASPAITFADRWDHFKARWGVHRMGHIVQPGLYKLGLATPESPVIVTANYTLSFDAVRSALGRTDAWILVLDTKGVNVWCAAGKGTFGTGELIRRIALTGLASVVSHRTLVLPQLGAPGVSAHDVQKFTGFHVEYGPVRARDLPEYLRTRMATPAMRRVEFTLRDRLVLTPVEFVFAALPMVIAALVLFFLAGPIAALAAVAAVLAGTVLFPALLPWIPAKDFSTKGFLLGFVVALPFAAFFSSRVPATDGLPVIAGLIPLFLFSAIVGYLALNFTGSTTFTSRTGVKKEIFRYVPVMALLAGLGIACWAVAGLLLYLGAGHA
>ISO_0136_Methanocella_arvoryzae_MRE50_RC-I_Euryarchaeota
MEASLAKSTVTEIDSEITWKNRFDHFLARWSWKRNEHLVEPGLYALGKPTKESPVFVTANYTLSFDALRSSLKGIDCYILVLNTYGINVWCAAGKGTFGTDELVNRIALTGLANVVSHKKLILPQLGAPGVNAFEVTKRSGFKVEYGPIRAADIPEYLRTGKATPEMRRVKFPVADRIVLIPVELVASLIPAILLTIAGFLTGGLVSALAAVTAVLAGVVLFPVLLPYLPTKDYSTKGLFLGLVLALPFAGYTYLSNSPATVWTVLWMLTFLLIMPPITAYLSLNFTGSTPYPSRTGVRKEIYRYIPVMAVMAGIGTLIQLTVAALNFLKVI
>ISO_0137_Methanolobus_psychrophilus_R15_Euryarchaeota
MDDDKKSSLSCSCASGYDTTSFIDLTHNKLVSELRTVTGKLTLNDRFDHFLARWGMNRMGHIVKPGLYKMGRPNADSPVLVSANYTLSFDAVRSALAGTDCYILVLDTKGVNVWCAAGKGTFGTEELVHRIAWSGLSSIVSHRNLILPQLGAPGISAHEVQRRSGFRVEYGPVRASDLPEYIKTRKATPEMRRVQFSFKDRLVLTPVELVHVALPTLVAAIILYLLTGPLAALAAITAVLAGTVFFPALLPIIPTHDLSTKGLILGVIFAIPFAISFAANPIMPLWTDLLKSLVPLLIMPALTAYLALNFTGCTTFTSRTGVKKEIYRYVPVMVLMAGSGILILVLLGAIWLMEVI
>ISO_0138_Methanoregula_formicica_SMsp._Euryarchaeota
MKGGNDMEQSKNPCTCMPELQTRSCGCQESALKPAGIRTTDSTITFANRFDHFLARWSWKREAHRVEPGLYRLGNPGTESPVFASANYTLSFDALRSALAGTDAWILVLDTKGINVWCAAGKGTFGTDELVRRIESTGLAGIVSHRKVIVPQLGAPGISWPEVMRRTKFLVEYGPVRARDLPEYLKTHAATPAMRRVEFPFIDRLVLTPVEFMHAILPTAALAAALWFLAGPVAALAIIAAVLAGTVLFPALLPFIPTHDFSSKGLMLGVIIAIPFAYAFGTAAGVPAWANAAGALAAVLVMPAVTAYLALNFTGSTTFTSRTGVKKEIFRYVPVMAVMAAAGSLAAIILGVSRLLGVI
>ISO_0139_Methanoculleus_chikugoensis_JCM_10825_Euryarchaeota
MTSPPSRSCCPSCPETVQPASGPVQEIRTTDSRITLADRSITSSRASGVNRMGHRVEPGLYRLGNPTEDSPPVFVSANYTLSFDALRSALSGRDGYILVLDTLGINVWCAAGEGDLRHRRDRPENSAHRSXVRREAPDAHRPAARRPPGRLRPRSATAFEVRGGVRARAGERPPGVPRPRESNARYAARPLPGRRPARARADGTRPRRASDRCRRDRALPPRGPPGSARSSRRGSRRNGALPGPAAVHSHPGLSTKGLILGGGIVALPFSAAFFVETAASGWAGVLAAFAPLLLMPPPXPHTSRSTSPARPPRSRRG
>ISO_0140_Methanomassiliicoccales_archaeon_RumEn_M1_Ga0117923_Euryarchaeota
MNDLMTTTSVLGSRERRDHLLARLGHRRMEHRVAPGLYRLGGPDRSSPVFVSANYTLSFDALRSALHGIDAYILVLDTKGVNVWCAAGKGTFGTDELVERIEATALAERVDHRRLILPQLSAPGVAAHEVKARTGFSVEYGPVRAADLPEYLSTGATEEMRRVTFPLRDRAALIPVELRNVAYEVILAFVALFILGGIVPASIALTAVLAGAALFPILLPVLPTDDFTSKGMLLGALASMPFALYYLMTEPGWHGVVYAAGTVLLMVAVTGYLALNFTGCSTYASRTGVKGEIFRYIPSLVAMAVVGLVMIAVTVAGTMLGWF
>ISO_0141_Methanolobus_psychrotolerans_YSF-03_Euryarchaeota
MDTNRTRDSQFLCASKPDTLPFINLINNSPPSEITTITGKLTLNDRLNHFLVRWGVNRMGQIVNPGLYKIGKTDAHSMIFVSANYTLSFDALRSALEDTDSYILVLDTKGINVWCAAGKGTFGTDELVRCIAWTGLAGIVSHRTLILPQLSAPGISAHEVQRLSGFRVEYGPVRASDLTKYLETHKATPEMRKVQFSFRDRLVLTPVELVHAIVPTIAAAIILYFLAGPIAALAAITTVLTGTVFFPILLPFLPTHDFSTKGLILGEIVAIPFAISFAADSAMPLWTTVLTALVPLLLIPAVTAYLALNFTGCTTFTSRTGVKKEIFRYIPAMALMAGSGLLITVLLGIIKIMKVI
>ISO_0142_Methanocorpusculum_parvum_XII_Euryarchaeota
MKITETSGSCCSCSSTSGDQTCGCAENSSRPTAIKTTTDIITFSDRLDHLLARLGWRRSEHRVEPGLYRLGDPDADSPVFASANYSLSFDALRSPLAGIDAWILVLETKGINVWCAAGKGTFGTDELVHRIESSDLAGIVSHRTIIVPQLGAPGVSCQQVARRTKFTVEYGPVRADDLPEYLKTHTATPAMRRVEFSLRDRLVLTPVEFMHAALPALAAAAALWFLAGPVASLAAISAVLAGTVLFPLLLPVLPTRDFSTKGMILGMIVSLPFAYVFCTYPNLPVWAGVLSAAAVFLLITPVISYLALNFTGCTPFTSRTGVKKEIFSYVKVMAGMAALGVISGIILGVSRMLGVI
>ISO_0143_Methanospirillum_lacunae_Ki8-1_Euryarchaeota
MSSDCSCSSCSCQSVDSKSCSEVAQTDSTITYANRIDHVLARWGYKRSEHRISPGLYKLGNPNADSPGFASANYTLSFDILRSSLKRHDAYILVLDTKGINVWCAAGKGTFGTDELIHQIEATGLANIVSHRKIVVPQLGAPGVSAPEVQRRSGFRVEYGPVRAKDLPEYLKTGKATPEMRRVEFSTYDRLVLTPVELVQTILPGLIAAVALWFLAGPLAAVAVITTIVTGTILFPVLLPIIPTKDFSTKGLILGLVAAIPFAASYASVPTLPYWTQIAGALVPLLIIPPVVSYLGLNFTGSTTYTSRTGVKKEIFKYVPVMVTLSALGIIIGVALGVFRIMGMI
>ISO_0144_Methanolobus_vulcani_B1d_Euryarchaeota
MDNTRDTSSCCPPDSKADTGQFIQMIGLGKSSPAPEIRKTTSLITFNNRLDHFLARWGVSRMGHKVEPGIYKLGNPDADSPVFVSANYTLSFDALRSSLAGINGYILVIDTKGINVWCAAGKGTFGTDEIVYRVRWSGLAKLVNHRNIILPQLGAPGVSAHEIKRRSGFKVEYGPVRANDLPEYLKNHASTPEMRRVRFSFRDRLVLTPIEFIHVIKPTLIAAIILYLLSGPFAALLAIVTALAGTVLFPVLLPYLPAQDLSIKGIVFGWVIALPFGIILAVNTNMTLWKEILSLMAMFLIVPAVTGYLALNFTGCTTYTSRTGVKKEIFRYVPYMALKAGTGLLCLLILAIVNLKEMI
>ISO_0145_Methanolobus_vulcani_PL_12M_Euryarchaeota
MDDTIDKGSCCPSDSKADTGQFIQMIGLDKNVPAPQIRETTSLITSNDRLDHFLARWGVNRMGHIVEPGIYKLGSPDSDSPVFVSANYTLSFDALRSSLAGIDCYILVIDTKGINVWCAAGKGTFGTNEIVYRIRWSGLAKLVNHRNLILPQLGAPGVSAHEVKRKSGFKVEYGPVRAQDLPEYLKNHIATTEMRKVRFTFRDRLVLTPIEFIHVIKPTFIAVIILYLLSGPFAALLAIVTAFAGTVLFPVLLPYLPAHDLSIKGMILGWLVALPFGISFAANNTMFLWKEMLSLIAMFLIVPAVTGYLALNFTGCTTYTSRTGVKKEIFRYVPYMALTAGAGLLCLLILTIAYLKEMI
>ISO_0146_Methanolobus_profundi_Mob_M_Euryarchaeota
MDTNNNGGCCSSDTEVNTGQFIQMIGLDKNSPAPEIQETTSDLTFNDRFDHFLARWGFRRSEHIVQPGIYKLGTPDADSPVFVSANYTLSFDALRSSLAGIDCYILVIDTKGINVWCAAGKGTFGTDEIVYRIKWSGLSKIVNHRKLILPQLGAPGVSAHEISKRSGFKVEYGPVRASDLPEYLKTHTATPEMRKVKFTFKDRLVLTPIEFVHVVKPTIIAAILLYMLSGPLAALIAVIAAVAGTVLFPVLLPFLPAHDLSIKGIILGWLVTIPFGIVLAADPSIVLWEKILTLMAMFLLIPAVTGFLALNFTGCTTYTSRTGVKKEIFKYVPYIALKAGTGIICLIVLGASRLMEII
>ISO_0147_Hungateiclostridium_cellulolyticum_CD2_Firmicutes-Clostridia
VVNVYLEVKSMEDKRCCNSNKINSKNKVAGNKPKIRVSSQSSSLPYTAEKGSCCCGGSDQAEAEPITQYDKKDNWITGEIKTPRGKVPIVSTQLAFSDRLGGWKARWGINRMNYKINPGLYAVGIPDNTSPVLVTANYKLTFDALRKELADINAWILVLDTRGINVWCAAGKGTFGTREIVTRINKTRLHEIVSHRTLILPQLGAPGVSAHEVSTKIGFKVVYGPVRASDIKEFITLGMKATPEMRTVKFNTYDRLVLTPMELVNTFKICLMVLGLLFILNLIAVRSFGVIDLYAYMGAILAGTVLTPVLLPWIPGRAFAWKGWFLGFIWAITVNILNGWPFSPSYSLIRLLGYLLILPSISSFYAMNFTGSSTYTSLSGVLKEMKIAIPIIIITISSGVLLILIDSFIKL
>ISO_0148_Syntrophobotulus_glycolicus_DSM_8271_Firmicutes-Clostridia
MKARIRKSSCCSSGCCCGAEDAENSAVQQNIPVISTEISFKDILGAWKVRWGIGRMSYTVAPGLYAVGSPDRTSPVLVSANYKLTFDSLRKELSALNCWLLILDTKGVNVWCAAGKGTFGTDELVSRISATGLSEVVSQKKLILPQLGAVGVSAHEVTKRTGFSVIYGPVRAKEIKKFVDSGFQATEEMRTVRFTAWDRLALTPIQLMQAAKSGLMVLGMLFLINLFAIRLFGLSDFIIGAGSVMMGTVITPLLLPFIPGRAFAWKGWLVGFIWTAVFVWFRGWLVSDNLLLGIGYLLVLPSLSAFLAMDFTGSSTYTSFSGVIKEMKLSLPFILASSVIGIVLVLIKSFMA
>ISO_0149_Desulfosporosinus_sp._OT_Firmicutes-Clostridia
MEISTRELKIMPTSSKLTFNDVVGTWKARWGINRMNYTVEPGLYSVGKPNRNSPVLVSANYKMSFDSLRKELDGVEAWILVLDTKGINVWCAAGKGTFGTQELLNRIAVVQLEKVVSHSTVIVPQLGAPGISAHVVAKFSGFKVVYGPVRARDLKEFIQLGMKATREMRTVKFTTYDRLVLTPVELVGTFKVSLMIFGVLFLLNLLGLGPFGLVDFYGYMGSVLVGCVLTPVLLPLIPGRAFAWKGWMLGFIWAIIVNVLNGWNEWTAVPQYSILKALGYILILPSVAAFLAMNFTGASTFTSFSGVLKEMRKAVPAIIISLVLGIILLLVNSFI
>ISO_0150_Desulfosporosinus_orientis_Singapore_I_DSM_765_Firmicutes-Clostridia
MLDITMSREIKITPTSSQLTAQDIRGTWKARWGIGRMNYKVEPGLYRLGNPDPNAPVLVTANYKMTFDALRKELTDLDAWILVLDTKGVNVWCAAGKGTFGTTELINRLAVVQLEKVVSHRLLILPQLGAPGVSAHEVLKFSGFKVLYGPVRAKDIKEFIRSGMKATGDMRKVKFNTYDRIVLTPVELVITFKKSFVIFGVLFLLNLMGIGPFGLVDFYSYLGAVIIGCVLTPVLLPWIPGRAFAWKGWLLGFIWAVLVNFLNGWPAAPEYSLLRALGYMLILPSVSAYLAMNFTGSSTYTSFSGVLKEMKIAIPGIIISLVLGAVLILINSFI
>ISO_0151_Desulfitobacterium_dichloroeliminans_LMG_P-21439_Firmicutes-Clostridia
MLSIDTKKEIKILQTSSQLTFADTLGAWKVRWGIDRMNYKVEPGLYRVGNPDGSSPVLVTANYKLTFDGLRKKLTGLDTWILALDTKGVNVWCAAGKGTFGTTELINRLAIAQLDKVVAHRTLILPQLGAPGVSAHEVTKYTGFRVIYGPVKAEDIKEFIQAGMKATPEMRTVQFGAYDRLILTPIELVGTLKKSLMIFGVLFLLNLMGLGPFGWVDFYGYIGAVIIGCVLTPALLPWIPGRAFAWKGWLLGLVWAILVNGLNGWPYEPRYSLLQALGYILIFPAVSGYLAMNFTGSSTYTSFSGVLKEMRIAIPTIIISIIVGCVLLLAGSFI
>ISO_0152_Clostridium_tunisiense_TJ_Firmicutes-Clostridia
MIKSGQDVNEEFYRDITPITAEYLDTPIGSISSISSELLYKDKLEHFGVMWGYKRNNYMIKPGIYAIGNPKPSSPVIVSCNYKLTFDILRKDLKNVDCWLLILETNGVNVWCASGKGTFGTEELIRRIRKVKLESLVNHRVLILPQLGASGVDVSKLKKETGFRGMFGPIRSEDIEDYIKNKFKASKEMRNVKFTISDRAKLTPLSFVQNIKYYFVALVIILLMNAIRGAVSFGIGELIKITIIQSIPMLLATVVAAMIFPIVLPVIPFKSFALKGFVLSLVFLGILSSMSYNFMIQNNMYFLGYSLITVALVTNICLNFTGSTTYTSFSGVVKETLWALPACIAFAIIGAILMIISLVQGRVV
>ISO_0153_Dehalobacter_sp._DCA_Firmicutes-Clostridia
MGEISFDPNQNNRNANNKAELKIFDPQPCCCGDDSLAGSVTIYDTECGWITGELKTPVGLVPQISTNLTTQDILGGWKARWGIGRMNYKINPGLYAVGNPDEHSEVLVTANYKMTFDALRKELAGLQAWILVLDTKGINVWCAAGKGTFGTAELSSRIGKTRLAQIVSHRTLLLPQLGAPGVSAHQVHKQTGFNVVYGPVRAWDIREFVASGRKATAEMRTVKFTACDRLVLTPMELTGTFKMSLMILGILFILNLIRPGAFGITDFYAYTGALIVGCILTPVLLPWIPGKAFAWKGWLLGLLWAAAVNVLNGWPGELSYSWFRALGYLLVLPSISAFYAMNFTGSSTYTSFSGVMKEMKTAVPVIAVTICIGCILILLSSLFGL
>ISO_0154_Dehalobacter_sp._CF_Firmicutes-Clostridia
MGEISFDPNQNNQNANKKVELKMFAPQPCCCGDDSLAGSVTVYDTECGWITGEIKTPAGLVPQISTNLTALDILGGWKARWGINRMNYKINPGLYAVGNPDEHSEVLVTANYRMTFDALRKELAGLQAWILVLDTKGINVWCAAGKGTFGTAELSSRIGKTRLSQIVSHRTLLLPQLGAPGVSAHQVHKQTGFNVVYGPVRAWDIREFVASGRKATAEMRTVKFTAYDRLVLTPMELTGTFKMSLMILGILFILNLIRPGAFGITDFYAYAGALIVGCVLTPVLLPWIPGKAFAWKGWLLGLLWAAAVNVLNGWPGELSYSWFRALGYLLVLPSISAFYAMNFTGSSTYTSFSGVMKEMKTAVPVIAVTICIGCILILLSSLFGL
>ISO_0155_Clostridium_termitidis_CT1112_DSM_5398_Firmicutes-Clostridia
MENKSCCTSGNARLNTGDRKSVKIRPRLKAANKNCTGVSGQKDNTCCCGGSDNCSSEPVTNYDRNIPWITGEIETAAGKIPQVATRLLRSDILGAWKVRWGIGRMNYKINPGVYAVGIPDRASPVLVTANYKLTFDALRKELSGMNVWILVLDTKGINVWCAAGKGTFGTRELVNRISRARLREIVEHKTLILPQLGAPGVSAHEVTKQTGFKVVYGTVRAKDIRSFINSEMKATEEMRQVRFTVYDRLVLTPMELVGTFKISMLIFGILFLINLVARKPFGVMDFCAYAGAVAAGCVITPILLPWIPGRAFAWKGWQAGLLWAIALNFLNGWIGPEGLSLLRGVGYLLVLPSISAYYAMNFTGSSTYTSFSGVLKEMRLAIPAIILSLIPGIGLLLADSLIRF
>ISO_0156_Desulfitobacterium_sp._PCE1_Firmicutes-Clostridia
MLSIETNREIKIMQTSTQLTFHDRLGSWKARWGINRMNYKVEAGLYRVGDPNENSPVLVTANYKMSFDSLRKELSGLDTWILVLDTKGINVWCAAGKGTFGTTELLNRLAIVQLDRVISHRTLILPQLGAPGVSAHEITKYSGFKVIYGPVRAKDLKEFIQAGMKATPEMRKVRFSAYDRLVLTPIELVGTLKASLMIFGILFLLNLMGLGPFGLVDFYGYMGAVIIGCVLTPVLLPWIPGRAFAWKGWLLGLVWTVFVNATNGWPYDPQYSMLQALGYVLVFPAVSAYLAMNFTGSSTYTSFSGVLKEMRIAIPAIIVSIFIGCVLILVNSFI
>ISO_0157_Dehalobacter_sp._UNSWDHB_Firmicutes-Clostridia
MNYLSREFENAIIRIIGLLELASFILSNLLEVLYLGEISFDPNQNNRNANNKAELKIFDPQPCCCGDDSLAGPVTVYDTECGWITGEIKTPAGLVPQVSTNLTALDVLGGWKARWGINRMNYKINPGLYAVGNPDEHSEVLVTANYKMTFDALRKELAGLQAWILVLDTKGINVWCAAGKGTFGTAELSSRIGKTRLAQIVFHRTLLLPQLGAPGVSAHQVHKQTGFNVVYGPVRAWDIREFIASGRKATAEMRTVKFTAYDRLVLTPMELTGTFKMCLMILGILFILNLIRPGAFETTDFYAYVGALIVGCVLTPVLLPWIPGKAFAWKGWLLGLLWAAAVNVLNGWPGEFSYSWLRALGYLLVLPSVSAFYAMNFTGASTYTSFSGVMKEMKTAVPVIAVTICIGCILILLSSLFGL
>ISO_0158_Dehalobacter_restrictus_DSM_9455_Firmicutes-Clostridia
MGEISFDPNQNNQNANNKAELKIFDPQSCCCGDDSLAGSVTVYDTECGWITGEIKTPAGLVPQISTNLTALDILGGWKARWGINRMNYKINPGLYAVGNPDEHSEVLVTANYKMTFDALRKELAGLQAWILVLDTKGINVWCAAGKGTFGTAELSSRIGKTRLSQIVSHRTLLLPQLGAPGVSAHQVHKQTGFNVVYGPVRAWDIREFVASGRKATAEMRTVKFTAYDRLVLTPMELTGTFKMSLMILGILFILNLIRPGAFGITDFYAYAGALIVGCVLTPVLLPWIPGKAFAWKGWLLGLLWAAAVNVLNGWPGELSYSWLRALGYLLVLPSISAFYAMNFTGASTYTSFSGVMKEMKTAVPTIVVTIGVGVTLILLNALFRM
>ISO_0159_Hungateiclostridium_straminisolvens_JCM_21531_Firmicutes-Clostridia
MSNEKSCCCSASSCCSTESITLYDKNDEWITGEIHTSKGSVPVVSTNLHFKDILGAWKVRWGIGRMNYKINPGLYAIGKPDHTSPVLVSANYKLTFDVLRKELSGVDCWILILDTKGINVWCAAGKGTFGTGELVGRISKTGLSDIVSHRKLVLPQLGAPGVSAHEVKSQTGFSVVYGPVRAKDIKAFLDSGLKATKEMRTVNFTMWDRLVLIPMELGTAAKSSLMVFGVMFLLNLFVTRPFGLMDFIAYTGAVITGTVITPLLLPVIPGRAFAWKGSLLGVLWTLGLIWYSGCFGSGFLLLTIGYLLVLPALSAYLAMNFTGSSTYTSFSGVIKEMKIAVPLIAISLIVGITLLLMNSIWV
>ISO_0160_Ruminiclostridium_cellobioparum__DSM_1351_Firmicutes-Clostridia
MENKSCCTSGNARLNTGDRKSVKIRPRLKVANKNCAGVSGQKDNTCCCGGSDNCSSEPVTNYDGNTPWITGEIQTAAGKVPRVATRLLRSDILGAWKVRWGIGRMNYKINPGIYAVGNPDGASPVLVTANYKLTFDALRKELSGLNVWILVLDTKGINVWCAAGKGTFGTRELVNRISRTRLQEIVDHKTLILPQLGAPGVSAHEVTKQTGFKVVYGTVRAKDIRAFINSEMKATEEMRQVRFTVYDRLVLTPMELVGTFKISMLIFGILFLINLVAPKPFGVMDFYAYAGAVAAGCVITPILLPWIPGRAFAWKGWQAGLLWAIALNFLNGWTGPEGLSLVRGVGYLLVLPSISAYYAMNFTGSSTYTSFSGVLKEMRIAIPVIILSLIPGIGLLLADSLIRF
>ISO_0161_Clostridium_litorale_W6_DSM_5388_Firmicutes-Clostridia
MPPLQCLDVFDESEYANMFDGEVSTCEGPVKRLRTILSSKDRLGSLLVRLGINRKSYKFPPGLYAIGNPDENSPALVTANYKLTVDTVRSNIGGIDSWLLVINTSGVNVWCAAGKGSFGSDEIIYRIKATGLYKISKSKLLVLPQLGAPGVNPQKISKYTRFKTIYGPVRAGDIKSFFENEFKASAGMRRVTFSLSERMILSPVEVMLSAKYMLAFLFMFTLLNYVDNSTLGLTEYINNVWLNTSAYVFAILTACILFPALLPVLPFRSFSAKGGVLGSLYSAAALSFPGAFMYSGSMLSNIGHFMCMTCVIGFFSLNFTGSTNFTSLSGVQKETLWSAPVFAICFITGIMCLFIERLV
>ISO_0162_Desulfosporosinus_sp._Tol-M_Ga0063340_Firmicutes-Clostridia
MEITIRELKVMQTSAELTFSDVLGSWKARWGINRMNYIVEPGLYRVGKPDSNSLVLVSANYKMSFDSLRKELNGLNAWILVLDTKGINVWCAAGKGTFGTQELLNRIAIVQLEKFVSHKTVIVPQLGAPGISAHLVAKFSGFKVVYGPVRAKDIKEFINTGMKATAEMRTVRFSAYDRLVLTPIELVGACKASLMIFGVLFLLNLLGLGPFGSVDFYAYMGAVIVGCVLTPVLLPWIPGKAFAWKGWLLGFIWVIVVYMLNGWNGWNGWNGWITVPQNSIWRVLGYLLILPSVAAFLAMNFTGASTFTSFSGVLKEMKIALPLIIISIALGIILILLNNFFELKGVVI
>ISO_0163_Desulfosporosinus_sp._I2_Firmicutes-Clostridia
MDITSREIKIMPTSTQLTIRDVLGSWKARWGINRMNYKVDPGLYSIGNPDKSSPVLVTANYKMSFDSLRKELTGLDAWILVLDTKGINVWCAAGKGTFGTSELLNRIAIVQLEKVVSHKTLVLPQLGAPGVSAHEVLKYSGFKVTYGPVSAKDVNEFIHSGMKATTVMRTVEFNTFDRLVLTPIELVGTFKISLIIFGILFLLNLIGLGPFGIVDFYGYMGAVIVGCVLTPVLLPWIPGRAFAWKGWLLGFIWAVIVNMLNGWPYVPQFSLLRALGYLLILPSASAFFAMNFTGCSTFTSFSGVLKEMKIAIPAIIISIFLGTVLILLNSFI
>ISO_0164_Desulfosporosinus_acididurans_M1_Firmicutes-Clostridia
MLDISMGREITINQTSSELTFRDILGSWKVRWGINRMNYKVEPGLYRIGNPDKSSPVFVSANYKMSFDSLRKELSGFDAYIMVIDTKGINVWCAAGKGTFGTTEIINRIAITQLDKVVSHRNLILPQLGAPGVIGHEVLKYSGFRVIYGPVRAKDIRDFMNAGMKATSEMRRVKFSAYDRLVLTPVELVNTIRPSLMIFGVLFLLNLIGIGPFGFVDFYGYLGALIVGCVLTPVLLPWIPGRAFAWKGWLLGLIWALIVNMFNGWPYAPQYSLLKALGYLLILPSLSAYLAMNFTGASTFTSFSGVLKEMKTAIPAIIISIVLGVILILVNSFI
>ISO_0165_Pseudobacteroides_cellulosolvens_ATCC_35603_DSM_2933_Firmicutes-Clostridia
MDNKSCCGSDDRDSKAKEFIKINTQISIPGQFGSLASPLNSKSCCCGDDIKDSITKVSTKLTFKDTLGGWKARWGINRMNYKVNPGIYAVGDPDKSSPVLVTANYKMTFDALRKELSGLSAWIMVLDTKGINVWCAAGKGTFGTKELITRIGKIRLNDIVAHRTLILPQLGAPGISAHEVTKSTGFKIVYGPVRATDIKEFIRSGMKATGEMRTVKFSTYDRLVLTPMELVPTFKVSMIVFGILFLLNLIAAKPFGMVDFYGYAGAVITGCVLAPVLLPWIPGKAFAWKGWLLGFLWAIAVNIINGWPQLPSYSLVRALGYMLILPAVSSFYAMNFTGSSTCTSFSGVLKEMKMAIPIIIAMIALGAVMILLNSFIGL
>ISO_0166_Caloramator_mitchellensis_strain_VF08_ABG79_Firmicutes-Clostridia
VVEKKEFSLNSDDYLNINLIDETTSDKHVRHLFDGDVSINNFKVKRIKTKIETKDKLGTIKVRLDIGRNDYAIPPGLYAIGNPDENSLVLATANYKLTIDSLRKELEGLNLWILVLDTKGINVWCAAGKGTFGTKEMINRINKTHLKELLKSRTIILPQLGASSMIAHIVTKITGFKLIYGPVRAKDIKKFLENNFKATEEMRRVTFNMYERLVLTPIEFVHTLRYYPFVFILLIILNTIIGKSNIGKIINVSFLNSFAYLIAAFIGTIIFPILLPYLPFKMFSSKGSVLGILWSVVFCLASNKFLFSGDVINLLGHSLIMTTIVSYLSMNFTGSTTFTSFSGVQKETTVSVPIMIATSVVGLILVILGIII
>ISO_0167_Dehalobacter_sp._TeCB1_Firmicutes-Clostridia
MKIFSHLPANLLEVLYLGEISFDSNQNNRNANNKAELKIFDPQPCCCGNDSLAGSVTVYDTECGWITGEIKTPAGLVPQVSANLTALDILGGWKARWGINRMNYKINPGLYAVGNPDEHSEVLVTANYKMTFDALRKELAGLQVWILVLDTKGINVWCAAGKGTFGTTELNSRIGKTRLAQIVSHRTLLLPQLGAPGVSAHQVHKQTGFNVVYGPVRASDIREFIASGRKATAEMRTVKFTAYDRLVLTPMELTGTFKMSLMILGILFIFNLIQPGAFGITDFYAYAGALIVGCVLTPVLLPWIPGKAFAWKGWLLGLLWAGAVNVLNGWPGELSYSWLRALGYLLVLPSISAFYAMNFTGASTYTSFSGVMKEMKTAVPAIVVTIGIGVTLILLNALFRV
>ISO_0168_Desulfosporosinus_sp._BG_Firmicutes-Clostridia
MEISTRELKITPTSSELTFNDVVGTWKARWGINRMNYTVEPGLYSVGKPNSNSPVLVSANYKMSFDSLRKELSGVDAWILVLDTKGINVWCAAGKGTFGTQELLNRIAIVQLEKVVSHSKVIVPQLGAPGISAHVVAKFSGFKVVYGPVRAKDLKKFIESGMKATPEMRTVKFTTYDRLVLTPVELVGTFKVSLMIFGVLFLLNLLGLGPFGLVDFYGYMGSVLVGCVLTPVLLPLIPGRAFAWKGWMLGFIWAIIVNVLNGWNEWTAVPQYSILKALGYMLILPSVAAFLAMNFTGASTFTSFSGVLKEMRKAVPAIIISLILGIILLLVNSFIKL
>ISO_0169_Clostridium_sp._Bc-iso-3_Firmicutes-Clostridia
MSNEKSCCCSASSCCNTKSITPYDKNDKWVTGEIFTLKGSVPVVSTNLHFKDIFGAWKVRWGIGRMNYKISPGLYAVGKPDHTSPVLVSANYKLTFDVLRKELSGLNCWILILDTKGINVWCAAGKGTFGTDELVNRISKTGLSEIVSHRKLVLPQLGAPGVSAHEVTKQTGFSVVYGPVRAKDIKAFLDSDFKATEEMRTVKFTMWDRLVLTPIELAAAAKLSLVVFGILFLLNLFAARPFGLADFIAYAGAVITGTVITPLLLPVIPGRAFSWKGWLLGLIWALGFIWYSGWFVPESLLLAIGYLLVLPSFSAYLAMNFTGSSTYTSFSGVIKEMKIAVPLITISLIVGIVLLLINSICV
>ISO_0170_Desulfuribacillus_stibiiarsenatis_MLFW-2_Firmicutes-Clostridia
MIEEKCSSSIEERLFQKIHQIEEIVEDARIQHAITGSVETSLGPIRRISTELRLIDSYWNLKARLGIARDTFKIPPGLYAIGNPDANSPVLVTCNYKLTIDIVRVSLDGIDTWLLVIDTKGVNVWCAAGKGTFSTEEIIYRIQKYQIKELVSHNTIIVPQLGAPGITAHEITKFAGFKVIYGPVYAKDIPMFLSNQNVATEDMRRVNFTLRERLAVAPLETFMAIHYLPYVIIFFVLLQWFGGNHTSIIQVVQSGLMNTVPYLIAILIGTLAFPMLLPVLPFQMFAVKALILGLSWSAVVFAFANVFHFEQSIAVGAANMLLLASIISFLAMNFTGSTTFTSLSGVKKETTIAVPTMAIASAIAIVLMILGFLL
>ISO_0171_Clostridium_kluyveri_JZZ_Firmicutes-Clostridia
MNNNNYFNSERKLKKNSKVKIVRIKQKPDDTSISSNYETVQNSCCCGSESKESCEHITKYDIKQKWIIGEISTSQGCVPCISTKLSLTDIWGTWKVRFGVNRMNYKINSGLYAVGTPDNTAPILVTSNYKLTFDTLRKELDGLNVWIVVLDTKGINVWCAAGKGTFGTKELVNRISKVRLSQIVSHKTLVLPQLGAPGISAHQVTKQSGFKVVYGPVRAKDIKKFLESGMNATEEMREVKFNIIDRVVLTPVEFVSTFKIAMLVFGIMFVINLFAVNPFGVIDFYAFIGALLVGCVITPILLPWIPVRAFAAKGWIMGLIWAVTVNILNGWSAIPEYGALKTIAYLLILPSVASYYAMNFTGSSTYTSFSGVIKEMKIAVPAIAVSIGLGVGLLLVNSFIHI
>ISO_0172_Desulfosporosinus_sp._OL_Firmicutes-Clostridia
MEISIRKIEIMQTSTELTVRDILGTWKARWGINRMNYKVEPGLYSIGKPNSNSPVLVTANYKMSFDMLRKELKGIDAWILVLDTKGINVWCAAGKGTFGTRELLNRIAIVQLEKVVSHRNVILPQLGAPGISAHEVLKYSGFKVLYGPVKAKDVIEFINSGMKATAEMRTVRFSAYDRLVLTPVELVGTFKVSLMIFGILFLLNLLGFGPFGFVDFYAYMGAVLVGCVLTPVLLPWIPGRAFAWKGWLMGFIWAVLVNVLNGWTAVPQYSILRALGYLLILPSVSAFFAMNFTGSSTFTSFSGVLKEMRIAVPAIALSIFLGIVLILVNSFIKL
>ISO_0173_Ruminiclostridium_hungatei_DSM_14427_Firmicutes-Clostridia
MSEEKSITPCNKKDKWVTGEIYTPQGSVPVVSTDLHFKDMLGAWKVRWGIGRMNYKINPEIYAIGKPDHTSPVLVSANYKLTFDTLRKELSELNCWVLILDTKGINVWCAAGKGTFGTDELVNRISKTGLADIVSHRTLILPQLGAPGVSAHEVTRRTGFSVVYGPVRACDIKDFLVSGFKATEEMRTVKFTMWDRLVLTPVELVAAVKISLMVFGVLFLINLFAARTFGLADFIIYVGAVVTGTVLTPMLLCFIPGRAFSWKGWLLGLCWTAGFIGFNGWFVPEFLLLAIGYLLILPSLSGFLAMNFTGSSTYTSFSGVIKEMKIAVPLMVLSSAAGIVLVLIKSLWT
>ISO_0174_Desulfosporosinus_sp._FKB_Firmicutes-Clostridia
MLDIVLNREIKINPTSSQLTTQDILGAWKARWGINRMNYKVEPGLYRLGNPDPNAPVLVTANYKMTFDALRKELTNFDAWILVLDTKGVNVWCAAGKGTFGTTELLNRLAVVQLDNVVSHKTLILPQLGASGVCAHDIQKFSGFKVVYGPVRAKDIKEFIQSGMKATDEMRTVTFSAYDRLVLTPIELVSTFRISLMIFGVLFLLNLIGIGPFGAVDFYAYVGAVIIGSVLTPVLLPWIPGRAFAWKGWFLGFIWVIVNLLMGWPSSEYSVLKALGYLLILPPVSAYLAMNFTGSSTYTSFSGVLKEMKIAIPAMIISIGLGAILILVNSFI
>ISO_0175_Desulfosporosinus_sp._FKA_Firmicutes-Clostridia
MLDISIGREIMINQTSSELTFRDILGSWKVRWGINRMNYKVEPGLYRIGNPDKSSPVFVSANYKMSFDSLRKELSGFDAYIMVIDTKGINVWCAAGKGTFGTTEIINRIAIVQLDKVVSHRNLILPQLGAPGVVGHEVLKYSGFRVIYGPVRAKDIKDFMNAGMKATSEMRRVKFSAYDRLVLTPVELVNTIRPSLMIFGVLFLLNLIGIGPFGFVDFYGYLGTLIVGCVLTPLLLPWIPGRAFAWKGWLLGLIWAVGLNLLNGWPYAPQYSLLKALSYLLILPSLSAYLAMNFTGASTFTSFSGVLKEMKTAIPAIIISISLGVVLILVNSFI
>ISO_0176_Clostridium_sp._link-BC1_Firmicutes-Clostridia
MSNEKSCCCSASSCCNTKSITPYDKNDKWVTGEIFTLKGSVPVVSTNLHFKDIFGAWKVRWGIGRMNYKISPGLYAVGKPDHTSPVLVSANYKLTFDVLRKELSGLNCWILILDTKGINVWCAAGKGTFGTDELVNRISKTGLSEIVSHRKLVLPQLGAPGVSAHEVTKQTGFSVVYGPVRAKDIKAFLDSDFKATEEMRTVKFTMWDRLVLTPIELAAAAKLSLVVFGILFLLNLFAARPFGLADFIAYAGAVITGTVITPLLLPVIPGRAFSWKGWLLGLIWALGFIWYSGWFVPESLLLAIGYLLVLPSFSAYLAMNFTGSSTYTSFSGVIKEMKIAVPLITISLIVGIVLLLINSICV
>ISO_0177_Clostridium_liquoris_DSM_100320_Firmicutes-Clostridia
MGNNNCCNSENKLDKNAKVKIVRIKPKSIGSLTSSKGGKTKSSCCCGNGSSASCEAITKYDLKEKWIIGEISTPAGMVPRVSTKLTFEDTWGTWKVRFGINRMNYKINAGIYAVGTPDNTSPVLVTANYKLTFDSLRKELEGLNAWIMVLDTKGVNVWCSAGKGTFGTKELVNRISKVRIPQIVSHKTLILPQLGAPGISAHQVTKQSGFKIVYGPVRAEDLKEFLEAGMKATEEMREVRFNIIDRVVLTPIEFLSTFKVAIIVFGIMFLLNLVAVNPFGVIDFYAFMGALLAGCVITPILLPWIPVRAFAAKGWIMGLIWTIVVNMLNGWPAMPQYGVLKTIAYLLILPSVSSFYAMNFTGSSTYTSFSGVIKEMKIAVPAIAVSIGIGVVLLLINSFIYI
>ISO_0178_Dehalobacter_sp._MCB1_Firmicutes-Clostridia
MGEISFDPNQNNRNANNKAELKIFDPQPCCCGDDSLAGSVTVYDKECGWITGEIKTPAGLVPQVSTNLTALDILGGWKARWGINRMNYKINPGLYAVGNPDEHSEVLVTANYKMTFDALRKELAGLQAWILVLDTKGINVWCAAGKGTFGTVELSSRIEKTRLARIVSHRTLLLPQLGAPGVSAHQVHKQTGFNVVYGPVRAWDIREFIASGRKATAEMRTVKFTAYDRLVLTPMELTGTFKISLMILGILFIFNLIRPGAFGITDFYAYAGALIVGCVLTPVLLPWIPGKAFAWKGWLLGLLWAAAVNVLNGWPEELSYSWFRALGYLLVLPSISAFYAMNFTGSSTYTSFSGVMKEMKTAVPAIAVTICIGCILILLSSLFGL
>ISO_0179_Ethanoligenens_harbinense_B49_Firmicutes-Clostridia
MESIVDETTAECSCSSGCCGSAPIPNAPYIAGLNETLVGAVPRVSTELSLRDILGAWQVRWGFGRMSYKVVPGLYSVGKPAENSPVLVTANYKLTFDSLRKELAGLSLWILVLDTNGVNVWCAAGKGTFGTDELVRRIEAAGLEKVIKHRTLILPQLGATGVAAYEVAKKSGFHVRYGPVRAHDIKAFLDNEMKVTPEMREVRFTMRNRAVLTPVDLIRWVKPLAIFFGILFILNTFGLGNFGWTELVAFFGAVVTGCVLTPVLLPWIPGRAFAFKGALLGLIWTVVVLLLCGGLPQLGIIRTLSFILLLPAVSAYTAMNFTGSSTYTSPSGVNKEMRVAIPAMLVSSILGIILLVVSLVVSGLVETIL
>ISO_0180_Ethanoligenens_harbinense_X-29_Firmicutes-Clostridia
MESIVDETTAECSCSSGCCGSAPIPNAPYIAGLNETLVGAVPRVSTELSLRDILGAWQVRWGFGRMSYKVVPGLYSVGKPAENSPVLVTANYKLTFDSLRKELAGLSLWILVLDTNGVNVWCAAGKGTFGTDELVRRIEAAGLEKVIKHRTLILPQLGATGVAAYEVAKKSGFHVRYGPVRAHDIKAFLDNEMKVTPEMREVRFTMRNRAVLTPVDLIRWVKPLAIFFGILFILNTFGLGNFGWTELVAFFGAVVTGCVLTPVLLPWIPGRAFAFKGALLGLIWTVVVLLLCGGLPQLGIIRTLSFILLLPAVSAYTAMNFTGSSTYTSPSGVNKEMRVAIPAMLVSSILGIILLVVSLVVSGLVETIL
>ISO_0181_Hungateiclostridium_sp._N2K1_Firmicutes-Clostridia
MSNEKSCCCSASSCCNTKSITPYDKNDKWVTGEIFTLKGSVPVVSTNLHFKDIFGAWKVRWGIGRMNYKISPGLYAVGKPDHTSPVLVSANYKLTFDVLRKELSGLNCWILILDTKGINVWCAAGKGTFGTDELVNRISKTGLSEIVSHRKLVLPQLGAPGVSAHEVTKQTGFSVVYGPVRAKDIKAFLDSDFKATEEMRTVKFTMWDRLVLTPIELAAAAKLSLVVFGILFLLNLFAARPFGLADFIAYAGAVITGTVITPLLLPVIPGRAFSWKGWLLGLIWALGFIWYSGWFVPESLLLAIGYLLVLPSFSAYLAMNFTGSSTYTSFSGVIKEMKIAVPLITISLIVGIVLLLINSICV
>ISO_0182_Dehalobacter_sp._12DCB1_Firmicutes-Clostridia
MGEISFDPNQNNRNANNKAELKIFDPQPCCCGDDSLAGSVTVYDKECGWITGEIKTPAGLVPQVSTNLTALDILGGWKARWGINRMNYKINPGLYAVGNPDEHSEVLVTANYKMTFDALRKELAGLQAWILVLDTKGINVWCAAGKGTFGTVELSSRIEKTRLARIVSHRTLLLPQLGAPGVSAHQVHKQTGFNVVYGPVRAWDIREFIASGRKATAEMRTVKFTAYDRLVLTPMELTGTFKISLMILGILFIFNLIRPGAFGITDFYAYAGALIVGCVLTPVLLPWIPGKAFAWKGWLLGLLWAAAVNVLNGWPEELSYSWFRALGYLLVLPSISAFYAMNFTGSSTYTSFSGVMKEMKTAVPAIAVTICIGCILILLSSLFGL
>ISO_0183_Dehalobacter_sp._14DCB1_Firmicutes-Clostridia
MGEISFDPNQNNRNANNKAELKIFDPQPCCCGDDSIAGSVTVYDKECGWITGEIKTPAGLVPQVSTNLTALDILGGWKARWGINRMNYKINPGLYAVGNPDEHSEVLVTANYKMTFDALRKELAGLQAWILVLDTKGINVWCAAGKGTFGTVELSSRIEKTRLARIVSHRTLLLPQLGAPGVSAHQVHKQTGFNVVYGPVRASDIREFIASGRKVTAEMRTVKFTTYDRLVLTPMELSGTFKMCLMILGILFIFNLIRPGAFGITDFYAYAGALIVGCVLTPVLLPWIPGKAFAWKGWLLGLLWAAAVNVLNGWPGELSYSWLRALGYLLVLPSVSAFYAMNFTGASTYTSFSGVMKEMKTAVPAIVVTIGVGVTLILLNSLFRV
>ISO_0184_Serpentinicella_alkaliphila_DSM_100013_Firmicutes-Clostridia
MWELERNKDKCCSNEKEIDSSLSFQNPNRHWIVGEIYTPICKVLQVSTKLTIFDTIYSWKVRWGINRMNYKVDPGIYCIGNPDDKSPVLVTANYKMSFDMLRKELSDKDAWILVLDTKGVNVWCAAGKGTFGTDELVSKIKSTRLLELVSHRTIILPQLGAPGISAHEVYKRTGFKVIYGPVRASDIKEFLKNNLVATPQMRKVNFNIFDRLILTPIEIVNLIKPSIYIISTAFSLNLLTNTFFSIELFSVIDLCGYIGALTIGCIIVPLLLPWIPGKSFAFKGWLLGLSWVLLLLAVNNSMMGILRQLSYMLIFPSLSAFVAVNFTGSSTYTSFSGVMKEMKIAIPSIAISMVVGIFLLILGSIV
>ISO_0185_Desulfosporosinus_fructosivorans_63.6F_Firmicutes-Clostridia
MEISSRELKIIQTTDQLTFKDTLGTWKARWGINRMTFTVEPGLYSLGKPDSTSPVLVSANYKMSFDSLRKELKGIDAWILVLDTKGINVWCAAGKGTFGTTELLNRIAIVQLEKFVSHRTIILPQLGAPGISAHEVAKYSGFKVIYGPVKAKDIKKFIKLGMKATTEMRTVRSSAYDRLVLTPVELVGTFKISLMIFGVLFLLNLLDLGPFGLADFYGYMGAVIVGCVITPVLLPWIPGRAFAWKGWLLGFIWAVIVNVLNGWNGWTAIPQYSILRALGYLFVLPSISAFLAMNFTGSSTFTSFSGVLKEMKIAVPAIIISIVIGVVLILLNSFIFS
>ISO_0186_Desulfosporosinus_sp._Sb-LF_Firmicutes-Clostridia
MEITLRETKITQTSTHLMASDIIGSWKARWGIGRMNYRVEPGLYSVGKPDSNSPVLVSANYKLSFDMLRKELTGLDVWILILDTKGINVWCAAGKGTFGTNELLNRITLVQLGKVVSHKTVILPQLGAPGVSAHEVSKYSGFKVLYGPVKAKDIKEFLNSGMKATTDMRTVKFEVYDRLVLTPIELVGTFKVSLMIFGILFILNLLGVGPFGGVDLYAYLGAVIAGCVLTPILLPWVPGRAFSWKGWVVGFIWAVAVNVLNGWNGWTAVPQYGLLRALGYLLILPSVSAFYAMNFTGSSTYTSFSGVLKEMRIAVPAIVISISLGIVLILINSFI
>ISO_0187_Ethanoligenens_harbinense_W1_Firmicutes-Clostridia
MESIVDETTAECSCSSGCCGSAPIPNAPYIAGLNETLVGAVPRVSTELSLRDILGAWQVRWGFGRMSYKVVPGLYSVGKPAENSPVLVTANYKLTFDSLRKELAGLSLWILVLDTNGVNVWCAAGKGTFGTDELVRRIEAAGLEKVIKHRTLILPQLGATGVAAYEVAKKSGFHVRYGPVRAHDIKAFLDNEMKVTPEMREVRFTMRNRAVLTPVDLIRWVKPLAIFFGILFILNTFGLGNFGWTELVAFFGAVVTGCVLTPVLLPWIPGRAFAFKGALLGLIWTVVVLLLCGGLPQLGIIRTLSFILLLPAVSAYTAMNFTGSSTYTSPSGVNKEMRVAIPAMLVSSILGIILLVVSLVVSGLVETIL
>ISO_0188_Alkaliphilus_peptidifermentans_DSM_18978_Firmicutes-Clostridia
MAVRVGLGRFNYKISPGLYAIGNPDDKSEVLVTANYKLTIDQLRKELFEESFWVLVIDTNGVNVWCAAGKGTFSTEEVIYQVKKNKIEDLVSHRRLILPQLAAPGVVIQEIRKYTGFQPSYGPVRAADIKDFKKNGYNATEKMRRVIFNIEDRLWVSLLEFAITLKYLPIIYMYFVLQSMLEKRLLTLPEILLASFISTIPYFITIVIGTVVFAALLPYLPFRALSLKAAVLGFAWVVLIIIKGNSFLYSNLISIIGHSLLMISIISYLGLNFTGSTTYTSFSGVQKETLATVPILALSSVLGCLLLIVNLFVN
>ISO_0189_Natronincola_peptidivorans_DSM_18979_Firmicutes-Clostridia
MNEKEEVISNKRIQHALDGVITSSVGEIPVIKSQITMKDTLGGIGVRAGINRNNYKVPIGMYAVGKPTGDSPVLVTGNYKLTVDALRKELTDLDVWMMVIDTKGVNIWCAAGKGTFSTEEIIFRIKKNKLEELVNHKRIILPQLGASGVVAHEIYKHSGFKVIYGPIRAESIKDFLANNEATEEMRKVTFHLKERLTVSVLETVYGLKYCPIIFTFFMLLQLFSGEYTTPVELLFFSLMNTLPYLGAILMGTIGLAAMLPILPFRMFSMKALILGLIWSGIVIANNSIFLYGNNAMVLTGHMLLLTSITTFLGLNFTGSSTYTSLSGVLRETVRTVSAMAVTSIVGLLLLIIDVFI
>ISO_0190_Desulfosporosinus_lacus_DSM_15449_Firmicutes-Clostridia
MEISSSRELKIIQTSAELTFNDKLGTWKARWGINRMNFKVEPGLYSVGKPDSNSPVLVSANYKMSFDSLRKELMEVNAWILVLDTKGVNVWCAAGKGTFGTQELLNRMAIVQLEKVVSHRTVIVPQLGAPGISAHEVTKFSGFKVVYGPVRAKDLQEFLKSGMKATSEMRRVKFTAYDRLVLTPIELVGTSKVSLMIFGVLFLLNLLGLGPFGIVDFYAYIGAVIIGCVLTPVLLPWIPGSPFAWKGWLLGFIWAVTVNILNGWTAVPQYSILRALGYIFILPPVSAYLAMNFTGSSTFTSFSGVLKEMRKAVPAIIISIVLGILLILVDSFIKL
>ISO_0191_Peptoclostridium_litorale_DSM_5388_Firmicutes-Clostridia
MPPLQCLDVFDESEYANMFDGEVSTCEGPVKRLRTILSSKDRLGSLLVRLGINRKSYKFPPGLYAIGNPDENSPALVTANYKLTVDTVRSNIGGIDSWLLVINTSGVNVWCAAGKGSFGSDEIIYRIKATGLYKISKSKLLVLPQLGAPGVNPQKISKYTRFKTIYGPVRAGDIKSFFENEFKASAGMRRVTFSLSERMILSPVEVMLSAKYMLAFLFMFTLLNYVDNSTLGLTEYINNVWLNTSAYVFAILTACILFPALLPVLPFRSFSAKGGVLGSLYSAAALSFPGAFMYSGSMLSNIGHFMCMTCVIGFFSLNFTGSTNFTSLSGVQKETLWSAPVFAICFITGIMCLFIERLV
>ISO_0192_Clostridium_jejuense_DSM_15929_Firmicutes-Clostridia
MEQNEYQTNSRCACSSGCCGNTQSPPVPKAPYITGLHTTTAGAIPQVATKLSARDIIGTWKVRWGIGRMNYKISPGLYSVGKPDDNSPVLVTANYKLTFDCLRKELTSLHLWILVLDTKGVNVWCAAGKGTFGTDELVRRISAVRLSEIVRHRTLILPQLGATGIAAHEVAKKSGFQVIYGPVRAEDIKEFLNAGMKATQEMREVQFTFTDRIVLTPVDFIQWMKPLLVFYGIFFILNISGLGHFGITELFAVLGSVIAGCILTPAFLPWIPGRAFAFKGALMGLIWTVVLILLTGGASQTGILKTLSYLLVLPSVSAYTAMNFTGSSTYTSPSGVNKEMRIAIPIMFLTFICGMILFILSNVLKTIL
>ISO_0193_Clostridium_xylanovorans_DSM_12503_Firmicutes-Clostridia
MEQNESQTNNECSCSSGCCGETQSQPIPKAPYIKGLNVTMAGVVPRVATELSARDILGAWKVRWGIGRMNYKVSPGLYSVGKPDENSPVLVTANYKLTFDSLRKELTDLNLWILVLDTKGVNVWCAAGKGTFGTDELIRRVSVVRLSEVVRHRTLILPQLGATGIAAHKVAKGSGFHVVYGPVQAQDIKEFLDAGMKATQEMREVQFTFADRVVLTPVDFVQWMKPLLIFFGVLFILNALGLGRFGATALLAFLGSVVVGCVLTPTLLPWIPGRAFAFKGAFAGLLWAAAVILFVGNASLTGVLESLSYLLLLPSISSYTAMNFTGSSTYTSPSGVNKEMQIAIPIMLLATVCGMIFFVISNVIKTIL
>ISO_0194_Khelaifiella_massiliensis_Mt13_Firmicutes-Clostridia
MNISENHEENGKVYRNLNEAITGYIDTEIGSIPKIRTKLNYKDALGCIGIRLGINRKNYCIKPGIYAVGKPTKVSPVLVTANYKFTFDKLRKELEGLDIWIMVIDTKGINVWCAAGKGTFSHDEIIRKIKTTELSKVVVHKVLILPQLAAPGVSAKQVTKATGFRIIYGPIRAEDLKEFIKNRFKASERMRKVTFTFKERLVLTPLETIQNIKYLLLVFLLFLIVNYLLKIRGEMVNGVAYTSIINLSAYFIAILIGTVVFPILLPYLPFRAFSLKGLVLGVFWAIVVINFSTIFMISSNLLSYLGNGFLLTSLITYLALNFTGSTPYTCFSGVLKETLYAVPTVIICSLVGGILLIIQAI
>ISO_0195_Clostridium_sp._BSD9I1_Firmicutes-Clostridia
MLKAKSIKGIRTCSCKNEIKITKVSSELTSSDIIGAWKARWGIKRMNFKVSPGLYSIGIPDNNSPVFVTANYKMSFDCLRKELKYINAYILVLDTKGINVWCAASKGTFSTNELVSRINKVNLSQIISHKTLILPQLGATGVSAHEVQKKSGFKVIYGPVRAEDIPEFLNNGLKSTKKMREVRFNFIDRIVLTPVEMVGSMKISLYIFGVMFLLNLLGLGSFSGIDAVSYIGAVLVGCVVVPMFLPWIPGKAFSLKGWLIGALWAVAVIFFSDSQNNLNSNLLKSTAYLLILPSVSAYYSMNFTGASTYTSFSGVLKEMRIAVPFILITVVMGIITLLVGNFIII
>ISO_0196_Lucifera_butyrica_LUCI_Firmicutes-Clostridia
MEKGPVAGGCSCSCNGDTQKNENHCCNQMPSANINGKYMPWMTGEIETSAGKKFRVSTEYTVSDRLGAWKARWGIGRMNYKIPPGLYGVGNPDADSLVLVSANYKMSFDRLRSELKGLNLWILVLDTKGINVWCAAGKGTFGTEELVNRISLVKLSEIVTHRTLVVPQLGAPGVSAHKVLQLSGFKVVYGPVRAADVPAFISAGLKATAAMRVVRFDMRDRLVLAPFELVSTIKPALILIAFLFLMNLAVGKEAFTLGLLSHTMIDFIPYLGAILTGTVLVPLLLPYIPGPAFSWKGWLMGLLWAGVYVWCSASQASWGYGLFYCLILPPIASYLAMNFTGCSTYTSLSGVAKEMKFAVPAQIISVVGGIALWVGRLFLGF
>ISO_0197_Clostridium_cellulosi_CS-4-4_Firmicutes-Clostridia
MDNDKITYSCSCSSGCCCYSSTGVPTIPKAPYIVGLNVTAIGAVPRIATKLSLKDIIGTWRVRWGFGRMNYKVAPGIYSIGKPDENSPVIVTANYKLTFDNLRKELSGLNLWILVLDTKGVNVWCSAGKGTFGTKEILHRIEEVKLSEIVKHRTIILPQLAATGVASHEVTKKSGFHVIYGPVRASDIKSFLEAGMKATPEMRTVKFNFLDRLVLTPVEIVHWTKPLVIFLGILFILNALGLGRFGMTELIGFFGAVVIGSVITPMLLPWIPSRAFSLKGALLGVLWAVAIVLLSGGLMQFGILKAISYLLLLPSVSSYTALNFTGSSTYTSPTGVSKEMRFAIPILLGSSLVGLILLLMDNTIKVFH
>ISO_0198_Nitrospirae_bacterium_HCH-1_Nitrospirae
MVNSEKTNSSGCCPSEAASGNSQCHCGHTAVSSTGTTNALFNIQKVSATLSWNDKWGAVKCRLTAFRNHYTVTPGLYVVGTPSENSDVFVSANYKLSFDKLRSALAGINAWILVLDTKGINVWCAAGKGTFSTEELVKKIFDTNLPLCVRHRKLIVPQLGAVGVSAHKVLKATGFRVLFGPVYAADIAAYIKNGCKATQEMRAVHFTLADRLILTPMEIIPMLKWYPVFAAAVLIYFGVHSTGIVFRDAFYNGVPFLLLGLAAVLSGAFITPVCLPVIPFRAFSLKGWLTGLLTTFLAQKLFPAMPLSLTLFAYLFFPAVSSFAALQFTGSTTFTGMSGVKKELKYAVYAYIVFGVASLFSLILYKSGVI
>ISO_0199_Nitrospirales_bacterium_LBB_01_Nitrospirae
METKHWITGTVNTPAGAVYKVSTEITNAELLEHLLCRVSGFRNSYTVTPGLYAVGEPNQDSHVVVTANYKLTFDKVRESLAGENVWIMALDTKGINVWCAAGKGTFGTEELIKRILDTQLTVLVTHRKIIVPQLGAPGVSAHVVKKITEFQALYGPVRVSDLKDYIKSGCKATKEMRRVHFSTIDRLVLTPMEIIPAMGIFAVFAVIMFLFFGLSATGINFVSAAKGAFPFLVLALTAILSGAFITPMLLPIIPFKSFAVKGLIVGVLMTWFSKMLFPSLLSTTTELTIFAYIFFPAISSYAALQFTGATTFTGMSGVKKELKYAVPLYITTAVISIVMLALYKVNLWRAL
>ISO_0200_Marispirochaeta_associata_strain_JC231_Spirochaetes
MSNQSCCSWAVWHRASSPTVLPSASVGGTLSVGDRLARIRFRLGMSRMKLVVTPGLYALNDPGPEDPVLVTANFRLSFDALRSALGERSAWILVLDTKGVNVWCAAGKGTFGTNELIHRIRNSSLADIVSHRRLILPQLGAPGVAAHEAEQQTGFRVQYGPVEARDLPAYLDAGMQATAAMRTKQFPLMDRLELIPLELVQSWKIWLPLATLSALLSLLLNGLPSLSPLSDAAPALLGVAAGAILTPALLPWIPGRSFALKGGIVGVVLSSACLLLFPAGIGRGIFTVAAATAAASFLALNFTGATTFTSPSGVKREMRIALPVQGALLVAAVAGRIAAELLT
>ISO_0201_Treponema_sp._J25_Spirochaetes
MSFDLSNAVLRPLSNTKQQSIPVVSTKLSMRDIIDGWKVRWGFGRNRYLVKPGLYACGNPTASSMVLVSANYKLSFDALRKELSGIDAWILVLDTKGVNVWCAAGKGTFGTQEVIRQVKNVGLASLVSHRTLILPQLGAPGVAAHEVAKATGFRVVYGPVRAKDIPAFLKAGMKKTDAMRRVEFRLADRLAVVPVELVHAWPFAVGALLVSGLFWYLSGNLTPAAYFRYAALFLSPLLVGSIFFPCLLPLLPFKAFALKGCVLGSSWSLFAIGIFRLNGMEAASYFLLSTSLISFISMNFTGSSTFTNLTGVKWEVKVGLPIMITAALAGIVIIAVRLSMFLMKG
>ISO_0202_Alkalispirochaeta_odontotermitis_JC202_Spirochaetes
MSELKPPQDECCAAGAACCPPENPTALQPFTMAAASDAVCCGEPPGPRSNPDEKPGYELQHYVDSFLDSPMGQIPRVKTGLEPADFRGTIKARLGLRGTEYKIAPGLYAVGSPGPDSPVLVTANYKLTFDTLRRELTSFDGWLLVIDTRGINVWCAAGKTLFSTQEVVYRIQQCRLSKVVQHKKIILPQLAATGVSAVSVKKESGFEVLWGPIQARDIRQYVADGCQAGQAMRRVTFTLPERVVLIPVELSHLPKPTIWVLLAVFLLSGIGAGLFSFNAAWSRGLIALVAYAVGILAGAVAAPILLPWIPGRAFALKGSLTGVVAGLAVAVFFGSRLSWVEAAALISFTTAISSYLAMNFTGSTPYTSPSGVEKEMRRAIPLQAAVALIAVVAWVGAAFAG
>ISO_0203_Thermococcus_sp._EP1_Thermococci
MQEIPGDEDMLRYIIVNIVGTLLRGFPMPCRTGLIKIGNPDEDSPVFLTANYCVTVERVKRVLEKSAIDCYLLVANSKGINVWCSAAGGYLTHHEVISALKTSGIEKLVKHRNVVLPQLAAAGVEARKVKEKTGWNIIWGPVYAKDIPGFIKNGYKKPPEMREVKFPLLHRIEMAVMWAFPFSIIVTFLTFLLWRSAVLPLFALTWLLPLMIFISFPLYSKFLNLRKNGIGVSRYTVIFDFGRVPLILEGVFIFLLIVYGFFTGHLSFEFLLRWGFVSFIIILLVSIDLMGSTPIYKSGLHEERLLRVVLDEEKCTGCGICVQVCPGNCYEIERVAMMPQAERCVQCGACIVQCPFDALYFVSPDGRTIPPEVTRKFKLNLMGKRLVRI
>ISO_0204_Kosmotoga_pacifica_SLHLJ1_Thermotogae
MLKYIIVNTVETLLRGFPFPCKTGLIKIGNPDRNSPVFATCNYHLTVERVKRSLKGMNAYLLVANSRGINVWCAATGGLFTNHDVISILKTSGVEELVDHRKVILPQLAATGIESRNIQKKTGWKVIWGPVYAKDIPTFMENKLKKTSEMREVKFSWTQRIEIAAMWAFPFSAIAALLMIFLWREAIIPVITLLWGLPFLIFLSFPLYSKWLNPKRKRMSFSRYTLIFDFSRIPLILWGFFMLFLIGYSILVGYSSLGFILRWGVLSLIVVIIVSFDLMGSTPVYKSGLHEDRLLKVTLDEKKCKGAGFCEQVCPRNCYEMDRNRHIATMPSAEQCVQCGACIVQCPFDALYFESPKGEIIPPEDIRKFKLNFIGKRLVKVEDK
>CEL_0001_OP8_bacterium_SCGC_AAA252-O09_Aminicenantes
MKIFEYIIFNIVESLLRFFPVPSKTGLVKIGNPAEDSPVFLTCNYHLTVQRVKWALKGKDAYLLVANSRGINVWCAASGGHFTNHDVISVLKTSGIEDKVSHRKVILPQLAAAGIEARVVHKKSGWRIIWGPVNIKDIQKFLGNRLNKSPEMREVQFPLLKRIEMAAAWAFPMSIGFSLITLFFWQNTAISVFFLVWVLSLLIFACFPLYSPLLKPGKRENAPKLLVFKRFMLIILLFTAVLTALIMFCILTGNSSLEFIIFWGIASSVMVFVLSIDLAGSTPLLKSGLLEEKSLSVVIDTEKCKGSAFCIDVCPRNCFAVDKSGRTVSIYRAGRCVGCGACIIQCPFDAIYFESAEGDKIDPATLREFKLNILGKRSIKVNNR
>CEL_0002_OP8_bacterium_SCGC_AAA252-O19_Aminicenantes
MKIFEYIIFNIVESLLRFFPVPSKTGLVKIGNPAEDSPVFLTCNYHLTVQRVKWALKGKDAYLLVANSRGINVWCAASGGHFTNHDVISVLKTSGIEDKVSHRKVILPQLAAAGIEARVVHKKSGWRIIWGPVNIKDIQKFLGNRLNKSPEMREVQFPLLKRIEMAAAWAFPMSIGFSLITLFFWQNTAISVFFLVWVLSLLIFACFPLYSPLLKPGKRENAPKLLVFKRFMLIILLFTAVLTALIMFCILTGNSSLEFIIFWGIASSVMVFVLSIDLAGSTPLLKSGLLEEKSLSVVIDTEKCKGSAFCIDVCPRNCFAVDKSGRTVSIYRAGRCVGCGACIIQCPFDAIYFESAEGDKIDPATLREFKLNILGKRSIKVNNR
>CEL_0003_OP8_bacterium_SCGC_AAA255-O15_Aminicenantes
MKIFEYIIFNIVESLLRFFPVPSKTGLVKIGNPAEDSPVFLTCNYHLTVQRVKWALKGKDAYLLVANSRGINVWCAASGGHFTNHDVISVLKTSGIEDKVSHRKVILPQLAAAGIEARVVHKKSGWRIIWGPVNIKDIQKFLGNRLNKSPEMREVQFPLLKRIEMAAAWAFPMSIGFSLITLFFWQNTAISVFFLVWVLSLLIFACFPLYSPLLKPGKRENAPKLLVFKRFMLIILLFTAVLTALIMFCILTGNSSLEFIIFWGIASSVMVFVLSIDLAGSTPLLKSGLLEEKSLSVVIDTEKCKGSAFCIDVCPRNCFAVDKSGRTVSIYRAGRCVGCGACIIQCPFDAIYFESAEGDKIDPATLREFKLNILGKRSIKVNNR
>CEL_0004_OP8_bacterium_SCGC_AAA252-A02_Aminicenantes
MKIFEYIIFNIVESLLRFFPVPSKTGLVKIGNPAEDSPVFLTCNYHLTVQRVKWALKGKDAYLLVANSRGINVWCAASGGHFTNHDVISVLKTSGIEDKVSHRKVILPQLAAAGIEARVVHKKSGWRIIWGPVNIKDIQKFLGNRLNKSPEMREVQFPLLKRIEMAAAWAFPMSIGFSLITLFFWQNTAISVFFLVWVLSLLIFACFPLYSPLLKPGKRENAPKLLVFKRFMLIILLFTAVLTALIMFCILTGNSSLEFIIFWGIASSVMVFVLSIDLAGSTPLLKSGLLEEKSLSVVIDTEKCKGSAFCIDVCPRNCFAVDKSGRTVSIYRAGRCVGCGACIIQCPFDAIYFESAEGDKIDPATLREFKLNILGKRSIKVNNR
>CEL_0005_OP8_bacterium_SCGC_AAA252-F08_Aminicenantes
MKIFEYIIFNIVESLLRFFPVPSKTGLVKIGNPAEDSPVFLTCNYHLTVQRVKWALKGKDAYLLVANSRGINVWCAASGGHFTNHDVISVLKTSGIEDKVSHRKVILPQLAAAGIEARVVHKKSGWRIIWGPVNIKDIQKFLGNRLNKSPEMREVQFPLLKRIEMAAAWAFPMSIGFSLITLFFWQNTAISVFFLVWVLSLLIFACFPLYSPLLKPGKRENAPKLLVFKRFMLIILLFTAVLTALIMFCILTGNSSLEFIIFWGIASLVMVFVLSIDLAGSTPLLKSGLFEEKSLSVVIDTEKCKGSAFCIDVCPRNCFAVDKSGRTVSIYRAGRCVGCGACIIQCPFDAIYFESAEGDRIDPATLREFKLNILGKRSIKVNNR
>CEL_0006_OP8_bacterium_SCGC_AAA252-P19_Aminicenantes
MKIFEYIIFNIVESLLRFFPVPSKTGLVKIGNPAEDSPVFLTCNYHLTVQRVKWALKGKDAYLLVANSRGINVWCAASGGHFTNHDVISVLKTSGIEDKVSHRKVILPQLAAAGIEARVVHKKSGWRIIWGPVNIKDIQKFLGNRLNKSPEMREVQFPLLKRIEMAAAWAFPMSIGFSLITLFFWQNTAISVFFLVWVLSLLIFACFPLYSPLLKPGKRENAPKLLVFKRFMLIILLFTAVLTALIMFCILTGNSSLEFIIFWGIASSVMVFVLSIDLAGSTPLLKSGLLEEKSLSVVIDTEKCKGSAFCIDVCPRNCFAVDKSGRTVSIYRAGRCVGCGACIIQCPFDAIYFESAEGDKIDPATLREFKLNILGKRSIKVNNR
>CEL_0007_OP8_bacterium_SCGC_AAA252-G06_Aminicenantes
MKIFEYIIFNIVESLLRFFPVPSKTGLVKIGNPAEDSPVFLTCNYHLTVQRVKWALKGKDAYLLVANSRGINVWCAASGGHFTNHDVISVLKTSGIEDKVSHRKVILPQLAAAGIEARVVHKKSGWRIIWGPVNIKDIQKFLGNRLNKSPEMREVQFPLLKRIEMAAAWAFPMSIGFSLITLFFWQNTAISVFFLVWVLSLLIFACFPLYSPLLKPGKRENAPKLLVFKRFMLIILLFTAVLTALIMFCILTGNSSLEFIIFWGIASSVMVFVLSIDLAGSTPLLKSGLLEEKSLSVVIDTEKCKGSAFCIDVCPRNCFAVDKSGRTVSIYRAGRCVGCGACIIQCPFDAIYFESAEGDKIDPATLREFKLNILGKRSIKVNNR
>CEL_0008_OP8_bacterium_SCGC_AAA252-J21_Aminicenantes
MKIFEYIIFNIVESLLRFFPVPSKTGLVKIGNPAEDSPVFLTCNYHLTVQRVKWALKGKDAYLLVANSRGINVWCAASGGHFTNHDVISVLKTSGIEDKVSHRKVILPQLAAAGIEARVVHKKSGWRIIWGPVNIKDIQKFLGNRLNKSPEMREVQFPLLKRIEMAAAWAFPMSIGFSLITLFFWQNTAISVFFLVWVLSLLIFACFPLYSPLLKPGKRENAPKLLVFKRFMLIILLFTAVLTALIMFCILTGNSSLEFIIFWGIASSVMVFVLSIDLAGSTPLLKSGLLEEKSLSVVIDTEKCKGSAFCIDVCPRNCFAVDKSGRTVSIYRAGRCVGCGACIIQCPFDAIYFESAEGDKIDPATLREFKLNILGKRSIKVNNR
>CEL_0009_OP8_bacterium_SCGC_AAA252-G05_Aminicenantes
MKIFEYIIFNIVESLLRFFPVPSKTGLVKIGNPAEDSPVFLTCNYHLTVQRVKWALKGKDAYLLVANSRGINVWCAASGGHFTNHDVISVLKTSGIEDKVSHRKVILPQLAAAGIEARVVHKKSGWRIIWGPVNIKDIQKFLGNRLNKSPEMREVQFPLLKRIEMAAAWAFPMSIGFSLITLFFWQNTAISVFFLVWVLSLLIFACFPLYSPLLKPGKRENAPKLLVFKRFMLIILLFTAVLTALIMFCILTGNSSLEFIIFWGIASSVMVFVLSIDLAGSTPLLKSGLLEEKSLSVVIDTEKCKGSAFCIDVCPRNCFAVDKSGRTVSIYRAGRCVGCGACIIQCPFDAIYFESAEGDKIDPATLREFKLNILGKRSIKVNNR
>CEL_0010_OP8_bacterium_SCGC_AAA252-P13_Aminicenantes
MKIFEYIIFNIVESLLRFFPVPSKTGLVKIGNPAEDSPVFLTCNYHLTVQRVKWALKGKDAYLLVANSRGINVWCAASGGHFTNHDVISVLKTSGIEDKVSHRKVILPQLAAAGIEARVVHKKSGWRIIWGPVNIKDIQKFLGNRLNKSPEMREVQFPLLKRIEMAAAWAFPMSIGFSLITLFFWQNTAISVFFLVWVLSLLIFACFPLYSPLLKPGKRENAPKLLVFKRFMLIILLFTAVLTALIMFCILTGNSSLEFIIFWGIASLVMVFVLSIDLAGSTPLLKSGLFEEKSLSVVIDTEKCKGSAFCIDVCPRNCFAVDKSGRTVSIYRAGRCVGCGACIIQCPFDAIYFESAEGDRIDPATLREFKLNILGKRSIKVNNR
>CEL_0011_OP8_bacterium_SCGC_AAA252-J09_Aminicenantes
MKIFEYIIFNIVESLLRFFPVPSKTGLVKIGNPAEDSPVFLTCNYHLTVQRVKWALKGKDAYLLVANSRGINVWCAASGGHFTNHDVISVLKTSGIEDKVSHRKVILPQLAAAGIEARVVHKKSGWRIIWGPVNIKDIQKFLGNRLNKSPEMREVQFPLLKRIEMAAAWAFPMSIGFSLITLFFWQNTAISVFFLVWVLSLLIFACFPLYSPLLKPGKRENAPKLLVFKRFMLIILLFTAVLTALIMFCILTGNSSLEFIIFWGIASSVMVFVLSIDLAGSTPLLKSGLLEEKSLSVVIDTEKCKGSAFCIDVCPRNCFAVDKSGRTVSIYRAGRCVGCGACIIQCPFDAIYFESAEGDKIDPATLREFKLNILGKRSIKVNNR
>CEL_0012_OP8_bacterium_SCGC_AAA252-K07_Aminicenantes
MKIFEYIIFNIVESLLRFFPVPSKTGLVKIGNPAEDSPVFLTCNYHLTVQRVKWALKGKDAYLLVANSRGINVWCAASGGHFTNHDVISVLKTSGIEDKVSHRKVILPQLAAAGIEARVVHKKSGWRIIWGPVNIKDIQKFLGNRLNKSPEMREVQFPLLKRIEMAAAWAFPMSIGFSLITLFFWQNTAISVFFLVWVLSLLIFACFPLYSPLLKPGKRENAPKLLVFKRFMLIILLFTAVLTALIMFCILTGNSSLEFIIFWGIASLVMVFVLSIDLAGSTPLLKSGLFEEKSLSVVIDTEKCKGSAFCIDVCPRNCFAVDKSGRTVSIYRAGRCVGCGACIIQCPFDAIYFESAEGDRIDPATLREFKLNILGKRSIKVNNR
>CEL_0013_Aminicenans_sakinawicola_JGI_OTU-1_OP8COM1_Aminicenantes
TGCTETRIRGIMKIFEYIIFNIVESLLRFFPVPSKTGLVKIGNPAEDSPVFLTCNYHLTVQRVKWALKGKDAYLLVANSRGINVWCAASGGHFTNHDVISVLKTSGIEDKVSHRKVILPQLAAAGIEARVVHKKSGWRIIWGPVNIKDIQKFLGNRLNKSPEMREVQFPLLKRIEMAAAWAFPMSIGFSLITLFFWQNTAISVFFLVWVLSLLIFACFPLYSPLLKPGKRENAPKLLVFKRFMLIILLFTAVLTALIMFCILTGNSSLEFIIFWGIASSVMVFVLSIDLAGSTPLLKSGLLEEKSLSVVIDTEKCKGSAFCIDVCPRNCFAVDKSGRTVSIYRAGRCVGCGACIIQCPFDAIYFESAEGDKIDPATLREFKLNILGKRSIKVNNR
>CEL_0014_OP9_bacterium_SCGC_AAA252-M02_Atribacteria
MNIFKYIIINIIETLLRMLPFPCKPGLIRIGNPDQNSPVFLTCNFHLTVERVKKALRGIDCYLLIANSKGINVWCAATGGHFTNHNVVSILKTSGIEKLVSHRKITFPQLAASGIEAKTIKNKTGWEIIWGPVYAKDIPLFITNNFKKTSPMREVEFPLLQRLEMAVAWAFPISAVSSLIMIPFWPKDILSLVSIIWLLSFLIFISFPIYQHLLSSKGKRIGFIFFDFGRGGFQFILWAVFIFILTFYQLSYGNFSWGFTFHWSFISLIIILILSIDLMGSTPLYKSSLHEDRLLRVILDREKCKGIGFCEQVCPRNCFKIDKSRQITTMPGSARCIQCGACIIQCPLNALYFKNPQGDIIPPEIIRKFKLNLMGKRREEKNYGIKK
>CEL_0015_OP9_bacterium_SCGC_AAA255-N14_Atribacteria
MKIEEKQTEFYVCDSIITLANRWDHFLARFGWRRNHRRVKPGLYKLGNPTQESLVFASANYTLSFDALRSSLKEIDGYILVLDTRGINVWCAAGEGTFDTDELVHRIEMTELSKVVNHRSIILPQLGAPGICAHEVGKSSGFKVEYGPVRSSDLPNYLKTRTATAEMRRVRFNLRDRLELIPVEIMAFLFIAIIAILIGLFTGEIWKSLQILGILITGLVLFPILLPWIPTRDFITKGLLLGGVAVMMIYFLPAYLMNGIFGWALAWETLINMLIMTPVVAFLALNFTGSTTFTSRTGVRREIFTYIPILTAMFISGIIFSIVMYLIKLRS
>CEL_0016_OP9_bacterium_SCGC_AB-164-L03_Atribacteria
MNIFKYIIINIIETLLRMLPFPCKPGLIRIGNPDQNSPVFLTCNFHLTVERVKKALRGIDCYLLIANSKGINVWCAATGGHFTNHNVVSILKTSGIEKLVSHRKITFPQLAASGIEAKTIKNKTGWEIIWGPVYAKDIPLFITNNFKKTSPMREVEFPLLQRLEMAVAWAFPISAVSSLIMIPFWPKDILSLVSIIWLLSFLIFISFPIYQHLLSSKGKRIGFIFFDFGRGGFQFILWAVFIFILTF
>CEL_0017_OP9_bacterium_SCGC_AB-164-P05_Atribacteria
MNIFKYIIINIIETLLRMLPFPCKPGLIRIGNPDQNSPVFLTCNFHLTVERVKKALRGIDCYLLIANSKGINVWCAATGGHFTNHNVVSILKTSGIEKLVSHRKITFPQLAASGIEAKTIKNKTGWEIIWGPVYAKDIPLFITNNFKKTSPMREVEFPLLQRLEMAVAWAFPISAVSSLIMIPFWPKDILSLVSIIWLLSFLIFISFPIYQHLLSSKGKRIGFIFFDFGRGGFQFILWAVFIFILTFYQLSYGNFSWGFTFHWSFISLIIILILSIDLMGSTPLYKSSLHEDRLLRVILDREKCKGIGFCEQVCPRNCFKIDKSRQITTMPGSARCIQCGACIIQCPLNALYFKNPQGDIIPPEIIRKFKLNLMGKRREEKNYGIKK
>CEL_0018_Dehalococcoidia_bacterium_SCGC_AG-205-B13_Chloroflexi
VRTINTLAGYLSDVLETALRLLPFPVKTGLRRVGDPDRQSPVFVTGNFGLTVRRVTRALRGIDAYLLVANSRGINVWCAAAGGHFTTDGVVSVLKTSGIGDLVDHRRLVLPQLGATGIERKVLEERTGWRAVFGPVYAEDIPAYLGNHYRKPERMRTVRFDPAQRLEMAVMWAFPISIIPLIPLLIWWRGLALPFLAVVWAMALLIFLGFPWIPSRAVVSAGHPLPAWTRYLIVFDPRSQKVLVVWAMLVAGLIAYGRLAADWHWTAIMGWGLASLAVALLMSLDLAGSTPIYKSGLHEDRLLRVELDLDRCEGRAICEQVCPRNCYEIDSKLHKAVILHESECVQCGACIVQCPEDALAFVDPTGQRIPPEQIRKYKLNLAGERAVSA
>CEL_0019_Dehalococcoidia_bacterium_SCGC_AG-205-I02_Chloroflexi
VRTINTLAGYLSDVLETALRLLPFPVKTGLRRVGDPDRQSPVFVTGNFGLTVRRVTRALRGIDAYLLVANSRGINVWCAAAGGHFTTDGVVSVLKTSGIGDLVDHRRLVLPQLGATGIERKVLEERTGWRAVFGPVYAEDIPAYLGNHYRKPERMRTVRFDPAQRLEMAVMWAFPISIIPLIPLLIWWRGLALPFLAVVWAMALLIFLGFPWIPSRAVVSAGHPLPAWTRYLIVFDPRSQKVLVVWAMLVAGLIAYGRLAADWHWTAIMGWGLASLAVALLMSLDLAGSTPIYKSGLHEDRLLRVELDLDRCEGRAICEQVCPRNCYEIDSKLHKAVILHESECVQCGACIVQCPEDALAFVDPTGQRIPPEQIRKYKLNLAGERAVSA
>CEL_0020_Dehalococcoidia_bacterium_SCGC_AG-205-I13_Chloroflexi
VRTINTLAGYLSDVLQTALRLLPFPVKTGLRRVGDPDQQSPVFVTSNFGLTVRRVTRALRGIDAYLLVANSRGINVWCAAAGGHFTTDGVVSVIKTSGIGDLVDHRRLVLPQLSATGIERKVLEERTGWRAVFGPVYAEDIPAYLGNHYRKPERMRTVRFDPAQRLEMAVMWAFPISIIPLIPLLIWWRGLALPFLAVVWAMALLIFVGFPWIPSRAVVSAGHALPAWTRYLIVFDPRSQKVLVAWAMLVAGLIAYGRLAADWHWTAIMGWGLASLAVALLMSLDLAGSTPIYKSGLHEDRLLRVELDLDRCEGRAICEQVCPRNCYEIDSKLHKAVILHESECVQCGACIVQCPEDALAFVDPTGQRIPPEQIRKYKLNLAGERAVSA
>CEL_0021_Dehalococcoidia_bacterium_SCGC_AG-205-K13_Chloroflexi
VRTINTLAGYLSDVLETALRLLPFPVKTGLRRVGDPDRQSPVFVTGNFGLTVRRVTRALRGIDAYLLVANSRGINVWCAAAGGHFTTDGVVSVLKTSGIGDLVDHRRLVLPQLGATGIERKVLEERTGWRAVFGPVYAEDIPAYLGNHYRKPERMRTVRFDPAQRLEMAVMWAFPISIIPLIPLLIWWRGLALPFLAVVWAMALLIFLGFPWIPSRAVVSAGHPLPAWTRYLIVFDPRSQKVLVVWAMLVAGLIAYGRLAADWHWTAIMGWGLASLAVALLMSLDLAGSTPIYKSGLHEDRLLRVELDLDRCEGRAICEQVCPRNCYEIDSKLHKAVILHESECVQCGACIVQCPEDALAFVDPTGQRIPPEQIRKYKLNLAGERAVSA
>CEL_0022_Dehalococcoidia_bacterium_SCGC_AG-205-M10_Chloroflexi
VRTINTLAGYLSDVLETALRLLPFPVKTGLRRVGDPDRQSPVFVTGNFGLTVRRVTRALRGIDAYLLVANSRGINVWCAAAGGHFTTDGVVSVLKTSGIGDLVDHRRLVLPQLGATGIERKVLEERTGWRAVFGPVYAEDIPAYLGNHYRKPERMRTVRFDPAQRLEMAVMWAFPISIIPLIPLLIWWRGLALPFLAVVWAMALLIFLGFPWIPSRAVVSAGHPLPAWTRYLIVFDPRSQKVLVVWAMLVAGLIAYGRLAADWHWTAIMGWGLASLAVALLMSLDLAGSTPIYKSGLHEDRLLRVELDLDRCEGRAICEQVCPRNCYEIDSKLHKAVILHESECVQCGACIVQCPEDALAFVDPTGQRIPPEQIRKYKLNLAGERAVSA
>CEL_0023_Dehalococcoidia_bacterium_SCGC_AG-205-M21_Chloroflexi
VRTIDTLAGYLSDILQTALRLLPFPVKTGLRRVGDPDRQSPVFVTGNFGLTVRRVTRALRGIDAYLLVANSRGINVWCAAAGGHFTTDGVVSVIKTSGIGDLVDHRRLVLPQLSATGIERKVLEERTGWRGVFGPVYAEDIPAYLGNHYRKPERMRTVRFDPAQRLEMAVMWAFPISIIPLIPLLIWWRGLALPFLAVVWAMALLIFLGFPWIPSRAVAPAGHALPAWTRYLIVLDPRSQKVLVVWAMLVAGLIAYGRLAADWHWTAIMGWGLASLAVALLMSLDLAGSTPIYKSGLHEDRLLRVELDLDRCEGRAICEQVCPRNCYEIDSKLHKAVILHESECVQCGACIVQCPEDALAFVDPTGQRIPPEQIRRYKLNLAGERAVSA
>CEL_0024_Deltaproteobacteria_bacterium_JGI_A06048-F13_Uncultured_Deltaproteobacteria
MQNNQPLMSLPMAKPVPEGAGEFCLPSSDQSFVLGALPTAVGAVPIVGGELFWQDLRGHYLVRWNIGRKTLTVEPGLYAIGEPESDSPVLVTANYKMSFDLLRQTLGGYDAWILVLDTKGINVWCAAGEGTFGTDELVDRIQASRLGEVVSHRRLIVPQLGATGVAAFEVKKYSGFAVTYGPVMVRDLPLFLENGCKATPEMRIKQFPLQERLVLVPVEIMLALKQGLPIVFVLLLVAGFLGEGTFLQAMRVHGLPPILALLSGIVAGTIVTPLLLPWVPCRAFSCKGALCGLLLFGLLSTCSDVFDTKSSAYVRIACLLITLSISSWLGMAFTGSSTYTSLNGVRKEMIRAMPVQFVSIVTGIGLWAAFLWMG
>CEL_0025_Deltaproteobacteria_bacterium_JGI_E06040-H20__Uncultured_Deltaproteobacteria
MQNNQPLMSLPMAKPVPEGAGEFCLPSSDQSFVLGALPTAVGAVPIVGGELFWQDLRGHYLVRWNIGRKTLTVEPGLYAIGEPESDSPVLVTANYKMSFDLLRQTLGGYDAWILVLDTKGINVWCAAGEGTFGTDELVDRIQASRLGEVVSHRRLIVPQLGATGVAAFEVKKYSGFAVTYGPVMVRDLPLFLENGCKATPEMRIKQFPLQERLVLVPVEIMLALKQGLPIIFVLLLVAGFLGEGTFSQAMRVHGLPPVLALLSGIVAGTIVTPLLLPWVPCRAFSCKGALCGLLLFGLLSTCSDVFDTESSAYVRIACLLITLSISSWLGMAFTGSSTYTSLNGVRKEMLRAIPVQFVSIVTGIGLWAAFLWMG
>CEL_0026_Desulfarculaceae_bacterium_191_B12_Desulfarculia_Desulfobacterota
MSLYRFLGVNILETLLRVLPFSCKPGLLRIGNPGRNSPVLLTCNYHLTVERVKRALKGMDVYLLVANSRGINVWCAATGGLFTNHDVISALKTSGIEESVDHRDVILPQLAATGAESRTVQRKTGWKVIWGPVYAKDLPAFIKNKYTKTSEMSEVRFPLTQRFEMAVAWAFPISVVLGLIMIPFWREAILPLMYLVWGLSLLLFTSFPLYEKLLSPEGKRFGFVFFDFGRGGFQLILWGLLVIGLAIYSIAVGDLRWGFMLRWGFITLIVVLLLSIDLMGSTPIFKSGLHGDRLLKVVLDVRKCEGAGLCEQVCPKNCYVVDRDRHVAAIPGADRCVQCGACIVQCPFDALYFRNPQGEGITPEAVRKYKLNLLGKRMKNTD
>CEL_0027_Methanoregulaceae_archaeon_JGI_M3C4D3-001-G22_Euryarchaeota
MTGTSPESEIRMTTSTLSFADKFDHFLARVGVNRMGHIVEPGLYKLGNPTPDSPVFVSANYTLSFDALRSSLSGHEGYILVLDTKGVNVWCAAGEGTFGTDELVRRINTTGISGIVKHRTLILPQLGAPGISAHEVARRSGFRVEYGPVRAKDLPEYLRTRKATPEMRRVKFPLADRLVLTPIELEHMVLPLVAVAAVLYLLAGPFASLAAVTAVVSGTVLFPALLPVIPSRDFSTKGLILGVVVAVPFAVYFATIHSIPIWVQAVSAIVPLLLIPAVTAYLALNFTGCTTYTSRTGVKSEIFRYVPVMAFMAGSGVVLLIVLGAAKALGVI
>CEL_0028_Nitrospina_SCGC_AAA288-L16_Nitrospina
MINWIKDIYQTLFRFARFPCEPETVTIGNPDKSSPVLVTCNFDYTVRHLKEYLKKEALDCFLLVVNTKGTNVWCAAAEGVFTTDIVLSHLKVYNVGELVNHKRLILPQLSVAGVKRKELKEHGWEGIYGPVYFTDLKEFLNNGLTKNKDMQALEYGYWERFKMGLSHAVFCTLVCIIPIFLFASDWWIQGIGLVWYFAFSMQLIEHFIPFERLLYKGLALSLPILVLTLTSITDPVLKTQATLGVIALGGYIGYDAQGHSHLGQNQKSGTIFAGMFAFLALVYGGTLFL
>CEL_0029_Nitrospina_AB-629-B06_Nitrospina
MINWIKDIYQTLFRFARFPCEPETVTIGNPDKSSPVLVTCNFDYTVRHLKEYLKKEALDCFLLVVNTKGTNVWCAAAEGVFTTDIVLSHLKVYNVGELVNHKRLILPQLSVAGVKRKELKEHGWEGIYGPVYFTDLKEFLNNGLTKNKDMQALEYGYWERFKMGLSHAVFCTLVCIIPIFLFASDWWIQGIGLVWYFAFSMQLIEHFIPFERLLYKGLALSLPILVLTLTSITDPVLKTQATLGVIALGGYIGYDAQGHSHLGQNQKSGTIFAGMFAFLALVYGGTLFL
>MAG_0001_Acidobacteria_bacterium_CG_4_9_14_3_um_filter_49_7_Acidobacteria
MPRNTRGHPLESRYQFLLSDNAYKRGAVMMENACPENEHPCRTRKVQATWTWRDHLGAWKMRWGFGRNRYRVQPGLYAMGLPSPEDPVLVTANYKLTFDVLRRSLAGQNLWILVLNTHGINVWCAAGKKTFGTDELVKRIRKHHLGQVVTHKTIIFPQLGAPGISAHEVQKQTEFRVTYGPVRASDIQAFLANEMKANEQMRTVTFTLRERLAVVPVELVQALRYFLPIAIPVVLLSLLGGINLSIATALAMLPFLGAILTGTILFPILLPVIPLRSFAAGGWLLGILYAGGLALFIHAGGWLAATLLLILPPLVSFIALNFTGATTFTSLSGVEFELKRAVPMMVASAVLGVIAYTGQLILGG
>MAG_0002_Solibacterales_bacterium_fen_235_Acidobacteria
RLRPPGASESRRSTTCATATTRRCSGRCARRTSEASCKQCGCWPRACVASARGSKSRGLVAGRRRSFEMSSCGCGSLTQVQPAAPATLSTRITWRDVLGGWRVRWGIGRMSYRIAPGLYRIGQPDSKSPVLVTANYKLTVDAVRRELTGLNVWLLVLDTNGVNVWCAAGKGTFGSAELVRRVEATGLARVVEHRRLVLPQLGAVGVAAHEVKRATGFSVSYGPVRARDIPAYLAAGMRATPEMRRVSFGWKERMVLAPMELVPAWKPALGILAALVALDLVRHRELTPHLAADIVRFFGAILTGGVLVPLLLPWLPSRAFSVKGAVAGALWAAAAAWWLPTGAVEAAGAALLIMAITSYMALNFTGTTTFTTNAGARLEVRRSLAPILVAAGVGAILRVAAAFV
>MAG_0003_Solibacterales_bacterium_fen_415_Acidobacteria
PRRGAPRSLTSTASATSTTGNCSPGGERRTSVASCGLWDCWANACETSARRNALPRRRAAMERASCGCSGGSPVPIAAIGKPAGPAPALSTRLTWRDVLGGWRVRWGIGRTRYLIPPGLYRVGEPGRLSPVLVTANYKLTIDAVRRELAGLDVWLLALDTKGVNVWCAAGKGTFGTCELVRRMEAVKLAEVVDHRNLVLPQLGATGVSAHEVKRATGFSVRYGPIRARDIGAYLAAGMKATPDMRRVTFGWKARLALAPMELSQALKPALLILGALAALYAVRHRSLSWHVAADFAPFLAAIFAGGVVTPLLLPWLPTRIFAVKGAITGALCIAAVLIALPGGAVETSGTALLGAAIASYMGMMFTGSSTFTNLAGARLEVRHAMPAILVCAGIGAALRLAAAFI
>MAG_0004_Solibacterales_bacterium_fen_298_Acidobacteria
SYWGNACGVFARRRVARERRNAMDKVSCGCGGGSPVQLTHIEMQAGPAPVLSTVVMWRDVLGGWRVRWGMGRMRYRVAPGLYRVGEPDKQSPVLVTANYKLTVDAVRRELAGLSVWLLVLDTKGVNVWCAAGKGTFGTAELVRRVEAANLAGVVEHRNLIVPQLGATGVAAHEVKRSTGFTVRYGPVRAGDIRAYLAGGMKATPAMRRIAFGWKDRLILAPVEVVGVLKPAIVILAALTVLDVLRYRSLSWRVAADFAPFLAAMFAGGVLTPLLLPWLPSRVFAIKGAVAGAVCVAAALIALPGGAIAAAGTALVAIAIASYMGMMFTGSTTFTNFAGARLEVRRALPPIVVAAALGAVLRVAAAFV
>MAG_0005_Acidobacteria_bacterium_fen_186_Acidobacteria
RALTGRARASRPATSALDRAGIGPYNSIIVEIRNTSAREAPGSRAQAETRMTTVEPGGAASRGASGAHCACGTAALLVRTLGRIDASWTDGVVQTPLGEVPRVRTVLHLADRLGTARVRSGIGRMNYRVTPGVYAVGQPTADSTVLVSANYKLSFDRLRCALAGRDAWILVIDTHGINVWCAAGKGTFGTAEVARRVLASGLARLVSHRRLVVPQLAATGVSAHEVRGACGFTVVYGPVRAEDLPAFLDARMKATPAMRLVRFALRDRAVLIPVEVTGGGKYALLLAAAFLLLGGLGAHGYSAAGLASVGLPSAALLLGGFLAAAIFGPLLLPWLPGKPFAMKGAVLGALVVLALALWHVLVGAVFASGLHAAAWALILPTIGSFIVMTFTGSSTFTSLSGVLREMRVAVALQIGAGVVGLALWVTGLFVGHPV
>MAG_0006_Acidobacteria_bacterium_fen_181_Acidobacteria
MTTVEPGGAASRGASGAHCACGTAALLVRTLGRIDASWTDGVVQTPLGEVPRVRTVLHLADRLGTARVRSGIGRMNYRVTPGVYAVGQPTADSTVLVSANYKLSFDRLRCALAGRDAWILVIDTHGINVWCAAGKGTFGTAEVARRVLASGLARLVSHRRLVVPQLAATGVSAHEVRGACGFTVVYGPVRAEDLPAFLDARMKATPAMRLVRFALRDRAVLIPVEVTGGGKYALLLAAAFLLLGGLGAHGYSAAGLASVGLPSAALLLGGFLAAAIFGPLLLPWLPGKPFAMKGAVLGALVVLALALWHVLVGAVFASGLHAAAWALILPTIGSFIVMTFTGSSTFTSLSGVLREMRVAVALQIGAGVVGLALWVTGLFVGHPV
>MAG_0007_Acidobacteria_bacterium_metabat2.299_Acidobacteria
MNELVSLTTQPNILATTSRLTRRDRWDHFLVRVGHRRGEHRVAPGLYGLGRPSPDSAVFVTGNYTLSFDALRSALAGTDAYILVLDTKGVNVWCAAGKGTFGTDELVGRIRLAGLSAVVKHRTLILPQLGAPGVAAHEVKKRTGFRVVYGPVRASDLPDYLRARDATPEMRRVRFTLGDRLVLLPVEVRNRLLPMLIAALVLYFLGGLTAALAGAACILAGALAFPILLPWLPTPNFSTKGFFLGGVVALPFALWAAAGHPDWSWWVRAGHAVEFLLAMPAVTAFVALNFTGATTFTSRTGVKREMSAYIRPMAVTFVTGAALAIVFAFIR
>MAG_0008_Acidobacteria_bacterium_maxbin2.0013_Acidobacteria
MNQLVSLTVKPKILATSSRLTRADRWDHFLVRIGHKRGEHRVAPGLYALGNPSPESSVFVTANYTLSFDALRSSLAGIDAYILVLDTRGINVWCAAGKGTFGTDEIVLRVHQTQLKEVVTHRTLILPQLGAPGVAAHQVKKRTGFRVEYGPVRAADLPEYLKTREAAPEMRRVRFRLGDRMTLLPVEVRNHLLPMLVAAFILYFLGGWISALAAIACLLAGSALFPVLLPWLPTRNFSTKGFFLGGVVALPFALSALLGHPDWPWWRQAGQGLEFLLAMPAVTAFVAINFTGASTFTSRTGVRREMYAYIPVMAVTFASGALLAIIFAFVR
>MAG_0009_Thermoleophilia_UBA2241_bacteria00190_Actinobacteria
MTEEARGAMTGGERPASAPSCCGPAPKPGGSCCGAVESAPAEKQSACCGAPKPEEPAETQSACCGAPPAPPADYPYGPAAYVSGAVETPVGPVPRVSRDLTSADRLGTWRMRWGFGRDDYRVKPGLYALGAPSSTSPVLVTGNYKLTIDEVRSSLDELDAWLLVVDTRGINVWCAAGKGTFSAEEVARMVVETRLGEVVEHRRLILPQLSAPGVAAHKVKAACGFRAVFGPVRVADLPGFLTAGMKADAEMRKVTFDLRDRAVLAPAELRFAWDRRVLLACGGILAASSVGADGVSLGRALRRGAPIIGAGALALLAGGGVTPLALPWLPGRAFSLKGAVAGGVLATAATATLGRRLSPAAKLALLAGVPAVSSYAAMNFTGSSPITSPSGVELEMRRALPWQGAAAAVAVGAWLADRLGR
>MAG_0010_Actinobacteria_0003_Actinobacteria
MNISDLTVYKTTTKLTFKDTLGLWRVRLGINRNNYKIKPGIYCTGNPDSNSHVFVSANYKLSFDSLRSCLDGMDAWILVLDTKGINVWCAAGKGTFGTGEIISKIKEFKLGQIISHRNLIIPQLAATGVSAHEVLKLSGYRVIFGPVLAQDIGRFLNNGMKATKEMRAVNFGIKDRAVLVPLEFVGTLRYILAIIAAYIVFKFTGVDFINLRDTVAFSGAFVMASIIVPVFLPWIPGRAFSLKGFFSGIVWVFVMTVWNLLPQNIISNGINTASAKIVGVSYLDLLKLYLGRSWLSFLLLTLAYLMIIPAISTFFALNFTGSSTYTSLSGVKKEMKITMPYFISALSVGAALLVIRLLVYFSIF
>MAG_0011_Actinobacteria_0018_Actinobacteria
MDAGDVTRQRGGQAASGSCCGASSQSRDPVRKASSSCCGPEAPVAYSYAPLNCIVGAVETSAGTVPRVSGTLAAGDRLGAWRVRWGSGREDYRVEPGLYALGGPTASSPVLVTANYKLTFDGLRSSLAGLDAWLLVVDTRGINVWCAAGKGTFCAEEVARVVREVSLADIVEHRRLVLPQLSAPGVAAHEVREACGFRVTFGPVRAADLRSFLAAGMKADAAMRRVTFDLRERAVVVPEVLSVAWHRRMLLAYGGILAASAVGRDGFSVRRGLRDGAPVIGAVWLALLAGGAVTPLALPYLPGRAFSGKGALAGGILAAAAAATLGRRLSPAARLALFAGVTAASSYTAMDFTGSSTVTSPSGVEAEMRKALPLQGAAAAVAVGAWLFSRLER
>MAG_0012_Actinobacteria_bacterium_UBA2286_Actinobacteria
MNDTVPQLSSTLTSRDTLARWALRWDVGRNRAALEPGLYRVGEPGPDSPVFATANYRMTFDLVRRDLGGLDAWLLVLDTNGINVWCAAGKGTFGTRELVNRAVASGLSAHVSHKTIIVPQLGATGVSAHEARQAGGYRVVFGPVRSADIREFVAAGMKTTPEMRAVTFTFAERLALAPVELVGAFRGWKAIVPLALLGAGWFLGRGVLAAATQPAAAYVAGAIAGGLAVPVLLPWLPGRAFSLKGAFVGALAGAAASLALGASPRSLAAGILLAGAIASFVGLNFTGATPYTSPSGVEKELRRALPLQAAAAVLAGVLWIVQFFIG
>MAG_0013_Actinobacteria_bacterium_UBA2279_Actinobacteria
MSECCSGNADEPPYDYSGPTPWVTGEIDTVRGPVPTVATNLTRTDHLGGYGVRWGIKRMEYRVPPGLYAVGSPDDTAPVLVTANYKLTFDALRRELTGVDAWILVLDTKGVNVWCAAGKGTFGTIEVVRRVLATDLAQVVSHRVLVLPQLGAPGVAAHDVRAATGFRVVYGPVRAADVPAFLSAGMKASSEMRLVTFTLRERLVLAPVELAAAFRPRPLLVAAAVMLLAGAGSWGYSLQAVAHRGVFTLDAAIAALLAGGVVTPVLLPWLPGRSFSLKGATVGALAGLGTIVAVAALGIRPNMFGGAAIVLGVTAGASYIAMNFTGSTPFTSPSGVEHEMRRALPFQVGAGALAIVAWVISAFVGVTP
>MAG_0014_Thermoleophilia_bacterium_UBA2241_Actinobacteria
KRRRDNGAGRACRGWIVLRPHTIHPRHLLRRQRHARTAGGRAVMLRPTCDHGCGRRIVLLRRVDSRLYSYAPLNCIIGAVETSVGNVPRATSDLDGGDRLGAWRVRWGIGRDDYRIEPGLYALGEPAASSAVLVTANYKLTFDELRSSLGVLHAWLLVVDTRGINIXCAAGKGTFCAEEVARVVREARLDEIVEHRRLILPQLSAPGVAAHKVKEACGFRVTFGPVRAADLPAFLAAGMKADDEMRKVTFDLRERAVLVPEELSFAWDRRMLLACAGILAASAVDRDGVSLRRGIRRGVPVTDAAWLALLAGGAATPLALPWLPGRAFSLKGAVTGGAFAAVATATLGRRLSPAAELALLAGVPALASYAAVNFTGATPVTSPSGVETEMRKALPPQGAAAAVAVGAWLVSRLGR
>MAG_0015_Actinobacteria_bacterium_UBA3086_Actinobacteria
MSGACCATPDATFDYGPTPWIVGEIETPAGNVPQVATTLTAADRVGAYRVRWNIGRSTYRVEPGLYAVGTPAPESPVLVTANYKLSFDSLRRELSNVDAWILVLDTDGVNVWCAAGKGTFGTVELCKRVLSSRLDEIVSHHTLVLPQLGAPGVAAHEVRTFTGFGVVYGPVRASDVPAFLADDRQATPVMRRVTFTLRERLVVAPVELSIVRRPWVLLTVAVVLALSGFAGGGYSLDTLLVRGGATLGVAALAFLTGTLAMPALLPWLPGRSFAFKGAVLGTAAAAATLAAAIAQGLRPGMFGGAAIVLGMASLASFVGMNFTGSSTFTSPSGVLAEMRAAIPWQIAAAICAAALWVASAFQGVAS
>MAG_0016_Actinobacteria_bacterium_UBA7524_Actinobacteria
MSECCGPPQSCCCDAPPEYAYSPQLFVTGTVDTLAGPVERISTQLGASDKRGAVRVRLGIRRGDYRVRPALYAVGSPDDTSPVLVTCNYKLTFDVVRRELAGRDAWLLVLDTRGVNVWCAAGKGTFGTAEVVRMVRKVRLDQIVGHTRLVLPQLGATGVAGHEVRSRCGFSVNWGPVRASDLPIFLDAGMTATPEMRAVRFPLADRAKLVGVEMSVLWRRTSLVLLGLAAVIAIVLSQVAPEMLGRFGLTVLACILGVLAGAAVAPLLLPWVPGRAFSLKGALVGVAVVGGTVAVVTAGDVPLWDWGLVAIGTAIASYTAMNFTGSSTFTSPSGVDWEMRRAIPLQLAALTAGIALIVVSLIAG
>MAG_0017_Actinobacteria_bacterium_HGW-Actinobacteria-7_Actinobacteria
MSECCGPGQPCCGGVPAAVYDYGPTPYTVGQVDTFAGPVPQVATQLSPADARGAVRVRMGIARNDFRVRPGLYAVGRPDDSSQVLVTANYKLSFDTVRSQLDGRDLWLLVLDTNGINVWCAAGKGTFSTSEIVDRVRDVRLEQVVSHTRLVVPQLGATGVAAHEVRAATGFSVVWGPVRADDLPAFLDAGMKATSQMRRVEFPLRERAKLVGVELSVLWRRRTLVVAAVLLLILAATWKLAPALVAPLLTTILVAVLAAVAGAAVAPLLLPWLPGRAFSLKGAVAGLLVITPAYYFVFGVGSVPLWGWGLLAIGVAATSYLAMNFTGSSTYTSPSGVEWEMRRAIPLQALGAVAGVALAIFALVRG
>MAG_0018_Actinobacteria_bacterium_HGW-Actinobacteria-6_Actinobacteria
MNDTVPQVSYALTWRDTFARWALRWDVGRNRAAVEPGLYRVGEPGSDSPVFATANYRMTFDLVRRDLGGLDAWLLVLDTNGINVWCAAGKGTFGTRELVNRAIQSNLSAHVSHKTIIVPQLGATGVSAHEARQAGGFKVIFGPVRSADIGEFVAAGMKTTPEMRAVTFTFVERLALTPVELVGAFRGWKAIVPLALLGAGWFLGRGELSAAMQPALAYVAGTVAGGLAVPAFLPWLPGGAFSLKGAFAGALAGAAVSLALGAPPLAFAAGTLLAAAIASFVGLNFTGATPYTSPSGVEKELRRALPLQAAAVLLAGVSWVVQFFIN
>MAG_0019_Actinobacteria_bacterium_HGW-Actinobacteria-1_Actinobacteria
MADVRQASSTLTWRDTIARWALRWDIGRERAVVEPGLYRVGEPTPASPVFVTANYRMTFDLVRRDLLGIDSWLLVLDTNGVNVWCAAGKGTFSTKELIVRAAKSNLSGHVNHRTLIVPQLGATGVSAHEARQLGDYRVIFGPIRSRDIRAFVAAGMKTTPEMRVVTFTFAERIVLTPVELVGTLRGWKLLIPVGLIAAGWLLGHGSLAAACQPLVAYIVGVLAGGVLTPALLPWLPGRGFSLKGALAGVVAGAAASLALGSEPLGVAAGTLLAASVASFVGLNFTGATPFTSPSGVEKELRLALPAQAAAAVIAGVLWIVQYFLG
>MAG_0020_Actinobacteria_bacterium_palsa_645_Actinobacteria
SQRLPRVRRALAHCATRPREDRERLRDRREEAGAAQRLMRSKEGEAVAPERSDVHELDGQPSAEQSCCRPSPQTRGSCCGSPVKSALPDQRSACCTTSAQQEEPKRRQGSCCGASPVPPADYPYGPANFVTATLDTPAGPVPRVSRDITRADRLGAWRVRWGFGRGDYRVKPGLYALGAPVATSPVLVTSNYKLTLDQLRSSLDELDAWLLVVDTRGINVWCAAGKGTFCAEEVARVVREMRLAEIVQHRRLILPQLSASGVAAHRVKEACGFRVTFGPVRAADLPSFLAAGMKADAEMRSVTFDVRERAVLAPVELAVLWDRRMLLAYGGMLAASSIGGDGVSLSRALRYGTPVIGAAWLALLAGAAVTPLALPWLPGRAFSLKGAVTGGLLAAATTAAFRHRLSPAARLALLAGVPAVSSYAAMNFTGSSPITSPSGVELEMRRALPLQAAASVVAVGAWLASRLGR
>MAG_0021_Coriobacteriia_bacterium_palsa_660_Actinobacteria
MPGSKVTRPRLDQPFVTGSIDTLTGTVPVVPAELTWRDRRGGHKVRWGIGRYTYTVDPGLYAVGSPTDLSPVLVTANYKLTFDALRRTLTGRDAWILVLDTRGINVWCAAGKGTFGTAELVSRVKSSGLAQVVSHGVLVLPQLGATGVAAHEVRRGTGFRVLWGPVRAADLPVFLDAGMRATAEMRTVTFPLRDRLALIPVEAANVVALALAVAAGAVVTGGIGPGWYSVARALERAPIGIAAAFAAIIAGTVVTPALLPWLPCRMFAVKGAIVGLAAALLIDLAFWSAGAPFSLAAAGVVAVAGASFAAMNFTGTSTFTSLHGVEKEMRLVMPWQALGAVLAVGLWIAGGWL
>MAG_0022_Actinobacteria_bacterium_fen_728_Actinobacteria
MSKNISGLTVYKTDAKLTFKDILGLWRVRLGIKRNNYLVKPGIYCTGNPDPDSMVFVSANYKLSFDSLRSSLGGINAWILVLDTKGVNVWCAAGKGTFSTEEIINKLSEFKVEQLINHKKLIVPQLAATGVSAHDVLKLSGYRVIFGPVRAQDINSFLKNGMKSTKEMRAVNFGAKDRAVLIPIEFIGTLKYILAIIAAFIIFKYTKMNFINLRDTVAFSGAFVIAAIIVPLFLPWIPGRAFSLKGFFAGIIWMLAMTAWNLSPGSIMQNGIKAASANTGGTSYFNLQKFFYGNWLPFLLLTSAYLMIIPAISAFFALNFTGSSTYTSLSGVKKEMKITLPYFISALCVGAVLLIIRFLVQXXXXXXXXXXXFKIY
>MAG_0023_Actinobacteria_bacterium_fen_727_Actinobacteria
KTSSASEVTSVKEEDNAGCSCHGQKSATPDNACGPAPASNRNEIKTATSVLTFQDKLTHVLARLGIRRGGWRVEPGLYRLGDAGEESPVLVTANYKLSFDALRSALSGMDAFILVLDTFGINVWCAAGKGTFGTDELVSRIESSRLADVVTTRRMLVPQLGTTGVAAHEVKARSGFKVDYGPVRAEDIPEFLRAGKATPEMRRIRFDLRDRVVLIPVEANQALPIAAGVSLAAYIADGTIASAGIAGAAIAGLVGVPVLLPWLPADEYSAKGFILGGIVALATAGTALLSDDGSSLTLRLMRAASYVLAIPPLTAFIALNFTGATPYPSPSGVRKEIFRYVPVMAGMTVTGIIVNVAQKIARMRKG
>MAG_0024_Actinobacteria_bacterium_fen_731_Actinobacteria
PKPSHSRDGRQSGRMNKQKFMYMKSGNNLLSKNISGLTVYKTDAKLTFKDILGLWRVRLGIKRNNYLVKPGIYCTGNPDPDSMVFVSANYKLSFDSLRSSLGGINAWILVLDTKGVNVWCAAGKGTFSTEEIINKLSEFKVEQLINHKKLIVPQLAATGVSAHDVLKLSGYRVIFGPVRAQDINSFLKNGMKSTKEMRAVNFGAKDRAVLIPIEFIGTLKYILAIIAAFIIFKYTKMNFINLRDTVAFSGAFVIAAIIVPLFLPWIPGRAFSLKGFFAGIIWMLAMTAWNLSPGSIMQNGIKAASANTGGTSYFNLQKFFYGNWLPFLLLTSAYLMIIPAISAFFALNFTGSSTYTSLSGVKKEMKITLPYFISALCVGAVLLIIRFLVQ
>MAG_0025_Actinobacteria_bacterium_fen_683_Actinobacteria
VRGTSGVPCGPWGCWQNACGVFAELRAARERRVSVTKPSCGCGDGPPAQSARSERQTGPAPLLSTTITWLDVLGAWRVRWGIGRMRYAVPWGLYRVGDPDSKSPVLVTANYKLTVDVVRRQLTGLDAWLLVLDTKGVNVWCAAGKGTFGTTELVRCVEAVDLAGVVEHRDLVVPQLGATGVAAHDVKNATGFSVHYGPVRACDIRDYLAAGMRSTQEMRRVTFGWKERAVLIPMEASGALKTAIVILVVLALLGLAHSRTVGWSLAADFAPFLAAMFAGVVLVPLFLPWLPSRVFAIKGAFVGALCVGAALILVPGGAVEMAGAALLGVAMASYLGMMFTGSTTVTNLAGVRVEVRRGLPPIVVAAVAGLALRVAAAFI
>MAG_0026_Actinobacteria_bacterium_fen_680_Actinobacteria
HQGHQRLXWCAAGKGTFGTDEVVYRIERIGLAEVVEHRRLILPQLSATGVAAPEVRERSGFRVTYGPVRASDIREFLDSGKASDEMRLVRFDLKDRAVLIPVEAKSALPIALGASLVAALSGDPVAAAGITAASVAGFAGVPALLPWLPGEDFSLKGFALGGLVALAAAIAALRDNGSSLPVRLLRAASYALLLPPITAFASLNFTGCSTYTSPTGVRKEIDTYVRLMAGMAASGFIMYVAQRVARAAKG
>MAG_0027_Actinobacteria_bacterium_bog_752_Actinobacteria
HPQVVRGLRLAQLELLLELAHADARGRARAGHVAGGGVGKLTATPPLGEHAEHSEANGVGERPGYAREPPGIDFVEHRHRRRRSFTGMNIDLTLTATGRDASIISLMVDLVEGRPMADDTACCATPAPQADQERRQGSCCGAKAAPPADYPYGPAAYVTGTVETPAGAVPRVSRDIARGDRVGAWRVRWGLGRDDYRVKPGLYALGTPDATAPVLVTANYKLTFDQLRSSLDDLDAWLLVVDTRGINVWCAAGKGTFCADEIARVVLATRLAEIVDHRRLVLPQLSAPGVAAHRVKQACGFRAIFGPVRAADLPAFLAADLRADPRMRAVTFATRQRXRAHARRAGRCLGSPHVAGLCGRPGGRGDRSRRRLAEPGRAARRACRGGRLAGPAGGRGRDAAGAAVAARPRLLAEGRRGRRRGGGGRHGGVPPPALARRRARPVGGHPGRLLVCRHELHRLLTDHLALRCRARDAPRPAFSGRRSRRGHRRLADQQNGKVSAMPTLRYLDQAVTLRLDVERCTGCGLCVAVCPRAVFGIAXIGVEPGVGCAQAIIRGWLTGSEPGCGCGGSN
>MAG_0028_Actinobacteria_bacterium_1MN72D_65_13_Actinobacteria
MSTVVPQVSSELTWRDTLARWALRWDIGRSRGAVEPGLYRVGEPTPESPVLVTANYRMTFDLVRRDLGGLDVWLLVLDTNGVNVWCAAGKGTFGTKELIVRAAKSNLSSHVTHRTLIVPQLGATGVSAHEARQLGDYRVVFGPIRSRDIPAFVAAGMKTTPEMRAVTFTFAERLALTPVELVGTVKGWKLLILLGLLAAGWLLDRSSLATASQPAAAYIAGVLAGGLLTPALLPWLPGHSFSVKGALAGAAAGAAASLALGSAPLGVAAGTLLAAGIASFVGLNFTGATPFTSPSGVEKELRLALPAQAAAAVIAGVLWIVQFFLG
>MAG_0029_Aminicenantia_UBA2199_2744054410_Aminicenantes
MKIVKKDNGCCASSCDCETATKPQALPDMNRFYISGAINSKIGQIPRTPSTLSARDKWENFKVRCAIGRMKYTVEPGLYGVGDPDAASMVLVTANYKLSFDALRKELQGINAWILVLDTKGINVWCAAGKGTFGTAELVHRIEVSGLKEIVSHKKLIVPQLGAVGISAHHVKQQSGFSVIYGPVRAADLPVFLESGLKTTAPMRRVGFTMIDRLKVIPVELVMGFRALVYIALVFFLISGFTAKGDIFTWRAGVLPILYLVAAYLAGVVLGPLLLPWLPGRSFAVKGAFAGLIAFAGVYFTTLSASNTFEIFAWMLLITSLSSFLTLNFTGASTYTSLSGVKKEMRLAIPSQSMAAVLGAILWIGVRIHII
>MAG_0030_Aminicenantes_bacterium_RBG_13_59_9_Aminicenantes
IERRIESPVGAIPVVRTKLSRQDILGKIKARFGIGRMSYKIKPGLYAVGNAVPDSPVLVSANYKLSFDSLRRELGGLDAWILVLDTKGINVWCAAGKGTFGTEELVHRIEDTGLTRVVSHQTVILPQLGAPGVAAHEVTRRTHFKVIYGSVRAADIKDFLAAGMKATPEMRRVRFRLRERFVLTAVELTNPFKYLVIITALLWIPSLLGLHLLSWKAWYPYLGSILIGGFFVPILLPWIPGRAFAWKGWLLGMLWAAFVNIYQGLLPPTPNTWQLAAAHFLLLPAISAFLAMGFTGSSTYTSLSGVLKEMRYAMPAILASASIGIIFLAVVLIRGL
>MAG_0031_Bacteroidales_bacteria00203_Bacteroidetes
MTQISIIDQIKTSSGTIPVVPTTWSFRDYWNTIKVRWSVGRMNYTVIPGIYAVGRPDRDSRVFVTGNYKLSLDHLRRALSGMNAWILVLNTKGINVWCAAGKKTFGTDELVSRIGKHELGKIVNHRKIILPQLGATGVSAHKVMEQTGFTVIYGPVKAEDIRAFVNSGLKATQAMRTVTFPLVDRLTLIPVDIFYGKYYMLIIPCLFFIVSGLNSNGYSVDLAISNGGRAVVNLFAAYLGGCALTSALLPWIPFRRFSIKGLIIGVLTAIILLLAGFLGTGFLEIISWFLIITGISSFMAMNFTGSSTFTSLSGVQKEMKTALPLQITFAGIGLLGWIISRFIQG
>MAG_0032_Bacteroidales_bacterium_K_DeepCast_100m_m2_162_Bacteroidetes
MHYRVKQGLYATGNPGAESDVFVSANFKLSFDHLRRSLNGLNAWILVLDTKGINVWCAAGKGTFGTRELVYRIKAHELHKIVNHRKIVVPQLGAPGISAHEVKDKSGFRVIYGPVRSNDIKAFIKNGYRATPDMRKVKFTLWDRLKLIPVELSYGKYYLVLVPALFFILAGLSSKGFSVDSAWSTGGKAILNLFAAFISGCVITPILLPWIPFRRFSLKGLAMGWLISILFFLGGFLGENIFEVLSWLFIMGGISSFIAMNFTGTSTFTSLSGVKKEMKLALPMQIGFASAGFIGWIITRFI
>MAG_0033_Bacteroidetes_0005_Bacteroidetes
MAISPVYQTGTIQTPAGELPRVSTAWSFEDVWSTIKVRWSIGRMKYRVTPGIYAVGDPDPGSRVFVTGNYKLSFDHLRRALSGMNGWIMVLDTRGINVWCAAGKGTFSTKEVVRRIRIDHLEKIVDHRKIILPQLGATGVAAHEVKKMTGFSVIYGPVKAEDIKAFAENGFKATGAMRRVTFPLVERLKLIPVDLFYGKYYMLAVPAVFFLLSGFYPGGFSLDSALNTGWKTTVNLYAGYLAGCALVPALLPWFPFRRFSLKGLAAGWTGAILLLFAGTLGPSFVEKISWFLMIGSLSSFMAMNFTGSSTFTSLSGVQHEMKIALPAQITMAALGLAGWIFTRFFAL
>MAG_0034_Bacteroidetes_0025_Bacteroidetes
MMTGYIHGEVETTAGLFPRIETQWSRSDYWGAVKTRWSVGRMKYRVAPGIYAVGDPDRNSRVFVTGNYKLSFDHLRRALTGMNGWILVIDTKGINVWCAAGKGTFSTKEIVRRIRIHHLEQVVDHRKIIVPQLGATGVAAHEVKKMTGFTVIYGPVLAEDIKAFIDAGLKATEAMRQVIFPLVERVKLIPVDIFYGKYYLLIVPLVFLILSGFNPGGYSVDLALISGGKSVINLFSGYFAGCVLTPVLLPWIPFRRFSAKGIVTGWFVALLLLFSGNLGLTLTEKISWFLMMGALSSFMAMNFTGSSTYTSLSGVQKEMKTALPAQIAMASLGFMGWIITKFVSI
>MAG_0035_Bacteroidetes_0026_Bacteroidetes
MHQDFIIGNIKTIFGPVPQVAAEWSRADIWQTIKVRWNLGRMNYTVEPGLYAVGQPDGDSEVFVSANFKLSFDHLRRALLGLNAWILVIDTKGVNVWCAAGKGTFGTQEIINRIKIHALLNIVNHRKIIVPQLGAPGISAHEIKEKSGFRVIFGPVRAEDIKAFVASGNKATPEMRKVDFPIWERMKLIPVEITYGKYLMILIPAVFFILAGLNLHGYSVDRAWEHGGNAVINLLAAYVSGCVLTPILLPWIPFKRFSAKGLLIGWLMAAMLLFFHFLGDSIFEVLSWFLIMGSISSFMAMNFTGSSTFTSLSGVQKEMKLSLPLQIGAAAIGLIGWIITLFI
>MAG_0036_Bacteroidetes_0035_Bacteroidetes
MRITNIPQVSSKLTWYDIWGAVKVRWSVNRNNYKTDPGLYAIGNPDKNSDVFVSANYKLSFDTLRKNLDGIDAWILVLDTKGVNVWCAAGKGTFGTDELVYRIASVSLNTIIEHKRIIVPQLGAVGVSAYKVKELSGFTVAFGPVEASDIKAFITNKYRTTTEIRKVQFTFIDRLKLIPVELVYGWKYILSALLIFFILSGINKSEFTTASLLQNGLMSVLLLSSGYLSGTVFSPLFLPYLPFRSFALKGATMGVITTLVFLFFNIFDYNLLTSILWLFIITSVSSFLSMNFTGASTYTNLSGVKKEMKIAIPIQITFAAIGIILFIIQRFI
>MAG_0037_Bacteroides_sp._SM23_62_Bacteroidetes
MQGTILIADRKISLKNNVDHLLARLGINRMGYLVTPGLYRFGDPGPESPVFITANYTLSFDALRSSLKEIDCFILVLNTFGINVWCAAGKGTFGTEELIRKIDETRLHETIKHRTLILPQLGAPGVSAHRVKEKTGFNIKYGPVRAADIPDYLGNKKISAGARRVKFTLLDRLILIPVEFIHVLLPMLILSGILYLTVGLMPALALASAMIAGSVLFPVLLPWLPTKNFSTKGFILGGVVAFIFGSVHILNHSNQAWVFTLISTMAYILSLPPVTAFLALNFTGATTFTSRSGVRKEIYAYFPAMVWMFAAGMFFFSTAIIVSLTVSK
>MAG_0038_Bacteroides_sp._SM1_62_Bacteroidetes
MQGTILIADRKISLKNNVDHLLARLGINRMGYLVTPGLYRLGDPGPESPVFITANYTLSFDALRSSLKEIDCFILVLNTFGINVWCAAGKGTFGTEELIRKIDETRLHETIKHRTLILPQLGAPGVSAHRVKEKTGFNIKYGPVRAADIPDYLGNKKISAGARRVKFTLLDRLILIPVEFIHVLLPMLILSGILYLTVGLMPALALASAMIAGSVLFPVLLPWLPTKNFSTKGFILGGVVAFIFGSVHILNHSNQAWVFTLISTMAYILSLPPVTAFLALNFTGATTFTSRSGVRKEIYAYFPAMVWLFAAGMFFFSTAIIVSSTVSK
>MAG_0039_Bacteroidetes_bacterium_GWA2_30_7_Bacteroidetes
MNYITGQINLKTKIPIVSTILNFNDIKGAIKARWDINRNNYNVKPGLYAIGSPDSSSDVFVSANYKLSFDHLRKNLNGLNAWILVLDTKGINVWCAAGKGTFGTKELVSKIKEFAIETIVEHKRIIVPQLGAVGVSAHEVKSETGFNIKYGPVKASDIKDFLKNNYKATQKHRTVDFPFFERLKLTPVEIVGHLKYFLFVFALMFILSGFSEATFAVNNSWNYSLILIANLCSAYLVGAILTPVLLPFIPVKEFAFKGLILGLLISVFIFYFNLMGNNLIENISLFLINTAIASFIAMNFTGSSTFTSLSGVKKEMRLFVPIQILFFATGLIMWIIMRFV
>MAG_0040_Bacteroidetes_bacterium_GWA2_31_9_Bacteroidetes
MYYIVAYIETNQKIPIVSTILNSKDIIGAMRARWDINRNNYNVEPRLYAVGNPDSQSDVFVSANYKLSFDHLRKNLNGLNAWILVLDTKGVNVWCAAGKGTFGTKELISKIKNFSLNSVVEHKRLIIPQLGAVGISAHEVKSKTGFNVKYGPVKASDIKDYLQNNYRSDKKMRTVEFPFFDRLKLTPIEVVGHLKYFLFVFASLFILSGFSDASFAVNNSWNYSLILVTNLCSSYFVGTVLTPVLLPWIPVKEFAFKGLILGIIISSLIFYLKMMGSNIIENISWFLINSAIVSFIAMNFTGSSTFTSLSGVKKEMKIFVPIQILFFATGVIMWIIMRFI
>MAG_0041_Bacteroidetes_bacterium_GWA2_32_17_Bacteroidetes
MSYIIGHTNNNIPIVTTNLNFLDLLGNVKVRCSIFRNNYKVKPGLYAVGTPDKNSDVLVTANYKLSFDHLRKNLIGINAWILVLDTKGINVWCAAGKGTFGTKELISKIQEFLIDKIVEHKRIIVPQLGAVGVSAHEVKNATGFNVKYGPVRATDLKAFLSNSYRADKKMRTVFFSFKDRLILTPIEFIGHLNYFIFLLAIVFILSCFKNATFNVDNAWNYFYVPFISLTASYIIGTIITPVLLPFIPTKNFSFKGIILALIFSVILLVLNVINISVLEIISFFFLNIAIASFTAMNFTGASTFTSLSGVKKEMEIAIPVQIILFVVGFVIWTVTRFI
>MAG_0042_Bacteroidetes_bacterium_GWF2_35_48_Bacteroidetes
MQTDFIVGSLQLNSVSIPVISDFLNFGDILGAIKARWAINRNNYKINPGLYAIGKPNENSNIFVTANYKLSFDHLRKNLKNIDSWILILDTKGINVWCAAGKGTFGTEELIKQIQQTKLVEIVNHKKIILPQLGAVGVSAHDVKKITGFHVIYGPVKASDIPDFINNKFTASREMRTVFFPFFERIKLIPVEIIGHFQYLIFAIAVFFILAGINSNGYSVDKAFDGGLKAMVMLLAGFLSGVAIAPALLPYIPVKQFFMKGAILAYIITGLLIYFFPGISLFENISWFFIVPAVSAFIAMNFTGTSTYTSLSGVLKEMKLAIPLQIIFAFIGLVLWIIGRFI
>MAG_0043_Bacteroidetes_bacterium_RIFOXYA12_FULL_35_11_Bacteroidetes
MQTDFIVGSLQLNSVSIPVISDFLNFGDILGAIKARWAINRNNYKINPGLYAIGKPNENSNIFVTANYKLSFDHLRKNLKNIDSWILILDTKGINVWCAAGKGTFGTEELIKQIQQTKLVEIVNHKKIILPQLGAVGVSAHDVKKITGFHVIYGPVKASDIPDFINNKFTASREMRTVFFPFFERIKLIPVEIIGHFQYLIFAIAVFFILAGINSNGYSVDKAFDGGLKAMVMLLAGFLSGVAIAPALLPYIPVKQFFMKGAILAYIITGLLIYFFPGISLFENISWFFIVPAVSAFIAMNFTGTSTYTSLSGVLKEMKLAIPLQIIFAFIGLVLWIIGRFI
>MAG_0044_Bacteroidetes_bacterium_RIFOXYC12_FULL_35_7_Bacteroidetes
MQTDFIVGSLQLNSVSIPVISDFLNFGDILGAIKARWAINRNNYKINPGLYAIGKPNENSNIFVTANYKLSFDHLRKNLKNIDSWILILDTKGINVWCAAGKGTFGTEELIKQIQQTKLVEIVNHKKIILPQLGAVGVSAHDVKKITGFHVIYGPVKASDIPDFINNKFTASREMRTVFFPFFERIKLIPVEIIGHFQYLIFAIAVFFILAGINSNGYSVDKAFDGGLKAMVMLLAGFLSGVAIAPALLPYIPVKQFFMKGAILAYIITGLLIYFFPGISLFENISWFFIVPAVSAFIAMNFTGTSTYTSLSGVLKEMKLAIPLQIIFAFIGLVLWIIGRFI
>MAG_0045_Bacteroidales_bacterium_45-6_Bacteroidetes
MATLVNVQSLRPVSVTTPTVSSELELSDLLGALKVRLGINRNNYTVTPGLYKVGKPDSQSDVLVSANYKLSFDVLRKNLDSLNVWMLVIDTKGVNVWCAAGKGNFGTDNVVRSIKKASLEHIVKHRRIILPQLSASGVAAHKVKEQTGFKVIFGPVQARDIKSFIEAGYKATPEMRKIAFPMVERAKLIPVDFMYAIYKLLLILCGFFIFSGLDKTGFLFAKMLETCLYPLINIVGAYIVGIVVATLFLPWVPFRAFALKGAFWGLVLTILLYFLIEVPYMEGISIGLVNISIASFMTMNFTGSSTYTSLSGVQKEMKWAVPFQIGCMALGIILFIISKLV
>MAG_0046_Bacteroidales_bacterium_UBA1800_Bacteroidetes
MGASYFEGKIIHSGLEIPQVGTKLNTSDFRGAVMVRWGINRNNYKVEPGLYAAGTPDSGSDVFVTANYKLSFDHLRKNLSGADSWILVLDTKGVNVWCAAGKGTFGTKELVRRIKITSLEKVVSHRRLILPQLGATGVAAHKVREETGFNVHYGPVSASDIRQFIKDGYRADREMRKIKFGFADRIKLIPNDFIYGKFYLLGAMLVLFLLSGLSSKGLSYRDYGGEGARSLLLVFLAYFAGIVITPMFLPYIPGRFFSLKGFFSGALVFLGYLIFGSSGHNLLTMASWFFIMGAVSSFVAMNFTGSSTFTSLSGVKKEMKLFVPVQAGFALTGIILHVIGKLI
>MAG_0047_Bacteroidales_bacterium_UBA4133_Bacteroidetes
MTTFKNPEKAHSPYILDFVPTPAGEVPRVTGKLKLRDVLGTFMVRWSVNRDNYRVSPGLYAIGDPTDSSDVFVTANYKLSFDHLRKSIDGLNAWILVLDTSGINVWCAAGKGTFGTKELVNRIRMCRLEDVISHRRIIVPQLGAVGISAYQVRDRTTPAATATLTAGSAGSTKPLKLSFNGLKVSGGFNVVFGPVKAEDIKAFIRNNYHATREMRRVTFTFSERARLIPVDFVYGKYKLLIAFALFFVLSGLTRKGVSFQLALEEGPYAVLNILMAYVAGIVITPMALPYLPGRSFAFKGFVSGTVAFVLTLLINFPGLNFPEMFAWFLIMCSISSFTAMNFTGSSTYTSLSGVKKEMKVAIPIQLISTIAGLVFFIIGRLF
>MAG_0048_Bacteroidales_bacterium_UBA5072_Bacteroidetes
MTTFKNPEKAHSPYILDFVPTPAGEVPRVTGKLKLRDVLGTFMVRWSVNRDNYRVSPGLYAIGDPTDSSDVFVTANYKLSFDHLRKSIDGLNAWILVLDTSGINVWCAAGKGTFGTKELVNRIRMCRLEDVISHRRIIVPQLGAVGISAYQVRDRTTPAATATLTAGSAGSTKPLKLSFNGLKVSGGFNVVFGPVKAEDIKAFIRNNYHATREMRRVTFTFSERARLIPVDFVYGKYKLLIAFALFFVLSGLTRKGVSFQLALEEGPYAVLNILMAYVAGIVITPMALPYLPGRSFAFKGFVSGTVAFVLTLLINFPGLNFPEMFAWFLIMCSISSFTAMNFTGSSTYTSLSGVKKEMKVAIPIQLISTIAGLVFFIIGRLF
>MAG_0049_Bacteroidetes_bacterium_CG23_combo_of_CG06-09_8_20_14_all_32_9_Bacteroidetes
MDFKVPVVSTVLEFKDIIGAIKTRWSINRNNYKVNPGLYAVGMPDKTSEIFVSANYKLSFDHLRRNLNKFNAWVLVLDTKGINVWCAAGKGTFGTNELISKIKNFSISDIVEHKRIIVPQLGAVGVSAHEVKKETGFNVKYGPVRASDIKVFLENKYRSDEKMRTVNFGFTDRLKLTPVEMVGHFKYFLLVLASFFILSGFKNASFSVDNTWNYGIFPVINLIVSYIAGTVITPVLLPWIPVRNFSFKGLLIGAILTFTLFFLNLTGNNVPETISWFLINMAIASFTAMNFTGSSTFTSLSGVKKEMKVAVPLQIIMLSVGFIMWLTIRFI
>MAG_0050_Bacteroidetes_bacterium_CG02_land_8_20_14_3_00_31_25_Bacteroidetes
MYYIIGHTNNNIPIVTTNLNFLDLLGNVKVRCSIFRNNYKVKPGLYAVGTPDKNSDVLVTANYKLSFDHLRKNLIGINAWILVLDTKGINVWCAAGKGTFGTKELISKIQEFLIDKIVEHKKIIVPQLGAVGVSAHEVKNATGFNVKYGPVRATDLKAFLSNSYRADKKMRTVFFSFKDRLILTPIEFIGHLNYFIFLLAIVFILSCFKNATFNVDNAFSYFKVPLLNLFSAYIVGTIITPILLPFIPTRNFAFKGIFLAIILFVILLLFNVFGNSVLEIISFFFLNIAIASFTAMNFTGASTFTSLSGVKKEMKIAIPIQIILFVVGIVIWTVTRFI
>MAG_0051_Bacteroidetes_bacterium_CG_4_10_14_3_um_filter_31_20_Bacteroidetes
MYYIIGHTNNNIPIVTTNLNFLDLLGNVKVRCSIFRNNYKVKPGLYAVGTPDKNSDVLVTANYKLSFDHLRKNLIGINAWILVLDTKGINVWCAAGKGTFGTKELISKIQEFLIDKIVEHKKIIVPQLGAVGVSAHEVKNATGFNVKYGPVRATDLKAFLSNSYRADKKMRTVFFSFKDRLILTPIEFIGHLNYFIFLLAIVFILSCFKNATFNVDNAFSYFKVPLLNLFIAYIVGTIITPILLPFIPTRNFAFKGIFLAIILFVILLLFNVFGNSVLEIISFFFLNIAIASFTAMNFTGASTFTSLSGVKKEMKIAIPIQIILFVVGIVIWTVTRFI
>MAG_0052_Bacteroidetes_bacterium_HGW-Bacteroidetes-21_Bacteroidetes
MLPEYINSTLKTPVGDVWQVASQWSRKDLWETIKVRWNLGRMNYRVKPGLYAIGNPDENAHIFVTANFKLSFDHLRRALKGMNAWMLVLDTKGVNVWCAAGKGTFGTKELTYRIKAHELSKLVSHNKIIVPQLGAVGVSAHEILNNTGFHVIYGPVVASDISDFVKQGLKASPEMRKIEFPLKDRLKLIPVEITFGGFYLLLVPALFFVLAGLSLSGYSVDDAWYRGGRAVLNLFAAYFAGCVVTPALLPWIPFRRFSVKGLISAWAIAALLYFTVGLGNSLVEIVSWLLIMGGISSFLAMNFTGSSTYTSLSGVLKEMKISLPTQIVGASLGLLGWIVSLFI
>MAG_0053_Bacteroidales_bacterium_fen_983_Bacteroidetes
FDMKNSFLTENVSVSSASIPFVSTRIRFKDFLGAVMVRWGINRDNYRVSPGLYAVGNPGPESDVFVTASYKLSFDALRKNLEGVNGWILVLDTKGVNVWCAAGKGTFGTKELVNRIRIVALEKVVNHKRLILPQLGGTGVAAYKVKEETGFNVHYGPVRAADIKKFIGDGYRADKEMRRVTFGFKDRIKLIPNDFMYGKYYLLISMAVLFMISGLNGHGFSFKGFSGNGGPAILKVFLAYIAGIVITPLLLPYLPARHFSLKGFYAGSLVFIILISLKFAGNNIIEIFSWFLIITTISSFLAMNFTGSSTYTSLSGVKKEMKISVPIQIGFALTGIVLQVVEKFI
>MAG_0054_Bacteroidales_bacterium_fen_982_Bacteroidetes
FEMKDKYLIGSIPVSGTDIPLITTELNSSDFLGAVMVRWGINRNNYWVNPGLYAVGFPTQESDVFVTANYKLSFDALRKNLTGENGWILVLDTKGVNVWCAAGKGTFGTKELVNRIRIVSLEKVVNHKWLILPQLGATGVAAHNVKEETGFNVHYGPVRASDIKKFIRDGYRADKEMRRVTFGFKDRIKLIPNDFMYDKFYLLGTMAVLFLISGISSKGFSFSNFSGEGGPTLLKVLLAYFSGIVITPLFLPYIPGRHFSLKGFITGATVFLFLVILKFADKNVIELISWFLIITVISSFLAMNFTGSSTYTSLSGVKKEMKISVPFQIGFAFIGIVLQVIGKFI
>MAG_0055_Bacteroidales_bacterium_fen_980_Bacteroidetes
FDMEDPFLIGNIPVSGTVVPLVSTGLNSSDFFGAVMVRWGINRDNYRVSPGLYAVGMPGPESDVFVTANYKLSFDALRKNLSGLNGWIMVLDTKGVNVWCAAGKGTFGTKELISRIGSVSLDKIVNHKRLILPQLGATGVAAHKVKEETGFNVHYGPVRASDIKKFILDGYRADKEMRRVTFGFKDRIKLIPNDFMYGKFYLLGAMAVLFLISGLSGNVISYKDFSGEGGPAILKVFLAYISGIVITPMFLPYLPARRFSLKGFYAGGVVFLILLLSKFTGRNIFEIISWFLIMTAISSFLAMNFTGSSTFTSLSGVKKEMKISVPFQIGFAVIGVVLQVVGKFI
>MAG_0056_Bacteroidales_bacterium_fen_978_Bacteroidetes
MKNSFLTENVSVSSASIPFVSTRIRFKDFLGAVMVRWGINRDNYRVSPGLYAVGNPGPESDVFVTASYKLSFDALRKNLEGVNGWILVLDTKGVNVWCAAGKGTFGTKELVNRIRIVALEKVVNHKRLILPQLGGTGVAAYKVKEETGFNVHYGPVRAADIKKFIGDGYRADKEMRRVTFGFKDRIKLIPNDFMYGKYYLLISMAVLFMISGLNGHGFSFKGFSGNGGPAILKVFLAYIAGIVITPLLLPYLPARHFSLKGFYAGSLVFIILISLKFAGNNIIEIFSWFLIITTISSFLAMNFTGSSTYTSLSGVKKEMKISVPIQIGFALTGIVLQVVEKFI
>MAG_0057_Bacteroidales_bacterium_fen_977_Bacteroidetes
MTISDAIIPVVFTTLNFKDFLGAVMVRWGINRDKYRVTPGLYAAGKPGQESDVFVTANYKLSFDALRKNLAGVNGWILVLDTKGVNVWCAAGKGTFGTKELVSRIRLVSLDKIVNHKRLILPQLGATGVAAHKVREETGFNVQYGPVRASDIKKFISDGYRADKEMRRVTFGFKDRIKLIPNDFMYGKFYLLGAMAAPFLISGLSGNGVSYRDFSGVGGPAILRVFLAYISGIVITPMFLPYIPGRHFSLKGFFAGALLFIILFLLNFAGNNSIEILSWFFLITAISSFMAMNFTGSTTYTSLSGVKKEMKISVPIQIGFAIIGIILQVIGKFI
>MAG_0058_Bacteroidales_bacterium_fen_976_Bacteroidetes
FDMKDSFLIGNIPVSGTVVPLVSTELNSSDFFGAVMVRWGINRNNYRVSPGLYAFGSPDPESDVFVTANYKLSFDALRKNLSGENGWILVLDTKGVNVWCAAGKGTFGTKELVNRIRLVSLEKVVNHKRLILPQLGATGVAAHKVKEETGFNVHYGPVRASDIKKFISDGYRADRQMRRVTFGFKDRIKLIPNDFIYGKFYLLGAMAVLFLISGLSGNGISYKDFSGEGGPAILKVFLAYISGIVITPMFLPYLPARQFSLKGFYAGGVVFLILLLSKFTGRNIFEIISWFLIMTAISSFLAMNFTGSSTYTSLSGVKKEMKISVPFQIGFAVIGIVLQVVGKFI
>MAG_0059_Bacteroidales_bacterium_fen_979_Bacteroidetes
QLISNXLDTKGINVWCAAGKGTFSTKELIRQINLVGLEKIVNHHKVIVPQLGAVGVSAHEVKKNIGFSVIYGPVRAEDIHDFMEAGMKATKEMRTVKFSTWDRLKLIPVELANGKKYLILVPAIFLILSGLNRKGYSVALAYHDGLRSVFILFIAYVTGCGITPALLPWIPFRRFALKGLLTGWLAAIILAYFHVLGNSSIEIISWFLMIGSLSSFLAMTFTGTSTFTSLSGVQKEMKTAVPAQIGMAGLGIIAWIVSKFIAL
>MAG_0060_Bacteroidales_bacterium_fen_975_Bacteroidetes
MEDPFLIGNIPVSGTVVPLVSTGLNSSDFFGAVMVRWGINRDNYRVSPGLYAVGMPGPESDVFVTANYKLSFDALRKNLSGLNGWIMVLDTKGVNVWCAAGKGTFGTKELISRIGSVSLDKIVNHKRLILPQLGATGVAAHKVKEETGFNVHYGPVRASDIKKFILDGYRADKEMRRVTFGFKDRIKLIPNDFMYGKFYLLGAMAVLFLISGLSGNVISYKDFSGEGGPAILKVFLAYISGIVITPMFLPYLPARRFSLKGFYAGGVVFLILLLSKFTGRNIFEIISWFLIMTAISSFLAMNFTGSSTFTSLSGVKKEMKISVPFQIGFAVIGVVLQVVGKFI
>MAG_0061_Bacteroidales_bacterium_fen_974_Bacteroidetes
FLQQIFSQMKSEYITGNTSVNGEAIPVVSTELNTKDFLGAVMVRWGINRDRYRVNPGIYAVGSPGPGAEVFVSANYKLSFDSLRKNLQGKNGWILVLDTKGVNVWCAAGKGTFGTKELINRINIVNLDKIVSHKRLILPQLGATGVAAFKVKEETGFNVHYGPVRAADIKKFIADGYRADKEMRKVNFSFIDRVKLIPNDFVYGKFYLLAAMAVLFLLSGISAHGFSYRNFQDEGGSAILKVFLAYFAGIVITPIFLPYLPARFFSFKGFYSGTIVFLILLLTRSAGHNLFEILSWFLIITTISSFLAMNFTGSSTYTSLSGVKKEMKISIPLQIGFAFTGIGLQIAEKLIY
>MAG_0062_Bacteroidales_bacterium_fen_984_Bacteroidetes
LEMKESYLIGNMTISDAIIPVVFTTLNFKDFLGAVMVRWGINRDKYRVTPGLYAAGKPGQESDVFVTANYKLSFDALRKNLAGVNGWILVLDTKGVNVWCAAGKGTFGTKELVSRIRLVSLDKIVNHKRLILPQLGATGVAAHKVREETGFNVQYGPVRASDIKKFISDGYRADKEMRRVTFGFKDRIKLIPNDFMYGKFYLLGAMAAPFLISGLSGNGVSYRDFSGVGGPAILRVFLAYISGIVITPMFLPYIPGRHFSLKGFFAGALLFIILFLLNFAGNNSIEILSWFFLITAISSFMAMNFTGSTTYTSLSGVKKEMKISVPIQIGFAIIGIILQVIGKFI
>MAG_0063_Bacteroidales_bacterium_fen_963_Bacteroidetes
MLQSQIPPFRSSPQKLLLXXXXXXXWILVLDTKGVNVWCAAGKGTFGTKELVNRIRLVSLDKIVNHKRLILPQLGATGVSAYKVKEETGFNVHYGPVRAADIKRFINSGYRADKEMRKVTFGFRDRIKLIPNDFMYGKYYLAGAMAFFFIISGMSGRGLSYKDFYGQGGPAILKILLAYFSGIILTPLLLPYIPGRRFSFKGFLTGFLVFLSLVLLKSAGNDYMEIVSWFFIITTVSSFMAMNWTGSSTYTSLSGVKKEMKVSIPLQIGFALIGVVIQVVGKFI
>MAG_0064_Bacteroidales_bacterium_fen_959_Bacteroidetes
MKSEYITGNTSVNGEAIPVVSTELNTKDFLGAVMVRWGINRDRYRVNPGIYAVGSPGPGAEVFVSANYKLSFDSLRKNLQGKNGWILVLDTKGVNVWCAAGKGTFGTKELINRINIVNLDKIVSHKRLILPQLGATGVAAFKVKEETGFNVHYGPVRAADIKKFIADGYRADKEMRKVNFSFIDRVKLIPNDFVYGKFYLLAAMAVLFLLSGISAHGFSYRNFQDEGGSAILKVFLAYFAGIVITPIFLPYLPARFFSFKGFYSGTIVFLILLLTRSAGHNLFEILSWFLIITTISSFLAMNFTGSSTYTSLSGVKKEMKISIPLQIGFAFTGIGLQIAEKLIY
>MAG_0065_Bacteroidales_bacterium_fen_961_Bacteroidetes
FKMNDFFITGNVMSSGNSVPRVTSELNVRDYFGAIMVRWGINRDNYKVTPGLYAIGSPDSLSDVFITANYKLSFDTLRKNLQGINGWILVLDTKGINVWCAAGKGTFGTKELITKIKSISLDKIVSHKRIILPQLGAVGVAAHKIKEETGFNVHYGPVRASDIKKFISDGYRADREMRKVTFNFIDRLKLIPNDFMYGKFYLLGAFALVFLISFISRGHVVNNMDESGLGAILNVFIAYSSGIIITPLFLPYLPGRQFSLKGFIAGLIVAFILFHFSRTGNNIYEKIAWFTIIPVISSFMAMNFTGSSTFTSLSGVKKEMKVAVPLQIIFSVVGIILLIISKLLN
>MAG_0066_Bacteroidales_bacterium_fen_957_Bacteroidetes
SNMKDSFLIGKVTASGTLVPQISTEISVKDFLGAIMVRWGINRNKYRVGPGLYAVGTPGPESEVFVTANYKLTFDILRKNMTGLNVWILVLDTKGVNVWCAAGKGTFGTKELVSRIRLVSLERIVNHKRLILPQLGATGVAAHKVKEETGFNVHYGPVRATDIKKFILDGNRAEKEMRKVTFNFKDRVKLIPNDFMYGKFYLLGAMAVLFLISGISGNGFSYKDFSGEGGPAILKVFLAYIAGIVITPMLLPYIPARKFSVKGFYAGTVVFLILLLSKYTRGNIFEIISWFLIMTAISSFLAMNFTGSSTFTSLSGVKKEMKISVPFQIVFALVGIILQVVGKFI
>MAG_0067_Bacteroidales_bacterium_fen_956_Bacteroidetes
INMKNSFFVGNVTISDSAIPLISTKTSFTDFMGAVMVRWGIRRDHYRVSPGLYAVGNPGPGSDVFVTANYKLSFDALRKNLTGVNGWILVLDTKGVNVWCAAGKGTFGTKELVNRIRLVSLDKIVNHKRLILPQLGATGVSAYKVKEETGFNVHYGPVRAADIKRFINSGYRADKEMRKVTFGFRDRIKLIPNDFMYGKYYLAGAMAFFFIISGMSGRGLSYKDFYGQGGPAILKILLAYFSGIILTPLLLPYIPGRRFSFKGFLTGFLVFLSLVLLKSAGNDYMEIVSWFFIITTVSSFMAMNWTGSSTYTSLSGVKKEMKVSIPLQIGFALIGVVIQVVGKFI
>MAG_0068_Bacteroidales_bacterium_fen_945_Bacteroidetes
MTGLNVWILVLDTKGVNVWCAAGKGTFGTKELVSRIRLVSLERIVNHKRLILPQLGATGVAAHKVKEETGFNVHYGPVRATDIKKFILDGNRAEKEMRKVTFNFKDRVKLIPNDFMYGKFYLLGAMAVLFLISGISGNGFSYKDFSGEGGPAILKVFLAYIAGIVITPMLLPYIPARKFSVKGFYAGTVVFLILLLSKYTRGNIFEIISWFLIMTAISSFLAMNFTGSSTFTSLSGVKKEMKISVPFQIVFALVGIILQVVGKFI
>MAG_0069_Bacteroidales_bacterium_fen_946_Bacteroidetes
FEMKDTFLIGSIPVSGIDIPVIASELNSSDFFGAVMVRWGINRNNYRVKPGLYAVGSPNQESDVFVTANYKLSFDALRKNLSGENGWILVLDTKGVNVWCAAGKGTFGTKELINRIRMVSLEKIVNHRRLILPQLGATGVAAHKVKEETGFNVHYGPVRASDIKKFINDGYRADREMRRVTFGFKDRIKLIPNDFMYGKFYLLGAMAALFLISGISSKGFSYNNFSGEGGPALLYVFLAYFSGIVITPLFLPYIPGRHFSLKGFIAGATVFLFLVILKFADKNVIELISWFFIITVISSFLAMNFTGSSTYTSLSGVKKEMKISVPFQIGFALIGVVLQVIGKLI
>MAG_0070_Bacteroidetes_bacterium_SZUA-422_Bacteroidetes
IVMKSGNISGFLKSTLMILKMPRSHVEINYSHALGYSHYINYFTPQTHMNRGYITGYINVKNQTIPRVTSEIKTADFGGAVMVRWGFGRDRYMVAPGLYAIGAPGSTSDVFVTSNYKLSFDHLRKNLKEDDAWILVLDTNGINVWCAAGKGTFGTQELISRIRLVELETIVNHRRLILPQLGATGVASYKVKEETGFNVLFGPVRASDIKRFIKEGYKADKEMRKVKFDFIDRLKLIPNDFLYGKFYLSGAVVIVLILSLLNSDGISLSHISDQGSKAALIASLAYLSGIVLTPMFLPYIPGRYFSLKGLFTGSLIFMIYLLFFSTSHNLAVIISWLFIVMAISSFTAMNFTGSSTYTSLSGVRKEMKIFIPVQISLGVAGILLQLAGKLIK
>MAG_0071_Balneolia_bacterium_CSSed10_409R1_Bacteroidetes
MSVKITDGKKDADLYSNHCRPEGFTIPETSAKNGCCPQDSPQVSCSSGNTAEQGEPCCGPPPSAPSSIHEKPGYTICRYVSGFLNTPVGFVPRVSTSLDLSDHLGTLYARSGFFRNDYKVAPGLYAAGTPDQNSPVLVTANFKLTFDTIRTRLKRSNVWLLVIDTRGINVWCAGGKSLFSAKEVVRLVRQTGLARIISHRKLILPQLAANGVSAQSVRKACGFEVVWGPIRAEDIEPFIENNLKAAPKMRQVTFDTLDRLTLIPVELNFAWKPSLLAILTVFLLSGIGPDIFSLTDAVSRGSMLIAAFFTGVCTGAILTPALLPWLPFRMFSLKGVIAGLAGLIPLTFFFREKAAGIEIFALLFMGLAVSSYLAMNFTGSTPFTSPSGVEKEMKKSIPIQGIAIAAGIIFWVAAAFVG
>MAG_0072_Balneolia_bacterium_T3Sed10_283R1_Bacteroidetes
MLPGGAYIMSEGPLKLPMVDDQQSGSCCAGHGSTLDYENISEVHWVTGKIETEIGPIHKIATSLDSIDLLGSFKTRWSVGRMSYTIPPGLYAAGSPDHSSPVLVSANYKLSFDALRKELSGLDLWILVIDTKGVNVWCAAGKGTFGIDEVVRMINTTRLSELVSSKILILPQLSAPGVSAFEVRRHCGFKVIFGPVRAADIPAFLKAGYKADPDMRSTYFGLVDRLILTPVELAAMVRPLVYFALVLLLLNLASVLIKRESFQPVTLVGHTFFDLVPFIGALLIGAVLVPALIPYIPGRALSWKGCILGLGWAGIYKWLLSPGTGLLEIAPYFLLFPAISAFLAMNFTGSTTYTSLSGVVKEMKIAFPMIVGAAALGLLTLIAANLI
>MAG_0073_Bacteroidetes_bacterium_B42_G2_Bacteroidetes
MDYNNLTVVRPPEISSDWLLKDRLGTLRVRFSLGRNRYRVDPGLYRLGKPGKDSEVIVTANYKLSFDLVRRSLSGQNIWILVLETFGVNVWCAAGKGTFGTDELIRQVEDSRLSFYVSHRRLIVPQLGAPGVAAHKVKETTGFSVKFGPVRADDIKDYIAAGYKKDRVTRSVQFKLRDRFILSAVELANSVRYLAAAIIFLMLLSGISSEGYSTALIWKEGLRASLYLLAAYISGAFLSPLLLPLLPFRHFGGKGLVSGFLVFGLILLFGNTDMSILSMLAWFLISGAVSSYLSMNFTGASTYTSLSGVRKEMGIFVPIQIAFAIAGLVLLIISKFI
>MAG_0074_Bacteroidetes_bacterium_B1_G1_Bacteroidetes
MDYNNLTVVRPPEISSDWLLKDRLGTLRVRFSLGRNRYRVDPGLYRLGKPGKDSEVIVTANYKLSFDLVRRSLSGQNIWILVLETFGVNVWCAAGKGTFGTDELIRQVEDSRLSFYVSHRRLIVPQLGAPGVAAHKVKETTGFSVKFGPVRADDIIDYIAAGYKKDKVTRSVQFKLRDRFILSAVELANSVRYLAAAIIFLMLLSGISSEGYSTALIWKEGLRASLYLLAAYISGAFLSPLLLPLLPFRHFGGKGLVSGFLVFGLILLFGNTDMSILSMLAWFLISGAVSSYLSMNFTGASTYTSLSGVRKEMGIFVPIQIAFAIAGLVLLIISKFI
>MAG_0075_Bacteriodetes_bacterium_FW215_bin.33_Bacteroidetes
MKDTFQIGKITFSDRAVPVISTELDLKDFLGAVMVRWGINRVNYRVSPGLYAVGSPVATSDVLVTANYKLTFDTLRKNLTGLDVWILVLDTKGVNVWCAAGKGTFGTRELVHRLKEVSLETIISHKRIIVPQLGATGVAAHTVKEETGFNVHYGPVRASDIKRFINYGYHADREMRRVTFRFNDRLKLIPNDFMYGKYYLLGAMAVAFLISGISSNGLSYKDFSGEGGPALLNVFFAYLSGIVITPVLLPAIPARLFSLKGFYTGSLIFLVLLLFGRTGNNIFETGSWFLIIAAISSFVAMNFTGSSTYTSLSGVKKEMKISLPLQIGSAFMGIVLLVIGKLNY
>MAG_0076_Bacteroidia_bacterium_das_tool.concoct.24_Bacteroidetes
MENGFSPVRTPVASPAWTHSDWLGALRVRLSIGRNSYSVNPGLYRMGTPGDKSDVFVSANYKLSFDILRRNLAGINCWILVLDTSGINIWCAAGKGTFGSDELIRQVKESFLERVVSHRRIIVPQLGAPGISSHLVLRETGFRIKYGPVMAKDIRQYVKNGYKKDEQMYRVRFNLVDRLILTPVEMAGSLKRFLVMLVLFVLISGIGKGGYSPGNLVDQGLIAAFMLGAAWLTGAFITPVMLPWIPTRPFSAKGIIAGSVIMAAAWLLLPLDFPILAASGLAATGIAISSFLAMNFTGASTYASPSGVKKEMKQYIPVQLILAGAGIILFVVSNITEIR
>MAG_0077_Bacteroidetes_bacterium_PowLak16_MAG39_Bacteroidetes
MNTRFLTGNTFGTIPQISTIWSRRDLWETIKIRWSVGRMDYKIEPGIYAVGNPGESSPVFVTANFKLTFDHVRRALDGMDAWLLVLDTKGINVWCAAGKGTFSTNELIRQIDLVGLEKIVNHHKVIVPQLGAVGVSAHEIKKNTGFSVIYGPVRAEDIHDFMEAGMKATKEMRAVRFTTWDRLKLIPVELANGKYYLILVPAIFLILSGLNPKGYSIDMAYHDGLRSVFILLIAYVTGCGITPVLLPWIPFRRFALKGLLTGWLAAFILVYFHFLGHWYLEIISWFLIIGSVSSFLAMTFTGTSTFTSLSGVQKEIKTAVPMQIGMAALGVIAWIVSKFIAL
>MAG_0078_Bathyarchaeota_archaeon_RBG_13_38_9_2_Bathyarchaeota
MKFKEILRTFFGTFFRLMPLSVEPGVRIFGNPNKNSPVFVTANFDLTVKRLTQYLKNQDCYLLVVPTNGINVWCAARGSNFTAHSIIPVVKTSNIDEKVEHRILILPQLSAAGIDVKLVKKETGWDCKFGPVYAQDIPEYVNDGLKKTDKMRRVRWPFIDRIDVGLGISTTFLIFVLIIIEFFSKDWFAEVILLGWGLIFLMYGLQPFIPGKSGWRKILFLEILIVIGVISFNFLAINQTKYIQNLLFIAMGLILIIGIDFDGATPLQKSQFDPILVKIGIQKLGNIKFGGRSKIVNSTIVLDQSKCTKCGMCYDICPKGVFEMVEEHKKMLNKYPGNCVTCEACVSQCPTGALTLTV
>MAG_0079_Aminicenantia_UBA8522-M_DeepCast_400m_m2_133_Aminicenantes
MSDDDEEKSRVECVCGDCCGASASGVSDESERRYVHENAGWIESRVETTSGPVPIVSTRLNWRDRLGALTVRMGIRRMSYAVRPGLYAVGRPGPDSPVFVSANYKLSFDRLRKELGCAGAWILVLDTDGINVWCAAGKGAFGTEEIINRLEATGLQRIVAHRTLILPQLGAPGVAAHEVTKRSGFKVVYGPVRASDIEFFLRDGMKASEEMRKVRFNLADRLILTPLELAMTLRLAGAAVMILFVLNLLGLHAFSWRTLYPYLGAILVGCVGVPALLPWIPGPAFAWKGWLLGMAWALIVNIEQGLVFSGSAVWTQAWPRAASHFLLLPAISAFLAMNFTGSSTYTSLSGVVREMKTAVPAILVSAGAGIVLLIAGLAGVF
>MAG_0080_Aminicenantia_UBA4085_M_DeepCast_400m_m2_244_Aminicenantes
MSSKFRSRLEQFNEGSCECGPSCCPGAPKRSEGPDVHRPYDAPWAEGRINAGRAEIPVVVTKLSFRDRAGHWRVRWGIRRMSYTVPPGLYAVGAPDAESPVFVSANYKFSFDLLRASLDGLNAWVLVLDTQGINVWCAAGKGTFGTDELVRRIEDARLALVVSHRTLILPQLGASNVAAHEVAKRAKFRVVYGPVKASDIKAFMGAGMKATPVMRRVRFPLRDRLALVPEELAGVFSRKIVLVLAAVWLAGVLGVRFLRFDGPAVLGAILVGTVLVPLLLPWIPGRPFAWKGWLLGLAWAAAVLAWRGFPPAMLREWAAGLSYLFILPAVSAFLAMGFTGSSTFTSLSGVVKEMKTAVPLMALSGILGIAATVASAVLGK
>MAG_0081_Aminicenantia_UBA4085_M_DeepCast_400m_m2_293_Aminicenantes
MKAMKAGMSPQEISCGCDRSERTPPASMEEFSRMSWVVGRAASPVGDIPRVAARLDSRDRWGAVRVRWGFGRMRYRIPPGLYAAGNPDPSSPVLVTANYKLTFDALRRELGGVDAWLLVLDTRGINVWCAAGKGTFGTQEIIDRVTATGLAKAVKHRKLIVPQLGAPGTAAHEVQGKTGFRVVYGPVRAADLPAFLAGGLRATSDMRRVRFGFLDRARLAGMELRVGFKYLLALLALAALGGILFFGRLHPFDFVPYLGAYLMGSGLTPLLLPWIPGRAFALKGALAGLLWAAILMAGGRAGFLPAFSWKQEVVHLLLLPALSAFLAMNFTGSSTFTSLSGVLKEMRTAVPLIGVTFLAGVIFYAIKLLVPF
>MAG_0082_Aminicenantes_bacterium_UBA647_Aminicenantes
MGNCSCQNKKPNSVNNSNAIEVKTEMSIMDTIGRWKARWNIGRMNYKISPGLYMTGRPGPDSEVFISSNYKMSFDILRKNLNGINSWIIVLDTAGINVWCAAGKGTFGTDELVRMIDQTSIKDHIDHKRIIVPQLGAPGISAHEVKKRSGLNVVYGPVKASDIKNFLKNNREITDKMKKVTFTFFERLVLTPTEFVLSLKYSPLFLILLFLVDIIIGKNGLEVFYKDILIFFGALFSGTVLFPALLPFLPFRSFALKGWILGMIYIVTINLMAFNSIQGNYVHMLTIPILVSFLSYNFTGSSTYTSLTGVEKELKISLPLYGISILSGVVVLLINFF
>MAG_0083_Aminicenantes_bacterium_UBA4085_Aminicenantes
MSKMFDRFLKNPEEVSCGCGDGCCGSTAARASDGAEADPLPPLTPTDHRWIVGSVGTAVGSVPIVSTRLAGGDRFGALAVRLGVRRASYSVRPGLYGVGKPDPWSPVFVTGNYKLSFDHLRRSLGGRDGWILALDTHGINVWCAAGKGTFGTDELVARMEAAGLARVVSHRTLILPQLGAPGVAAHEVSRRTKFRVVYGPIRAADLPAFLDAGSKAAPQMRLFRFRLKDRIILTPIEVVTVITHKLFLAMLALWAVGALWVKPLSFSLPAVLGAIAVGAVVVPALLPWIPGRAFSLKGWLLGFLWTAGFLVLSGLPVTVSGWLSAAASILILPALSAFIAMGFTGSSPITSLSGVVREMRTAVPLMILSTGLGAAAYIAAAVIA
>MAG_0084_Aminicenantes_bacterium_fen_413_Aminicenantes
RLPGRCLRTAARRQARADSRGHRLVRRCRARRQRSDRMLPAREEVVSCCGPEAKPPDAGESRKDAPKTVCCGGSRVCESTTEASSLDGTSFPWIERTIETPAGNVPVVRTRLLPSDRHGTWRVRWNFGRMSYAVPPGLYGLGSPDPPSPVLVTANFKLTFDRVRRQLVGRSAWLLVLDTKGINVWCAAGEGTFGTDELIGRIESTGLARVVSHRTIILPQLGAPGVASHLVTKATKFHVVFGPVRAEDIPAFLDAGLRATTEMRRVTFPLKDRLVLTPVEFMQVAGNPVFLAIFGLWALQILGLKFIPLDGPAFLGAVLIGTVGLPALLPWIPVRPFALKGWILGMAWAIAVCAFRGVSLATPAGRLAAASYGLIYPALTAFLAMGFTGSSTFTSLSGVVKEMKYAIPAMILSGALGLAALAARYFV
>MAG_0085_Aminicenantes_bacterium_fen_337_Aminicenantes
MSALFDRFLKDPSQVSCGVDGGGCCGSSAPKDKECGDAAEAIVPKPLTPSDYRWITGTRKTPAGPVPFVSTRFGTPERLGSWRSRWGIGRMKYNIPPGLYGVGNPDAWSSVFVTCNYKMTFDLVRRTLAGRDAWILVLDTRGINVWCAAGKGTFGTGELVNRIALTRLAAIVSHRTLVLPELGAPGVAAHEVAKQTKFRVLYGPVRVADLPAFLDAEMKATPEMRRVRFAFRDRIILAPEEIGAIVVNPALWVILGLWXGCWG
>MAG_0086_Aminicenantes_bacterium_fen_333_Aminicenantes
MTHESIEDSHGQKSDSDLEGKDSHPGARVGRRLRRRAGLLRRDHVPMPYAPPGRPAGKPLARRPGRRAQPRHQHAQPDSPGPRPVGPPRPPGGRRRPPLRHHRPDGAGPQGRRGHRGEIRCLFPGRAGPASGRLQDCGHRKHQRLRRRCPSPQRIDRLLPAGEEIMSALFDRFLKDPSQVSCGVDGGGCCGSSAPKDKECGDAAEAIVPKPLTPSDYRWITGTRKTPAGPVPFVSTRFGTPERLGSWRSRWGIGRMKYNIPPGLYGVGNPDAWSSVFVTCNYKMTFDLVRRTLAGRDAWILVLDTRGINVWCAAGKGXVSHRTLVLPELGAPGVAAHEVAKQTKFRVLYGPVRVADLPAFLDAEMKATPEMRRVRFAFRDRIILAPEEIGAIVVNPALWVILGLWVAGILGLKIFSFNLPAVIGALLIGAVAVPALLPWIPVRQFSLKGWLLGMIGTIAFLAARGIPATTAGWVSAASYLLCLPAFSAFIGMGFTGSSPITSLSGVVKEMKTAVPLILLSLVLGVAAMITSAVI
>MAG_0087_Cloacimonetes_bacterium_Cloacimonetes
MKKQYIEGWIDTKAGKIPKVSTDLSRADKWGTLKVRWSINRMNYKVNPGLYGVGNPDEDSLVFVSANYKLSFDILRRELTGLDAWIMVLDTKGINVWCAAGKGTFGTKEMVNRIRQTRLPQIVRHRKLIVPQLGATGVSAHLVTRHTGFLVFYGPVRTFDIKSFLENGMKASKEMRQVRFSFYDRLLLVPTEVVHGLKYLVFAMALFFLLSGLSRSGYSSETLLNTGFHSSLNLMLAYLAGTVLGPLLLPWLPGRSFSLKGFFPGLVLFVIAFLGKIMGKGLIGIIAWMLLFTAISSFILMNFTGASTYTSLSGVKKEMRVAVPLQIAAFAIGAALWIVNRFV
>MAG_0088_Coatesbacteria_bacterium_B130_G9_Coatesbacteria
MSFDQLRSELSGLDAWIMVLDTKGINVWCAAGKGTFGTDELVNRLEQTRLPEIVSQRKLIVPQLGAAGVCGHEVKRRTGFSVVFGPVRARDIPAFLEAGITATPEMRRVRFALRDRLVLVPTELMIFAKFVILIAVIRFLIAGFGPGLFSIDRALSIGIGSTVLKYGAFWAALSITPILLPWLPGRAFALKGAWVGLAVVLLLVGYELVSPGLFDSWLTGLALLFLIPAAMSFAAMLFTGASTYTSFSGVRREVRIAAPVQLAAAFLGVALLIVKGVV
>MAG_0089_Firestonebacteria_0002_Firestonebacteria
MSKLKKTKQRKEDCGCGTIVSDCCGGPKVEKHTQLDIISGLETKVGDIPVVSTKLTFKDTRGSWRMRWSLGRYGYSIEPGIYAVGKPKSTSPVFVSANYKMSFDRLRKELTGIDCFILVLDTKGINVWCAAGKGTFGTEELVKRIKSVKLEKIVARKQVILPQLGAPGVAAHIVSKKTGFKVVYGPIRAKDIPAFMKKGMKSDEKMRRVEFPFKDRIVLAPIEIVGSYKILLGAFILLLLVNLLRTHGLNITEVNYGFLPYLGSALVGAVLVPALLPWIPGKSFAFKGWLAGLFYVSVIGNMWFSGTIGYFTWLLIFPAISAFIALNFTGCSTYTSLSGVKKEMRWAIPMIVLSALAGIVISFF
>MAG_0090_Firestonebacteria_bacterium_RIFOXYD2_FULL_39_29_Firestonebacteria
MSNKFVSQDACGCGTGASDCCGGPKVEKHTSLDIIGGVETKVGDIPVVSTKLTFKDTLGSWRMRWGLGRYGYSIEPGIYAVGKPKSTSPVFVSANYKMSFDRLRQQLQQGQKLQQLQQGKQGQGKKKERGVIDSFILVLDTKGINVWCAAGKGTFGTEELIKRIKAVKLEKVVSHRQIILPQLGAPGVAAHIVAKKTGFKPVYGPVRAKDIPLFIKNGMKADEKMRRVEFPFKERLILTPIEIIGSYKILAGVFVFLAVINLFKTGGLNIQNTLYGFLPYLGSALVGAVLVPAFLPWIPGKSFAFKGWLLGLLFVSVIGNIYFPGQSGYLTWVLILPAISAFIALNFTGCSTYTSLSGVKKEMRWAIPLIVLSAVAGIIVSFF
>MAG_0091_Firestonebacteria_bacterium_RIFOXYC2_FULL_39_67_Firestonebacteria
MSNKFVSQDACGCGTGASDCCGGPKVEKHTSLDIIGGVETKVGDIPVVSTKLTFKDTLGSWRMRWGLGRYGYSIEPGIYAVGKPKSTSPVFVSANYKMSFDRLRQQLQQGQKLQQLQQGKQGQGKKKERGVIDSFILVLDTKGINVWCAAGKGTFGTEELIKRIKAVKLEKVVSHRQIILPQLGAPGVAAHIVAKKTGFKPVYGPVRAKDIPLFIKNGMKADEKMRRVEFPFKERLILTPIEIIGSYKILAGVFVFLAVINLFKTGGLNIQNTLYGFLPYLGSALVGAVLVPAFLPWIPGKSFAFKGWLLGLLFVSVIGNIYFPGQSGYLTWVLILPAISAFIALNFTGCSTYTSLSGVKKEMRWAIPLIVLSAVAGIIVSFF
>MAG_0092_Goldbacteria_bacterium_HGW-Goldbacteria-1_Goldbacteria
MSKGEDCCCGPAAKNDIKYIEVGEYSISRGPDSEGGCCCAAANSSVVPGVGFNWKLSDKMGEIAVRLGFKRMDYAIAPGLYAVGKPDENSPVLVSANYKLSFDVLRRDAKIDAWVLVIDTKGVNVWCAAGKGTFCDAEIIKRIIETKLDMVVTHKNIILPLLSAPGVAAHEIRRQTGFKAVFGPVEARDIKKFIDNGMENDTAMKTVEFTIWRRVEVSWLELVMAMDKLFWPMIAVIVLSGISSRGFVLYDAVYRGMFYLYAALTGMVSGTVLFSMLLPALPGRYFSVKGIFSGLLGSIFFVLLSGVLAAPYMYLRLPASVIIIISIASFTAMNYTGCTTFTSISGVKKEVKDSIGFITAGGIISVLLIITEMIMRVII
>MAG_0093_FCPU426_bacterium_Goldbacteria
MKKTEQPCCGGKKEKEEVSCSCGGEQKEIKKYKTVYGARKIAIGAAFFTRVPAAPRVVEIIGDIVARFGFGRMRYAVEPGLYAVGSPDKNSVVLVSANYKMSFNALRKELKGVSAWILVLDTKGVNVWCAAGKGTFGTDELVNRIAKTSLAMITAHRNLIVPQLGAPGVAAHIVRKESKFKVTFGPVEAADIKQFLAGGMKASQEQRTVQFGAIKRLEVSLLEFGVTFRLLFLTAAAAVVAASFTKGGFSIASGFANSAFFLGAITIALISSTLAPALLLPYIPGKMFSVKGAITGAVFSAAYVAAARGMTPLTGVSLILISTAFASFVFMNFTGSTTFTSLTGVRREIAVSVPFQILLLAAGAALQIIDFVHKGGIKWN
>MAG_0094_FCPU426_bacterium_Goldbacteria
MNKQKQSCCCGDEKETAPSCGCSAEKPAEEKAECSCGGPSKEITEFRTFCTSGSLKTTVGKVDVVPSKLCITDLFGNFLVRFGINRNNHAVKTGLYAVGAPDKKSPVLVSANYKMSFDALRKELSGINAWILVIDSKGVNVWCAAGKGTFGTEELVRRIKAVKLDKLVEKRELIVPQLGAPGVEAHLVRKGSGFKVIFGPVEASDIKAFLDSGMKATEAQRTVTFGLLKRLEVTGIEFVTAMQIMLGVSLAAVVAASFTKTGFSAAAGFGIAAIFILALLIAALSATVIPAALLPVIPGRMFSVKGAIAGFVTSGIFVTLTHLSPLTASSIVLLSSALASFVFMNYTGTSTFTSLTAVRKEINISVPFMIAAAVIGFTLQIIDFVQKGAIKWN
>MAG_0095_Raymondbacteria_bacterium_RIFOXYA12_full_50_37_Raymondbacteria
MAPVVSTRLSASDHYTAWKARWGINRMGFSIAPGLYAIGAPTPASPVLVSANYILSFDALRSSCVGIDAWILVLDTKGVNVWCAAGKGAFGTEELITRICEAKLDQVVAHHKVIVPQLGAPGVAAHIVRRRTGFSVVYGPVRSRDIPVFLSKNMHADPHMRRVHFTLYDRLALVPMEITGAMSYFLLVAALFFILSGVHVWGYSAQMALVKGKYQLLMLANAFVCGAILGPLLLPFLPGRALSLKGFVLGLASAAGPVPYLYRAGLFGAVESVAWILMVPAASSFMLMNFTGATPYTSLSGVKKEMKYALPVQIGCAGAGVLLWLAARCI
>MAG_0096_Raymondbacteria_bacterium_RIFOXYA2_FULL_49_16_Raymondbacteria
MAPVVSTRLSASDHYTAWKARWGINRMGFSIAPGLYAIGAPTPASPVLVSANYILSFDALRSSCVGIDAWILVLDTKGVNVWCAAGKGAFGTEELITRICEAKLDQVVAHHKVIVPQLGAPGVAAHIVRRRTGFSVVYGPVRSRDIPVFLSKNMHADPHMRRVHFTLYDRLALVPMEITGAMSYFLLVAALFFILSGVHVWGYSAQMALVKGKYQLLMLANAFVCGAILGPLLLPFLPGRALSLKGFVLGLASAAGPVPYLYRAGLFGAVESVAWILMVPAASSFMLMNFTGATPYTSLSGVKKEMKYALPVQIGCAGAGVLLWLAARCI
>MAG_0097_Raymondbacteria_bacterium_RIFOXYB12_full_50_8_Raymondbacteria
MAPVVSTRLSASDHYTAWKARWGINRMGFSIAPGLYAIGAPTPASPVLVSANYILSFDALRSSCVGIDAWILVLDTKGVNVWCAAGKGAFGTEELITRICEAKLDQVVAHHKVIVPQLGAPGVAAHIVRRRTGFSVVYGPVRSRDIPVFLSKNMHADPHMRRVHFTLYDRLALVPMEITGAMSYFLLVAALFFILSGVHVWGYSAQMALVKGKYQLLMLANAFVCGAILGPLLLPFLPGRALSLKGFVLGLASAAGPVPYLYRAGLFGAVESVAWILMVPAASSFMLMNFTGATPYTSLSGVKKEMKYALPVQIGCAGAGVLLWLAARCI
>MAG_0098_Raymondbacteria_bacterium_RIFOXYC12_full_50_8_Raymondbacteria
MAPVVSTRLSASDHYTAWKARWGINRMGFSIAPGLYAIGAPTPASPVLVSANYILSFDALRSSCVGIDAWILVLDTKGVNVWCAAGKGAFGTEELITRICEAKLDQVVAHHKVIVPQLGAPGVAAHIVRRRTGFSVVYGPVRSRDIPVFLSKNMHADPHMRRVHFTLYDRLALVPMEITGAMSYFLLVAALFFILSGVHVWGYSAQMALVKGKYQLLMLANAFVCGAILGPLLLPFLPGRALSLKGFVLGLASAAGPVPYLYRAGLFGAVESVAWILMVPAASSFMLMNFTGATPYTSLSGVKKEMKYALPVQIGCAGAGVLLWLAARCI
>MAG_0099_Raymondbacteria_bacterium_RIFOXYD12_FULL_49_13_Raymondbacteria
MAPVVSTRLSASDHYTAWKARWGINRMGFSIAPGLYAIGAPTPASPVLVSANYILSFDALRSSCVGIDAWILVLDTKGVXXXCAAGKGAFGTEELITRICEAKLDQVVAHHKVIVPQLGAPGVAAHIVRRRTGFSVVYGPVRSRDIPVFLSKNMHADPHMRRVHFTLYDRLALVPMEITGAMSYFLLVAALFFILSGVHVWGYSAQMALVKGKYQLLMLANAFVCGAILGPLLLPFLPGRALSLKGFVLGLASAAGPVPYLYRAGLFGAVESVAWILMVPAASSFMLMNFTGATPYTSLSGVKKEMKYALPVQIGCAGAGVLLWLAARCI
>MAG_0100_Raymondbacteria_bacterium_RIFOXYB2_FULL_49_35_Raymondbacteria
MAPVVSTRLSASDHYTAWKARWGINRMGFSIAPGLYAIGAPTPASPVLVSANYILSFDALRSSCVGIDAWILVLDTKGVNVWCAAGKGAFGTEELITRICEAKLDQVVAHHKVIVPQLGAPGVAAHIVRRRTGFSVVYGPVRSRDIPVFLSKNMHADPHMRRVHFTLYDRLALVPMEITGAMSYFLLVAALFFILSGVHVWGYSAQMALVKGKYQLLMLANAFVCGAILGPLLLPFLPGRALSLKGFVLGLASAAGPVPYLYRAGLFGAVESVAWILMVPAASSFMLMNFTGATPYTSLSGVKKEMKYALPVQIGCAGAGVLLWLAARCI
>MAG_0101_Ignavibacteria_bacterium_RIFOXYA2_FULL_35_10_Chlorobi
PSCAVEPDRPGAAYEKPGYRLCSYVDGFIPTDAGPVPLIKPGLTKDDLLSTFFVRCGLGRYSYTVSPGLYAIGNPDRNSEVLVTANFKLTFDHLRKELAGIHAWILVLDTKGINVWCAAGKGTFSTRELVKRIKTSSLEKIVDHKRVILPQLGATGVSARGVKKQSGFRVIYGPVRXXXXXXXXXXIRKEN
>MAG_0102_Composite_genome_from_Trout_Bog_Hypolimnion_TBhypo.metabat.433_Chlorobi
VPKVSTTLSAADRIGACKVRWGIKRMHFMVPPGLYAIGTPGKDAPVLVTANYKMSYDAVRKNLTGRNVWLLVMETFGINVWCAAGKGTFGTEELVRRIQSSGLARVVSHRRLFLPILGAPGVAAHEVTKRTGFSIRYVAVRARDLPEFLDNGMVTTGAMRELTFTTRERLVLIPVELVLAAKSTAIIMALLGGIFGFSGGLPAARQAMAAYLGAVLTGLAIAPILLPWLPARSFSIKGAIAGIIWAIIFVLWGAQGAPLITGAALIGLPAVSAFHTLNFTGCTTFTSLSGVKKEMRLSLPVMGAALAASILLLIASRFV
>MAG_0103_Composite_genome_from_Trout_Bog_TBhypo.metabat.2922.v2_Chlorobi
VPQVATTTSTHDFWGTVGARIGLIRNTYRVVPGLYAVGSPGPESSVLVTANYKLSFDALRQQLSAVDAWILVLDTRGINVWCAAGKGTFSTEEVIQSVNRYRVSEVVNHRDLVLPQLAATGVTAREVKGACGFQVFFGPIRAADLPAYLQQNKHGDEAMREVTFTLPERAVLIPVELFLLAKPLLVTLALVFVLSGIGPSLFSLNAALHRGLILLEATLLGIMGGAVLMPLLLPWLPCRQFWLKGVLSGLAAAVVSWFLLDTGRSLPEQLALFLWVMTVSSYLAMNFTGSTPFTSPSGVEYEMRRGIPMQIAATCLTIVLWVGSPFF
>MAG_0104_Composite_genome_from_Trout_Bog_TBhypo.metabat.5247_Chlorobi
MTQISIIDQIKTSSGTIPVVPTTWSFRDYWNTIKVRWSVGRMNYTVIPGIYAVGRPDRDSRVFVTGNYKLSLDHLRRALSGMNAWILVLNTKGINVWCAAGKKTFGTDELVSRIGKHELGKIVNHRKIILPQLGATGVSAHKVMEQTGFTVIYGPVKAEDIRAFVNSGLKATQAMRTVTFPLVDRLTLIPVDIFYGKYYMLIIPCLFFIVSGLNSNGYSVDLAISNGGRAVVNLFAAYLGGCALTSALLPWIPFRRFSIKGLIIGVLTAIILLLAGFLGTGFLEIISWFLIITGISSFMAMNFTGSSTFTSLSGVQKEMKTALPLQITFAGIGLLGWIISRFIQG
>MAG_0105_Anaerolineales_bacterium_K_DeepCast_100m_m2_305_Chloroflexi
MSHATNIMTTNSEITLANRWDHFLARWAVNRMGHLIEPGLYSLGNPTPESPVFVTANYTLSFDALRSSLKGADSYILVLDTQGINVWCAAGKGTFGTDELVMRIEATRLNEVVTHRVLILPQLGASGVAAHEIKKRAHFKVEYGPVRAEDLPEYLKTRKATPEMRRVRFTLKDRITLIPVELVAVLIPLLILILIGSKGAVAAILAGTILFPILLPWIPSHDFSVKGVILGGIVAVPFAVLAFTKTPESALWLRSAWALVYALLIPPLTAYLTLNFTGSTTFTSRTGVRKEIFAYVPAMAWMFGIGIALNIALIFVPK
>MAG_0106_Chloroflexi_0033_Chloroflexi
MSKSTDLEVPIFPTSSALGFADRWDHFLARMRWKRGEHRVRPGLYSLGKPGSDSPVLVSSNYTLSFDALRSALKGIDAYILVINTFGINVWCAAGKHTFGTEEVVERIETSELARVVSHRTVILPQLSAPGVSAHIVKKQSGFKVEYGPVRANDLPEYLKTHTATPAMRLVRFGIIDRVVLTSVEILGYFIYILAAGAVLFFWGGWAATLMVVLAVAGGAILFPVLLPWLPTRDFTTKGWSLGIVITLAVILVDMPAVGAGTTVAHNVLTATSNLLIWPSVTAYIALNFTGASTFTSRSGVKAEMRSYIRPLAISFVLGVILNIVVKFVH
>MAG_0107_Dehalococcoidia_bacterium_DG_22_Chloroflexi
MKIVKLLADFLSDILQTALRALPFPVKTGLRKIGNPDRQSPVLLTCNFGLTVRRVMRALKGIDAYLLVANSRGINVWCAAAGGHFTTDDVVSVIKTSGINDLVEHRRLVLPQLSATGVERAVVEEKTGWRVVFGPVHAQDIPAYLDNHYKKTQGMRTVRFDLPQRLEMAIMWAFPISVIPLVPLLIWWRHLVLPFLAVVWAIGLAIFAGFFWIPGKVVRADSHQGGPGWTKYFIVFDPRAQKALLVWVLLIGALIAYGRLASDWHWTTLLGWGLASLAVVLLISLDLPRLGGEHAPVQERIASG
>MAG_0108_Chloroflexi_bacterium_GWD2_49_16_Chloroflexi
MINLDTITINSRPNIFSTTPQLSRANHWDHFLARLGYKRSQHCVEPGLYAIGNPSPDSPVFVTANYTLSFDALRSNLNGIDGYILVLDTNGVNVWCAAGKKTFSTEEIVLRVTATQLKKVVNRHVLILPQLGAPGVAAHEVKKRTGFKVEYGPVRATDLPEYLKTRQATSVMRQVNFPLRDRIILIPVDFVHLILPTVLAALVFYFFLGGLLPALAVLAVLFSAGILFPILLPWLPTHNFSTKGFFLGFLTALPFALSVFIRHPDWTWYHQAGQAFGFLLAMPAVVAFISLNFTGSTTFTSKTGVRREMFAYLPAMAWIFAAGIILNIAFAFIR
>MAG_0109_Chloroflexi_bacterium_GWB2_49_20_Chloroflexi
MINLDTITINSRPNIFSTTPQLSRANHWDHFLARLGYKRSQHCVEPGLYAIGNPSPDSPVFVTANYTLSFDALRSNLNGIDGYILVLDTNGVNVWCAAGKKTFSTEEIVLRVTATQLKKVVNRHVLILPQLGAPGVAAHEVKKRTGFKVEYGPVRATDLPEYLKTRQATSVMRQVNFPLRDRIILIPVDFVHLILPTVLAALVFYFFLGGLLPALAVLAVLFSAGILFPILLPWLPTHNFSTKGFFLGFLTALPFALSVFIRHPDWTWYHQAGQAFGFLLAMPAVVAFISLNFTGSTTFTSKTGVRREMFAYLPAMAWIFAAGIILNIAFAFIR
>MAG_0110_Chloroflexi_bacterium_GWC2_49_37_Chloroflexi
MINLDTITINSRPNIFSTTPQLSRANHWDHFLARLGYKRSQHCVEPGLYAIGNPSPDSPVFVTANYTLSFDALRSNLNGIDGYILVLDTNGVNVWCAAGKKTFSTEEIVLRVTATQLKKVVNRHVLILPQLGAPGVAAHEVKKRTGFKVEYGPVRATDLPEYLKTRQATSVMRQVNFPLRDRIILIPVDFVHLILPTVLAALVFYFFLGGLLPALAVLAVLFSAGILFPILLPWLPTHNFSTKGFFLGFLTALPFALSVFIRHPDWTWYHQAGQAFGFLLAMPAVVAFISLNFTGSTTFTSKTGVRREMFAYLPAMAWIFAAGIILNIAFAFIR
>MAG_0111_Chloroflexi_bacterium_RBG_13_46_14_Chloroflexi
ISHRQVIIPQLGAPGVSAHELKRRTHFNVIYGPVHARDIPEFLDVGMKATPEMRVVNFGIGDRLVLAPMEIIMWGRYGLGIALALFFLTGFSRAGYALPGMAGGRETLLFVIVFIAGSTLVPLLLPWLPGRALSVKGMMLGFFCAVALALAGFIPTAGTAGILGTAAWVLMMPAVTSFLAMNFTGATTYTSLSGVKKEMRFAIPLQIVAGAIGLALWITARFF
>MAG_0112_Chloroflexi_bacterium_RIFOXYD12_FULL_57_15_Chloroflexi
MTTAVEIKPTTSALTLANTWDHFLARWAVNRMGHRVEPGLYSLGNPTPDSPVFVTANYTLSFDALRSALKGVDGYILVLDTQGINVWCAAGKGTFGTDELVKRIEATRLSEVVNHRVVILPQLGAPGVAAHEVKKRAHFKVEYGTVRAEDLPEYLKTRTATPEMRRVRFTLKDRITLIPVELVAVLIPLLILIAIGSKSAVAALLAGTVLFPILLPWIPTHNFSTKGFILGGLVAIPFPIAAFLKSPESALWLXXXXXXXXXLLIPAITAYLTLNFTGSTTFTSRTGVKAEMFAYIPVMAWMFGAGLLLNIALIFVR
>MAG_0113_Anaerolineales_bacterium_UBA877_Chloroflexi
MIGIDSITTSPKIFHTSSSITFRDHWDHFLARIGWKRGEHRLEPGLYALGNPTPDSPVFVTANYSLSFDALRSSLKGLDGYILVLDTQGINVWCAAGKSTFSSDEIVNRVMSTGLSDLVHHRKLILPQLGAPGVAAHKVKQRTGFWVEYGPVRAMDLPKYLASRQATPEMRRVEFSLRDRLVLIPVDLTNAFLPTLVAGVVFYFLGGWVSALAAVVTALTGVALFPIFLPWLPTHNFSTKGFILGVLAAIPFALTVFFRHPGWSWWRQIGQVLEFLLVMPAVTAFLALNFTGSTPFTSRSGVKLEISTFIPVIAWTCGIGLLLGVAVLFIR
>MAG_0114_Anaerolineales_bacterium_UBA2200_Chloroflexi
MAHRLEPGLYALGSPTPEARVFVTANYTLSFDALREALAGQDAYILVLETKAINVWCAAGKGSFGTDELVARLQSVDLASKVTGRTLILPQLGASGVCAQDVERSTGFRVEYGPVRAADLPRYLAEGDAAPEMRRVSFSLKDRLVLVPVEVVGTLLPALLAAVVLFWVSGPTAFWATLAAVGAGVVLFPLLLPWLPTREFSTKGFLLGGLVALPFVARGLSGPGTGTGWTALATALSYFLPMAAVTAYLALNFTGATPVASRSGVRREIYRYVPLMAVMAAAGLLLLLGVRVLGGTAL
>MAG_0115_Anaerolineales_bacterium_UBA2232_Chloroflexi
MSNKTVRPTTAELTRADRWDHVLARLGWRRGEHRVEPGLYAVGHPNEDSPVLVTANYTLSFDALREALAGFDAYILVLDTKGVNVWCAAGKGTFGTEELVGRLALANLHQVVRHRRLILPQLGATGISAREVERRSGFKVEYGPVRARDIGEYLRLGRATAGMRRVRFDWRDRAVLVPVEVVNVFVPTGVTALAVALILGPVPALATVVAVASGVVGFPLLLPWLPSVDFSTKGAFLGLLAALPFAGLAVRSMGSAVWLGVASALQFLLVMPAVSAFLALNFTGATPFTSRSGVESEMAKYIRPMAAAFGSGLLLAVFVRLIGLRGV
>MAG_0116_Anaerolineales_bacterium_UBA4142_Chloroflexi
MAEAAESIVRPTTSTLTWADRWDHFLARWAVNRRGHRVAPGLYALGNPTADSPVFVTANYTLSFDALRSALTGMDGYILALDTQGINVWCAAGKGTFGTDELVRRIEATGLKNVVRHRTLILPQLGAPGVAAHQVRKQSGFKVEYGPVRAADLPAYLKTHEATPAMRRVRFTLRDRLVLIPVEVVVALLPTLIAAVIGFFVGGLVTAAAIIAAILAGVALFPILLPWLPTHAFSTKGFILGGIVALPFALTVFLGNPNTALWLRVVGALTYLLALPPVTAFLALNFTGSTTFTSRTGVRREMFAYIPVMAWTFGIGIVLAIAHASIRILGGA
>MAG_0117_Anaerolineales_bacterium_UBA4826_Chloroflexi
MAEAAESIVRPTTSTLTWADRWDHFLARWAVNRRGHRVAPGLYALGNPTADSPVFVTANYTLSFDALRSALTGMDGYILALDTQGINVWCAAGKGTFGTDELVRRIEATGLKNVVRHRTLILPQLGAPGVAAHQVRKQSGFKVEYGPVRAADLPAYLKTHEATPAMRRVRFTLRDRLVLIPVEVVVALLPTLIAAVIGFFVGGLVTAAAIIAAILAGVALFPILLPWLPTHAFSTKGFILGGIVALPFALTVFLGNPNTALWLRVVGALTYLLALPPVTAFLALNFTGSTTFTSRTGVRREMFAYIPVMAWTFGIGIVLAIAHASIRILGGA
>MAG_0118_Anaerolineales_bacterium_UBA5215_Chloroflexi
MAEAAESIVRPTTSTLTWADRWDHFLARWAVNRRGHRVAPGLYALGNPTADSPVFVTANYTLSFDALRSALTGMDGYILALDTQGINVWCAAGKGTFGTDELVRRIEATGLKNVVRHRTLILPQLGAPGVAAHQVRKQSGFKVEYGPVRAADLPAYLKTHEATPAMRRVRFTLRDRLVLIPVEVVVALLPTLIAAVIGFFVGGLVTAAAIIAAILAGVALFPILLPWLPTHAFSTKGFILGGIVALPFALTVFLGNPNTALWLRVVGALTYLLALPPVTAFLALNFTGSTTFTSRTGVRREMFAYIPVMAWTFGIGIVLAIAHASIRILGGA
>MAG_0119_Anaerolineales_bacterium_UBA6131_Chloroflexi
MEQDHSDVGRQQIQQTNSQLTWQNRLDHVLARLGIRRGNHRVAPGLYRLGVPDAGSPVLVTANYSLSFDALRSALAGHDAYLLVLDTNGVNVWCAAGKGTFGTDELVRRVQQVGVSDLVSNRTLILPQLGASGVSALEVRKRCGFGVEYGPVRAVDLPAYLKDHRATPEMRQVRFDLVDRLTLIPVEVVSWFLPTLLLGALLLLLGGWRLASAAISAMFAGVVLFPILLPWLPTRDFTSKGFFLGGLMVVPFAAAASAESPDLGALLRVAQMLAYFTLMPTLTAYLSLNFTGSTPVASRTGVRYEIDRYVPVMAILAVAGIVSAIAVAAFGR
>MAG_0120_Anaerolineae_bacterium_CG_4_9_14_0_8_um_filter_58_9_Chloroflexi
MISTGALAKTPQVLSTTSHLTATDHWDHFLARVGWKRGEHRVEPGLYALGEPTPDSPVFVTANYTLSFDALRAALNGMDGYILVLDTQGINVWCAAGKGTFGTDEIVQRVFTTGIRNAVNHRKLILPQLGAPGVAAHEVKKRTGFKVEYGPVRAADLPEYLKTHTAAPEMRRVQFSLRDRATLIPVEFVHVILPTLIVAVILYFTGGILSSLAAVTAVLAGTVLFPILLPWLPTHNFSTKGFILGGLAALPFALTVFIRHPDWTWYRQLGQALGFLLAMPAVTAFLTLNFTGATTFTSRTGVRREMFAYIPAMAWTFAAGIVLNLVFVFVR
>MAG_0121_Dehalococcoidia_bacterium_fen_1065_Chloroflexi
MVTSEAVVPLVRGTPWIAGVVNSLIGNIPQVATRLNFTDRLGTFKVRVGLQRMHYMVEPGLYAVGTPTAESPVFVSANYKLSFDHLRRELEGINGWIMVIDTKGINVWCAAGKGTFGTEEIIHRIEATRLAEVVSHRQIIVPQLGAPGVAAHEVKRRSSFRVVYGPVRAHDLREFLDSGMKSTPLMRQVRFNLSDRLVLVPVEVVQGSLYYLAAAVVFFFLTGISENGYVLPGWAGGREILILLLAFLAGNVFIPMLLPWLPGRALSLKGMTMGLCIAAVLLLTGLIPFAQTAGNLEAAAWILLIPAISAFTAMNFTGSTTYTSLSGVKKEMRYAIPAQILAAVAGLALWITARFF
>MAG_0122_Dehalococcoidia_bacterium_fen_1064_Chloroflexi
IKGIRIITENEERTMETVAAAVSRTGKKSWITGEVKTPAGRIPMVATELNWQDRLGTTKVRAGLQRMHYSIEPGLYAVGTPTADSPVFVSANYKLSFDYLRRELEGINGWIMVIDTKGINVWCAAGKGTFGTEEIIKRIESTRLAEVVNHRQIIVPQLGAPGVAAHEVKKRSSFRVIYGPVRAHDIPEFLSAGMKTSSKMREVNFNLGDRMVLIPVELLQWSPFALAAAILFFFLTGISRNGYALPGWTGGREVLPVILAFIAGSALVPIFLPWLPGRALSVKGMTLGLIFAIILVFTGLIPSAQTGGQLETAAWLLLMPAIAAFTAMNFTGSTTYTSLSGVKKEMRFAVPAQIIVAVLGLSLWVTARFY
>MAG_0123_Dehalococcoidia_bacterium_fen_1060_Chloroflexi
METVAAAVSRTGKKSWITGEVKTPAGRIPMVATELNWQDRLGTTKVRAGLQRMHYSIEPGLYAVGTPTADSPVFVSANYKLSFDYLRRELEGINGWIMVIDTKGINVWCAAGKGTFGTEEIIKRIESTRLAEVVNHRQIIVPQLGAPGVAAHEVKKRSSFRVIYGPVRAHDIPEFLSAGMKTSSKMREVNFNLGDRMVLIPVELLQWSPFALAAAILFFFLTGISRNGYALPGWTGGREVLPVILAFIAGSALVPIFLPWLPGRALSVKGMTLGLIFAIILVFTGLIPSAQTGGQLETAAWLLLMPAIAAFTAMNFTGSTTYTSLSGVKKEMRFAVPAQIIVAVLGLSLWVTARFY
>MAG_0124_Dehalococcoidia_bacterium_fen_1057_Chloroflexi
MVTADAAVLRTGQNSWITGAIETPAGRIPRVANGLNWQDRLGTIKVRVGLQRMHYRVEPGLYAVGKPTADSPVFVSANYKLSFDYLRRELVGINGWIMVIDTKGINVWCAAGKGTFGTEEIIQRIESTHLSEVVSHRQIIVPQLGAPGVAAHEVKKRSSFRVIYGPVRAHDIPEFLNAGMKTSSEMRKVNFNLGDRTVLIPVELMQWSPFALTAALVLFFLAGVSRNSYALPGWTGGREILIVILAFITGSALTPIFLPWLPGRALSVKGMTLGLIFAIVLVFTGLIPSAKTGGRLETAAWILLMPAIAAFTAMNFTGSTTYTSLSGVKKEMRFAVPAQIIVATLGLSLWVTARFF
>MAG_0125_Dehalococcoidia_bacterium_fen_1055_Chloroflexi
MVTADAAVLRTGQNSWITGAIETPAGRIPRVANGLNWQDRLGTIKVRVGLQRMHYRVEPGLYAVGKPTADSPVFVSANYKLSFDYLRRELVGINGWIMVIDTKGINVWCAAGKGTFGTEEIIQRIESTHLSEVVSHRQIIVPQLGAPGVAAHEVKKRSSFRVIYGPVRAHDIPEFLNAGMKTSSEMRKVNFNLGDRTVLIPVELMQWSPFALTAALVLFFLAGVSRNSYALPGWTGGREILIVILAFITGSALTPIFLPWLPGRALSVKGMTLGLIFAIVLVFTGLIPSAKTGGRLETAAWILLMPAIAAFTAMNFTGSTTYTSLSGVKKEMRFAVPAQIIVAALGLSLWVTARFF
>MAG_0126_Dehalococcoidia_bacterium_fen_1062_Chloroflexi
MVTADAAVLRTGQNSWITGAIETPAGRIPRVANGLNWQDRLGTIKVRVGLQRMHYRVEPGLYAVGKPTADSPVFVSANYKLSFDYLRRELVGINGWIMVIDTKGINVWCAAGKGTFGTEEIIQRIESTHLSEVVSHRQIIVPQLGAPGVAAHEVKKRSSFRVIYGPVRAHDIPEFLNAGMKTSSEMRKVNFNLGDRTVLIPVELMQWSPFALTAALVLFFLAGVSRNSYALPGWTGGREILIVILAFITGSALTPIFLPWLPGRALSVKGMTLGLIFAIVLVFTGLIPSAKTGGRLETAAWILLMPAIAAFTAMNFTGSTTYTSLSGVKKEMRFAVPAQIIVATLGLSLWVTARFF
>MAG_0127_Anaerolineaceae_bacterium_fen_1049_Chloroflexi
PDHCQVFYRSRIQFHLLYWRTPMTRVFHLAANTAVMATTSKMTSTNYWDHFVARMGVRRGDHRVTPGLYKLGSPSTDSPVFVTANYSLSFDALRTSLRGLNAYILVLDTKGVNVWCAAGKRTFGTRELIRRIKAVNLNNVVSHRRLILPQLGAPGIAAHEIKNQTGFLVEYGPVRAADLPEYLTNHRATPEMRLVKFPLHDRFVLIPVELTAIWLPGLIAIGLGYIIGNLPYALAVLTVILGGTTFFPILLPWLPSKDFSTKGAFLGLVAALPFVFSVFLQHADWSWYHQAGQMLGYLLAMPSSIAYISLNFTGSTTFTSRTGVRKEIFAYIRPMAVSFAIGLVLLLVFAFVK
>MAG_0128_Dehalococcoidia_bacterium_fen_1048_Chloroflexi
MVTADAAVLRTGQNSWITGAIETPAGRIPRVANGLNWQDRLGTIKVRVGLQRMHYRVEPGLYAVGKPTADSPVFVSANYKLSFDYLRRELVGINGWIMVIDTKGINVWCAAGKGTFGTEEIIQRIESTHLSEVVSHRQIIVPQLGAPGVAAHEVKKRSSFRVIYGPVRAHDIPEFLNAGMKTSSEMRKVNFNLGDRTVLIPVELMQWSPFALTAALVLFFLAGVSRNSYALPGWTGGREILIVILAFITGSALTPIFLPWLPGRALSVKGMTLGLIFAIVLVFTGLIPSAKTGGRLETAAWILLMPAIAAFTAMNFTGSTTYTSLSGVKKEMRFAVPAQIIVATLGLSLWVTARFF
>MAG_0129_Dehalococcoidia_bacterium_fen_1040_Chloroflexi
MVTADAAVLRTGQNSWITGAIETPAGRIPRVANGLNWQDRLGTIKVRVGLQRMHYRVEPGLYAVGKPTADSPVFVSANYKLSFDYLRRELVGINGWIMVIDTKGINVWCAAGKGTFGTEEIIQRIESTHLSEVVSHRQIIVPQLGAPGVAAHEVKKRSSFRVIYGPVRAHDIPEFLNAGMKTSSEMRKVNFNLGDRTVLIPVELMQWSPFALTAALVLFFLAGVSRNSYALPGWTGGREILIVILAFITGSALTPIFLPWLPGRALSVKGMTLGLIFAIVLVFTGLIPSAKTGGRLETAAWILLMPAIAAFTAMNFTGSTTYTSLSGVKKEMRFAVPAQIIVATLGLSLWVTARFF
>MAG_0130_Dehalococcoidia_bacterium_fen_1014_Chloroflexi
SANYKLSFDYLRRELVGINGWIMVIDTKGINVWCAAGKGTFGTEEIIQRIESTHLSEVVSHRQIIVPQLGAPGVAAHEVKKRSSFRVIYGPVRAHDIPEFLNAGMKTSSEMRKVNFNLGDRTVLIPVELMQWSPFALTAALVLFFLAGVSRNSYALPGWTGGREILIVILAFITGSALTPIFLPWLPGRALSVKGMTLGLIFAIVLVFTGLIPSAKTGGRLETAAWILLMPAIAAFTAMNFTGSTTYTSLSGVKKEMRFAVPAQIIVAXQESGDC
>MAG_0131_Dehalococcoidia_bacterium_B1Sed10_240_Chloroflexi
MTVSNGASPAVDRVRWIVGEVSTPVGTVPRVASCLNGADRLGAVRVRLGIGRMRYAVEPGLYAVGSPTAVSPVFVSANYKLSFDHLRRELQGIDGWIMAIDTRGINVWCAAGKGTFGTEEIVRRIESTRLAEIVSHRRIIVPQLGAPGVAAHEVLHHSSFRVIYGPVRARDIPEFLDAGMKASQDMRRVRFNMGDRLVLVPTELVQWSPYAFAIAAVLFLLSGLSRTGYVFPGMMGGREVLLFLVAFLAGGFLVPAFLPWLPGRALSWKGTVIGLLLAAVLAIVGLIPSAGTAGRLGTAAWLLLMPAICAFMAMNFTGSTTYTSLSGVEKEMRFAVPSQRVAAALGFALWMLARFF
>MAG_0132_Dehalococcoidia_bacterium_CSSed11_152R1_Chloroflexi
MAVSNVALPAVDRVRWVVGEVCTPVGSVRKVATFLSSADRWGAVRVRLGLGRMRYAVEPGLYAVGSPTEVSPVFVSANYKLSFDHLRRELQGIDGWIMVIDTKGINVWGAAGKGTFGTEEIVRRIDSTRLAEVVSHRRIVLPQLGAPGAAAHEVLHRSSFRVIYGPVRARDIPEFLDAGMKASREMRRVRFNMGDRLVLVPTELVQWGPYALAVAAGLFLLSGLSRTGYTFPGMAGGRVALLFLAAFLAGGVLVPAFLPWLPGRALSWKGMVVGLLLAAVLAIVGLIPSAGIAGRLETAAWLLLMPAVCAFMAMNFTGSTTYTSISGVEKEMRFAVPLQCIAAALGTALWMLARFF
>MAG_0133_Dehalococcoidia_bacterium_T3Sed10_165R1_Chloroflexi
MAVSNVALPAVDRVRWVVGEVCTPVGSVRKVATFLSSADRWGAVRVRLGLGRMRYAVEPGLYAVGSPTEVSPVFVSANYKLSFDHLRRELQGIDGWIMVIDTKGINVWCAAGKGTFGTEEIVRRIDSTRLAEVVSHRRIVLPQLGAPGAAAHEVLHRSSFRVIYGPVRARDIPEFLDAGMKASREMRRVRFNMGDRLVLVPTELVQWGPYALAVAAGLFLLSGLSRTGYTFPGMAGGRVALLFLAAFLAGGVLVPAFLPWLPGRALSWKGMVVGLLLAAVLAIVGLIPSAGIAGRLETAAWLLLMPAVCAFMAMNFTGSTTYTSISGVEKEMRFAVPLQCIAAALGTALWMLARFF
>MAG_0134_Dehalococcoidia_bacterium_SURF_27_Chloroflexi
MSVSNIAAEIPVLPTSPFLTWKNRWDHIQARWRWKRGEHKVIPGLYAIGNPTPDSPVFISANYTLSFDALRTSLTGIDAYILVLNTFGINVWCAAGKHTFGTEELVERIDTSELARVVRHRTVILPQLGAPGVAAHKVKKQSGFKVEYGPVRARDLPEYLKTHKATPEMRLVRFGILDRLILAPVELLGYFLYLVIAAVALYFWGGWTGSLLAVLAIAGGAVLFPLLLPWLPTKDFSTKGWSLGLVVTLAVVLMNTLWLKADISTTHRVMNVASNMLIWPTVVAFIALNFTGSSTFTSRSGVKAEMRSYIRPMAVSFILGIILNIIARFL
>MAG_0135_Chloroflexi_bacterium_metabat2.402_Chloroflexi
MSIDQNSIHPTTSQLILANRWDHILARWAINRNEHRVEPGLYALGRPAPESPVLVTANYTLSFDTLRSALPGVDAYILVLDTQGINVWCAAGKGTFGTDELVHRIEETGLKEIVSHRNLILPQLGAPGVAGFEVTKRTGFKVKYGPVRAADLPRYLQSYSTTPEMRRVTFTLADRITLIPVELAYALIPLLIVTILLRSKPAAAAILAGTVLFPILLPWIPTHNFSTKGFILGAVITLPFVLATWQRHSEFAWWLRSGEALAAMLAFPAVTAYLALNFTGSTTFTSRSGVRSEIFKYVPAMAWMFGIGIVLMVILSFVKA
>MAG_0136_Anaerolineales_bacterium_E26_bin7_Chloroflexi
MGKKPPEEIEEKVRSYLDLSHRLVGIKISEEDMDGNPPTVSITFCRAVREALGGKALVIGIDDLDCPNAELCLGFREPMFVDVGPRIKSKTKAVRVGPLEGADVVLFVLNSEQVMIMSILLGGIRAEFKGEMAICGEAVAKVYNKGEPNVSFLCSGARDLSGFETHEVVLSLPYALFLELPDRMAKFASLSRSGQGHVSATNPIQPHIQPTTSAITLANRWDHFLARWGVNRSGHRVEPGLYALGDPTPDSPVFVTANYTLSFDALRSALNGIDGYIMVLDTQGINVWCAAGKGTFGTDELVHRIEATALRDVVSHRVLILPQLGAPGVAAHEVKKRSGFKVEYGPVRAADLPEYLKTRRATPEMRQVRFDLRDRLILIPVELVHLLLPMLIAAIVAFFIGGRLASAGAVAAILAGVVLFPILLPWLPTRDFSSKGFILGGLVALPFALVIFLGSPGATWWRQVGGALTYLLALPPVTAFLALNFTGSTTFTSRSGVRREIFTYIPIMAWMFGIGIVLTIVLSLI
>MAG_0137_Deferribacteres_bacterium_JdFR-76_JGI24019J35510_1001841_Deferribacteres
SGETGISHQTLAAAECRNFPFLRGTEGGPVNWISWLVAEIFGLFFRLAPLRIKPGLYRIGTPDENAPVLVTGNYRLTVARLWKRLRSRNLYLLVADSGGINVWCASAGGRLTHHQVLSVLKTSRIEERVNHRRLVLPQLSATGIDGRQLHQRSGWHICWGPVYARDIPAFLDRNFQAIPPMRRVEYPLGARIEMALCWAFSLSFLALFLLSFLWPQAIPATIAIIFAASILFHLSLPLFRNLFRPYRRPSKIWPVEFESGGLQTLILLAIWVAAFILNTAGSIPLAESWKWALLMSIVLLTLTIDLPGSTPILKSGTHEDRHWNLVLDGNRCQGTGICREVCPMQCFDWAPSGKSMIHARPDDCIRCGACVVQCPVDALFFLDPEGNRLDVDLIRYRKVDIWGRRNVHVK
>MAG_0138_Desulfobacula_sp._2757320503_Desulfobacteria_Desulfobacterota
MKQAQGCGCNENPSQTRPKLSTSGVGIMASMEDTPSCASEPDRPGTAYEKPGYRLCSYVDRFIPTDAGPVPLIKPRLTKDDLVSTFFVRCGLGRYSYTVSPGLYGIGNPDRNAEVLVTANFKLTFDHLRKELAGIHAWILVLDTKGINVWCAAGKGTFSSLELVKQIKTNSLEKVVDHKRVILPQLGATGVSAREVKKQSGFRVIYGPVRAKDIPAFLNNDKTADKTMRQVTFSLYERFILTPVEIRMVLKPALMFALVVFIFSGFGPGIFSFAGVWERGLPAFFALITGILSGAFVTPVLLPHIPSRQFAVKGILSGTVFAGIFLLLSAPAGHGISGVLALFLFSVTVSSYLAMNFTGATPFTSPSGVEKEMKRFIPVQLASLAVSSGLWIYSAF
>MAG_0139_Desulfovibrionaceae_bacterium_2757320505_Desulfovibrionia_Desulfobacterota
MRTRLRADDWLGTARARLGVNRTVYRVAPGLYAAGAPGPDSPVLVTASYKLSFDALRGTLGSMSAWILVLDTRGVNVWCAAGKKTFSTDELVHRIEASSLARVTPRRELILPQLGATGVCARELRRRTGFSVLWGPIRASDLPGFLAAGQQATPAMRRASFTFSERLVLAPVELYLFRKTALWLALCLLLLSALGLDVFTWATLWQRWLWTLTALGAGVLGGAVLLPALLPWIPGRAFAWKGALLGLLCGLWPALSAPAGAGWLERIALILFTVCLSSYLAMNFTGSTPYTSPSGVEREMRRAMPAQAVALFLALGGWIWAGLSG
>MAG_0140_Desulfatiglandales_HGW-15_2757320506_Desulfobacteria_Desulfobacterota
MINPPADRIPQVSSSWTNADYLGTFKARWGIGRMHYTVDPGLYALGRPDEKSPVLVTANYKMSFDRLRKALPGRNAWILVLDTKGINVWCAAGKGTFGTEELVARIGASGLERVVSHREVILPQLAAPGVAAHQVKKLSGFKAVFGPIRAEDLPAFMDKGMKATAEMRFKAFTTWERFVLIPVELVGALKAALVIIPVLLILSGLLGPAGFWPNVLNQGLFAVQALITAILAGAVLTPLLLPWLPGRAFSLKSLGPALCCALLLLLLRWGDGVKPGGLLEMIGWVLVILSATAYLGMNFTGASTYTSLSGVKKEMRWSLPFQIGGGVTGLVLWVVSMLIETQ
>MAG_0141_Smithellaceae_fen-1166_2757320507_Syntrophia_Desulfobacterota
MNIKDGCSRRESQIIFPIISEETNCCSAAHETQNSVPRLDQPFITGSVSTSTGRIPQVSSELQGRDHWGTVRARFGVGRMDYMVDPGLYALGDPDSNSPVLVTANYKMSFDYLRRALPSRNAWILVLDTQGINVWCAAGHGSFGTEELIKRIELSGLKNIVSHRKLILPQLGAPGVAGHTVKKISGFKVYYGPVRAEDLPAYLDSGWQSTPAMRTVTFPLKDRAVLIPIEAVYAIKPFLIIAPVLFISSGIGGPDGFWANALNYGFFAILAFLSAIVSGAVLNPLLLPYLPGRAFSTKGFSLGLVVALILLYLRDVNLQIWAGRIEALAWLLIIPAIAGFLAMNFTGASTYTSLSGVKKEMRWALPAQIAAGTVGLVSWITSRVIA
>MAG_0142_Desulfobacterales_UBA2156_2757320510_Desulfobacteria_Desulfobacterota
MDQPFVSGSIQTPVGIIPQVTSFLKGSDHWGSIKARWNIGRMNYTVDPGLYALGNPDNTSYVLVTANYKMSFDRLRKAMPGRNVWILVLDTKGINVWCAAGKGTFGTDELIYRIESSQLDKVVSHRQLILPQLAAPGVAAHQVKKRSGFRVIYGPVRADDLPAFINAGLNAAPEMRQKSFTLWERTVLIPVELVGALKWTAILSVIFLILSGLGGSGSFLDNIFHHGIFAVSALLSALISGAVLTPILLPWLPGRSFSFKGLYIGLITAVIVILFRIGGAGGGRGEDIEMLGWLFLIPAITAYLAMNFTGASTYTSLSGVKKEMRLAVPLEIAGGVIGFCCWLGSRFIV
>MAG_0143_Desulfocapsaceae_bacteria00193_Desulfobulbia_Desulfobacterota
MPKVSTTLSAADRIGACKVRWGIKRMHFMVPPGLYAIGTPGKDAPVLVTANYKMSYDAVRKNLTGRNVWLLVMETFGINVWCAAGKGTFGTEELVRRIQSSGLARVVSHRRLFLPILGAPGVAAHEVTKRTGFSIRYVAVRARDLPEFLDNGMVTTGAMRELTFTTRERLVLIPVELVLAAKSTAIIMALLGGIFGFSGGLPAARQAMAAYLGAVLTGLAIAPILLPWLPARSFSIKGAIAGIIWAIIFVLWGAQGAPLITGAALIGLPAVSAFHTLNFTGCTTFTSLSGVKKEMRLSLPVMGAALAASILLLIASRFV
>MAG_0144_Desulfobulbaceae_bacterium_bacteria00229_Desulfobulbia_Desulfobacterota
MPQVATTTSTHDFWGTVGARIGLIRNTYRVVPGLYAVGSPGPESSVLVTANYKLSFDALRQQLSAVDAWILVLDTRGINVWCAAGKGTFSTEEVIQSVNRYRVSEVVNHRDLVLPQLAATGVTAREVKGACGFQVFFGPIRAADLPAYLQQNKHGDEAMREVTFTLPERAVLIPVELFLLAKPLLVTLALVFVLSGIGPSLFSLNAALHRGLILLEATLLGIMGGAVLMPLLLPWLPCRQFWLKGVLSGLAAAVVSWFLLDTGRSLPEQLALFLWVMTVSSYLAMNFTGSTPFTSPSGVEYEMRRGIPMQIAATCLTIVLWVGSPFF
>MAG_0145_Syntrophales_bacterium_M_DeepCast_400m_m1_009_Syntrophia_Desulfobacterota
MSLPSLKQPFVVGAIETSVGLLPRVTSSLTWKDHWGTIKARWGVGRMHYTVEPGLYALGHPDIRSPVLVTANYKMSFDRLREALPGRDMWILVLDTVGINVWCAAGKGTFGTEELVRRIALSGLNRVVSHRELILPQLSGPGVAAHLVKKFSGFSVHYGPIRALDVPVYLNAGLKATPEMRLKTFTLRERMALIPIELVAALKPGLFILLAFFLIGGLGGPAGYWDNAVNYGFFAVIALMTAILTGAVLTPILLPVLPGRAFSLKGFIIGVIATIVLLMMRNPDLTLWQGRLEGLAWLLLVPSLAAYLAMNFTGASTYTSLSGVKKEMRLALPMEIGAGVAGLGLWLISRFIA
>MAG_0146_BSN033_UBA1163_K_DeepCast_100m_m1_199_Uncultured_Deltaproteobacteria
MGLPDLKQPFVSGALQTSVGLVPQVLSSLTRSDHLGSFKARWGIGRMHYVVEPGLYALGTPDEKSPVMVTANYKMSFDRLRVALPGRNVWILVLDTKGINVWCAAGKGTFGTLELVSRIDSSGLMQIVSHRELILPQLGGPGVAAHEVKKLSGFKVIYGPIRAEDLPAFLDAGLKATPQMRIKTFPIGERIALIPIELVAALKAGLILMAILFLITFFGRAGEGWANALHQGLFSALAILIAILSGAVLTPALLPWLPGRAFSIKGVSVGLFVALLFVFFRWSDGITLAGHFEMLAWFLIIPALSAFMAMNFTGASTYTSLSGVRKEMRWAVPFQIGAGIIGFILWLGSIFTT
>MAG_0147_Myxococcota_UBA6777_K_DeepCast_100m_m2_324_Myxococcia_Myxococcota
MKTADTSWFEGTVGTPAGDVPRVRTSLTSRDRRDAVALRWGIGRSAYTVPPGLYAVGSPSAESVVLVSANYKMSFDRLRRELSGIDAWILVLDTKGINVWCAAGKGTFGTDELVNRVEAADLGQVVSHRRLVLPQLGAPGVSAHEVRKRSGFQVVYGPVRAPDLPRFLSAGMKADPEMRRVRFGLADRAAVVPVEIVQGAGYALLIAALFVILGGLGPDGYRLDHVLSVGIPDAILVLGAFLGGSLLTPLLLPFLPGRPFAWKGMCMGLLVTLALWAALHGLPGTPGALALAAWLTMGSALASFLAMNFTGASTYTSLSGVRKEMRFAVPVQVVAVTAGLVFWAVARFTGQQG
>MAG_0148_BSN033_UBA1163_K_DeepCast_100m_mx_276_Uncultured_Deltaproteobacteria
MSLSILKQPFVIGSIQTQVGLVPQVSSFLTFTDHLGSLKARWGIGRMHYTVEPGLYALGQPNDHSPVLVTANYKMSLDRLREALSGRNMWILVLDTKGINVWCAAGKGTFGTMELVSRIESSSLSQIVSHRELILPQLAGPGVAAHEVKKLSGFKVIYGPIRAIDLPAFLDSGLKATPEMRFKTFPIRERIALIPIELVAALKAGLIIIAFLFLVSFVGRAGEGWANAFHHGLFSALAILTGIVAGAILTPALLPWLPGRAFSIKGFVMGLIAAVGLIALRFDMLSTGGSWLEMMGWFFLIPALASFLAMNFTGASTYTSLSGVKKEMRWAVPFQIGAGVIGFIFWLGSIFLI
>MAG_0149_Desulfomonilaceae_bacterium_K_DeepCast_150m_m1_199_Desulfomonilia_Desulfobacterota
MTNQSSQTTDRSAEPQPQQCCQVSCCARPEEQAQADSAKVTTVASGLPDPRRPFVTGHIETAVGRVPRVATELTWADRSGALKVRWGIARMRYTVEPGLYAVGAPNATSPVFVSANYKLSFDALRAELEGISSWILVLDTNGINVWCAAGKGTFSTDELVRRIELSRLSQVVSHGRLILPQLAGPGVAAHEVKKRSGFKVIYGPIQARDIRPFLEAGNEATPEMRLKTFPIRERIILIPVELVEALKGAAILLPAFFFLGGLGGPGDFWTNALNHGLFAVIALALAIAAGAIVTPTLLPWLPGRAFALKGFIAGLTIAAILVASRPEAWASWPGRMEMIAWLLLVPALSAYLGMNFTGASSYTSLSGVRKEMRVALPLQIAATAVGLVLWFCSRFTA
>MAG_0150_Syntrophales_UBA5619_K_DeepCast_150m_m2_113_Syntrophia_Desulfobacterota
MNQIDNLLDHKKTLTMLPMYADSSGSDAVQVDAPHFPPRLDQGFVAGSVATPAGEVPQVSAELRWGDRWGSIKARWGVGRMDYAIDPGLYALGSPDRASAVLVSANYKMSFDRLRSSLPGRHLWILVLDTKGINVWCAAGKGTFGTEELVKRVESSRLQDIVGHRMLILPQLGAPGVAAHKVKKRSGFGVRYGPIDAEDLPAYMDAGFNATRGMRIKTFPLRERAVLIPIELVETIKPTAIIAPVLFLLGGIGGPAGFWTNALHEGLFAVLAFLSAIVGGAVLHPLLLPYLPGRAFSEKGLVLGAVVAAAMLYMQGVDLATWGGRLGALAWLLIIPAVTAYLAMNFTGASTYTSLSGVNREMRWALRTEIAMGGGGFLVWFASRLLSLGG
>MAG_0151_BSN033_UBA1163_K_DeepCast_150m_m2_257_Uncultured_Deltaproteobacteria
MSLSILKQPFVIGSIQTQVGLVPQVSSSLTRNDRLGSFKARWGIGRMHYTVEPGLYALGQPDEHSPVLVTANYKMSLDRLREALTGRNMWILVLDTKGINVWCAAGKGTFGTMELVSRIESSGLAQIVSHRELILPQLAGPGVAAHEVKKISGFKVTYGPIRAIDLPAFLDNGLKATPEMRFKTFSILERIALIPIELVAAMKAGLAIIALLFLITIIRRAGEGWVNAFNHSFFSAIGILTGILAGAVLTPALLPWLPGRAFSIKGFVMGLITAIILITLRFSASSAGGNGFEMVAWLFLVPALSAFLAMNFTGASTYTSLSGVKKEMRWAVPFQIGAGVIGLILWLGSLFVT
>MAG_0152_Desulfomonilaceae_bacterium_K_DeepCast_300m_mx_218_Desulfomonilia_Desulfobacterota
MSLPRLDQPFVVGSLTTAVGAVPLVSHELTWADLWGTFLARANVRRMNYAVDPGLYALGSPNGNSPVLVTANYKMSFDSLRKELSGRSAWILVLDTKGINVWCAAGKGTFSTEELVERIRSSGLETVVSHRRLILPQLAGPGVAAHKVKELSGFRVMYGPILSSDLGQYIDMGFSATTDMRRKTFNTMERAILLPVELVEALKGAVVISPIIFLLAGPGGPGGFWSNAVSYGAFAICAVLSAIVAGAVATPILLPWLPGRAFALKGVVPGLAFATGLVSARAYLWGNWPDRLETAAWLMLIPALTTYLSMNFTGASTYTSLSGVRKEMRWALPLQIAAVAVGLGLWLVSRFTA
>MAG_0153_Myxococcota_UBA9042-M_DeepCast_400m_m1_331_Myxococcia_Myxococcota
MAAAKWILGTVPTPTGDVPRVGAELTWADRLGAWARRWGIGRADYTVPPGLYAIGTPTAESVVLVSANYKMSFDWLRRELKGMDAWILVMDTKGINVWCAAGKGTFGTDELVRRVQATGLDRVVSHRRLVVPQLGAPGVSAHGVQKGCGFRVVYGPVRAADLPRFLASGMKADREMRRVRFGLMDRAAVAPVEMVQGGGHALLAAAVFVLLGGLAADGFRLDRVLSVGLPEAALVMGAFLGGSLVTPLLLPCLPGRAFALKGAWIGLLGTAGLWHLLLGWPAGGAVWTLVAWLLMGTALASFVAMNFTGASTYTSLSGVRKEMRRAVPAQAVGMVAGLALWGVSRFTGLLG
>MAG_0154_Desulfobacterales_0017_Desulfobacteria_Desulfobacterota
MNIEIKPQLKHIQSENISILPSMDRVSPLLFDEKKIKHNSSLSKYEKSGYVIAHFVEKFIETDAGPIPVVKRELTLRDRVETLGARIGITRNNYRISPGLYAIGEPDENSEVLVTANFKLTFDILRSSINSISAWILVLDSFGVNVWCAAGKGTFSTQELVGRISKSAVEKVXXXXPQLSATGIKAKDVKKMCSFTVIFGPIRASDIALFLQNGKKATADMRQVTFTFKERLILTPIELNIALKPLIITALVIFIISGVSSNIFSLENSLNRGVTALIFLLIGVLSGALITPTLLPFIPFREFAAKGALSGFILAFCLLVLFSVKPNITYFSTSSSLSLLLFSTAVSSWFAMNFTGATPFTSPSGVEKEMRRFIPFQASAAILSLILWLYSGF
>MAG_0155_Desulfobacterales_0019_Desulfobacteria_Desulfobacterota
MKMKGPCTCSPDCCASASPAGIEKTNPFVPLPTPPQKDIPCCGSSVTHPADPYETPGYTISRFVRHFMETPAGRVPVIHTQLNGLDRLGTVRVRLGIFRDAYTVAPGIYGVGSPGLESPVLVTADYKLSFDTVRRHLGTVDAWIMVCDTRGINVWCAAGKGTFSSGEVADRVARCNLKQLVRHRRLVLPQLAATGVSARKVKQLCGFEVIWGPIRAEDIAQFLKDGMKADQKMRRVTFSMAERLVLTPVELYLLGKSLVRVLAAVFLISGFGPGMFSFHAAWSRGLYAAGAVFLGIFSGAVVMPLLLPWIPGLSFSLKGGITGLVLAMLLPKGLSGTAFLALLLMVMAISSYLAMNFTGSTPFTSPSGVEKEMRLAIPLQAAAMLAATVLWILASFK
>MAG_0156_Desulfobacterales_0027_Desulfobacteria_Desulfobacterota
MEEMSKTAGCGCSEVAASQNKQKISTSGVSIMSSMDEMPSCSATEAESPMAGYEKPGYRLFSFVDKFIDTDAGPVPIIKPKLQVEDLFATFFVRCGIGRYSYTIAPGLYGIGSPDKNSEVLVTANFKLTFDHVRKELSSINAWILVLDTKGINVWCAAGKGTFSTHELVKRIKKSSLEKVVDHKRVIVPQLGATGVSARDVKKQSGFKVVYGPVRAKDIPAFLKNNNTADKTMRLITFSMYERFILTPVEIQMVLKPALMIALVLFIISGFGPGFFSFSGALERGLPAFFALLTGIISGAFVTPVLLPYIPFRHFALKGIISGSIFALLFLLLSASAIQGISGFIALFLFSVSISSYLAMNFTGATPFTSPSGVEKEMKQYIPVQLASLVISFGLWIYSAF
>MAG_0157_Desulfobacterales_0034_Desulfobacteria_Desulfobacterota
MPRVATNLTLRDHLGTIGARTGLTRNDYRITPGLYCLGNPDSLSPVLVSANYKLTFDSLRRQLAGLDAWLLVIDSRGINVWCAAGKGTFSSEEIAYQVQRCRLAEIVSHRRLILPQLSANGVAAHKLKALCGFRGRFGPILASDLPEYLQSGEASEKMRTITFTLAERAVLVPLEVCIIWKQLAIATLLFFLLSGISPEVFSVSRALARLPQLLAATLTALLAGAVLVPLLLPWLPFRSFWVKGAMVGTLTALLLLSALPGLGLLEQAALLLWVSGAASFLAMNFTGSTPYTSLSGVAREMKGGLAFQIVATVIAGLLWPLATFF
>MAG_0158_Geobacterales_0030_Desulfuromonadia_Desulfobacterota
MEYIVPPGLYAIGYPESSDPVLVTANYKMSYDSVRQSLTGRKVWLLVLETYGINVWCAAGKGTFGTGELVRRVKSTGLADIVSHRRLLLPILGAPGVAAHEVARRCGFSVSYATIRAADLPEYLDNGLVTMPEMRQLTFTIYERLVLIPVEIIMALKVIGIVGVTLLLVIGLLGSMTAGILGLCAFIGACFFGIVLGPLLLPWLPGRSFAVKGAIVGTIWSWLFYLMAGGSGWNGAVSAALFIALPAVSSFYTLNFTGCSTYTSRSGVKREMHVGLPLMGIALVVSIMFLLAGRYLI
>MAG_0159_Geobacteerales_0032_Desulfuromonadia_Desulfobacterota
MDESVRGFLGWLKTDTGKVPRIGSRLTFADHLGACKARWGIGRMDYLVPAGLYAIGVPTPEDPVMVTANYKMSYDTVRRALTGRNAWLLVLETFGINVWCAAGKGTFGTDELVRRIGETGLTGVVAHRRLILPILGATGVAAHEVTKRTGFSIKYGTIRATDLPEYLDNGMLTTPAMRELTFSLYERLALVPVEIVHALKSLVLFGGVIFLTATLAGGWTTGIFAFLAFLGAVLTGLAIVPILLPWIPVRSFAAKGAMAGLIWGICFYFLAGDGGWSLPVTLAAFLALPAISAFYALNFTGCTNFTSRSGVKREMRISLPVMGGAIFLSAILIVAERFL
>MAG_0160_Syntrophobacterales_0007_Syntrophobacteria_Desulfobacterota
MNPPRLDQQFVIGSVSTPAGVIPQVSDKLTATDFWGTVKVRWGIERMNYQVDPGLYAHGYPDENSPVLLSANYKLSFDTLRSALKGRNLWILALDTSGVNVWCAAAKGTFSTKELVRRLELSGLENVVSHRLLIAPQLGAPGLAAHEIKRMSGFRVIYGPVRSEDLPSFIDAGFKATPEMRLKTFSLWERLVLVPMELVAALKLAAVIVPVFALIGGLGGSSSYWADLMNHGLFASVALLTGIMAGTVVAPILLPWLPGRSFSFKGTVVGFLAACALILVWNDYSIQRIANLENLAWFIIVAALSAYFAMNFTGASTYTSLSGVKKEMRWAVPMQISAAALGLFLWSWSLFIA
>MAG_0161_Syntrophobacterales_0012_Syntrophobacteria_Desulfobacterota
MHYKTMLMKINENGSDSKNKFEFPIIKAESNCGCGSTVKSAQNAVAPLNQPFVSGSILTSAGLLPQVSSTLSRLDHWGTIKARFGVFRMDYSVSPGLYALGNPHDTSPVLVTANYKMSFDRLRNALPGRDAWILVLDTNGINVWCAAGKGTFGTDELVGRIKSSGLANIVKHRKLILPQLGAPGVAAHIVAKLSGFKVKYGPVRAEDLPAYLDAGSKATTQMRIITFPLKERAVLIPIELMEALKAYLVIAPVLLIISGIIGPAGFWNNAGSYGFFAVLAMLCAIVSGAVLSTLLLPYLPGRAFSIKGLFIGMVTSLTLLYLRNINLQAWPGRIETLAWLLIIPAISAFLAMNFTGASTYTSLSGVKKEMRWALPLQIVAIVVGIITWIGAVLIS
>MAG_0162_Desulfatitalea_sp._BRH_c12_Desulfobacteria_Desulfobacterota
MPDSKPACSCTSASSAPATQRPGMDMLPIYRPPAQAEPCCGPPAGPPSDPFEQPGYTLCPFVRDFIPTPSGNVPLIQTALAFRDRLGTIGVRLGLGRSNYKVAPGLYAVGHPDDSAEVLVTANYKLSFDHLRQSLQDIDAWLLVLDTRGINVWCAAGKGTFGTEELVRRIRHTGLSQVVSHRRLILPQLGATGVSALKVKKACGFEVVWGPVRATDLKRFLFAGRSCDASMRRVTFTLVERLVLVPVEITLLGKHLIGALLLIAVLSGIGPHVFSLAAAWQRGIWATAAVVAGIAAGCLLVPALLPWLPARSFALKGLLAGSAVAAVLTIGQWKAPMLTAGAMLSLGMMTVAVSSFLAMNFTGSTPFTSPSGVEKEMRRYIPLQAGAIFVALVLWIASAFF
>MAG_0163_Desulfobulbaceae_bacterium_BRH_c16a_Desulfobulbia_Desulfobacterota
MISPFVDGFLETAIGPIPRVATILSRLDHLGTFGARTGFTRDNYKVTPGLYCVGNPAGSSPVLVTANYKLTFDALRKELAGIDCWILVIDTRGINVWCAGGKGTFSAEEVAFQVQRAKLDKLVSHRELILPQLSANGVAARDVKKLCGFKARFGPILAARLPEFLQTGKAREDMRAVTFNFRERAALVPLEICLLWKHLLVAGLLFFFLSGISPEVFSKAAAQSRGATLILATLTAILAGAALTPLFLPWIPFRQFWLKGALLGGLSSIFFVAGTTTASPVEKLALILWISGCASYLAMNFTGATPFTSLSGVAKEMRKGLPFQIITAALALMFWLAEPFI
>MAG_0164_Deltaproteobacteria_bacterium_SG8_13_Uncultured_Deltaproteobacteria
MEQDEKKEPAGCCGEKLSPSAAPCACKPPVPLEPFPMVRDDKVCCGPPTGPRSSSRERPGYRMWHFVEDFIDTPAGPVPLAKTVLNARDWLGKIRVRWGIRRDQYKVAPGLYGVGRPDASSPVLVTANYKLSFDALRSGAGVADAWILVVDTRGINVWCAAGKGTFSTEEVVRQVKSSQLDRVVDHRRLILPQLSATGVASRMVKKGCGFKVTWGPVRAADLGRFLDAGMRADEPMRRVTFTLAERITLVPVELSFLPRYLLWSLAAAFLLSGFGAGVFSFQAAWFRGALMVAALAGGVFAGAVAAPILLPWIPVRSFSVKGAIVGVAAGLAIVAGFREHVNTWEAAALLICTAVISSYLTMNFTGSTPYTSPSGVEKEMRRAIPFQAGAALVVPVLWVAAAFV
>MAG_0165_Desulfobacterales_bacterium_SG8_35_2_Desulfobacteria_Desulfobacterota
MQEFFVSRKESGIGNTACCSSKDQGKECSTPLQPLTLPMAGVTDDTAPCCGPKPGPPSSPFEKPGYRMWHFVSDFVETSVGAIPKIETSLKIQDLAGSVRARLGISRDRYRVAPGLYSVGRPGADSPVLVTANYKLSFDSLRQELASVDAWILVLDTRGVNVWCAAGKKTFSTEEVIRQVKRVGLDSVVSHRELILPQLGAPGVSSRAVKKGCGFKVTWGPIRARDLPEFLTNGRKAETKMRQLTFTIGERMVLIPVELSLILKPSLVILLALFLLSGINPDIFSLSAAWFRGLNGAVAYLLGILAGAVFVPILLPWLPMRQFYIKGLLTGLVGGILVNFFLATDISRLESLTLVLLTTAVSSYAAMNFTGATPFTSPSGVEKEMRQGIPIQIIAVTTAIIAWVAAPFVN
>MAG_0166_Deltaproteobacteria_bacterium_SM23_61_Uncultured_Deltaproteobacteria
MDAVESPVGKIPRVSSSLKWEDQKGAWKVRWGIGRMRYAIDPGLYALGYPDRSSPVLVTANYKLTFDRLRQALPNRNFWILVLDTKGINVWCAAGKGTFGTQELAERIRVSGLEKVVDHRELILPQLSGPGVAAHLVKKLSGFKVIYGPILAKDLPAFMEAGKKATPEMRCKAFTAWDRAVLIPIELVHVLKPLVFLLPAFFLLGGFAGGGSFWENTVTHGSFAAAALILALVMGAVLTPLLLPYLPGRAFALKGFFLSIVGVVFLLVIFGGGGMRWAGILERLAWVLLVPALTAYLAMNFTGASTYTSLSGVKKEMRLALPLEIGGAALGLLLWLGALFYL
>MAG_0167_Smithella_sp._SDB_Syntrophia_Desulfobacterota
RQDFKILQKIGDSVFCEETVMNKFEFPIIKEHVNCGCNVMTAISENIIPRLNQAFVRGFVNTPAGRLPRISSELVWQDHWGSIRARWGVGRTDYKIDPGLYALGNPDNNSSVFVSANYKMSFDHLRSALKGRSGWILVLDTKGINVWCAAGKGTFGTKELLRRIESSDLKKIISHNRLILPQLGAPGVAAHKIKQISGFNVHYGPIRAKDLPDYLDAGFKATEQMRIKTFPLQERAVLIPIELVEAMKAYLLLAIIFLIVSGISGPAGFWTNTATFGLFAAMALFCAIIGGAVLNPLLLPFLPGRAFSIKGFSIGIVIAMVLLYLRNMNMSGWPERIESMAWLLIISSISGYLAMNFTGCSTYTSLSGVKREIRWALPLEIACGAVGLVLWISAVIIA
>MAG_0168_Deltaproteobacteria_bacterium_CSP1-8_Uncultured_Deltaproteobacteria
MVDTPAGPVPRARVTIGARDVLGRWSMRWGMGRNRYRVAPGLYAVGDPDQLSGILVTANYKMTFDALRRELTGLNVWILVLDTRGVNVWCAAGKGTFGTEEVVRRVKAAMLEEVVSHRRLILPQLGGPGVSAHQVTKGCGFQVVYGPVHARDIKAFLAAGMRATPRMRQVLFPLRERLALAPVELVGLFKPAGWLSLVLFLLAGIGPGFFSIGAAWHRGLAAAEVLAGGILGGAVLTPVLLPWLPGRAFSAKGALAGGILAVCSAALYRDALGAFHALALLLALPVISSFVAMNFTGATPFTSPSGVEKEMRQALPVQAALTALAGIFWVGGAFLR
>MAG_0169_Deltaproteobacteria_bacterium_GWC2_55_46_Uncultured_Deltaproteobacteria
MKKKTRLGEKAACCGANTAQCCPTEDAGKKPLSTDSAVTWKDRIDHFRCRIGAYRMKYVVVPGLYALGSPGPGSDVFVTANYKMSFDILRGSIPGVDAWLLVLDTKGINVWCAAGKGTFGTDELVKKVFSERLHEKVSHRRLILPQLGAPGVSAPEVRKQTGFRAIYGPVLASDLKEFVSSGYKASAGMRLVQFSLKDRLVLTPMELRPALKIFAIFSLLLFALSGLTTRGISFEAAIGYGGPLIILGLVSVLAGALLTPALLPYIPFRPFAIKGWLAGLASVLVASFFIPAPESVLLKAASLLFFPLASSYMALQFTGSTTFTGASGVNKELKFSIPVYLAGTGMAFLLFIAFKISQWGLL
>MAG_0170_Syntrophobacterales_bacterium_Delta_03_Syntrophobacteria_Desulfobacterota
MKIQGANASSQPVFLPMASPQACALADTDVPLRAPSLDQSFVTGGVDTPAGKVPQVSSLLTGHDRRGSIKARWGVGRMHYTVDPGLYALGAPDAGSPVVVTANYKMSFDRLREALPGRNLWILVLDTDGINVWCAAGKGTFGTGELIRRIKASGLADCVRHRDLILPQLGAPGVSAHLVRKLSGFKVHYGPILARDLPAYLDAGMKATPGMRRKTFTLRERSVLIPIELVAAMKPGAVMIPVLLLISALGGEGSFLKNMIHDGIFSLSAFLLAIVSGAVLSPLLLPFLPGRAFATKGFSIGLATAILFLYASGLDLESWRDILLGGAWLLMIPAFSAFLAMNFTGASTYTSLSGVRREMRWALPMEIGAGISGFAVLLISRWF
>MAG_0171_Syntrophobacterales_bacterium_Delta_02_Syntrophobacteria_Desulfobacterota
MGAFKVRWGIRRMNYRVDAGLYAIGEPTAGSPVFVTANYKLTFDLLRKAVASIGGWILVLDTVGINVWCAAGKGTFGTDELLRRIEASHLPDIVNHRKLILPQLAGPGVAGHEVRKLSGFQVIYGPVRAEDIPGFLQQGLKAEGRMRAKDFGFMERLALVPMEVVPAVRSGLLALAGLFVLCFLLGGFSTSKALGWCAMPAGAIGTSILAGAVLTPLLLPWLPGRAFSIKGSLMGILSAFLVIFFVHSPSALERIALFISIPAVSAYLAMNFTGSSTFTSLSGVRKEMRLALPLEIGGAGAGLLLWIIALLGG
>MAG_0172_Olavius_algarvensis_Delta_1_Uncultured_Deltaproteobacteria
MSELKPPQDECCAAGAACCPPENPTALQPFTMAAASDAVCCGEPPGPRSNPDEKPGYELQHYVDSFLDSPMGQIPRVKTGLEPADFRGTIKARLGLRGTEYKIAPGLYAVGSPGPDSPVLVTANYKLTFDTLRRELTSFDGWLLVIDTRGINVWCAAGKTLFSTQEVVYRIQQCRLSKVVQHKKIILPQLAATGVSAVSVKKESGFEVLWGPIQARDIRQYVADGCQAGQAMRRVTFTLPERVVLIPVELSHLPKPTIWVLLAVFLLSGIGAGLFSFNAAWSRGLIALVAYAVGILAGAVAAPILLPWIPGRAFALKGSLTGVVAGLAVAVFFGSRLSWVEAAALISFTTAISSYLAMNFTGSTPYTSPSGVEKEMRRAIPLQAAVALIAVVAWVGAAFAG
>MAG_0173_Desulfobulbaceae_bacterium_S3730MH12_Desulfobulbia_Desulfobacterota
MPRVATSLTTRDHFGTIGARTGFTRNNYKITPGLYCTGEPTENSPVLVTANYKLSFDALRKELSDNDSWVLVVDTRGINVWCAAGKGTFSAEEIGYQVQNAKLDQVVSHRKLILPQLSANGVAAHNLKKLCGFGGRFGPILASMLPEFLESGKASEEMQSVTFTLRERAVLIPLDICLLWKQLLVACMLFFILAGISPQIFSLTAALSRGATLLAATFTAILAGAAATPLLLPWIPVRQFWLKGAIVGALASVFFLFQTESDPGLVEKISLFLWIIGCSSYLAMNFTGSTPFTSLSGVAKEMRRGLPFQIGCATLATLFWIAAPFV
>MAG_0174_Desulfobulbaceae_bacterium_S5133MH15_Desulfobulbia_Desulfobacterota
MPRVATSLTTRDHFGTIGARTGFTRNNYKITPGLYCTGEPTENSPVLVTANYKLSFDALRKELSDNDSWVLVVDTRGINVWCAAGKGTFSAEEIGYQVQNAKLDQVVSHRKLILPQLSANGVAAHNLKKLCGFGGRFGPILASMLPEFLESGKASEEMQSVTFTLRERAVLIPLDICLLWKQLLVACMLFFILAGISPQIFSLTAALSRGATLLAATFTAILAGAAATPLLLPWIPVRQFWLKGAIVGALASVFFLFQTESDPGLVEKISLFLWIIGCSSYLAMNFTGSTPFTSLSGVAKEMRRGLPFQIGCATLATLFWIAAPFV
>MAG_0175_Bdellovibrionales_bacterium_GWB1_55_8_Bdellovibrionota_Bdellovibrionota
STRSGKISLLGVIKHDMKASQCCSVPSWAKERISTPAGEVLQVSSEWSWQDRWEHFRARTSEFRMKYRVQRGVYAIGDPGEDSPVLVSANYKLSFDVLRRALAGLDCWILVLDTRAINVWCAAGKGTFGTGQLVGRIQQFHLNELVRHRKLVLPQLGAPGVSAKEIQEKTGFRVYFGPVRAKDLPQYLRDGCKASPGMRAVTFTMAERLVLTPMEFLPAIRKFPLWGIPAIALLGIQEFSPFSFSAANSFAAGILALLTVIAGSVLTPAFLPWIPFRSFALKGWIMGIVTLLLAQAVGL
>MAG_0176_Bdellovibrionales_bacterium_RIFOXYC1_FULL_39_130_Bdellovibrionota_Bdellovibrionota
MKDYFWYCCSILFRYFPLRYPPGIVALGHPDKNSLVLISGNYFLTVFKLKRILKNLNCYILVVDSAGVNVWCAAGAGDFNENKVVDAIFTYKLDELVSHRRVILPQLAAVGVDLQILRQRSGFNGEWGPASFYDLPEYLAQDKRSISERMHILRMPFFDRMELAIGMVGTYFLSYLKYYIIFALFLGMQYNHDVFLITIAYTITILLTPFLDFLPFKWATNNLMVISIPSYFFLWWYVESYPAFIHMLPIYLLANSVFTILICMDILGSTIHFKSSVANWLCTFNNKSYFGPKLVSERCTKCHACQNICPKGIIGEEDNGYPSFQLELECCECLACVKQCQALAILNINAPKFKGDIKSIPQEQLAQVMGEKYY
>MAG_0177_Bdellovibrionales_bacterium_RIFOXYC1_FULL_54_43_Bdellovibrionota_Bdellovibrionota
MEQKGAPPGLAPGYRAAERVIQLKKLLSAVSWAGIEQSMRSAISSEWTFSDHWGQLRSRVSGFRMRYTVEPGIYALNSPGEDSPVIATANYKLSFDKVRRALTGKSAWILVLNTHGINVWCAAGKGRFGTFELMKRIREAELEKLVRHRKVIVPQLGAPGVVAHRVQKETGFRVFYGPVRAADLPLYIDNGMTASREMRLIQFPMFERLVLIPMEWVPGFRKTILPATALSALSGLLFGWSVARDVFFLFQLMLIAGAVGVPALLPWIPGRAFAFKGWILGMFACLVYPGLVPPGLFENTWIAAAAFVFFPLLSSFVALEFTGATPITGMSAVKREMRFAVPIYRAALYISVTLFMIAAAAELPARMVAKAGAAVHGGEARQVTR
>MAG_0178_Bdellovibrionales_bacterium_RIFOXYC12_FULL_39_17_Bdellovibrionota_Bdellovibrionota
MKDYFWYCCSILFRYFPLRYPPGIVALGHPDKNSLVLISGNYFLTVFKLKRILKNLNCYILVVDSAGVNVWCAAGAGDFNENKVVDAIFTYKLDELVSHRRVILPQLAAVGVDLQILRQRSGFNGEWGPASFYDLPEYLAQDKRSISERMHILRMPFFDRMELAIGMVGTYFLSYLKYYIIFALFLGMQYNHDVFLITIAYTITILLTPFLDFLPFKWATNNLMVISIPSYFFLWWYVESYPAFIHMLPIYLLANSVFTILICMDILGSTIHFKSSVANWLCTFNNKSYFGPKLVSERCTKCHACQNICPKGIIGEEDNGYPSFQLELECCECLACVKQCQALAILNINAPKFKGDIKSIPQEQLAQVMGEKYY
>MAG_0179_Bdellovibrionales_bacterium_RIFOXYD1_FULL_55_31_Bdellovibrionota_Bdellovibrionota
MEQKGAPPGLAPGYRAAERVIQLKKLLSAVSWAGIEQSMRSAISSEWTFSDHWGQLRSRVSGFRMRYTVEPGIYALNSPGEDSPVIATANYKLSFDKVRRALTGKSAWILVLNTHGINVWCAAGKGRFGTFELMKRIREAELEKLVRHRKVIVPQLGAPGVVAHRVQKETGFRVFYGPVRAADLPLYIDNGMTASREMRLIQFPMFERLVLIPMEWVPGFRKTILPATALSALSGLLFGWSVARDVFFLFQLMLIAGAVGVPALLPWIPGRAFAFKGWILGMFACLVYPGLVPPGLFENTWIAAAAFVFFPLLSSFVALEFTGATPITGMSAVKREMRFAVPIYRAALYISVTLFMIAAAAELPARMVAKAGAAVHGGEARQVTR
>MAG_0180_Bdellovibrionales_bacterium_RIFOXYD12_FULL_39_22_Bdellovibrionota_Bdellovibrionota
MKDYFWYCCSILFRYFPLRYPPGIVALGHPDKNSLVLISGNYFLTVFKLKRILKNLNCYILVVDSAGVNVWCAAGAGDFNENKVVDAIFTYKLDELVSHRRVILPQLAAVGVDLQILRQRSGFNGEWGPASFYDLPEYLAQDKRSISERMHILRMPFFDRMELAIGMVGTYFLSYLKYYIIFALFLGMQYNHDVFLITIAYTITILLTPFLDFLPFKWATNNLMVISIPSYFFLWWYVESYPAFIHMLPIYLLANSVFTILICMDILGSTIHFKSSVANWLCTFNNKSYFGPKLVSERCTKCHACQNICPKGIIGEEDNGYPSFQLELECCECLACVKQCQALAILNINAPKFKGDIKSIPQEQLAQVMGEKYY
>MAG_0181_Bdellovibrionales_bacterium_RIFOXYB1_FULL_39_21_Bdellovibrionota_Bdellovibrionota
MKDYFWYCCSILFRYFPLRYPPGIVALGHPDKNSLVLISGNYFLTVFKLKRILKNLNCYILVVDSAGVNVWCAAGAGDFNENKVVDAIFTYKLDELVSHRRVILPQLAAVGVDLQILRQRSGFNGEWGPASFYDLPEYLAQDKRSISERMHILRMPFFDRMELAIGMVGTYFLSYLKYYIIFALFLGMQYNHDVFLITIAYTITILLTPFLDFLPFKWATNNLMVISIPSYFFLWWYVESYPAFIHMLPIYLLANSVFTILICMDILGSTIHFKSSVANWLCTFNNKSYFGPKLVSERCTKCHACQNICPKGIIGEEDNGYPSFQLELECCECLACVKQCQALAILNINAPKFKGDIKSIPQEQLAQVMGEKYY
>MAG_0182_Deltaproteobacteria_bacterium_GWA2_54_12_Uncultured_Deltaproteobacteria
MKIRPSARQGSCCGSAQEKTACCPSEPVSNNVFRTDAVLTLKDRYAHFRCRVGAYRAKYMVKPGLYALGNPGKESDVFVTANYGLSFDKLRSALSNTDAWILVLDTKGINVWCAAGKGTFGTEELVKKIFSTQLFSVVSHRRLILPQLGAPGVAAHEVKRQTGFRVIYGPVRATDLKGFVKAGYKAAAGMRQVGFSLIDRLVLTPMEIRPALKGFSIFALIVLALSGLTPSGISFSEASSWGLPLAVLGFLSIIAGAFITPALLPWVPFRSFALKGWLTGIVMVLVFDWFTGWPASLYLDIARYLFFPLASSYIALQFTGSTVYTGLSGVQKELRYSIPVYIGXXVFSFVLLSVFKIKTMGLL
>MAG_0183_Deltaproteobacteria_bacterium_GWA2_55_82_Uncultured_Deltaproteobacteria
MKKKTRLGEKAACCGANTAQCCPTEDAGKKPLSTDSAVTWKDRIDHFRCRIGAYRMKYVVVPGLYALGSPGPGSDVFVTANYKMSFDILRGSIPGVDAWLLVLDTKGINVWCAAGKGTFGTDELVKKVFSERLHEKVSHRRLILPQLGAPGVSAPEVRKQTGFRAIYGPVLASDLKEFVSSGYKASAGMRLVQFSLKDRLVLTPMELRPALKIFAIFSLLLFALSGLTTRGISFEAAIGYGGPLIILGLVSVLAGALLTPALLPYIPFRPFAIKGWLAGLASVLVASFFIPAPESVLLKAASLLFFPLASSYMALQFTGSTTFTGASGVNKELKFSIPVYLAGTGMAFLLFIAFKISQWGLL
>MAG_0184_Deltaproteobacteria_bacterium_GWB2_65_81_Uncultured_Deltaproteobacteria
MDGRVNTPAGPVPRVHSRIGSRDLLGRWKVRWGIGRDRYRVAPGLYALGAPDGNAPVLVTANYKLTFDVVRRDAAGLDAWILVLDTRGINVWCAAGEGTFGTEEVIRRVTETRLSEVVSHRRLILPQLGAPGVAAHEVRKGCGFSVAYGPVRIRDVRSFLDAGMKATPAMRRVVFPTIDRLVLTPVEITGMLRPAGGAAIGLFLLAGIGPDVFSLGAAWQRGVPAVLALAAGILAGAVVTPVLLPWLPGRAFSVKGGLAGGVLAACAVMWRRGALEAPAALALLLAMAAVSSFVAMNFTGATPFTSPSGVEKEMRRALPVQAGLTVLAGLLWVGGAFLR
>MAG_0185_Deltaproteobacteria_bacterium_GWA2_43_19_Uncultured_Deltaproteobacteria
MKIISCCSPQHKEISDNLPCCPKQEMPERELVPSIVSKVSAEWTWRDYLGQIRCRISSFRNSYAVKPGFYAVGSPDRESDIFVSANYKLSFDILRRALKGLNAWLLVLDTKGINVWCAAGKGTFGTEELIKRIVESRLEKVVNHRRIIAPQLGAPCIAAYIVQQKTGFRISYGPVDAWDIRQYLEAGYKATEDMRRVKFTVWDRLVLTPMEMIPALKIYAIYAALMFFIMGLKPSGIIFKDGLADGLPFFILGFLAVLSGALITPLLLPFIPFRSFAIKGWLVGSMVILIAIKYISPAMPVAAFSLLFFPLASSYIALQFTGSTVFTSMSGVKKELRYAMPVYISVAFISIVLLVFFKLNQWGIL
>MAG_0186_Deltaproteobacteria_bacterium_GWA2_55_10_Uncultured_Deltaproteobacteria
MKEKVKLGEKPGACCGGSTEAQCAPRKTPFRTDSILTRKDRLDHFRCRVGSYRMKSTVEPGLYALGNPGQNSDVFVTANYKMSFDILRGSLSGMDAWILVLDTKGINVWCAAGKGTFGTEELVKRIFAEGLFEKVSHRRIILPQLGAPGISAPDVRKQTGFRPVYGPVRAADLKAFVAAGCKAGQGMRRVEFGLLDRLVLTPMELRPAFKAFFLFAMIVLALSGLLPSGISFSSALSLGAPILILGIVSIIAGAFITPALLPYIPFRSFAVKGWLAGLVSLIMAWAFVTVPEGVAFKAMSFIFFPLASSYLALQFTGSTTYTGMSGVARELKISIPVYTAGVLISSVLFIALKLGQWGIL
>MAG_0187_Deltaproteobacteria_bacterium_GWB2_55_19_Uncultured_Deltaproteobacteria
MPVERVKKVPCCGPESSCCPPPKAPRNVTKVSPEWTLSDYIGEIRCRLGSFRMVYKVSPGLYAIGEPDSKSDVLVSANYKLSLDILRKELKGLNAWILVLDTKGINVWCAAGKGTFGTNELVKRIQEERLEELLLHRRIIVPQLGGPGVKAHEVRKETGFRVSYGPVEAKDIPAYIKAGYKATPEMRRVAFGAIDRVVLTPMELIPAAKWYLVFTILMLAFFGLSAKGFSFDNAPEAYPFLALGILSVLSGGLFTPVLLPYIPGSAFAIKGWITGLVVTIATLLIGGISLPTPLFIVSLVFFPLASSYIALQFTGSTTFTSISGVKKELKYALPIYIAGGAASIALLAVNKIMEVGIL
>MAG_0188_Deltaproteobacteria_bacterium_GWD2_42_10_Uncultured_Deltaproteobacteria
MRQCCEKSASAPPVSTVSSDLTLREYIEHIRCRISGLRIRYAVKPGLYAVGNPDNDSDVFVSANYKMSFDILRRALKGMNAWILVLDTKGVNVWCAAGKGTFGTDELIKRIVELQLEKTVSHKRIIVPQLGAPGVAAHIVQQKTGFRISYGPVDARDIRRYIEAGYETTEDMRRVKFTVWDRLVLTPMEMIPAFKIYAIYAALMFFIMGLKPSGIMFKDGLANGLPFFLLGFLAVLAGALVTPLLLPFVPFRSFAVKGWLVGIVATLFGIKIIPVATPAAIFSFLFFPLTSSYIALQFTGSTVFTGMSGVRKEIKFGLPVYITGAFVSFVLLVFFKLNQWGIL
>MAG_0189_Deltaproteobacteria_bacterium_GWF2_42_12_Uncultured_Deltaproteobacteria
MRQCCEKSASAPPVSTVSSDLTLREYIEHIRCRISGLRIRYAVKPGLYAVGNPDNDSDVFVSANYKMSFDILRRALKGMNAWILVLDTKGVNVWCAAGKGTFGTDELIKRIVELQLEKTVSHKRIIVPQLGAPGVAAHIVQQKTGFRISYGPVDARDIRRYIEAGYETTEDMRRVKFTVWDRLVLTPMEMIPAFKIYAIYAALMFFIMGLKPSGIMFKDGLANGLPFFLLGFLAVLAGALVTPLLLPFVPFRSFAVKGWLVGIVATLFGIKIIPVATPAAIFSFLFFPLTSSYIALQFTGSTVFTGMSGVRKEIKFGLPVYITGAFVSFVLLVFFKLNQWGIL
>MAG_0190_Deltaproteobacteria_bacterium_RBG_13_49_15_Uncultured_Deltaproteobacteria
MRYTVTPGLYALGTPDSESMVMVTSNYKMSVDRLRSALSGMDCWILVLDTKGINVWCAAGKGTFGTEELVNRIRSTGLGRIVSHRRLILPQLSAPGVAAHEVKKNSGFSVCYGPIKAKDIIPFINSGFKATPEMRLKTFHLWERIVLIPVELVSALKWFLLIMAAFIAVEGFSGPEAFWTNALTNGLFAAFALMGALAAGTVMTPMLLPWIPGRPFSVKGALSGVFVFFLLLIYRGAYLISWPSRMEMAGWLFMISAVSAFLGMNFTGASTYTSLSGVKKEMKWAIPIEISATAIGLFLWFGSKWIR
>MAG_0191_Deltaproteobacteria_bacterium_RBG_13_52_11_Uncultured_Deltaproteobacteria
MHYVVDPGLYALGDPDERSPVVVTANYKMSFDKLREALPNRNCWILVLDTKGINVWCAAGKGTFGTTELVNRIASSNLPRIVSHREIIVPQLAGPGVAAHEVKRLSGFKVIYGPIRAADLPSFLDMGLKATPAMRLKTFTTGERIVLIPLELIPALKADLGVVAIFFLLSLLGRWGEGWTSALSHALFAGLAILTAIVAGAVLTPLLLPWLPGRAFSLKGFSLGLLXXXXXXXXXXXXRLEAIAWLFLIPSLSAYLAMNFTGASTYTSFSGVKREMRLALPLEIGAAIAGLGLWIGSHVVA
>MAG_0192_Deltaproteobacteria_bacterium_RBG_13_61_14_Uncultured_Deltaproteobacteria
PQEAVMSYIYMKILERRPARYDAGIRRLSGQDWPAIREKILQGVKPGERVLEIGCGPGTLALELARRGAQVLALDHNPEMLTYARGQAAEAGVQVEFGKLPAEELARLQGRFDWVVASLSFSELRPIVRRAVLVWLRRLLKEGGRLVVVDEVVPESAGAWWRYQLSRAWHGLLTWLRTRKTTRPLSDFQAELSEAGYRILCEETLAPGNLRLWEAQPGEQDALPEPAVLSGGWGLSDWVESFFLWLSSHLLKVPFRPGLYRIGRPGPEAPLLATSNYRLTVNLVRKHLAGRDAWLLVNDTRGVNVWCSAGEGTFSAAEIALTLAASRADRFVSHRQLILPKLCLNGVNRREVKERSGFRALIGPVYARDLPAYLDHSYEKTEVMEQVHFNFWDRMWIGVPFTLLLVLVPGVLALGLGRWIRPTLPLWFALAGMLIAVSYTWLPTRRHLVKGLILGALLAAAGGVYLFWQQAPGIRIGRSMALLLALELFVTADFSGATPVSNRTLVEQEFKWIYIILVILIVLYFALPSLKEVWPW
>MAG_0193_Deltaproteobacteria_bacterium_RBG_16_44_11_Uncultured_Deltaproteobacteria
MNKITLPVISDQSSCCGMEKTAPDTPPGLNQTFITGSISIAADNLPRVSSALSWKDHWGSIKARWGVGRMDYAIDPGLYALGNPDNNSPVLVTANYKMSFDRLREALPGRDAWILVLDTKGINVWCAAGKGTFGTDELIRKIEASGLKDIVRHRKLIIPQLGAPGVVAHKVMQISGFKVYYGPIRAKDVAAYLDAGLKATAEMRIMTFPLKDRAVLIPIELIETIKPFLIIAPILFLLGGIGGPAGFWANTLNYGLFAVLAFLSAILGGVVINPIFLPYLPGRAFSIKGFSIGVVIALILLYLRDINLQAWPDRIEVLAWLLIIPAISAYLAMNFTGASTYTSLSGVKKEMRWALPLEITASVCGLLIWITSRLIQ
>MAG_0194_Deltaproteobacteria_bacterium_RBG_16_58_17_Uncultured_Deltaproteobacteria
MNQSSQPSCCQQKETIVLPSFTGSACCSSGIGEDQASRPRLDQNFVIGSVSTPAGSVPRVSSQLEWRDHWGAVKARWGVGRMDYGVDPGLYALGNPDRESPVLVSANYKMSFDELRSALPGRDFWILVLDTKGINVWCAAGKGTFGTEELVQRIESSGLNQVVSHRSLILPQLGAPGVAAHTVKKRSGFGVRFGPIKAEDLPAYIDAGFKTTAEMRVKTFTLRERAVLIPIELVETIKPTLIIAPVLFLFGGIGGPAGFWANALHDGSFAVLAFLSAIVGGAVIHPLLLPHLPGRAFSAKGLVLGAVVAVIILSLQGSDLSTWAARLGILAWLLIIPAITAYLAMNFTGTSTYTSLSGVNKEMRWALPLEIGMGVSGLAIWIASRAIA
>MAG_0195_Deltaproteobacteria_bacterium_RIFCSPHIGHO2_02_FULL_42_44_Uncultured_Deltaproteobacteria
MRQCCEKSASAPPVSTVSSDLTLREYIEHIRCRISGLRIRYAVKPGLYAVGNPDNDSDVFVSANYKMSFDILRRALKGMNAWILVLDTKGVNVWCAAGKGTFGTDELIKRIVELQLEKTVSHKRIIVPQLGAPGVAAHIVQQKTGFRISYGPVDARDIRRYIEAGYETTEDMRRVKFTVWDRLVLTPMEMIPAFKIYAIYAALMFFIMGLKPSGIMFKDGLANGLPFFLLGFLAVLAGALVTPLLLPFVPFRSFAVKGWLVGIVATLFGIKIIPVATPAAIFSFLFFPLTSSYIALQFTGSTVFTGMSGVRKEIKFGLPVYITGAFVSFVLLVFFKLNQWGIL
>MAG_0196_Deltaproteobacteria_bacterium_RIFCSPHIGHO2_02_FULL_43_33_Uncultured_Deltaproteobacteria
MKIISCCSPQHKEISDNLPCCPKQEMPERELVPSIVSKVSAEWTWRDYLGQIRCRISSFRNSYAVKPGFYAVGSPDRESDIFVSANYKLSFDILRRALKGLNAWLLVLDTKGINVWCAAGKGTFGTEELIKRIVESRLEKVVNHRRIIAPQLGAPCIAAYIVQQKTGFRISYGPVDAWDIRQYLEAGYKATEDMRRVKFTVWDRLVLTPMEMIPALKIYAIYAALMFFIMGLKPSGIIFKDGLADGLPFFILGFLAVLSGALITPLLLPFIPFRSFAIKGWLVGSMVILIAIKYISPAMPVAAFSLLFFPLASSYIALQFTGSTVFTSMSGVKKELRYAMPVYISVAFISIVLLVFFKLNQWGIL
>MAG_0197_Deltaproteobacteria_bacterium_RIFCSPLOWO2_02_FULL_55_12_Uncultured_Deltaproteobacteria
MKKKTRLGEKAACCGANTAQCCPTEDAGKKPLSTDSAVTWKDRIDHFRCRIGAYRMKYVVVPGLYALGSPGPGSDVFVTANYKMSFDILRGSIPGVDAWLLVLDTKGINVWCAAGKGTFGTDELVKKVFSERLHEKVSHRRLILPQLGAPGVSAPEVRKQTGFRAIYGPVLASDLKEFVSSGYKASAGMRLVQFSLKDRLVLTPMELRPALKIFAIFSLLLFALSGLTTRGISFEAAIGYGGPLIILGLVSVLAGALLTPALLPYIPFRPFAIKGWLAGLASVLVASFFIPAPESVLLKAASLLFFPLASSYMALQFTGSTTFTGASGVNKELKFSIPVYLAGTGMAFLLFIAFKISQWGLL
>MAG_0198_Deltaproteobacteria_bacterium_RIFOXYA12_FULL_58_15_Uncultured_Deltaproteobacteria
MGRVPAITTTLTAADRFGAWKARWGIGRLQYAVPPGLYAIGSPNPESPVVVTANYKMSYDLVRKHLDGRDVWLLVLETEGINVWCAAGKGTFGTAELVNRIRMTGLSSFVTHRRLLLPLLGAAGVAAHHVESATGFKVRFAAIRAQDLGTYLDNGQRTTEAMRQLTFTAAERLVLTPVEIVHGMGINAWLLPPLFLVGAFGHGSFSAVGGMWAVVAYLGAFLAGALLTPLFLPWLPTRSFAIKGGILGMMWAAVLHAIAGTDWSVADMLAAGLVLPSVAAFVALNFTGSTPFTSRSGVKKEMRLSLPAIGIACAAGLVVWITDFILRVGAAL
>MAG_0199_Deltaproteobacteria_bacterium_RIFOXYA2_FULL_42_10_Uncultured_Deltaproteobacteria
MRQCCEKSASAPPVSTVSSDLTLREYIEHIRCRISGLRIRYAVKPGLYAVGNPDNDSDVFVSANYKMSFDILRRALKGMNAWILVLDTKGVNVWCAAGKGTFGTDELIKRIVELQLEKTVSHKRIIVPQLGAPGVAAHIVQQKTGFRISYGPVDARDIRRYIEAGYETTEDMRRVKFTVWDRLVLTPMEMIPAFKIYAIYAALMFFIMGLKPSGIMFKDGLANGLPFFLLGFLAVLAGALVTPLLLPFVPFRSFAVKGWLVGIVATLFGIKIIPVATPAAIFSFLFFPLTSSYIALQFTGSTVFTGMSGVRKEIKFGLPVYITGAFVSFVLLVFFKLNQWGIL
>MAG_0200_Deltaproteobacteria_bacterium_RIFOXYD12_FULL_53_23_Uncultured_Deltaproteobacteria
MAIADQAFVTAVLETSVGPVPQVATVLAGRDRWGTFLVRLGFGRMRYTVEPGLYAVGMPTEDSPVLVTANYKLSFDHLRAALSGQAAWILVLDTKGINVWCAAGKGTFGTAALCAQVSASQLAQLVRQRRLVVPQLGAPGISAHAVKKESGFSVLYGPVMARDLPEFLTRGMQATPAMRRKTFPFLERLTLVPVEGVIVCKWALPLSVLLIVMSGLLGPVSFWENVREQGGWTVAGLWSGIVAGAVLTPMLLPVLPGRAFSVKGGAAGLLVALLFVTVFFSWSGALGNGLTSLAWLLLIPAIASFLGMEFTGASTYTSLSGVKKEMRLAVPLQMATALCGLLLLIWTRRL
>MAG_0201_Deltaproteobacteria_bacterium_RBG_19FT_COMBO_43_11_Uncultured_Deltaproteobacteria
MNKIENISGSKNIITLPVIQTASSCCGTAQKAQDTSPSLNQSFVIGSINTPSGKMPRVSPTLKWHDHWGSIKARWGAGRMDYAIDPGLYALGNPDANSPVLVTANYKMSFDRLREALPGRDVWILVLDTKGINVWCAAGKGTFGTDELIRKIEASGLKDIVSHRKLILPQLGAPGVAAHKVKQISGFKIYYGPIRAKDVAAYIDAGLKANAEMRVVTFPLKDRIVLIPIELIETIKPFLIIAPVLFLIGGIGGPEGFWANAFNYGLFAVLAFLSAILGGVVINPIFLPYLPGRAFSIKGFFIGIVIAFILFYLRNINLQTWPEKIEVLAWFLIIPSISAYLAMNFTGASTYTSLSGVKKELRRALPLEITASICGLLIWITSRLMTYLGV
>MAG_0202_Deltaproteobacteria_bacterium_RIFCSPLOWO2_01_FULL_42_9_Uncultured_Deltaproteobacteria
MKIISCCSPQHKEISDNLPCCPKQEMPERELVPSIVSKVSAEWTWRDYLGQIRCRISSFRNSYAVKPGFYAVGSPDRESDIFVSANYKLSFDILRRALKGLNAWLLVLDTKGINVWCAAGKGTFGTEELIKRIVESRLEKVVNHRRIIAPQLGAPCIAAYIVQQKTGFRISYGPVDAWDIRQYLEAGYKATEDMRRVKFTVWDRLVLTPMEMIPALKIYAIYASLMFFIMGLKPSGIIFKDGLADGLPFFILGFLAVLSGALITP
>MAG_0203_Deltaproteobacteria_bacterium_RIFCSPLOWO2_12_FULL_43_16_Uncultured_Deltaproteobacteria
MKIISCCSPQHKEISDNLPCCPKQEMPERELVPSIVSKVSAEWTWRDYLGQIRCRISSFRNSYAVKPGFYAVGSPDRESDIFVSANYKLSFDILRRALKGLNAWLLVLDTKGINVWCAAGKGTFGTEELIKRIVESRLEKVVNHRRIIAPQLGAPCIAAYIVQQKTGFRISYGPVDAWDIRQYLEAGYKATEDMRRVKFTVWDRLVLTPMEMIPALKIYAIYAALMFFIMGLKPSGIIFKDGLADGLPFFILGFLAVLSGALITPLLLPFIPFRS
>MAG_0204_Deltaproteobacteria_bacterium_RIFOXYD12_FULL_50_9_Uncultured_Deltaproteobacteria
MGTIRARIGFRRNLYKIAPGLYAVGKPDAQSVVLVTANYKLTFDTLRHELTGLNLWLLVLDTRGINVWCAAGKGTFSTDEIARQVNLTRLGEVVKHRELILPQLAGPGVSGHKLNKLCGFKAIWGPIRALDIRDFLNNDKKATHEMRQVSFTLKERLVLTPVELYLITKPTFWILLALFLISGIGREIFSLTSLWQRGLLIAAAYLGGVVGGTIAVPALLPVIPFRAFALKGALTGLISGGLIAWLCLPIVNNLEALAMLLCSVTISSYTAMNFTGATPFTSPSGVEKEMRLAIPSQALIALAAAATWIIAAFV
>MAG_0205_Deltaproteobacteria_bacterium_RIFOXYD12_FULL_57_12_Uncultured_Deltaproteobacteria
MERSKQPEKSCCAPARPARDVAVGPTGLRMLPIAQPPQDEPCCGLPPGPPSSPFERPGYRLCGFVDDFIETANGAVPLVKTTLDSADNRGTFRARFNIGRNNYRVAPGLYGVGRPDREAPVLVTANYKLSFDSLRQELAGIDAWILVLDTRGINVWCAAGKKTFSTDEVINRVQAVGLAQVVGHRRLILPQLAATGVAAHRVRKGCGFEVVWGPIRAGDIGRFLESGLRADTGMRRVTFSLAERLILIPVEVSLTLKPALWVLLVAFFLSGIGPEVFSLRAAWQKGLAVFAASLVGIVAGALVVPGLLPWLPGRSFYLKGILTGLAGGVWVATVYVARTGPYGAAALIFYTVAVSSYLAMNFTGATPYTSPSGVEKEMRRGIPLQAVAVVLAVVAWLGSAFSG
>MAG_0206_Deltaproteobacteria_bacterium_RIFOXYD12_FULL_56_24_Uncultured_Deltaproteobacteria
MAIAGQAFVVGVLETPVGTVPRVATVLAGRDRWGTLLVRLGFGRMRYTVEPGLYGVGAPNEDSPVLVTANYKLSFDHLRAALVGLDAWVLVLDTNGINVWCAAGKGAFGTAALCAQVAASRLAQLVRHRRLVVPQLGAPGIAAHAVKQQSGFAVVYGPVLARQLPEFLARGMQATPAMRRKTFLLAERAVLIPVELVIAGKWALLLALLLAGASGLFGPATFWENVREHGGWTLAGLGSGLLAGTVLTPLLLPMLPGRAFSLKGGVAGLLAALIFLAPFFSRSEGEGSALAALAWLLIISAVSSFFGMEFTGASTYTSLSGVKKEMRIAVPLQAAAGICGMLLLLWAKRVQ
>MAG_0207_Desulfobacterales_bacterium_GWB2_56_26_Desulfobacteria_Desulfobacterota
MPRVATSLSRCDRLGTIGARSGLTRNNYKVTPGLYCVGKPAETTPVLVTANYKLTFDALRRELAGLDAWILVVDTRGINVWCAAGKGTFSAEEVAFQVQRAQLDKLVSHRELILPQLSANGVAAREVKRLCGFKARFGPILAADLPEFLRTGQAGEAMRTVTFTLRERAVLVPLELCIVGKPLLIAGLLFFVLSGISPEFFSFSAAGSRGATLLLATLTAIVAGAALTPLLLPWIPFRQFWLKGAILGGIAAVLFTAGTTEAGMVENAALFLWITGCASYLAMNFTGSTPFTSLSGVAKEMRRGLPFQVVSAGLAAIFWLAGPFI
>MAG_0208_Desulfobacterales_bacterium_RIFOXYA12_FULL_46_15_Desulfobacteria_Desulfobacterota
MKKTEGCGCGNSASVEKLKVPASGVSILGSMDKAPSCGTKTTACPAQVYEKPGYRLCSYVDKFITTDAGPVPIIKSRLQKDDLFATFFVRCGIGRHSYTVAPGLYGIGNPDKNSEVLVTANFKLTFDHLRKELSGIHAWILVLDTKGVNVWCAAGKGTFSTGELVKRIKTVSLEKVVNHKRVILPQLGATGVSAREVKKLSGFRVIYGPVRAKDIPAFLKNDKTADKPMRQVTFSLYERFILTPVEIRIVLKPALIFVLVLFILSGFGPGIFSFSGALERGLLSFYALATGIISGAFVTPVLLPYIPSRHFALKGIISGSIFAGLLLLLSASDIPGISGSLALFFFSVTVSSYLAMNFTGATPFTSPSGVEKEMKRYIPVQLAGLVISSGLWIYSAF
>MAG_0209_Desulfuromonadales_bacterium_GWC2_61_20_Desulfuromonadia_Desulfobacterota
MQIKSLKKSAGRTVRPGSLQMLEMAEAKPPCCGPPTTATGGVISEAVPGFVGWLKTAAGPVAQVATELTFRDHLGACQVRWGFRRMSYLVPPGLYALGTPTGEAAMVVTCNYKMTFDLVRRVLHGRNVWLLVLETHGVNVWCAAGKGTFGTRELVRRLKATRLAEIVGHRRLLLPILGAPGVAAHEVSKQTGFAVSYATLRAEDLPAYLDNKMTTTPAMRAVTFTWYERLVLIPVELVMAARTTLIVGCVLYIVGALAGGRTASLTLSLAYLGAVLTGVALGPLLLPWLPGKSFAGKGAIAGVAWVLVCYLMAGGSSWGVPTTTAAFLALPAVSAYYTLNFTGCTVYTSRSGVKKEMRLGLPLMGGAIAVSLILLVIGQFLP
>MAG_0210_Desulfuromonadales_bacterium_GWD2_54_10_Desulfuromonadia_Desulfobacterota
MTYIVPPGLYALGDPDEDSPVLVTANYKMSYDLVRRAMHRHNVWLMVLETYGINVWCAAGKGTFGTDELVRRIEACGVSKVVRHRQLILPTLGAAGVKAIEVVKRTGFAVLFAALRIEDLPDFIKNGMVATPKMRELTFTLKERLILTPMELLPGMKAQLIVGVPLAILAGFHHGSFEFYRFMVAFCIAVAAVVCGTVVSPVLLPVLPGRMFAVKGAIVGLTCSAFFVAALRASHSAVLTELLALVLIMSTISAFYAMNFTGSTPFTSQSGVRLEMRRCLPVMACAGMLGVLLLVVGRFIP
>MAG_0211_Geobacteraceae_bacterium_GWB2_52_12_Desulfuromonadia_Desulfobacterota
MLVTANYKMSYDAVRQALIGRNCWLLVLETYGINVWCAAGKGTFGTGELVQRVTASGLAKIVGHRRLILPILGAPGVAAHEVSRRCGFNVSYAAIRADDLSHYLDNGMVTTTAMRNLSFNFYERLVLIPVEVVLALKSIAFAGGGLFLLFAVSATPLAGVTAFAAWFGACLTGIVVGPLLLPWLPGRSFAVKGAVAGLGWSVLFYQLAGGQTWGVWLTVAAFLALPAVSAFYTLNFTGCSPYTSRSGVKKEMRFAIPAMGGALVVSLLLLLAGKLL
>MAG_0212_Geobacteraceae_bacterium_GWC2_58_44_Desulfuromonadia_Desulfobacterota
MSGGKVPQVDTSFTASDRLGAWKARWGINRMNYLVPAGLYAIGEPGSDAPVIVTANYKMTYDLLRRELAGRSVWLLVLETFGINVWCAAGKGSFGTEELVQRIAKSALSGVVSHRRLILPILGAPGVAAHEVKKRTGFSVAYATARASDLPEYLDNGEVTTAAMRQLSFNWYERLVLIPVEIVLVLKAVSLTAAAVYLAAVLLHGESAAATALVAYLGAVFTGIAAAPLLLPLLPGKSFAVKGALAGIIYCVALYALGGGADWSLPVTVASFLALPAISAFYTLNFTGCTTYTSRSGVKKEMRLGIPVMGSALIAALILVLAGRLI
>MAG_0213_Geobacteraceae_bacterium_GWC2_53_11_gwc2_Desulfuromonadia_Desulfobacterota
GPPTPTGGGGITEKVPGFIEWQETPGGRVPRIASELTFGDHLGACKARWGLGRMDFIVPPGLYAIGNPMAADPVLVTANYKMSYDLVRRSLVGRSCWLLVLETFGVNVWCAAGKGTFGTGELVRRVKATRLDTIVSHRRLILPILGAPGVAAHEVAKQTGFNVSYAAIRAVDLPEYLDNGMVTTPEMRELTFTFYERLVLIPVEIVLALKSIAVIGVVALLLVFLAGSAPAALFAFYAYVGACLSGIVLGPALLPWLPGRSFAVKGTFAGLLWSLLL
>MAG_0214_Deltaproteobacteria_bacterium_RIFCSPLOWO2_02_FULL_42_39_Uncultured_Deltaproteobacteria
MRQCCEKSASAPPVSTVSSDLTLREYIEHIRCRISGLRIRYAVKPGLYAVGNPDNDSDVFVSANYKMSFDILRRALKGMNAWILVLDTKGVNVWCAAGKGTFGTDELIKRIVELQLEKTVSHKRIIVPQLGAPGVAAHIVQQKTGFRISYGPVDARDIRRYIEAGYETTEDMRRVKFTVWDRLVLTPMEMIPAFKIYAIYAALMFFIMGLKPSGIMFKDGLANGLPFFLLGFLAVLAGALVTPLLLPFVPFRSFAVKGWLVGIVATLFGIKIIPVATPAAIFSFLFFPLTSSYIALQFTGSTVFTGMSGVRKEIKFGLPVYITGAFVSFVLLVFFKLNQWGIL
>MAG_0215_Desulfuromonadaceae_bacterium_GWC2_58_13_Desulfuromonadia_Desulfobacterota
MRWGIGRNRYRIAPGLYAVGVPNDQSPVLVSANYKMSFDLLRRSLAGLDAWLLVIDTKGINVWCAAGKGTFGTREIVQRVGHCELDRLVSHRTLIVPQLGAPGVAVHRVKHDCGFSVVYGPVRAMDLKVFLAAGMKATEAMRRVGFSTLDRLVLTPVELTGMIKSILGAALLLFIVGGIGPGWFSLTAAWDRGTVALGCLLTGIMVGAVGVPVLLPWIPGRAFSIKGAMFGLLVSLLMLAGIETDSSLPENMALLLALPAVSSYCAMNFTGSTTFTSPSGVEKEMRRAIPAQLAALLMAGIFWIGAAF
>MAG_0216_Syntrophobacterales_bacterium_GWF2_56_9_Syntrophobacteria_Desulfobacterota
MNQSSQPSCCQQKETIVLPSFTGFACCSSGIGEDQASRPRLDQNFVIGSVSTPAGSVPRVSSQLEWRDHWGAVKARWGVGRMDYGVDPGLYALGNPDRESPVLVSANYKMSFDELRSALPGRDFWILVLDTKGINVWCAAGKGTFGTEELVQRIESSGLNQVVSHRSLILPQLGAPGVAAHTVKKRSGFGVRFGPIKAEDLPAYIDAGFKTTAEMRVKTFTLRERAVLIPIELVETIKPTLIIAPVLFLFGGIGGPAGFWANALHDGSFAVLAFLSAIVGGAVIHPLLLPHLPGRAFSAKGLVLGAVVAVIILSLQGSDLSTWAARLGILAWLLIIPAITAYLAMNFTGTSTYTSLSGVNKEMRWALPLEIGMGVSGLAIWIASRAIA
>MAG_0217_Syntrophobacterales_bacterium_RBG_19FT_COMBO_59_10_Syntrophobacteria_Desulfobacterota
MNQSGQPCCQQKETIFLPSFTGSACCSGGVGETQPSRPRLDQDFVTGSVSTPAGTVPRVASALRWRDRWGTFKARWGVGRMDYAVDPGLYALGNPDRESPVLATANYKMSFDTLRSALPGRDLWILVLDTKGINVWCAAGKGTFGTEELVGRIESSGLKEVVSHRSLILPQLGSPGVAAHTVKKLSG
>MAG_0218_Syntrophus_sp._GWC2_56_31_Syntrophia_Desulfobacterota
MSFDRLRSALPGRDLWILVLDTKGINVWCAAGKGTFGTEELVKRIESSGLKEVVGHRSLILPQLGAPGVAAHTVKKLSGFGVRYGPIDAEDLPAYMDAGFKATREMRLKTFPLKERAVLIPIELVETIKPTVIIAPVLFLLSGIGGPAGFWENALHEGSFAVLAFLSAIVGGAAIHPLLLPYLPGRAFSAKGLVLGAVVAVVMLSLQGYDLSMWAGRLGILAWLLIIPAVTAYLAMNFTGASTYTSLSGVNKEMRWALRTEIGMGGGGLLIWIASRLMA
>MAG_0219_Syntrophobacterales_bacterium_GWC2_56_13_Syntrophobacteria_Desulfobacterota
MNQSSQPSCCQQKETIVLPSFTGFACCSSGIGEDQASRPRLDQNFVIGSVSTPAGSVPRVSSQLEWRDHWGAVKARWGVGRMDYGVDPGLYALGNPDRESPVLVSANYKMSFDELRSALPGRDFWILVLDTKGINVWCAAGKGTFGTEELVQRIESSGLNQVVSHRSLILPQLGAPGVAAHTVKKRSGFGVRFGPIKAEDLPAYIDAGFKTTAEMRVKTFTLRERAVLIPIELVETIKPTLIIAPVLFLFGGIGGPAGFWANALHDGSFAVLAFLSAIVGGAVIHPLLLPHLPGRAFSAKGLVLGAVVAVIILSLQGSDLSTWAARLGILAWLLIIPAITAYLAMNFTGTSTYTSLSGVNKEMRWALPLEIGMGVSGLAIWIASRAIA
>MAG_0220_Syntrophobacteraceae_bacterium_CG2_30_61_12_Syntrophobacteria_Desulfobacterota
MQLSQPTPAPCCAEGNRTAAAGLILQPGVNGRLQFPLAPDQPCRGADAAPAPAGPEQKPGYELCSFVAGFLDTAAGPIPRIKTGLDRSDHLGTVLARVGVNRARYRIAPGLYAVGKPDPEAPVLVTANYKLTFDALRRELGGMNAWLLVLDTRGVNVWCSAGKGILNAAEIVRRIRSSRLDQVVRRREIIVPQLAANGVCAREVKKASGFRVIWGPIRARDLKAFIQAGHRADPAMRRVTFDLRERLVLIPVEIYLLKKPTLWVLAALFVLSGLGSSIFSFSAAMERGWMAALACALGVCSGAVAVPALLPWIPGRAFAVKGALAGIPAALLVSLICWSRIGLGGHLALWLWTLTVSSVLAMNFTGATPFTSPSGVEKEMRRAIPLQIGAAVLAAVCWIGSNLTG
>MAG_0221_Syntrophaceae_bacterium_CG2_30_58_14_Desulfobaccia_Desulfobacterota
MNQSSQPSCCQQQETIVLPSYTGSACCARGAGEKRTSLPRLDQGFVIGSVSTPAGSVPRVSSELQWRDHWGAVKARWGVGRMDYSIDPGLYALGNPDRESPVLVSANYKMSFDALRSALPGRDLWIMALDTKGINVWCAAGKGTFGTEELAGRIESSGLKEVVSHRSLILPQLGAPGVAAHTVKKLSGFGVRYGPIMAADLPAYIDAGFKAASKMRLKTFPLRERAVLIPVELVETIKPTLIIAPVLFLLGGIGGPAGFWANVLHEGSFAVLAFLSAIVGGAVIHPLLLPYLPGRAFSAKGLALGAVVAVMMLSLQGYDLSMWAGRLGILAWLLIIPAVTAYLAMNFTGASTYTSPSGVNKEMRWALPTEIGMGLSGLIIWVASRLIA
>MAG_0222_Deltaproteobacteria_bacterium_CG2_30_43_15_Uncultured_Deltaproteobacteria
MGKGKNDQSRLQGQNLQTSDCCSKPSPLISIESICRPPEEKIQVSLPSLDQPFVIGSIQTPVGMVPQVSSSLIWKDHLGTFRARWGVGRMRYTIEPGLYALGQPDKDVPVLVTANYKMSFDCLREAMPCRDVWILVLDTKGINVWCAAGKGAFGTKELVEHIESSGITKVVTHRQLILPQLAGPGVAAHQVKRFSGFKVIYGPIRATDLTAFLDAGLNATPEMRCKTFTMWERVVLIPMELVGAFKPSLIIMPILFLLGGFGGQEGFWANAFNYGLFAVLAFLSAVFAGAVLAPLLLPWLPGRAFSMKGLALGLIVGLILTAFRGGYLTDLSSRFEILAWMGLVPAVTAYLAMNFTGASTYTSLSGVKKEMRWALPLEIGIGVIGLGLWIGSRFIA
>MAG_0223_Deltaproteobacteria_bacterium_CG2_30_66_27_Uncultured_Deltaproteobacteria
MSGKECSTNGKFPSSPGTDRVCCAPPSGKTVPCCGGVSRSETDIRYEDTFVDGQVETPAGPVPRVHSRIGRYDVLGRWRVRWGIGRDRYRVAPGLYALGAPDGNAPVLVTANYKVTFDFVRRDAAGLDAWILVLDTRGVNVWCAAGEGTFGTEEVTRRVRETRLSEIVSHRRLILPQLGAPGVAAHEVRQGCGFSVVYGPVRVRDIRFFLEAGMKATPAMRRVVFPTMDRLVLTPIEITGSLRPAGWAAVVLFLLAGVGPGIFSLGAAWERGVAAVGALAAGIVAGAVVTPVLLPWLPGRAFSVKGGLAGGVLAASAVMWERGALKSPSAAALLFAMTAVSSFVAMNFTGATPFTSPSGVEKEMRRALPVQAGLTLLAGLLWIGGAFFH
>MAG_0224_Desulfobacteraceae_bacterium_CG2_30_51_40_Desulfobacteria_Desulfobacterota
MENVFQMAPVASRLDKDKEIALEFPKMDQPFITGKVSTTLGYIPQVASELTSGDRMGTLKARWAIGRMRFTVDPGLYALGIPDAESPVFATANYKMSFDCLRSALRKMSAWILVLDTKGINVWCAAGKGTFGTEELIYRIASSGLDRIVSHRRIILPQLGAPGVAAYMLKKLSGFSVVFGPIKASDIPEFIENGLKATTEMRRKSFTTGERAALIPVELVQALRVGILIIAAFFVLGAFGKGDDYLSAALSVGVLAALGVLTAIFSGAVLTPLLLPWIPGRAFSLKGALVGLAGGALLLVLERHRAANLSDMLDVISWAILVVALSAYLAMNFTGASTYTSLSGVRREMRWAVPMQIAGGIMGLGLMVVSRLI
>MAG_0225_Syntrophorhabdus_sp._PtaB.Bin006_Syntrophorhabdia_Desulfobacterota
MTFEGAQKREDTKPGWIIGWLPTRAGFFPKISTRLSRYDILGGWRVRWGFRRMDYQVSPGLYGVGKPDADSPVLVTANYKLSFDSLRKHLEGINAWIIVLDTKGVNVWCSAGKGTFGTEELIGRIKSLNLSSLVRHRTVILPQLAAPGVAAHVVTRATGFKVLYGPVRAVDLPLYLKNGCQADQGMRTVTFTFAERLAVVPVEVMLSWKIALAALVYHLLVQYFSGHLSSWSTVTQFLPYLGAILIGSALIPMLLPWIPGPSLAWKGWLVGIIAALAFSGVNGYPWPVNTAYLLVLPAISAFLAFNFTGCTTYTSLSGVKKEMRIALPLIIVSATLGIIVRFLCIWRTPWQVL
>MAG_0226_Syntrophorhabdus_sp._PtaB.Bin047_Syntrophorhabdia_Desulfobacterota
MDTPAGPVPRVSKVFSGKDRMGAFKARWGIGRMNYRVDAGLYAIGEPTAESPVFVTANYKLTFDLLRRAIASIDGWVLVLDTLGINVWCAAGKGTFGTDELVDRIEASRLGGIVNHRKLILPQLGGPGVAGHEVKKRSGFHVVYGPVRAEEIPEFLEKGLKAEERMRTKDFGFMERLALVPMEVVPAVRLGLIVAAGLFILCFLLGGLSLSKALEWFVVPAGAIGASIFAGAVLTPLLLPWLPGRAFSTKGLVMGVLSALLVLFLSHGSGMLERIGLFVSIPAMSAYLAMNFTGSSTFTSLSGVRQELRFALPLEIGGAGAGLLMWIIALLGR
>MAG_0227_Syntrophus_sp._PtaB.Bin138_Syntrophia_Desulfobacterota
MNYMVPPGLYAIGAPTADDPVLVTANYKMSYDIVRSVLGGRNVWLLVLETYGINVWCAAGKGTFSTEELVRRIDLSNLAMVVTHRRLILPILGAPGVAAYEVTRRTGFSIRYAAIRAEDIPAYLDNGMMTTSEMREQTFTLRERAVLIPVELVQALKPTIVVAAALFIIAALLQAPKNGLVTVYAYLGAVVSGVAIVPMLLPWLPGRSFSFKGALTGFAWMAAFYLLAGGRDWSGPMTVAAFLALPAVSAFYALNFTGCTPYTSRSGVKKEMRAAMPAMGIAFALSAISVLAGTLL
>MAG_0228_Syntrophorhabdaceae_bacterium_PtaU1.Bin034_Syntrophorhabdia_Desulfobacterota
MDQPFMTGSVDTSIGAVSRVSSSLRSADRLGSYKARWGIGRMNYTVDPGLYALGQPGADSRVFVTANYKMSFDRLRASLTGSDVWLLVLDTNGINVWCAAGKDTFGTDELVSRIEGSGLADLVSRRELILPQLGAPGIAAHEVKARSGFRVIYGPVRAEDLPSFIESGLKATPEMRTKTFSALERLVLVPIELVSAAKVGIAASACLFVLSLFLGGFSLSRATEYTLAGVVALGAAILAGAVLAPVFLPWLPGRAFSLKGFVAGLFVVAGLLSGGATPLHLSQAALWSLALSIPAMSAYLAMNFTGSSTFTSLSGVRKEMRFALPLEIAGTAAGFALWVTGLAIGR
>MAG_0229_Syntrophorhabdus_sp._PtaU1.Bin002_Syntrophorhabdia_Desulfobacterota
MTFEGAQKREDTKPGWIIGWLPTRAGFFPKISTRLSRYDILGGWRVRWGFRRMDYQVSPGLYGVGKPDADSPVLVTANYKLSFDSLRKHLEGINTWIIVLDTKGVNVWCSAGKGTFGTEELIGRIKSLNLSALVRHRTVILPQLAAPGVAAHIVTRATGFKVLYGPVRAVDLPLYLKNGCQADQGMRTVTFTFAERLAVVPVEVMLSWKIALAALVYHLLVQYFSGHLSSWSTVTQFLPYFGAILIGSALIPMLLPWIPGPSLAWKGWLVGIIAALAFSGVNGYPWPVNTAYLLVLPAISAFLAFNFTGCTTYTSLSGVKKEMRIALPLIIVSATLGIIVRFLCIWRTPWQAL
>MAG_0230_Syntrophorhabdus_sp._PtaU1.Bin050_Syntrophorhabdia_Desulfobacterota
MTFEGTQKREDTKPGWIIGWLPTRAGFFPKISTRLSRYDILGGWRVRWGFRRMDYRVSPGLYGVGKPDADSPVLVTANYKLSFDSLRKHLEGINAWIIVLDTKGVNVWCSAGKGTFGTEELIGKIKSLNLSALVRHRTVILPQLAAPGVAAHIVTRATGFEVLYGPVRAVDLPLYLKNSCQADREMRTVTFTFAERLAMVPVEVMLSWKIALAALAYHLFAQYFSGHLLTWSTVTQFLPYLGAILIGSALIPMLLPWIPGPSLAWKGWLVGIVVTLVFSGINGYPWPVNMAYLLVLPAISAFLAFNFTGCTTYTSLSGVKREMRIALPLIMVSAALGIIVRFVCIWRTPWQTL
>MAG_0231_Syntrophorhabdus_sp._PtaU1.Bin153_Syntrophorhabdia_Desulfobacterota
MFKGAQRTKNVKPGWIIGWLPTRAGFFPKISTRLSREDILGGWRVRWGFSRMNYQVSPGLYGVGKPGADSPVLVTANYKLSFDSLRKHLEGINAWIVVLDTKGVNVWCSAGKGTFGTEELVGKIESLNLSALVRHRNVILPQLAAPGVAAHVVTRTTGFKVLYGPVRAADLPMYLKNGCQADRQMRTVTFTTMERLAVIPVEVILSWKIALAALAYHLLAQYLSGHLSSWSTMTQFLPYLGAILAGCVLTPMLLPWIPGPSLAWKGWLVGISATLAFALINEHPWLVNTTYLLILPAISAFLAFNFTGCTTYTSLSGVKKEMRIALPLIIFSAALGIVVRFVYMYVWRTPWQTL
>MAG_0232_Syntrophorhabdus_sp._PtaB.Bin027_Syntrophorhabdia_Desulfobacterota
MNYRVDAGLYAIGEPTAESPVFVTANYKLTFDLLRRAVASIDSWILVLDTLGINVWCAAGKGSFGNDELLDRIESSRLADVVSHRKLVLPQLAAPGVAGHEVKALSGFQVIYGPVSAEDIPEFLKNGFKAEERMRTKCFGFMDRLALVPMEVVPAVKSGLLAAAGLFVLCFLFAGFSTLKALEYFIIPAVSIGTSIIAGAVLTPLFLPWLPGRAFSIKGFVIGLPSAFTVVSFMHNPGVLETAVLLISIPAVAAYLAMNFTGSSTFTSLSGVRKEMRLALPLEIGGTGAGLLLWIIALLGA
>MAG_0233_Syntrophus_sp._PtaU1.Bin005_Syntrophia_Desulfobacterota
MNYMVPPGLYAIGAPTADDPVLVTANYKMSYDIVRSVLGGRNVWLLVLETYGINVWCAAGKGTFSTEELVRRIDLSNLAMVVTHRRLILPILGAPGVAAYEVTRRTGFSIRYAAIRAEDIPAYLDNGMMTTSEMREQTFTLRERAVLIPVELVQALKPTIVVAAALFIIAALLQAPKNGLVTVYAYLGAVVSGVAIVPMLLPWLPGRSFSFKGALTGFAWMAAFYLLAGGRDWSGPMTVAAFLALPAVSAFYALNFTGCTPYTSRSGVKKEMRAAMPAMGIAFALSAISVLAGTLL
>MAG_0234_Syntrophus_sp._PtaB.Bin001_Syntrophia_Desulfobacterota
MPQIAATLTLSDRLGTWKARWGIGRMNYMVPPGLYAIGTPTPDDPVLVTANYKMSYDIIRSVLTGRNAWLLVLETYGINVWCAAGKGTFGTEELVRRIRTSNLAKAVSHRRLILPILGAPGVAAYEVTRQTGFSIRYAAIRAGDIPKYLDNSMMTTAEMREQTFTLRERAVLIPVELVMALKPTAIVTAALFALGAMLYGIQIGLITVFAYLGAVISGIALAPLLLPWLPGRSFAFKGALIGLAWIAAFYLLTPGQWWNGPVAVATFVALPAVSAFYTLNFTGCTPFTSRSGVKKEMRVAIPAMGIALIASVFILAIGKLL
>MAG_0235_Syntrophus_sp._PtaB.Bin075_Syntrophia_Desulfobacterota
MNYRVDPGLYALGRPDESAPVLVSANYKLSFDCLREALPGRIAWILVLDTNGINVWCAAGKGAFGTEEVVRRLRSSGLEKLVKHRRLILPQLGASGVAAHEVRKQTGFAVSYGPVEARDLPAYLDAGMKATAAMRRKNFPFRDRIVLIPMECLPALKPLFLLTLFFLIAGGIDRGPSWTLEPTLNSGIFIIFALLGAFFAGTIFTPAFLPWLPGRAFSAKGLCPAWIVVLILLESRLTFPLSLPRVLESFSVLFLVPAAASYWAMKFTGSTPITSLSGVRKEMRRALPLQIAGALIGLGCWAAAKLLRVL
>MAG_0236_Syntrophorhabdus_sp._PtaU1.Bin058_Syntrophorhabdia_Desulfobacterota
MDITVINICDNVSSLQGAAAPCCGNSQGAQVSPPRIDQPFVNGVIETPGGPVPRIAASLTKKDLLGAIRVRFGIRRMHYTVDPGLYASGDPGPNDPVFVTANYKLSFDRLREAVSGRNGWILVLDTKGINVWCAAGKGTFGTEELIGRIASSSLGKVVNHRTLILPQLSGPGVAAFEVKRRSGFKVVYGPVKASDIPAFLDAGLAATPSMRTKTFPVVERLVLVPVEIIGAAKIALLALAILFLASLFLTGTSLDMAFRYSYNAILAMVIGITAGAFCTPLLLPWLPGRSFSIKGLLPGVAGAILFFAIQGDNGTRNGTLQVYAWLLLIPVLSTYLAMNFTGSSTFTSLSGVKKEMRWAVPLQIAGAVFGCVLWFTSFFVH
>MAG_0237_Smithella_sp._PtaU1.Bin162_Syntrophia_Desulfobacterota
MNKKKSCSCPESPITLQVIQQESNCCSAVKDIPVIIPRLDQPFVTGSIQTSIGNLPQVSPQLTSQDHWGAVKARWGKGRMDYMVDPGLYALGNPGNNSPVLVTANYKMSFDYLRRELPGRTAWILVLDTKGINVWCAAGKGTFGTVELIKRIESSGLKKIVSHKNLILPQLGAPGVAAHQVKQASGFKVHYGPIRAKDLPAYLDSGMKTTPAMREITFPLKDRVVLIPIEFLAAVKPYFIVAAVFFLLSGIGGPAGFWTNILNYGLFAVFALFCAILGGAVLNPLLLPYLPGRAFAAKGFFLGFLITLILLYVRSVNLQTWTGRIETLAWLLIVPAISAYLAMNFTGCSTYTSLSGVKKEMRWALPAEIAAGACGLAIWITSLIIA
>MAG_0238_Syntrophaceae_bacterium_PtaU1.Bin231_Desulfobaccia_Desulfobacterota
MEYAVDPGLYALGNPGDRSEVFVTANYKMSFDALRSSLPGRDAWILVLDTLGINVWCAAGKGTFGTDELVERIKTSGLTDVVSHRTLILPQLAGPGVAAHEVKKRSGFTVRYGPIKASDLPDYLDAGCRATAAMRSKTFTLWERAVLIPVELVHALKPALLIMAGLFLLGGLGGSDGFWTNALNQGTPAVLAFLAAILGGTVIHPLLLPYLPGRAFTTKGLIIGAVTAVLFVGLAGLDLQTWPGRLGALAWLMFIPAFTAYLAMNYTGCSTFTSLSGVKREMRWALPLEIGMGLGGLTVWVALRFVS
>MAG_0239_Desulfobacteraceae_bacterium_4572_87_Desulfobacteria_Desulfobacterota
MDQPFVEGSVESKVGPVPRVSSALTWEDRFGSIKARWGVGRMQFTVDPGLYALGNPDDKTRVFVTANYKMSFDRLRDVLRGRDAWILVLDTNGINVWCAAGKRTFGTEELVRRIASVDLVQIVTHRELILPQLSGPGIAAHRVKKLSGFKVIYGPIESTDLPLFMDAGCKATPEMRKKTFGVRERTVLVPVELVGTFKWSLLILPCLFFLGGLGGDSGFWAGTLRYGLFAGVAFLCAIASGSFGCQKRDGMGGAA
>MAG_0240_Deltaproteobacteria_bacterium_37-65-8_Uncultured_Deltaproteobacteria
MGGEKSGGCCASPSGNAVPCCGGGSPSKSVIRYEDTFVDGQVDTPIGPVPRVHSRIGTRDILGRWRVRWGIGRDRYRIAPELYALGAPGEDAPVLVTSNYKMTFDAVRRDAAGLDAWVLVLDTRGINVWCAAGEGTFGTGEVIRRVTEARLSEVVNHRRLILPQLGAPGVAAHEVRKGCGFSVVYGPVRARDIRSFLDAGMKASPAMRRVVFPTMDRLVLTPVEITGLLRPAGWTAVGLFLLAGVGPGIFSLGAAWERGIAAVAALAAGILAGAVVTPVLLPWLPGRAFSVKGGLAGCVLTACAVMWRRGSLEAPAALALLLAMTAVSSFVAMNFTGATPFTSPSGVEKEMRRALPVQAGLTALAGLLWVGGAFIR
>MAG_0241_Desulfarculales_bacterium_UBA702_Desulfarculia_Desulfobacterota
MSFDRLREALPGRNAWILVLDTDGINVWCAAGKGTFGIDELVGRIEGCGLKNLVNHRQLIVPQLGAAGISAHEAQRLSGFRIIYGPVRAADLPEFIDSGYKAKPQMREKTFTTAERLALVPVEVVHALKTLFFIFPSLLILGGLVGSGLRASATMGLLDTAGLMFGIVAGCIFTPLLLPWLPGRAFAAKGIPPGIACALLYIFVFLPRYGISLGTLAGAAWLLIIPAVSAYLAMNFTGCSTFTSLSGVKKEMRIAVPLEIGATAAGVIMLVVSRFFF
>MAG_0242_Geobacter_sp._UBA698_Desulfuromonadia_Desulfobacterota
MVPPGLYAIGHPSPDDPVLVTANYKMSYDIVRQALAGRSVWLLVLETYGINVWCAAGKGTFGTGEVVRRVTSSGLARVVRHRRLILPILGAPGVSAHQVAQRCGFSVSYAAIRAADLPAYLDSGLVTAPAMREMSFSFYERLVLIPVELVLALKSIALAGGALFLLFAISSGRAAALSALLAWFGASLTGIVAGPLLLPWLPGRSFAVKGAVAGLVWSALFLLLSGGNQWNILVKSAVFLVLPAVSAFYTLNFTGCTPFTSRSGVKKEMRTAIPAMGGALLLGALLVLLGTFY
>MAG_0243_Desulfarculales_bacterium_UBA696_Desulfarculia_Desulfobacterota
MTASIDTPAGRIPCVSSSLNFQDRLGTAKVRAGIGRNSYMVDPGLYALGQPDTDSPVLISANYKMSFDNLREALPGRNAWILVLDTNGINVWCAAGKGTFGTDELVGRIEECGLRSLVNHRRVIVPQLGAAGISAHEAQRLSGFKITYGPIRAADLPEFMDSDHKARPEMREKTFSTTERLALVPVELVHALKTLFFIFPSLLILGGLAGTDGLRASVALGLLDTAGLMFGILAGCVITPLLLPWLPGRAFAAKGIPPGIACALLFLFLFLPAASEIKLGALATSAWLLIIPAVSAYLAMNFTGCSTFTSLSGVKNEMRIAVPVEIGAVAAGVILLAVSRFLF
>MAG_0244_Syntrophaceae_bacterium_UBA1411_Desulfobaccia_Desulfobacterota
MEPGLYALGRPDETSPVLASANYKMSFDCLRGSLSFRDAWILVLDTKGINVWCAAGKGTFGTNELVYRIAASGLKKVVAHRRIILPQLAAPGVAAHTVKLLSGFRVHYGPVRAADLPAYLDAGLSAGREMRKVSFGLWDRAVLIPVELAGAAKYFFLASLAALLLAVLLGPAGLAANLFHDGLFAVAALGSGLLAGAVLHPLALPWLPGRAFSQKGATAGLIVVLGLLYARGVDLSLLPGKLEALAWLLIVPAVAAFLAMNFTGCSTYTSPAGVKKEMRLALPLEISAAALGSVLWIAALFTA
>MAG_0245_Deltaproteobacteria_bacterium_UBA1386_Uncultured_Deltaproteobacteria
MRPPRLDQPFVTGVIKTAAGPVPRVSKVFSGTDRIGAFKVRWGIRRTRYRVDAGLYAIGEPTAESPVFVTANYKLTFDLLRRAIASIDGWILVLDTLGINVWCAAGKGTFGTDELVERIEASRLAGIVNHRKLILPQLGGPGVAGHEVKRRSGFQVVYGPVEAEEIPLFLEKGLKAKERMRRKDFGFMERLALVPMEVVPAVRLGLPVAAGLFALCFLLGGLSLSRALECFAVPAGAIGTSILAGTVLTPVLLPWLPGRAFSVKGLVTGILSALLLIPLVRGSGVLETAFLLVSIPAMSAYLAMNFTGSSTFTSLSGVKKEMRFALPLEIGGVGAGLLMWIIALLGG
>MAG_0246_Desulfovibrio_sp._UBA1335_Desulfovibrionia_Desulfobacterota
MGTLSVRFGQSRYDYKVTPGLYCVGTPTSQSPVIVTGNYKLTFDVVRRGLDGADAWVLVTDTRGINIWCAAGKGLFSTQEVVRSVRDSRLAEVVQHRDMILPQLGSTGVAAHTVKKECGFRVHYGPVRADDLPAYIENNLVADETMRSVTFTLKERAELIPVEFHEFGRALLAIIAIGFVLSGIGPDFFSLSAAWSRGAIFALSTLAGTIAGVVALPLLLPYLPLPAFSAKGALTGGLMALPLMAYASNTVGAAELAAILLWTVASSSYLGMNFTGSTPFTSPTGVEKEMRRALPWQAGATVVGLLIWIAAPFFN
>MAG_0247_Syntrophaceae_bacterium_UBA1164_Desulfobaccia_Desulfobacterota
MNKIENSSGSGDMITLPVIMTESTCCVPAQTVPDALTRLNQAFVTGSISTTAGKLPRVSSALSWQDHWGSIKARWGVGRMDYAIDPGLYALGNPDNNSSVLVTANYKMSFDRLREALPGRDAWILVLDTKGINVWCAAGKGTFGTDELIKKIESSRLNDIVSHRKLIIPQLGAPGVAAHKVKQVSGFKVYYGPIRAKDVAAYLDAGLKAGSEMRIMTFPLNERIVLIPIELIETIKPFLIIAPILFLLGGIGGPAGFWANAFNYGLFAVVAFLAAILGGVVINPLLLPHLPGRAFSIKGFSIGIVIALILLYLRNINLQAWPGRIEALAWLLIIPAISAYLAMNFTGTSTYTSLSGVKKEMRWALPLQISAGICGLFIWITSLLIA
>MAG_0248_Geobacter_sp._UBA1603_Desulfuromonadia_Desulfobacterota
MPGFIAWHDTPSGPVPLVSSRLTAADTIGGWKARWGLGRMTYIVPPGLYAIGCPDENSPVVVTANYKMSYDLVRQALAGRDVWILVLETYGINVWCAAGKGTFGTGELIRRVQSSGLEKVVSHRTLLLPIMGAAGVRAVEVKARSGFDAVFATLRIGDLPAFLDNAMTPVPGMRELSFSFAERAVLIPIELVVGLKSVLFVGFPLAILAGLNPGGFDWQCFVAATAVYLGAVVCGTVLVPLLLPFLPGRMFSVKGAAIGVAAAVLLTAVLEHPSVFDRAALLLIMAAVSSFYAMNFTGSTPFTSPSGVRREMALSLPCMAWAAALGIVSLIARFFLS
>MAG_0249_Desulfobulbaceae_bacterium_UBA2213_Desulfobulbia_Desulfobacterota
GPKAEPRSGEHERAGYTIFPFVIGFVDSRAGSVPQVDTILNRSDHIGTIGARTGIQRDKYTITPGLYCVGWPTADSPVLITANYKLTFDALRHELGGVDAWILVVDTRGINVWCAAGRGTFSTEEIAYQVQRARLVDVVTHRELILPQCGAPGVSALKLKTACGFKGIFGPIRATDIKAFLASGKAADETMRSVTFNLKERAVLIPLELFLLLKPLVLTLACLVLFSGFGPDLYSLDRALQRGGNIAIVTIISIFSGAVLLPLLLPWMPGRQFWVKGMFLGIWVGIFTVQHFFPSVGWTAVTGMAVWAMSVNSFLAMNFTGSTPYTSLSGVEMEMRKGLAVQIVSALLGLSCWLAGPFFL
>MAG_0250_Smithella_sp._UBA2180_Syntrophia_Desulfobacterota
MGKDKFELPVIQEKTSCRCSTAAAESQKTIPDLNQSFVSGFVDTPSGRLPQVSSVLVWPDRWGSIKARWGVGRMDYSVNPGLYALGTPDNNSLVFVSANYKMSFDRLRQALAGRSGWILVLDTKGINVWCAAGKGTFGTEELVKRIESSGLKKVVNHRKLILPQLGAPGIAAHKVKQISGFNVHYGPIRAEDLPVYLDAGFKATAQMRIKTFPLKERAVLIPIELVEAMKAFLIIASVFFIISGIGGPLGFWANEGSSGFFAVLSLLCAIIGGAVLNPLLLPYLPGRAFSIKGFSIGIVIALILLCLRDINLSAWSERAEALAWFLIIPAMSGYLAMNFTGCSTYTSLSGVKREMRWALPLEIVCGSVGVIMWIGAILIA
>MAG_0251_Syntrophaceae_bacterium_UBA2188_Desulfobaccia_Desulfobacterota
MHYTIDPGLYALGNPSKQSPVLVTANYKMSFDKLREALPGRDMWILVLDTKGINVWCASGKGTFGTAELVNRIESSGISQIVLHRELVLPQLSGPGVSAHHVKKLSGFKVIYGPVRATDLPTFLDNGFKATSEMRLKTFTTWERAELIPIELVGNLKAGMIVIPIFFLFTLLGKSGEGWTNTLGHGLFSILGMLTALLSGAVLTPLLLPWLPGRAFSVKGLSLGILFTIILSAFGWGDWITRTGRIEILAWLFLIPAVSAYLAMNFTGASTYTSLSGVRKEMRWALPIEVGAGMVGFILWFGAPYIA
>MAG_0252_Desulfobacteraceae_bacterium_UBA2156_Desulfobacteria_Desulfobacterota
MSLPGLKQPFVSGAVRTSIGRLPQVKPSLHWPDHWGAIKARWGIGRMNYMLDPGLYALGNPDPESSVLVTGNYKMSFDQLREAMGDRHVWILVLDTKGINVWCAAGKGTFGTEELVQRIESSGLASVVSHRKLILPQLAGPGVAAHKVKKLSGFRVIYGPIKAVDLPNFMDAGLKATPKMRRKTFPTRERVVLIPVELVSALKWALLALPVFFLIGGLGGTGGFWSNASNDGLFAVLSLLAALTTGAVLTPLLLPWLPGRTFSLKGFSLGLIAAIVLVVVRTGTEGLWQNRVEILSWFFLIPAIAAYLAMNFTGSSTYTSLSGVKKEMKWALPMQISTSGIGLFLWLGSRFIT
>MAG_0253_Deltaproteobacteria_bacterium_UBA2221_Uncultured_Deltaproteobacteria
MSPPRLDQTFVRGSIETPVGTVPKASTIFSLSDRLGACKVRWGIGRLSYTVDPGLYAIGGARPESPVFVTANYKMTFDLLRRALAGVDGWILVLDTQGINVWCAAGKGTFGTDELVERIESSRLPNVVTHRRLIVPQLGAPGVSAHEVRQRTGFQVIYGPIRADDLTAFLKGGLKATGEMRVKEFPFAERLALVPIEIVAAVKWTLFVAAVLYLVAFFISGFSPSKATDLTLPAVLALGVSILAGGALTPILLPWLPGRAFSTKGFCMGLLLALCVLLFNGFGIPSHAAIMVGGLAQLVSIPAIAAFLAMNFTGCSTFTSLSGVQKEMRLALPLAIGGMGLGLVLWIAAAAMGG
>MAG_0254_Desulfobacteraceae_bacterium_UBA2130_Desulfobacteria_Desulfobacterota
MSLPGLKQPFVSGAVRTSIGRLPQVKPSLHWPDHWGAIKARWGIGRMNYMLDPGLYALGNPDPESSVLVTGNYKMSFDQLREAMGDRHVWILVLDTKGINVWCAAGKGTFGTEELVQRIESSGLASVVSHRKLILPQLAGPGVAAHKVKKLSGFRVIYGPIKAVDLPNFMDAGLKATPKMRRKTFPTRERVVLIPVELVSALKWALLALPVFFLIGGLGGTGGFWSNASNDGLFAVLSLLAALTTGAVLTPLLLPWLPGRTFSLKGFSLGLIAAIVLVVVRTGTEGLWQNRVEILSWFFLIPAIAAYLAMNFTGSSTYTSLSGVKKEMKWALPMQISTSGIGLFLWLGSRFIT
>MAG_0255_Desulfuromonadaceae_bacterium_UBA2294_Desulfuromonadia_Desulfobacterota
MRWGFGRSHYRVTPGLYAIGTPQADAPVLVSANYKLSFDVLRTAVNGLDAWILVLDTKGINVWCAAGKGTFGTAEIVNRVKATQLEQVVSHRHLIVPQLGAVGVAAHTVKKDCGFAVVYGPVRAEDIKSFLTADLQATPAMRRVTFSTLDRFILTPVELTVFWKKILWTMLALLLLSGIGPDVFTFAAAWSRGGAAIGVGLLGLICGAVLTPTLLPWIPGRAFALKGALVGVAAGIILLGYTAPWPFGNGLAALLSLSTIASFTAMNFTGSSTFTSPTGVEKEMRLAIPLQAACVLIATISWIWSAF
>MAG_0256_Desulfobulbaceae_bacterium_UBA2262_Desulfobulbia_Desulfobacterota
MEKERQAFVTAVLDTAVGPVPKVATRLGPVDHWGRVLVRLGIGRMRYAIEPGLYAVGNPDGKSPIFVTANYKLSFDQLRGALHKKQAWILVLDTNGINVWCAAGKGSFSTGPLVQSVLAERLAELVSHRTLILPQLAASGVAAHLVRKECGFAVWYGPVCASHLPAYWRNGFKASRRMRRKEFPLAARAELIPMELVNAGKWAIPLMLVILFLNSLLTPESFGLDGRAGKTPLPILLLSSGIAAGSILTPLLLFILPGRAFAVKGLLAGILLNGILFWENYRAFTGEPPSSSAGWLLISLALASLLAMNFTGCSTFTSPSGVRKELRVALPLQLAAIAVGGALWLSSLL
>MAG_0257_Desulfobulbaceae_bacterium_UBA2248_Desulfobulbia_Desulfobacterota
MPLVDTALAWRDHLGTIGARSGFCRSNYRAIPGLYGVGQPGQDSPVLVTANYKLSFDALRRQLPGIDAWILVVDTRGINVWCAAGKKTFSTAEVAYQVKISRLAEIVRHRQLILPQLAAVGVAAGRLRKACGFDGVFGPIRAQDLPAYLHRGRQADETMRTVTFGAGERAVLIPVEICLLWKPFLAATVVLVLISGIGPDIYSLSAAGVRGIQAITASLLAVLAGAVLTPLLLPWIPGRQFWLKGALVGGLTAMAALLPTTWAADLPAATALVLWAASVASYLAMNFTGSTPYTSLSGVGLEMRRGLVFQLGGTTLALGLWIWSAFA
>MAG_0258_Geobacter_sp._UBA2265_Desulfuromonadia_Desulfobacterota
MAAEWRVADHIGAWKIRWGIGRMSYLVPAGLYAVGTPDSAAPVIVTANYKMSFDIIRRALAGRNLWLLVLETHGVNVWCAAGKGTFGTEELVHRIETTGLLQVVSHRRLLLPILGATGIAAHEVERLTGCAVSYATIRAHDLPEYLDNGMVTTPRMRELSFTFRERMALVPVEFVLAMKQLAVAGLLFLALGALAYGVPGGALALVAFLGAALSGIVVAPLLLPWLPGRSFSLKGFLAGFAWVAVFFILSGVRTPGSLETAAAFLALPAVSAYFALNFTGCTPFTSRSGVKKEMRRAIPLMVGAVLLGICLFCAGWVFRLTGEAL
>MAG_0259_Syntrophaceae_bacterium_UBA2280_Desulfobaccia_Desulfobacterota
MPMNKTNNAIRPRPMIELPVISQSGAMQRPQAIPPRPDQPFVSGTLRTSVGMVPQVESGLTGCDRWGSVKARWGVWRMNYKIDPGLYALGRPHESSEVFISANYKLSFDALRSSLPGRNAWILVLDTRGINVWCAAGKGTFGTEELIYRIQTSGIKQVAQKGKLIVPQLGAPGVSAHEVRRHTGLKIYYGPVRASDLPAYLDAGFKASPGMRKVAFGLKDRATLIPLELSIGLKPFVLIALVFLTLATAAGYAAGDLSGVAGFVQSLRTEGLFAVAALGAAILAGAVLHPVLLPYLPARAFSLQGAIVGLVVALAVLYWRGGNIHAWPGLLEALAWLLIIPSVAAYLAMNFTGSSTYTSLSGVKKEMRIALPAEIAGIAAGGVLWMGSLIAAWRNWL
>MAG_0260_Desulfobulbaceae_bacterium_UBA2270_Desulfobulbia_Desulfobacterota
MPQIDTILSRADHIGTIGVRLGIQRDKYTITPGLYCVGKPTGDAPVLVTANYKLTFDTLRNELGGMNVWMLVVDTRGINVWCAAGKGTFSTEEIVYQVQRARLVEVVKHRELILPQCSAPGVSALKLKTACGFKSTFGPIRATDIRAFLTGGNTADESMRSVTFTLKERAVLIPLEIFLLLKPLTLILVCLVLFSGFGPDIYSLDRALHRGGSITLVTIMSVLAGAVLVPLLLPWIPGRQFWLKGVLLGILVAVFTVLRFLPFVGWIAVIGMALWAMSVSSFLAMNFTGSTPYTSLSGVEMEMRKGLAIQIVSALLGLLCWLAGPFFL
>MAG_0261_Syntrophaceae_bacterium_UBA2251_Desulfobaccia_Desulfobacterota
MKWLQNDSSNKAVLFPMASPQALAAADIALPMRPAGLDQPFVNGAVEGPAGKIPRVSSALTWQDRWGSIKARWGVGRMHYAVDPGLYALGSPDAGSPVLVTANYKMSFDRLREALPGRNAWILVLNTEGINVWCAAGKGTFGTGELVRCIAASGLKDCVGHRELILPQLGAPGVSAHWVRKMSGFTVHYGPIRARDIPAYLDAGLRATLKMRRKTFSLPERAVLIPIELVAALKPAALLVPILVLISGLGGRGAFVQNLIHDGLFSLTALLLAILSGAVLSPLLLPWLPGRAFATKGLAVGLAAAIALLSYWGLDLKSGRDLLLGGAWLLMMPGISAFLAMNFTGASTYTSLSGVRREMRWALPVEIGAGLSGLAVLLVSRFF
>MAG_0262_Desulfobulbaceae_bacterium_UBA2775_Desulfobulbia_Desulfobacterota
METPVGPVPRVVTSLRTRDHFGTIGARTGFTRNNYKITPGLYCTGEPTENSPVLVTANYKLSFDVLRKELSDYDSWILVVDTRGINVWCAAGKGTFSAEEIAYQVQNAKLDQVVSHRRLILPQLSANGVAAHNLKKLCGFGGRFGPILASMLPEYLENGKVSEEMQSVTFTLKERAVLIPLDICLLWKQLLIGCALFFLLAGISPQIFSLTAALSRGETLLIATFTAILAGAAATPLLLPWIPVRQFWLKGAIVGVLAALLFLFQTDSDPGLIEKISLFLWITGCSSYLAMNFTGSTPFTSLSGVAKEMRRGLPFQIGCAILATLFWIVGSFV
>MAG_0263_Geobacter_sp._UBA4078_Desulfuromonadia_Desulfobacterota
MAAEWRVADHIGAWKIRWGIGRMSYLVPAGLYAVGTPDSAAPVIVTANYKMSFDIIRRALAGRNLWLLVLETHGVNVWCAAGKGTFGTEELVHRIETTGLLQVVSHRRLLLPILGATGIAAHEVERLTGCAVSYATIRAHDLPEYLDNGMVTTPRMRELSFTFRERMALVPVEFVLAMKQLAVAGLLFLALGALAYGVPGGALALVAFLGAALSGIVVAPLLLPWLPGRSFSLKGFLAGFAWVAVFFILSGVRTPGSLETAAAFLALPAVSAYFALNFTGCTPFTSRSGVKKEMRRAIPLMVGAVLLGICLFCAGWVFRLTGEAL
>MAG_0264_Syntrophaceae_bacterium_UBA4065_Desulfobaccia_Desulfobacterota
MKWLQNDSSNKAVLFPMASPQALAAADIALPMRPAGLDQPFVNGAVEGPAGKIPRVSSALTWQDRWGSIKARWGVGRMHYAVDPGLYALGSPDAGSPVLVTANYKMSFDRLREALPGRNAWILVLNTEGINVWCAAGKGTFGTGELVRCIAASGLKDCVGHRELILPQLGAPGVSAHWVRKMSGFTVHYGPIRARDIPAYLDAGLRATLKMRRKTFSLPERAVLIPIELVAALKPAALLVPILVLISGLGGRGAFVQNLIHDGLFSLTALLLAILSGAVLSPLLLPWLPGRAFATKGLAVGLAAAIALLSYWGLDLKSGRDLLLGGAWLLMMPGISAFLAMNFTGASTYTSLSGVRREMRWALPVEIGAGLSGLAVLLVSRFF
>MAG_0265_Syntrophaceae_bacterium_UBA4059_Desulfobaccia_Desulfobacterota
MEEKKQDCDRGNPFQFPVIQEQSSCCCSESTKDATDHPLPRLDQPFVSGSMATPLGVLPKVSSVLESRDRWGTIKARWGVGRMNYAIDPGLYALGEPDASSPVLVTANYKMSFDYLRQALPNRNAWILVLDTKGINVWCAAGKGTFGTEELLLRIETSGLKKIVSHRQIILPQLGAPGVSAHQVKQRSGFKVHYGPVRAVDLPAYLDYGMQKTDQMRKITFPLKERAVLIPMELLSAARPFFALSLGLLLLAGLLGPNTFLVNIVHTGLFAVAALFLAVVGGAVINPLLLPWLPGRAFSIKGLFIGGIIAFGLVLLSGADLQSPSGGLAALSWLLIIPAVAAYLAMNFTGCSTYTSLSGVKKEMRFALPLEITAGVLGLAAWMASLVIA
>MAG_0266_Smithella_sp._UBA4047_Syntrophia_Desulfobacterota
MSDIKFPVIQEKTSCTCSSAATESETTIPDLKQSFVSGFVDTPVGRLPQVSSELVWPDRWGSIKARWGVGRMEYKVGPGLYALGLPDDKSLVFVSANYKMSFDLLRQALAGRSGWILVLDTQGINVWCAAGKGTFGTEELIKRIESSSLKKIISHRKLILPQLGAPGVAAHKVKQISGFSVQYGPVRAEDLPAYLDAGFKATAEMRTKTFTFKERAVLIPIELVEAMKAFLIIAAVFFIISGISGPLGFCTNATNYGLFAVSALLCAVIGGAVLNPLLLPYLPGRAFSIKGFSIGIVIALMLLCLRDINLSLWPGKVEAMAWLLIIPAMAGYLAMNFTGCSTYTSLSGVKREMRWALPLEIACGAAGIVMWISALLIS
>MAG_0267_Geobacter_sp._UBA4057_Desulfuromonadia_Desulfobacterota
MTYDIVRKALDGRNVWLLILESYGINVWCAAGKGSFGTGEIVRRVASSGLSSVVRHRWLILPILGASGVAAHQVAKRSGFSVRYAAIRAADLPEYLDNGMATTPEMRQMKFTFYDRLVLVPVEVVLKLKHMAAVSAAVMILAALGGNFTGGAFLSSAYAGAVFAGTAIAPLLLPWLPGRSFAVKGAIVGLFWVFICCLIAGKSWNFLQISGALLILPSVSAFCALNFTGCTPFTSRSGVKKELRVGLPAMAASVVAGCFFFISGALS
>MAG_0268_Desulfobulbaceae_bacterium_UBA4056_Desulfobulbia_Desulfobacterota
MPLVDTALAWRDNLGTIGARSGFCRSNYRAIPGLYGVGQPGPDSPVLVTANYKLSFDALRRQLPGIDAWILVVDTRGINVWCAAGKKTFSTAEVAYQVKISRLAEIVRHRQLILPQLAAVGVAAGRLRKACGFDGVFGPIRAQDLPAYLHRGRQADETMRTVTFGAGERAVLIPVEICLLWKPFLAATVVLVLISGIGPDIYSLSAAGVRGIQAITASLLAVLAGAVLTPLLLPWIPGRQFWLKGALVGGLTAMAALLPTTWAADLPAATALVLWAASVASYLAMNFTGSTPYTSLSGVGLEMRRGLVFQLGGTTLALGLWIWSAFA
>MAG_0269_Syntrophaceae_bacterium_UBA4816_Desulfobaccia_Desulfobacterota
MHYTIDPGLYALGNPSKQSPVLVTANYKMSFDKLREALPGRDMWILVLDTKGINVWCASGKGTFGTAELVNRIESSGISQIVLHRELVLPQLSGPGVSAHHVKKLSGFKVIYGPVRATDLPTFLDNGFKATSEMRLKTFTTWERAELIPIELVGNLKAGMIVIPIFFLFTLLGKSGEGWTNTLGHGLFSILGMLTALLSGAVLTPLLLPWLPGRAFSVKGLSLGILFTIILSAFGWGDWITRTGRIEILAWLFLIPAVSAYLAMNFTGASTYTSLSGVRKEMRWALPIEVGAGMVGFILWFGAPYIA
>MAG_0270_Syntrophaceae_bacterium_UBA4810_Desulfobaccia_Desulfobacterota
MNIDKNVSASAKMITLPVIEAGSCRCGETKDSAGTAPNLNQPFVTGVIFTGAGTFPQVSSALRWHDHWATFKARWGIGRMNYAVDPGLYALGNPDNNSPVLVSANYKISFDKLREALPGRSVWLLVLDTKGINVWCAAGKGTFGTQELINKTESSRLKEAVNHKKIILPQLGAPGIAAHEVRQRTGFKVYYGPIRAEDIPAYLDAGLKATAKMRLMTFPLKDRAVLIPVELVEIIKPFMFLASVLFLLGGIGGPGGFLENSLSYGSFAVLALSGAVLAGAVINPLLLPYLPGRAFSIKGFFTGIIVALTLLYLRGLDLQAWPARVEAFAWLLIIPAVAAYLAMNFTGCSTYTSLSGVKKEMRLALPVQISMAICGILIWLISRLIT
>MAG_0271_Syntrophaceae_bacterium_UBA4778_Desulfobaccia_Desulfobacterota
MKIEPKNRFPIDADKKNICGRLSFANPKSALIPDLYQEFVIGSIETEVGRIPMVSAELQFRDRTGSMKARWGIGRMHYLIEPGLYALGMPESHSPVLVTANYKMSFDFLRASLQGRNVWVLVLDTKGVNVWCAAGKGTFGTEELVSRIESSGVKRIVTHRELILPQLGAPGVSAHQVRRLTGFQVHYGPILAGDIQKYLDSGMKASPDMRIKTFKLRERMVLIPIELIGALKYFLMAVPFLLLVSGIGGREEFVANILMCGPFALIAFTCAIFGGAVLHPVLLPWIPGRAFSLKGMVIGLPIAIGLLLIRGSELWSSWGGRLEAVAWAMILPAVTAFLAMNFTGCSTYTSLSGVRREMRWALPLEIGFFCLGMIFWIGSRLAS
>MAG_0272_Deltaproteobacteria_bacterium_UBA5329_Uncultured_Deltaproteobacteria
GINVWCAAGKGTFGTDELVDRIQSSRLTDIVNHRKLILPQLAGPGVAGHEVKKRSGFQVIYGPVKAEDIPEFLEKCLYAEERMRTKEFGFPERLALVPMEVVPAVKAGLFAAAALLVLCFLFAGFSISEALGYFAIPAEAIVASILAGAVLAPLLLPWLPGRAFSVKGTVIGILAALFVISFGHASSLLEKTVLLVSIPAMSAYLAMNFTGSSTFASLSGVRKEMRFALPLEIAGASLGLLLWLIARSGR
>MAG_0273_Deltaproteobacteria_bacterium_UBA5205_Uncultured_Deltaproteobacteria
MSNENKKGPCCGEQTPTVPGTQPCRGGPMTGGVEFPLYNPAQESGPPVFSPRPHWVKGFVETAAGRIPLVDTSLVFRDISGGWKARWGINRMDYKIPPGLYGVGNPNDTSPVLVTANYKMSFDNLRKELPGLDAWIMVIDTNGINVWCAAGKGTFGTAEIVKRLGAVHLSRIVSHRTIILPQLGAPGVAAHDVRRLSGFRVVYGPVRARDIKEFLGSGMKASREMRIVEFGFLDRLFLTPIELVGIRKHLVILAAAAFIAHLTGLITISLSSLYPFIGAILIGTVVTPALLPWVPGRAFALKGWFLGLLWTLAVIYVRGGSFSYESVFNSLALLLVLPSISAFQTMYFTGASTYTSLSGVKKEIRFAMPAIVASASAGVASWLAGLFIYH
>MAG_0274_Desulfomicrobium_sp._UBA5193_Desulfovibrionia_Desulfobacterota
MDDLPGYRIEPYVDTFLPTAAGRIPRVRTSATAWDRLGTCRARLGLDRNNYTVNPGLYAIGQPGPEAPVVVTANYKLTFDTVRFALAGRDLWLLVADTRGINIWCAGGKGTFSAAGISEQVRKTGLDRIVSHRRLILPQLGANGVRVRDLRKACGFEAVFGPVRAEDLPRYLDRGEDEAMRAVTFSLKERAAVIPVELVLGWKIILASFLVAAVLSLIGLDFSVQAIRQRWILAASATGLGLAGGAILFPLLLPALRTRLFSLGGAGLGLALAVLLPAIFPEQSGVQLLGAGLWTVAMSSWLGLNFTGSTPYTSPSGVEKEMRKAIPLQAAGTLLAAILFVIGNFA
>MAG_0275_Desulfobulbaceae_bacterium_UBA5121_Desulfobulbia_Desulfobacterota
MVGALDTVLGPVARVSARLRWRDRLDACRLRLGIGRLSATVDPGLYALGVPDAGSPVLVSANYKLSFDHLRRALSGRHAWLLVLDTKGINVWCAAGKGTMGTGELAARLRASGLERLVSHRRVILPQLAGPGIAAQLLPRLTGFSACFGPVLAVDLPAYLEGGCRATPAMRRKRFPLAERLVLVPVEVVGAVRWSLPLLVVLALAAGGAGGAGYGANALAHGLAALLPYGAALAAGPVVTPLLLPWLPGRAFAVKGAVAGGLVAAAIFPLLPTAGLERTGGLLAVVALASYWGMRFTGASTYTSLSGVRKEMRWALPLQIVAGLVGLGCWLAGRLGG
>MAG_0276_Desulfobulbaceae_bacterium_UBA5123_Desulfobulbia_Desulfobacterota
GPPTRARSGLPRVAQPFVVGVLETQIGPVPVVSAQLSSADRWGGVKVRLDFGRMDYQVEPGLYALGVPGVRSPILVTANYKLSFDSLRRHLAGRDLWLLVLDTRGVNVWCAAGKGTFGTDELVARLRESGLARLVDHRQVILPQLAGPGVAAHRIPAATGFTVRYGPILAADVPAYLDGGCQATPAMRYRLFPWRERLLLSPLEVLLAVKGSLPLFLLLALLFALGPGDGYLRRALAHGLAGLPVYGAGVLGGAFLTPLFLPWLPGRAFALKGAAAGLLVAAGLLAVLPCRHWLQSGGAVALVAVLSSYWGMKFTGASTYTSLSGVQREMRLAVPLQLAVGVVGLGCWLAAGLLSGG
>MAG_0277_Deltaproteobacteria_bacterium_UBA5799_Uncultured_Deltaproteobacteria
MRHAVKPGLYALGSPGAASDVFVTANYKMSFDILRSSLSGMDAWILVLDTRGINVWCAAGKGTFGTGELVKRVFTERLHERVSHRRLILPQLGAPGVSAHDVRKETGFRVVYGPVRASDIKEFVISGYKCGEGMRKVRSGVVDRLVLTPMELRPALKYLLIFSIAAFAASAVTVSGVSLNAALEYGLPLVLLGLVSVMAGALLTPMLLPYIPFRAFALKGWLAGLLSVLAAIVFIPLPENAAYRLMALVFFPLASSYLALQFTGSCTYTGISGVEKELRFSIPVYAAGLVVSVALFASFKLGLL
>MAG_0278_Syntrophaceae_bacterium_UBA5764_Desulfobaccia_Desulfobacterota
MKNLTLPVIQNNFNCCVPVQSKQTVYPSIHQPFVAGSLETTTGILPRVSSNLTWADRREAIKVRWGVGRMNYSLEPGLYALNNPDAASDVLVTANYKMSFDKLREALPGRNLWILVLDTKGINVWCAAGKGTFGTQELISKIENSRLKEIVSHRKIILPQLGAPGVAAHEVKKGTGFTVCYGPVKAGDLTAYLDNNFHVDDKMRTVAFPLKDRTVLIPIELVEVIRPFSLLTLIFFFLSGLGGPGGYWSNLTDFGFFAVAALGGAVLAGAVLNPALLPYLPGRAFSVKGFFIGAITAVALLYLRGMNFSTWPDRIEALSWIFIVPAIASYLAMNFTGASTYTSFSGVKKEMRFALPIQICAAVGGALLWLTSRVIS
>MAG_0279_Deltaproteobacteria_bacterium_UBA5756_Uncultured_Deltaproteobacteria
MSGENEKGRCCGEQTSTVPGTQPCCDVPMTGGVEFPLYNPAQGSGPVDAGPVLSPRPHWVKGFVETAAGRIPLVDTSLVFRDISGGWKARWGINRMDYKIPPGLYGVGNPNDTSPVLVTANYKMSFDNLRKELPGLDAWIMVIDTNGINVWCAAGKETFGTAEIVKRLSAVHLSRVVSHRTIILPQLGAPGVAAHDVRRLSGFRVVYGPVRARDIKEFLGSGMKATREMRIVEFGFLDRLFLTPIELVGIRKHLVILAAAAFVAHLAGLITISLSSLYPFIGAILIGTVVTPALLPWIPGRPFALKGWFLGLLWTIAVIYVKGGSFSHESILNGLALLLVLPSISAFQAMYFTGASTYTSLSGVKKEIRFAMPAIVASASAGVASWLAGLFIYH
>MAG_0280_Desulfobulbaceae_bacterium_UBA5750_Desulfobulbia_Desulfobacterota
MPLVDTALAWRDHLGTIGARSGFCRSNYRAIPGLYGVGQPGQDSPVLVTANYKLSFDALRRQLPGIDAWILVVDTRGINVWCAAGKKTFSTAEVAYQVKISRLAEIVRHRQLILPQLAAVGVAAGRLRKACGFDGVFGPIRAQDLPAYLHRGRQADETMRTVTFGAGERAVLIPVEICLLWKPFLAATVVLVLISGIGPDIYSLSAAGVRGIQAITASLLAVLAGAVLTPLLLPWIPGRQFWLKGALVGGLTAMAALLPTTWAADLPAATALVLWAASVASYLAMNFTGSTPYTSLSGVGLEMRRGLVFQLGGTTLALGLWIWSAFA
>MAG_0281_Geobacter_sp._UBA5735_Desulfuromonadia_Desulfobacterota
MAAEWRVADHIGAWKIRWGIGRMSYLVPAGLYAVGTPDSAAPVIVTANYKMSFDIIRRALAGRNLWLLVLETHGVNVWCAAGKGTFGTEELVHRIETTGLLQVVSHRRLLLPILGATGIAAHEVERLTGCAVSYATIRAHDLPEYLDNGMVTTPRMRELSFTFRERMALVPVEFVLAMKQLAVAGLLFLALGALAYGVPGGALALVAFLGAALSGIVVAPLLLPWLPGRSFSLKGFLAGFAWVAVFFILSGVRTPGSLETAAAFLALPAVSAYFALNFTGCTPFTSRSGVKKEMRRAIPLMVGAVLLGICLFCAGWVFRLTGEAL
>MAG_0282_Syntrophaceae_bacterium_UBA5726_Desulfobaccia_Desulfobacterota
MMKDSEKPGKSDVSEQRKPVMIFPMIQPGVTAGRMGREVPLNPPAITQSFVVDTLSTAVGMVPVVDSRLTRQDHVGSLKARFGIGRMNYRIDPGLYALGRPDESAPVLVSANYKLSFDCLREALPGRTAWILVLDTNGINVWCAAGKGAFGTEEVVRRLRSSGLEKLVRHRRLILPQLGASGVAAHEVRKQTGFAVSYGPVEARDLPAYLDAGMKATEAMRRKNFPFRDRLVLIPMECLPALKPLFLLTLFFLIAGGIVQGPRWTVEPTLNSGIFMTFALLGAFFAGTIFTPAFLPWLPGRAFSAKGLCPAWIVVLILLESRLTFPLSLPRVLESFSVLFLVPAAASYWAMKFTGSTPITSLSGVRKEMRRALPLQIAGALIGLACWAAAKLLRVL
>MAG_0283_Smithella_sp._UBA5724_Syntrophia_Desulfobacterota
MSDIKFPVIQEKTSCTCSSAATESETTIPDLKQSFVSGFVDTPVGRLPQVSSELVWPDRWGSIKARWGVGRMEYKVGPGLYALGLPDDKSLVFVSANYKMSFDLLRQALAGRSGWILVLDTQGINVWCAAGKGTFGTEELIKRIESSSLKKIISHRKLILPQLGAPGVAAHKVKQISGFSVQYGPVRAEDLPAYLDAGFKATAEMRTKTFTFKERAVLIPIELVEAMKAFLIIAAVFFIISGISGPLGFCTNATNYGLFAVSALLCAVIGGAVLNPLLLPYLPGRAFSIKGFSIGIVIALMLLCLRDINLSLWPGKVEAMAWLLIIPAMAGYLAMNFTGCSTYTSLSGVKREMRWALPLEIACGAAGIVMWISALLIS
>MAG_0284_Desulfobacteraceae_bacterium_UBA5681_Desulfobacteria_Desulfobacterota
MSLPGLKQPFVSGAVRTSIGRLPQVKPSLHWPDHWGAIKARWGIGRMNYMLDPGLYALGNPDPESSVLVTGNYKMSFDQLREAMGDRHVWILVLDTKGINVWCAAGKGTFGTEELVQRIESSGLASVVSHRKLILPQLAGPGVAAHKVKKLSGFRVIYGPIKAVDLPNFMDAGLKATPKMRRKTFPTRERVVLIPVELVSALKWALLALPVFFLIGGLGGTGGFWSNASNDGLFAVLSLLAALTTGAVLTPLLLPWLPGRTFSLKGFSLGLIAAIVLVVVRTGTEGLWQNRVEILSWFFLIPAIAAYLAMNFTGSSTYTSLSGVKKEMKWALPMQISTSGIGLFLWLGSRFIT
>MAG_0285_Smithella_sp._UBA6208_Syntrophia_Desulfobacterota
MSDIKFPVIQEKTSCTCSSTAAEAETTIADLKQSFVSGFVDTPAGRLPQVSSELVWPDRWGSIKARWAVGRMDYKVDPGLYALGLPDDKSLVFVSANYKMSFDLLRQALAGRSGWILVLDTQGINVWCASGKGTFGTEELIKRIESSGLKKIVSHRKLILPQLGAPGVAAHIVKKISGFDVQYGPIRAEDLPAYLDAGFKATAEMRTKTFTFKERAVLIPIELVEAMKAFLIIAAVFFIISGISGPLGFWTNATNYGLFAVSALFCAVIGGAVLNPLLLPYLPGRAFSIKGFSIGIVIALMLLYLRDINLSLWPGKVEAMAWLLIIPAMAGYLAMNFTGCSTYTSLSGVKREMRWALPLEIACGAAGIVMWISALLIS
>MAG_0286_Geobacter_sp._UBA6151_Desulfuromonadia_Desulfobacterota
CPVQCPLPVATGGGTDKNSPYICSRCCMIIAMNIRTIKKIEPCCPPSSSSCCAPPAAPREKTPSCCAAVAPTPVDTAPCCGPATTVRGGEIDEQVPGFLGWLETPAGRVPGIATDLTFHDRLGACKARWAIGRMTYIVPPGLYAVGSPTTESSVVVTANYKMSYDIIRSVLVGRNVWLLVLETFGVNVWCAAGKGTFGTEELVERIEASGLARAVTHRNLILPILGAPGVAAHEVKQRTGFHVRYATIRANDLPDYLDNGMVTTPAMGRLTFTWYERLVLVPVELVMAMKSTTLIAAVLFTTGLLVDGYRTGLTLALAWSGAMLTGVVAGPLLLPWLPGKSFALKGAIAGLGWSLICWLMADGKSWGAPETLALFLAASAVSAFHTLNFTGCTTYTSPSGVRKEMRLALPVMAVALLLSGLLLLTGLFT
>MAG_0287_Desulfobacteraceae_bacterium_UBA5616_Desulfobacteria_Desulfobacterota
MKPFDSGCCGGSVEQGKISGSLLIQPSMEEFKKTEAPIDPLKDHDKPGYRLCSFVRGFLKTDVGLIPRVKTDLDKSDLLSTVMIRAGIKRHDYRISPGLYAVGTPDKYSEVLVTANFKLTFDHLRRELNGLSAWILVLDTNGVNVWCAAGKKTFSTHELVNRIKTVSLSELVTHGRVIVPQLGATGVSAVEVKKRSGFEVVFGPVRAKDIPLFLRNNRKADERMRTVTFSFFERLILTPVELKLIVKPVLITAIVLFVISGIGPGLFSISQAGSRGLAAVFFLFAGILSGAVITPTFLPFIPFREFAAKGIISGGIFAAVASIFFSPPMAGTTALMGLSLLTVTSSSILAMQFTGATPFTSPSGVEKEMRRFIPAQAVGLLSATGLWIYSAF
>MAG_0288_Desulfobulbaceae_bacterium_UBA5611_Desulfobulbia_Desulfobacterota
MRRDNYLITPGLYCVGRPTGDSSILVTANYKLTFDLLRQELEGLDMWILVVDTRGINVWCAAGKGTFSTAEIAYQVQRARLMAVVEHRELILPQCSAPGVSALQLNKACGFTGIFGPIRARDIRSFLASGRKADEAMRSITFTLKERAVLIPVELFLLMKPLILILTVLLLLSGIGPDIWSLDRALPRGGMAALVIMLGVLVGVVLVPLLLPCIPGRQFWLKGLLLGTPVGIFAVLRFWPLVGWTAVIGMALWAMSVSSYLAMNFTGSTPYTSLSGVELEIRKGLAIQLIAAMLGLCCWLAGPFLL
>MAG_0289_Desulfovibrio_sp._UBA6079_Desulfovibrionia_Desulfobacterota
MERAGYVIEPFVRDFLATPAGSVPRVATGLTARDRLGTALVRSGFRREGYVVAPGLYAVGLPGVQSPVLVTANYKLSFDALRAELAGVDAWMLVVDTRGVNVWCAAGKGLFSAEEIARQVKRARLNQVVGHRRLVLPQLCAPGVAAWKLRKLCGFSAEFGPVRAADVADYLRSGEAMPAMREASFDFMERLVLVPVELTLLWRPALAMLVAVLALSGLGPGVFSFSAMLARAPGMLAALAAGVIAGCVAMPLLLPRLPGTMFAVKGLWPGLALGLAVLAIWGPGAGIPGSLAMLLACLAVASYGAMNFTGSTPYTSPSGVEKEMRRVLPLQAGAGLASVILWIVAGFSGGAS
>MAG_0290_Syntrophaceae_bacterium_UBA5828_Desulfobaccia_Desulfobacterota
MAEKKYSLELPVLSGGHAPPDASGAIVLASPDQPFVTGKQQTPVGTVPRISAALTGRDRLGTLKARLGVNRSNYRVEPGLYALGRPDETSPVLASANYKMSFDCLRGSLSFRDAWILVLDTKGINVWCAAGKGTFGTNELVYRIAASGLKKVVAHRRIILPQLAAPGVAAHTVKLLSGFRVHYGPVRAADLPAYLDAGLSAGREMRKVSFGLWDRAVLIPVELAGAAKYFFLASLAALLLAVLLGPAGLAANLFHDGLFAVAALGSGLLAGAVLHPLALPWLPGRAFSQKGATAGLIVVLGLLYARGVDLSLLPGKLEALAWLLIVPAVAAFLAMNFTGCSTYTSPAGVKKEMRLALPLEISAAALGSVLWIAALFTA
>MAG_0291_Syntrophaceae_bacterium_UBA6087_Desulfobaccia_Desulfobacterota
MTEQDSTGKKVNMQGVFPMAPVSSCSPESPHPEMMPARLDQPFAEGFMESPSGRIPRVSPSLRTEDRIGTIKARIGVGRMVYTVDPGLYALGEPDRNSPVLVTANYKMSFDSLRGALLGRSAWILVLDTKGINVWCAAGKGTFGTEELVLRIAAVGLKNIVEHKDIILPQLGAPGVAAHLVKKLSGFRVHYGPIRAHDLPAYLDAGMKATRQMRTKTFSLKERAVLIPIELVGTLRTAAIIIPIMFLVSGFLGSKDFVPNLLKDGVFTAAAVLSAVFAGAVLTPLLLPYLPGRAFSVKGFSAGFFTALLLLFLRGIDMGSLHGVLGGSAWVLMMSAVSAYLAMNFTGASTYTSLSGVKKEMRWALPVQIGAGISGICLWLLSGFFA
>MAG_0292_Desulfobulbaceae_bacterium_UBA6913_Desulfobulbia_Desulfobacterota
MVGALDTVLGPVARVSARLRWRDRLDACRLRLGIGRLSATVDPGLYALGVPDAGSPVLVSANYKLSFDHLRRALSGRHAWLLVLDTKGINVWCAAGKGTMGTGELAARLRASGLERLVSHRRVILPQLAGPGIAAQLLPRLTGFSACFGPVLAVDLPAYLEGGCRATPAMRRKRFPLAERLVLVPVEVVGAVRWSLPLLVVLALAAGGAGGAGYGANALAHGLAALLPYGAALAAGPVVTPLLLPWLPGRAFAVKGAVAGGLVAAAIFPLLPTAGLERTGGLLAVVALASYWGMRFTGASTYTSLSGVRKEMRWALPLQIVAGLVGLGCWLAGRLGG
>MAG_0293_Smithella_sp._UBA6798_Syntrophia_Desulfobacterota
MSDIKFPVIQEKTSCTCSSTAAEAETTIADLKQSFVSGFVDTPAGRLPQVSSELVWPDRWGSIKARWAVGRMDYKVDPGLYALGLPDDKSLVFVSANYKMSFDLLRQALAGRSGWILVLDTQGINVWCASGKGTFGTEELIKRIESSGLKKIVSHRKLILPQLGAPGVAAHIVKKISGFDVQYGPIRAEDLPAYLDAGFKATAEMRTKTFTFKERAVLIPIELVEAMKAFLIIAAVFFIISGISGPLGFWTNATNYGLFAVSALFCAVIGGAVLNPLLLPYLPGRAFSIKGFSIGIVIALMLLYLRDINLSLWPGKVEAMAWLLIIPAMAGYLAMNFTGCSTYTSLSGVKREMRWALPLEIACGAAGIVMWISALLIS
>MAG_0294_Desulfovibrionaceae_bacterium_UBA6814_Desulfovibrionia_Desulfobacterota
MPRVRTKPDLQDRLGALMVRVGIRRMAHLVVPGLYCVGQPDPASPVLVTANYKLSFDALRFALHGASAWILVLDTRGVNVWCAAGKGTLSTAEVVRRVQSSRLAEVVSGRELVLPQLAATGVAGFKVRRATGFSVAWGPVRAADLPAFLAADRQADEPMRRVTFTLAERLVLAPVELALALKPLAAALAVAFLLGGVGPGVFSLGAAAARGTWLGLALLGGVLLGCVGLPALLPWLPGRLFSLKAGLLGLAGGALLALLAPAGGLERLGLVLVATAVASWLGMNFTGCTPYTSPSGVEWEMRRAMPAQALALLAGVAAFVVGAF
>MAG_0295_Desulfovibrio_sp._UBA7315_Desulfovibrionia_Desulfobacterota
MGTLSVRFGQSRYDYKVTPGLYCVGTPTSQSPVIVTGNYKLTFDVVRRGLDGADAWVLVTDTRGINIWCAAGKGLFSTQEVVRSVRDSRLAEVVQHRDMILPQLGSTGVAAHTVKKECGFRVHYGPVRADDLPAYIENNLVADETMRSVTFTLKERAELIPVEFHEFGRALLAIIAIGFVLSGIGPDFFSLSAAWSRGAIFALSTLAGTIAGVVALPLLLPYLPLPAFSAKGALTGGLMALPLMAYASNTVGAAELAAILLWTVASSSYLGMNFTGSTPFTSPTGVEKEMRRALPWQAGATVVGLLIWIAAPFFN
>MAG_0296_Syntrophaceae_bacterium_UBA7520_Desulfobaccia_Desulfobacterota
MKNLTLPVIQNNFNCCVPVQSAQPAYPSIRQPFVTGSLETTTGILPRVSSSLTWADRRGAMKARWGVGRMNYSLEPGLYALNNPDANSPVLVTANYKMSFDKLRQALPGRNLWILVLDTKGINVWCAAGKGTFGTQELISKIENSRLKEMVTHRKIILPQLGAPGVAAHAIKKRTGFTVYYGPIRARDVAAYLDSGYKADAKMRTMTFPLKDRAVLIPIELVEVIKPFSLLALTFLVLGGLGGPGNYWANLTNFGHFAVVALAAAVLAGAVLSPLLLPYLPGRAFSIKGFSIGIITAIFLLYLRGVNFSAWPDRIEALAWLFIIPAIASFLTMNFTGASTYTSISGVKKEMRFALPIQICAAIGGTLLWLTSRVIS
>MAG_0297_Syntrophaceae_bacterium_UBA7544_Desulfobaccia_Desulfobacterota
MNKIENSSGSGDMITLPVIMTESTCCVPAQTVPDALTRLNQAFVTGSISTTAGKLPRVSSALSWQDHWGSIKARWGVGRMDYAIDPGLYALGNPDNNSSVLVTANYKMSFDRLREALPGRDAWILVLDTKGINVWCAAGKGTFGTDELIKKIESSRLNDIVSHRKLIIPQLGAPGVAAHKVKQVSGFKVYYGPIRAKDVAAYLDAGLKAGSEMRIMTFPLNERIVLIPIELIETIKPFLIIAPILFLLGGIGGPAGFWANAFNYGLFAVVAFLAAILGGVVINPLLLPHLPGRAFSIKGFSIGIVIALILLYLRNINLQAWPGRIEALAWLLIIPAISAYLAMNFTGTSTYTSLSGVKKEMRWALPLQISAGICGLFIWITSLLIA
>MAG_0298_Geobacter_sp._UBA7696_Desulfuromonadia_Desulfobacterota
MPVISTQLAMRDTLGAWQARWGIGRMSYLVPPGLYAIGAPGPGTPVVVTANYKMSYDSVRRELAGRDIWLLVLETHGINVWCAAGKGTFGTDEIVKRVGLTSLSRIVNHRTLLLPMLGAPGVAAHLVRQRTGFKVRYATIRAADLPAYLDNGMIATSAMRQLTFTTVERLVLTPIELVAACKWGLPVMALIVLAAGFSDGAFSPERAVPAAIAWGATIATGAVGAPLLLPWLPGRSFAVKGASLGLLLAALLVWSGRGMVSLHEVAALFFITPAVCSFLALTFTGSTPFTSRSGVKKEMRVALPVMTAALVAGLTSWLFGSFLLS
>MAG_0299_Desulfobacter_sp._ARS36_Desulfobacteria_Desulfobacterota
SLPGLKQPFVSGAVRTSIGRLPQVKPSLHWPDHWGAIKARWGIGRMNYMLDPGLYALGNPDPESSVLVTGNYKMSFDQLREAMGDRHVWILVLDTKGINVWCAAGKGTFGTEELVQRIESSGLASVVSHRKLILPQLAGPGVAAHKVKKLSGFRVIYGPIKAVDLPNFMDAGLKATPKMRRKTFPTRERVVLIPVELVSALKWALLALPVFFLIGGLGGTGGFWSNASNDGLFAVLSLLAALTTGAVLTPLLLPWLPGRTFSLKGFSLGLIAAIVLVVVRTGTEGLWQNRVEILSWFFLIPAIAAYLAMNFTGSSTYTSLSGVKKEMKWALPMQISTSGIGLFLWLGSRFIT
>MAG_0300_Desulfovibrio_sp._SP109_91617_Desulfovibrionia_Desulfobacterota
MGTLSVRFGQSRYDYKVTPGLYCVGTPTSQSPVIVTGNYKLTFDVVRRGLDGADAWVLVTDTRGINIWCAAGKGLFSTQEVVRSVRDSRLAEVVQHRDMILPQLGSTGVAAHTVKKECGFRVHYGPVRADDLPAYIENNLVADETMRSVTFTLKERAELIPVEFHEFGRALLAIIAIGFVLSGIGPDFFSLSAAWSRGAIFALSTLAGTIAGVVALPLLLPYLPLPAFSAKGALTGGLMALPLMAYASNTVGAAELAAILLWTVASSSYLGMNFTGSTPFTSPTGVEKEMRRALPWQAGATVVGLLIWIAAPFFN
>MAG_0301_Deltaproteobacteria_bacterium_NP36_Uncultured_Deltaproteobacteria
VSSVRDALQMAFRLVPWPTETGVRAIGNPDEWSPVLVTGNYDLSVRRVVAALEGLDAWLVVAALEGLDAWLVVAPSSGINVWCAASGGHFGTSQVVTALKTSGIAERVRHRRAILPQLAATGVRARDVMRRCGWRTRFGPVRAEDLPAYLDADGKKTDAMRCVSFDARERLEMAVMSGVPAALLAAGLAALVHPPFALPLAGLALIAAIACYGVYDRLPQPRRALFTAGLAASALAITAFSGGGTAALLTAASAAVLLGAGLTFDYSGSTPIEGGSHFEERAWHVVLDKERCESLYTCWEVCPEACFEKPTGEDRRIELAREDRCVRCGACIVQCALDALAFQNDAGDRVPPATIRRYKLNLLGQRKIERTSPGAPA
>MAG_0302_Desulfotalea_sp._NORP6_Desulfobulbia_Desulfobacterota
GPKTDPRSGGYEKAGYDILFFVEDFVPTDAGPVPRVATSLQRRDHLGTIGARSGFLRNNYKVPPGLYCTGNPKKNSPVLVTANYKLSFDALRKELAVENCWLLVVDTRGINVWCAGGKGTFSAEEIAYQVQRADLAKIVNHRRLILPQLCANGVAIHKLKALCGFRGNFGPINAAAIPEYLKTGIANEQMRSVTFDLKERMVLIPLEVCMLWKQSIILCLFFFVLSGISRELFSLDLALQRGLIITTVTMLGIFSGAILTPLLLPWIPAKQFWLKGLITGVVVAGLYSTLTPPGLQPIDSIALALWLLSCSSYLAMNFTGSTVFTSLSGVEKEMRKGLIFQIVSALTALTLWLISAFL
>MAG_0303_Deltaproteobacteria_bacterium_YD0425bin51_Uncultured_Deltaproteobacteria
MSNITIKTTDSTITMANLWDHFLARWGYKRNEHSIDPGIYAIGNPNPDSPVFVTANYTLSFDSLRSSIKGINAYILVLDTNGVNVWCAAGKETFGTNELVHRIEVTGLSNIVKHKSLILPQLGAPGVSAHQVKERTGFKVEYGPVRASDLPEYLKNHKSTKEMRTIYFPLLDRIVLIPVELVQGMFPAIILAIISLLIGGFMGLWSSIVAVLTGMVLFPILLPWIPTKYFSTKGFILGGIAALPFAISAFTHYQTTALWFQICASFIYLLVMPPITAFLALNFTGATTFTSRTAVKNEIFYYVPVMAIMFGTSILLIITLSAIKIFGGSL
>MAG_0304_Syntrophobacteraceae_bacterium_CG07_land_8_20_14_0_80_61_8_Syntrophobacteria_Desulfobacterota
MQLSQPTPAPCCAEGNRTAAAGLILQPGINGRLQFPLAPDQPCRGADAAPAPAGPEQKPGYELCSFVAGFLDTAAGPIPRIKTGLDRSDHLGTVLARVGVNRARYRIAPGLYAVGKPDPEAPVLVTANYKLTFDALRRELGGMNAWLLVLDTRGVNVWCSAGKGILNAAEIVRRIRSSRLDQVVRRREIIVPQLAANGVCAREVKKASGFRVIWGPIRARDLKAFIQAGHRADPAMRRVTFDLRERLVLIPVEIYLLKKPTLWVLAALFVLSGLGSSIFSFSAAMERGWMAALACALGVCSGAVAVPALLPWIPGRAFAVKGALAGIPAALLVSLICWSRIGLGGHLALWLWTLTVSSVLAMNFTGATPFTSPSGVEKEMRRAIPLQIGAAVLAAVCWIGSNLTG
>MAG_0305_Deltaproteobacteria_bacterium_CG06_land_8_20_14_3_00_44_19_Uncultured_Deltaproteobacteria
MGKGKNDQSRLQGQNLQTSDCCSKPSPLISIESICRPPEEKIQVSLPSLDQPFVIGSIQTPVGMVPQVSSSLIWKDHLGTFRARWGVGRMRYTIEPGLYALGQPDKDVPVLVTANYKMSFDCLREAMPCRDVWILVLDTKGINVWCAAGKGAFGTKELVEHIESSGITKVVTHRQLILPQLAGPGVAAHQVKRFSGFKVIYGPIRATDLTAFLDAGLNATPEMRCKTFTMWERVVLIPMELVGAFKPSLIIMPILFLLGGFGGQEGFWANAFNYGLFAVLAFLSAVFAGAVLAPLLLPWLPGRAFSMKGLALGLIVGLILTAFRGGYLTDLSSRFEILAWMGLVPAVTAYLAMNFTGASTYTSLSGVKKEMRWALPLEIGIGVIGLGLWIGSRFIA
>MAG_0306_Syntrophobacterales_bacterium_CG03_land_8_20_14_0_80_58_14_Syntrophobacteria_Desulfobacterota
MDYSIDPGLYALGNPDRESPVLVSANYKMSFDALRSALPGRDLWIMALDTKGINVWCAAGKGTFGTEELAGRIESSGLKEVVSHRSLILPQLGAPGVAAHTVKKLSGFGVRYGPIMAADLPAYIDAGFKAASKMRLKTFPLRERAVLIPVELVETIKPTLIIAPVLFLLGGIGGPAGFWANVLHEGSFAVLAFLSAIVGGAVIHPLLLPYLPGRAFSAKGLALGAVVEVMMLSLQGYDLSMWAGRLGILAWLLIIPAVTAYLAMNFTGASTYTSPSGVNKEMRWALPTEIGMGLSGLIIWVASRLIA
>MAG_0307_Deltaproteobacteria_bacterium_CG03_land_8_20_14_0_80_45_14_Uncultured_Deltaproteobacteria
MSLPSLKQPFVIGSIQTPVGPVPQVSSSLVWADRLGRYRARWGIGRMHYTVEPGLYALGKPDEESPVLVTANYKMSFDKLREALPGRDMWILVLDTKGINVWCASGKGTFGTMELVGRIKSSALSQIVSHRELILPQLSGPGVAAHHVKKLSGFKVIYGPIRATDLPTFLEGGLKATPEMRLKTFTTLERIELIPMELVGALKVGIIVIPILFFLSYVGKSGEGWTNALNHGYFSALSLLTAILAGAVLAPLLLPWLPGRAFFIKGLSLGFLFTAILMAFFWNDWITGIGRLEILAWFFLIPAVSAYLAMNFTGASTYTSLSGVRKEMRWALPLEIVGGIVGLILWFGSNYIA
>MAG_0308_Deltaproteobacteria_bacterium_CG17_big_fil_post_rev_8_21_14_2_50_51_6_Uncultured_Deltaproteobacteria
MMENVFQMAPVAXXXXXDKEIALEFPKMDQPFITGKVSTTLGYIPQVASELTSGDRMGTLKARWAIGRMRFTVDPGLYALGIPDAESPVFATANYKMSFDCLRSALRKMSAWILVLDTKGINVWCAAGKGTFGTEELIYRIASSGLDRIVSHRRIILPQLGAPGVAAYMLKKLSGFSAVFGPIKASDIPEFIENGLKATTEMRRKSFTTGERAALIPVELVQALRVGILIIAAFFVLGAFGKGDDYLSAALSVGVLAALGVLTAIFSGAVLTPLLLPWIPGRAFSLKGALVGLAGGALLLVLERHRAANLSDMLDVISWAILVVALSAYLAMNFTGASTYTSLSGVRREMRWAVPMQIAGGXXXLGLMVVSRLI
>MAG_0309_Deltaproteobacteria_bacterium_CG_4_8_14_3_um_filter_51_11_Uncultured_Deltaproteobacteria
MMENVFQMAPVASRLDKDKEIALEFPKMDQPFITGKVSTTLGYIPQVASELTSGDRMGTLKARWAIGRMRFTVDPGLYALGIPDAESPVFATANYKMSFDCLRSALRKMSAWILVLDTKGINVWCAAGKGTFGTEELIYRIASSGLDRIVSHRRIILPQLGAPGVAAYMLKKLSGFSVVFGPIKASDIPEFIENGLKATTEMRRKSFTTGERAALIPVELVQALRVGILIIAAFFVLGAFGKGDDYLSAALSVGVLAALGVLTAIFSGAVLTPLLLPWIPGRAFSLKGALVGLAGGALLLVLERHRAANLSDMLDVISWAILVVALSAYLAMNFTGASTYTSLSGVRREMRWAVPMQIAGGIMGLGLMVVSRLI
>MAG_0310_Deltaproteobacteria_bacterium_CG_4_8_14_3_um_filter_45_9_Uncultured_Deltaproteobacteria
MSLPSLKQPFVIGSIQTPVGPVPQVSSSLVWADRLGRYRARWGIGRMHYTVEPGLYALGKPDEESPVLVTANYKMSFDKLREALPGRDMWILVLDTKGINVWCASGKGTFGTMELVGRIKSSALSQIVSHRELILPQLSGPGVAAHHVKKLSGFKVIYGPIRATDLPTFLEGGLKATPEMRLKTFTTLERIELIPMELVGALKVGIIVIPILFFLSYVGKSGEGWTNALNHGYFSALSLLTAILAGAVLAPLLLPWLPGRAFFIKGLSLGFLFTAILMAFFWNDWITGIGRLEILAWFFLIPAVSAYLAMNFTGASTYTSLSGVRKEMRWALPLEIVGGIVGLILWFGSNYIA
>MAG_0311_Deltaproteobacteria_bacterium_CG_4_10_14_3_um_filter_51_14_Uncultured_Deltaproteobacteria
MMENVFQMAPVASRLDKDKEIALEFPKMDQPFITGKVSTTLGYIPQVASELTSGDRMGTLKARWAIGRMRFTVDPGLYALGIPDAESPVFATANYKMSFDCLRSALRKMSAWILVLDTKGINVWCAAGKGTFGTEELIYRIASSGLDRIVSHRRIILPQLGAPGVAAYMLKKLSGFSVVFGPIKASDIPEFIENGLKATTEMRRKSFTTGERAALIPVELVQALRVGILIIAAFFVLGAFGKGDDYLSAALSVGVLAALGVLTAIFSGAVLTPLLLPWIPGRAFSLKGALVGLAGGALLLVLERHRAANLSDMLDVISWAILVVALSAYLAMNFTGASTYTSLSGVRREMRWAVPMQIAGGIMGLGLMVVSRLI
>MAG_0312_Deltaproteobacteria_bacterium_CG_4_9_14_3_um_filter_44_9_Uncultured_Deltaproteobacteria
MGKGKNDQSRLQGQNLQTSDCCSKPSPLISIESICRPPEEKIQVSLPSLDQPFVIGSIQTPVGMVPQVSSSLIWKDHLGTFRARWGVGRMRYTIEPGLYALGQPDKDVPVLVTANYKMSFDCLREAMPCRDVWILVLDTKGINVWCAAGKGAFGTXXXXXXXXSSGITKVVTHRQLILPQLAGPGVAAHQVKRFSGFKVIYGPIRATDLTAFLDAGLNATPEMRCKTFTMWERVVLIPMELVGAFKPSLIIMPILFLLGGFGGQEGFWANAFNYGLFAVLAFLSAVFAGAVLAPLLLPWLPGRAFSMKGLALGLIVGLILTAFRGGYLTDLSSRFEILAWMGLVPAVTAYLAMNFTGASTYTSLSGVKKEMRWALPLEIGIGVIGLGLWIGSRFIA
>MAG_0313_Deltaproteobacteria_bacterium_CG_4_9_14_3_um_filter_65_9_Uncultured_Deltaproteobacteria
MSGKECSTNGKFPSSPGTDRVCCAPPSGKTVPCCGGVSRSETDIRYEDTFVDGQVETPAGPVPRVHSRIGRYDVLGRWRVRWGIGRDRYRVAPGLYALGAPDGNAPVLVTANYKVTFDFVRRDAAGLDAWILVLDTRGVNVWCAAGEGTFGTEEVTRRVRETRLSEIVSHRRLILPQLGAPGVAAHEVRQGCGFSVVYGPVRVRDIRFFLEAGMKATPAMRRVVFPTMDRLVLTPIEITGSLRPAGWAAVVLFLLAGVGPGIFSLGAAWERGVAAVGALAAGIVAGAVVTPVLLPWLPGRAFSVKGGLAGGVLAASAVMWERGALKSPSAVALLFAMTAVSSFVAMNFTGATPFTSPSGVEKEMRRALPVQAGLTLLAGLLWIGGAFFH
>MAG_0314_Deltaproteobacteria_bacterium_CG11_big_fil_rev_8_21_14_0_20_49_13_Uncultured_Deltaproteobacteria
MTDATVTTIGTKLSLRDHLGAFRMRIGAGRERYRVVPGLYNVGTPDRTSPVFVSANYKMSFDSLRKELSNMNAWILVLNTRGVNVWCAAGKKTFSTDEIVRMVKGSELEKFVSHRELILPQLSAPGVSAHDVMKKSGFKVSFGPVRAGDIKRFMDNGKKADDKMRGVTFSLWERLILTPREITSRVTVSFYIVSAIFAISSLSSDFFSLQGTLIRGLFGTTAYLIGLFSGAVVTPMLLPWIPVRYFSLKGAATGLVLGFLFCLFCHEQLGSGAIAAVLLFTASVSSYTALTFTGSTPFTSPTGVEKEMRYAIPLQVIAVVLSCGLWMGNNFFGGAI
>MAG_0315_Deltaproteobacteria_bacterium_HGW-Deltaproteobacteria-6_Uncultured_Deltaproteobacteria
MEEKKQYGGPKDKLIFPIISEQKPGCGCGADTSTDTVSTPPGMDQAFVTGSIATPAGAIPKVGSVLTSRDRWGTIKARWGVGRMDYAIDPGLYALGQPDSKSPVLVTANYKMSFDYLRQAIPDRNAWILVLDTKGINVWCAAGKGTFGTEELVRRIELSGLAKVVGHRIIILPQLGAPGVAAHQVKQLSGFKVNYGPVRAVDLPAYLDGGMQKTNRMREITFPLKERAVLIPIELLSAFRPFLMLSLGLLALAGLLGPDNFLMNLVHIGLFAVAALFLAVMGGAVINPLLLPWLPGRAFSVKGLFIGLVIASGLIFLSGADLQSPAGGLAALSWLLIIPAVAAYLAMNFTGCSTYTSLSGVKKEMRFALPLEITAGVLGLAVWITSLVIA
>MAG_0316_Deltaproteobacteria_bacterium_HGW-Deltaproteobacteria-21_Uncultured_Deltaproteobacteria
MSLPSLDQPFLTGFVPTPVGKVPRVYSELSVADRIGGFEARWSIGRMHYTVEPGLYALGNPGKDGPIFVTANYKMSFDSLRNSLPGRSGWILVLDTKGINVWCAAGKGSFGTAELVRRIEMSGLKDIVTRRELILPQLAAPGVAAHLAKKLSGFKIVYGPIRAKDLPAFLDARMSATPEMRIKTFPFWERLVLIPVELVSALKAAAVLLPLLFVLSGLLGRGEFLSSGLEHSKTFVPAVLLAILGGAVLTPMLLPRLPGRAFSIKGLLPGLLCAAFLLILRLPDTAGSMGTGVGTAAWMLLTVVLSTYLSMNFTGASTYTSLSGVRKEMRQAVPLQVAGGVIGIGLWIYSLLAF
>MAG_0317_Deltaproteobacteria_bacterium_HGW-Deltaproteobacteria-2_Uncultured_Deltaproteobacteria
MEKDIFVLPVIQEKTSCRCSAAAAESENTIPDLNQSFVSGFVDTPAGRLPQVSSTLVWNDRWGSIKARWGVGRMEYKIDPGLYALGMPDDKSLVFVSANYKMSFDLLRQALAGRSGWILVLDTQGINVWCAAGKGTFGTEELVRRIESSSLKNIVSHRKLILPQLGAPGVAAHRVKKISGFNVQYGPIRAEDLPAYLDAGFKATIQMRMKTFSLKERTVLIPIELVEAMKAFLLIAAAFFIISGIGGPLGFLANAMNFGLFAVLALLCAVIGGAVLNPLLLPYLPGRAFSIKGFSIGIVIALMLLYLRDINLSLWPGKVEAMAWLLIIPAMAGYLAMNFTGCSTYTSLSGVKREMRWALPLEIACGAAGIVMWIGAIFIY
>MAG_0318_Deltaproteobacteria_bacterium_HGW-Deltaproteobacteria-15_Uncultured_Deltaproteobacteria
MSLPSLGQPFLTGFVPTPVGKVPRVYSELSVADRIGGFEARWSIGRMHYTVEPGLYALGNPGKDGPIFVTANYKMSFDSLRTSLAGRSGWILVLDTKGINVWCAAGKGTFGTAELVRRIEMSGLKDIVTRRELILPQLAAPGVAAHLAKKLSGFKIVYGPIRAKDLPAFLDARMSATPEMRIKTFPFWERLVLIPVELVSALKAAAVLLPLLFVLSGLLGRGEFLSSGLEHAKTFVPAVLLAILGGAVLTPMLLPRLPGRAFSIKGLLPGLLCAAFLLILRLPDTAGSMGTGIGTAAWMLLTVVLTTYLSMNFTGASTYTSLSGVRKEMRQAVPLQVAGGVIGIGLWIYSLLAF
>MAG_0319_Deltaproteobacteria_bacterium_HGW-Deltaproteobacteria-13_Uncultured_Deltaproteobacteria
MDKFEFPIIQEQSDCGCGVAVAASEKTVPDLDQSFVSGFVDTPAGRLPQVSSALVWQDRWGSIKARWGVGRMDYSVNPGIYALGTPDNSSPVFVSANYKMSFDRLRQALAERSGWILVLDTKGINVWCAAGKGTFGTDELVRRIESSSLKNIVSHRKLILPQLGAPGVAAHKVKQMSGFKVQYGPVRAEDLPAYLDGGFQTTAQMRIITFPLKERAVLIPIELVETIKPFLMIAPLLFLFAAIAGPSAFWTNAASFGLFAVWAFLCAIIGGAVLNPLLLPYLPGRAFSIKGFSIGMVIALIILYLRGINLSAWAGRMEALAWFLIIPAVSGYLAMNFTGASTYTSLSGVKKEMRWALPLEIACGAAGVLMWMGAILIY
>MAG_0320_Deltaproteobacteria_bacterium_HGW-Deltaproteobacteria-12_Uncultured_Deltaproteobacteria
MDQKTSCSSGSPIILPVISEEPGCCPAIRQVRNIVPRMDQPFITGSLPTVLGQIPQVSSELSRRDNWGTVRARWGVGRMDYMVDPGLYALKNPDQNSPVLVTANYKMSFDMLRSSLPGRNAWILVLDTKGINVWCAAGKGTFGTVELINRIEASGLKNIVRHRKLILPQLGAPGVAGHTVKKIAGFTVYYGPIRAKDLPEYLDSGWQTTPAMRIMTFPLADRAVLIPIELVYAVKPFLIIAPVLFVLSGIGGPAGFWANSVNYGVFAVLAFLSAIISGAVLNPLLLPYLPGRAFSTKGFTLGMIVALLLLYLRDINLQAWAGRIEALAWLMIIPAVSGYLAMNFTGASTYTSLSGVKKEMRWALPLEIALGTVGLLMWIGAIFIS
>MAG_0321_Deltaproteobacteria_bacterium_HGW-Deltaproteobacteria-1_Uncultured_Deltaproteobacteria
MEENKKSIDGGDKFVFPVIQEQPSCGCGGNAAPANASAIPGLDQSFIMGSIATPAGPLPRVSSQLTRKDHWGTIKTRLGAGRMNYAIDPGLYALGDPADQSPVLVTANYKLSFDYLRRELAGINAWILVLDTRGINVWCAAGKGTFGTKELIDRIETSGLKNVVSHRKIILPQLGAPGVAAHLIKQFTGFKVHYGPVRSEDLPAYLDAGLKATKEMRIVTFPLKERVVLIPIELIATAKPFILISIALIILAGLLGRSGFQTGVFNNGLFAVSALFLAILGGTVLIPLLLPYLFGRAFSVKGLFVGLVIAVGLIYLRGMDLQIWPGKMEALSWLLMIPAISAYLAMNFTGASTYTSLSGVKKEMRFALPLEIGGVILGLVTWITSLIIAWEL
>MAG_0322_Deltaproteobacteria_bacterium_HGW-Deltaproteobacteria-4_Uncultured_Deltaproteobacteria
MKIRSFKKIEKRPTPSCCAPSSSCCPPTAAPALAEKPPCCGPPATTRGGAITEQVPGFLRWLSTAHGRVPQITSELTLSDHLGACKARWGIGRMHYLVPPGLYAIGTPDAEAPVLVTANYKMSYDILRQTLRGRNVWLLVLETFGVNVWCAAGKGTFGTSELLTQISATNLAAIVSHRQLILPILGAPGVAAHEVKKQSGFTVRYGTIRAADLPAYLDNGLVTTMAMRELTFSLYERLVLLPVEIVHAAKSATIITLILFLLGFFSSGSVAASRMIFAYLGALYTGIVIGPLLLPWLPGRSFAVKGASVGLLWALLYYQLLGDDWSIPQTLAAFLALPAVSAFYTLNFTGCTTYTSPNGVKKDMRLAMPLMGLAILVGGILLAVGHWLPGKG
>MAG_0323_Deltaproteobacteria_bacterium_HGW-Deltaproteobacteria-3_Uncultured_Deltaproteobacteria
MAEQAFVTGKIETPVGTVPQVATGVSWRDRWGAFRVRLGFGRMRYTVEPGLYGVGAPRQDSPVLVTANYKLSFDHLRTALAGHDAWILVLDTSGINVWCAAGKGTFGTAPLSVQVAASRLAQLVGHRRLVVPQLGAPGIAAHAVKRQCGFSVVFGPVQARHLPEFLGRGMQATPAMRRKTFSLSERAVLVPVELVIACKWALPLAVVLSGISGLFGPAAFWENVREHGGWTMAGLGSGIVAGTVLTPLLLPVLPGRAFSLKGAVAGLMAGLAFLAVLLSRPGGAGNDFAVWAWLLLIPAIASFFGMEFTGASTYTSLSGVRKEMRIAVPLQVAATLCGMLLLFCARRLP
>MAG_0324_Deltaproteobacteria_bacterium_HGW-Deltaproteobacteria-18_Uncultured_Deltaproteobacteria
MDDLAGYRIEPYVEGFLPAAHARVPRLRTSPTARDRLGTCRARLGIDRNNYTVNPGLYAIGNPGPEAPVIVTANYKLTFDTVRFVLAGRNLWLLVADTRGINVWCAGGKGTFSAAGIADQVRKTGLERIVAHRRLILPQLGANGVRARDLRKACGFEAVFGPIRAQDLPRYLDTGIDEAMRAVTFSLRERAEVIPVELVLGWKLILTAILAAALLSLIGPQFSLQSILHRWALAATATGLGLAAGVILFPLLLPALRTRIFSLGGAGLGLALAVLLPAIFPQSSWAATAGAGLWTMSLASWLALNFTGSTPYTSPSGVEKEMRRAIPILAGSTVLAAILFVTGNFL
>MAG_0325_Desulfuromonas_sp._BM501_sc_1449_Desulfuromonadia_Desulfobacterota
APEPRELPGYRSWPFVTGWLETRSGPIPVVSTSLAWGDVLGRWMMRWGLGRSRYRVAPGLYAAGNPADTSPVLVSANYKLSFDALRRELSGLDAWILVLDTRGINVWCAAGKGTFGTDEIVRQVRNVEMDSLVAHRVLVVPQLGAPGVAAGEVAKKCGFTVAYGPVRAQDIRPFLAAGMRASGQMRRVSFTTAERLVLCPVELAGMLKPSLWVALTLLVLGGVSGEGYSLEAAADRGGSALLVYLAGLLAGTVVTPLLLPWVPGRAFAVKGALTGSLLATLFLALRWSELGGATALAVGLALPAVSSCVAMNFTGCTPFTSPSGVEKEMRRALPLQFLATLAAGIAWIAGGL
>MAG_0326_Desulfuromonas_sp._BM508_sc_255_Desulfuromonadia_Desulfobacterota
TMTTPESTEIENSKNAAPCCCPPAETVEQSDKTPADAPCCPPQETASCCAPQDSDKPGYTLSPFVTGWIDTPTGQTPQIATRLTRTDLYGRWAMRWGIGRDRYRITPGLYAIGTPDDKAPVLVSANYKLSFDCLRSSLQHTDAWILVIDTKGVNVWCAAGKGTFGTTEIVKRCQLTRLDNIVSHRTLIVPQLGAPGVAAHTVKKETGFHVVYGPVRAKDLPLFLANDMQATDEMRRVTFTPIERFILTPVELSMMGKTLLYAMILLFVLSGIGPDIFTFKAAWTRGLNAALPLIAGLISGSVLTPVLLPWLPGRMFAIKGALTGGATALLLAATLYSDAGLSLTLALTLTVGAISSYTAMNFTGSSTFTSPSGVEKEMRLTIPWQAGSLLLAIGLWISSAF
>MAG_0327_Desulfuromonas_sp._BM304_sc_825_Desulfuromonadia_Desulfobacterota
TINGFTEFCPMSEESKTDACCPPNGADDKVSEPCCPPKTKNQPDQPCCAPEEEAIQGSSCCPPATDDSNCCPPDPDAERRAWERPGYQLWPFVTGWVETSCGEVPQVSSTLSRTDRSGHWAMRWGFGRDRYRIAPGLYAVGSPDKDAPVIVTANYKMSFDLVRRDLTGRSAWILVLETFGINVWCAAGKGTFGTEELVRRIEATKLAERLNHRRLIVPQLGAVGIAAHEITKKSGFRVIYGPVRCSDLPYFLDHNFEATTQMRRVTFSTWERLILTPVELTGSRKIFGWSVLVLLLLGGIGSGGLFSFGTMLHRGGAALLALFVAVLAGAVITPTLLPWLPGRHFAIKGAVTGGLIALAGALFWGSQLGTGNTLALLLSIPAVSAYLAMNFTGSTTFTSPTGVEKEMRQTIPYQAGALVLAGICWITAAF
>MAG_0328_Desulfuromonas_sp._BM302_sc_866_Desulfuromonadia_Desulfobacterota
PPKAPPGAAPDNMREPSTDTSTCCPSPADRELPGYTLCSYVTAWIETEAGPVPQVSGRLTRRDLFGRWAMRWGFGRDRYRVTPGLYAIGNPSADSPVLVSANYKLSFDLLRRETATLDAWILVIDTKGINVWCAAGKGTFGTEEIIARVKATDLDKVVSHRQLIVPQLGAPGIAAHEVKKGCGFSVVYGPVRAEDLPAFLAAGNTATPQMRRVTFSTWERFILTPVEVTILWKKILWALLALFLLGGIGPDIFSLGAAWHRGLAAAAVGLSGVIAGAVITPVLLPWIPGRTFALKGAITGGAIGLLGLIVMAGKLGFGNSLAGLLTLPAVSSFIAMNFTGSSTFTSPTGVEKEMRQAIPMQLAALLVAAVAFIWAGF
>MAG_0329_Desulfobulbaceae_bacterium_BM506_sc_223_Desulfobulbia_Desulfobacterota
YLSPMKIILSPVDQQQGGSPLPLYRPGPAATPGASPDQPFVKGGRTAAPGAMPQVEARLGLSDRFGSWLARCNIGRFSHVVDAGLYALGEAGADSPVLVTANYKMSFDRLRSALAGRACWLLVLDTKGINVWCAAGKGTFSTLELYDRLTHSRLAEVVAHRQLIVPQLGAPGIDGLALKKHSGFEVIWGPVRARDLPAFLDNNCVATPAMRCKDFPLAERLALVPVEVSQAAGKALLLIGIFMLLSGLGGEGAFWPAVREMGVFAAWAVAAGVIGGTVLTAALLPWLPGRAFSLKGMWAGIFSFLSLVAGHGLVAPQHMISGLEAGAWLLMSTAISSWLGMNFTGSSTYTSRSGVRFEMRRAIPLQAGAFAAGLLCWLAARFWL
>MAG_0330_Desulfobulbaceae_bacterium_BM004_sc_3649_Desulfobulbia_Desulfobacterota
NDSPVLVTANYKLSFDSLRRELDSTDAWILVLDTRGINVWCAAGKKTFSTEEVIRQVQRVGLDRVVSHRELILPQLGAPGVSAQAVKKDCGFKVTWGPIRARDLPAFLNNGRKAETEMRQLTFSIAERTVLIPVELSLIVKPSLIILLAVFILSGISPNIFSFSAAWFRGLNGAVAYLFGIVAGAVFVPILLPWLPMRQFYIKGILTGLVAGIFVTFSLGASVTRLESFILLLLTTAVSSYAAMNFTGATPFTSPSGVEKEMRQGIPIQIIAVVTVIIAWVAAPFVS
>MAG_0331_Desulfobacteraceae_bacterium_BM005_sc_3519_Desulfobacteria_Desulfobacterota
PQQQKAQLSRPDMNQPFIIGSVKTPTGDIPKISSDLSRRDHWGSIKARWGVGRMHYTVDPGLYALGAPNERSPVLVTANYKMSFDRLREALSNRHAWILVLDTKGINVWCAAGKGTFGTDELVRRIEYSQLNRVVSHTELILPQLAGPGVAAHKVKKRTGFKVLYGPIQATDLPAFLDAGMEATPNMRRKTFTMLERVVLIPVELVSAFKWSLLILPAFFLLGGVGAPSGFWQGVLNDGLFAVLHLLGALLAGAVLTPILLPWLPGRAFSQKGLIMGLITTLFITLFGAFYLNIRQDYMNIMAWFFLAPALSAYLAMNFTGASTYTSLSGVKKEMRWAVPLEIVGGVAGLTLWVGSRFVLP
>MAG_0332_Deltaproteobacteria_bacterium_BM525_sc_1963_Uncultured_Deltaproteobacteria
AQIYQRQVWVALLESSRGFAASKPLKGFKFYCFFGEDMVQKASKEPTLVPLDGVVVLEGEEENCCSPDSVSDCCTPAMGDVHARAGIMVYPFVSGWLDTPAGEVPRVSPVITDADRRGTIAMRVGIGRDSYEITPGLYAFGEPGENSPVIVTCNYKLTFDLLRSTLKKLDLWVVVLDTKGINVWCAAGKGTFGTAEVIKRVKESGVEKVVAHRDLILPQFGAPGVSAHEVKRATGFKVNYGPIRAEDITAYLDAGLVATPSMREATFTLKERVVLIPVEISLLLSPLKWVIPLLFILSGLGPSIWSPSAAVTRGFALFMGLFAGGLGGAVILPLLLPYLFWREFSLKGAAAGAGVTLIGLLLFGGALNWLEALSLMVLGSAVASYAGMNFTGTAPFTSPTSVEKEMRRWVPIQIGAAAAALAAWVGGAFIG
>MAG_0333_Deltaproteobacteria_bacterium_BM512_sc_460_Uncultured_Deltaproteobacteria
NISMDLSKTSLVCFVRILIHGIGIKFIEGLCANLFSGEEMVKESSEEKQLTPLEGVVVLAGDEESSPLSKEGGDCCSTSPSHRDIRERAGIMVYPLVSGWLDTPAGEVPKVSPVLTADDKRGTISMRIGIGRDSYAITPGLYAFGEPNENSHVIVTCNYKLTFDHLRSTLSKLDLWVVVLDTKGINVWCAAGKGTFGTAEVIKRVNESSIDKVVNHRDLILPQLGAPGVSAQEVKRATGFKVHYGPIRAEDITAYLDAGMVATPSMREATFTLKERAVLIPVEISLLLSPLKWVIPLLFILSGLGPSIWSPSAAVTRGFALFMGLFAGGLGGAVFLPLLLPYLFWREFSLKGAAAGAGVTLIGLLLFGGALNWLEALSLIVLGSAVASYAGMNFTGTTPFTSPTSVEKEMRRWVPIQIGTAALSLAGWVGGAFIG
>MAG_0334_Desulfuromonas_sp._BM709_sc_15225_Desulfuromonadia_Desulfobacterota
GIRMSKEPCCPSSAAEKNSCCPPTEKSSCTPPPAAQEDCCTPSDQGASCCTPKAALQERPGYILCDYVCGVTSTPAGEVPLVSSTLNRRDHLGHCAMRWGIGRDRYRVTPGLYGLGAPTPESPVVVTANYKMTFDLVRRDLKGLDAWLLVLDTKGINVWCAAGKGTFGSDELLSRIASSSLDKIVSHRKLLLPQYGAVGVAAHTVRKQSSFTVTYGPVRIADLPGFIAADNQATEGMRSTTFSFYERLVLTPVEFTTLWKEIAWALPVLLILGGIGPHIFSLTAAWQRGITAWFVGLLGVLCGAVLTPLLLPWLPGRSFAFKGALVGGAVGLVAALLKVESIGLLNSLSSILSVAALASFCAMNFTGSTPFTSPSGVEKEMRIAIPLQLAALLTAGVLWVWGAF
>MAG_0335_Desulfuromonas_sp._BM707_sc_133_Desulfuromonadia_Desulfobacterota
PPKAPPGAAPGSSTTAQPATCCSPAVDHQRPGYKLCPYVTDWLETPTGEVPKVTGSLRLSDTFGHWAMRWGFGRNHYKVAPGLYALNNPTADSPVLVSANYKLSFDVLRRSVATLDAWLLVIDSKGINVWCAAGKGTFGTDEIIHRVKATSLEQIVLHKELIVPQLGAPGIAAHEVKKGCGFKVIYGPVKAKDITAFLSSGQKATPEMRRITFTTFERFILTPVEITVLWKKILWAMLVLFIIGGIGPGIFSLSAAWSRGLGAIAVGLAGVLAGAVLTPVLLPWLPGRAFAIKGAVVGAAIALLGLILCAGQPGFGHSLAALLALTAISSFVAMNFTGSSTYTSPTGVETEMRQAIPFQLAALLVAATAFIWAAF
>MAG_0336_Desulfuromonas_sp._BM522_sc_1767_Desulfuromonadia_Desulfobacterota
GPKISTGGGEITDQVPGFLGWLTTVVGPVPRIAPDLTRSDRFGAWKARWGFGRMSYIVPPGLYAVGQPTPDSPVIVTANYKMTYDLVRQALVRCDAWLLVLETYGINVWCAAGKGTFGTQEIVRRVVSSRLVELVNHRSLVLPILGAPGVAAHQVKSQCGFLIRYAANRAADLPEYLGNGMQTTPVMRALSFSLAERLVLIPVELVLELKAVTLIALAVLLGFSLAGSFADGLQAFSAYAGAFGCGIALTPVLLPWLSGRRFALKGALLGLLWTCCCYFLSGGGWPLLVTLAAVLVLPAVSAYHALNFTGCTPYTSRSGVRKELRNSLPVMAGAVGTGLLLLLISLFV
>MAG_0337_Desulfuromonas_sp._BM509_sc_169_Desulfuromonadia_Desulfobacterota
PRREPMPDSENCCQPKEVQQNDYRTDKQPAQPCCGHSPDEKPGFARYPFVTDWLNTAAGSVPLVSTRLVHRDHLGHWAMRWGIGRSRYQITPGLYAVGQPDPLSPVLVSANYKLSFDCLRSAISGISAWILVIDTRGVNVWCAAGKGTFGTEEIIYRCQTSQLEKLVSHKTLIVPQLGAPGVAAHKVKQATGFSVSYGPVRAADIPEFIAADMQATVKMRRVTFSTRERFILTPVELTGMRKPVLYMAVALLLLGGIGEDYFSFNAAWSRGLAALLAGLTGVLSGAVIMPILLPWIPGRLFSAKGALLGIIFSTVLILTLYRGTSLPGLAALYLFVSTVSSYTAMNFTGSSTFTSPSGVEKEMRISIPLQAGALLTAGVLWLTTAF
>MAG_0338_Desulfuromonas_sp._BM103_sc_6408_Desulfuromonadia_Desulfobacterota
VFETSSMDQPGCCKPQRSPEQTDLGCCPPQTSSEPVSSGCSPLETPVSQSCCSPATEGGCCPVPGVSDDQPGYKLWPFVAGWLETPVGRVPQVETRLTWSDRREHWQMRWGIGRMRYSLASGLYAAGRPDANSEVLVTANYKMSFDLLRSSLAGRDLWLLILDTRGINVWCAAGKGTFGTGELVQRIAATRLTELVEHRRLILPQLAAPGIAAHEVKKQSGFQVVYGPVRSEDLPRFFDSGLQASVEMRRVSFSLQERLVLTPVELVNARKQVLWGIPILFLLGGVAPSVYSFSGAWARGVGGVLAGLVGLLCGALLSPLLLPWLPGRAFAVKGALTGFGVALLGLLFFYQSFNWLNGMALLVALPAVSSWYAMHFTGSTPFTSPSGVEKEMRMAIPAQAAALVVGLACWIAAAFV
>MAG_0339_bacterium_BMS3Bbin14_Uncultured_Deltaproteobacteria
MDGFVETPAGAVPRVKTTMTGRDRCGTVKARTGIARTNYKVIPGLYCVGTPGPESPVIVTANYKLSFDALRKELAGIDAWILVVDTRGINVWCAAGKGTFSTEEVAFQVKATHLAEVVSHRELILPQLAATGVAAYELKKKCGFRGVFGPIQAAHIPRFLRNGKQADETMRAVTFTLRERLALVPVEIWLLWKLLLIVLLVIFVLSGIDPDVYSLAATWTRGSAAAVATLLAILAGAMATPILLPWIPGRQFWLKGMQVGALTGIAAVLLSSGRTNIIGDLGLWVWTVVITSYLAMNFTGSTPYTSLSGVEKEMRRGLPLQIGGAALALVLWVAAPFIG
>MAG_0340_Desulfobacteraceae_bacterium_BM002_sc_27910_Desulfobacteria_Desulfobacterota
EIRRIRFSLFDRLVLTPVELVTAWKASLVALFLIFLLSGLGRNGFSFAGALSRGFTLGLTYLGALLMGAVVTPALLPWIPGRAFSLKGAQVGLLWALLLSLTLASNWSGASLVGLFFIAPALTAYFAMNFTGCSTFTSLSGVEKEMRIAVPVIILSIVSGGAALLVGRFL
>MAG_0341_Myxococcales_bacterium_fen_1138_Myxococcia_Myxococcota
RPLNARRYCGAWIAWQVCWPRRHKMERFAAPPAEQAPSYKPIPATTSQLTFRDRLVHWRARFGMGRMHFRVAPGLHRLGAPDGTSPVFVSANYRLSFDALRTSLSGMDAWILVLDTKGVNVWCAASKGTFGTDELVRCIAETGLADRLQHRRIIVPQLGAPGVAGRQVRERTGFSVVWGPVEGRDIPAFLQAGLKATPAMRSKHFPLVERIKVTPIELEQAVLPLALVLALIAATMLVGGSPVTGSAFLRKAGPVVAAVLAGAFMTPILLPWIPFRALAAKGALVGVFCSAFTCLALGLKWPASLGWILLPTALASFLAMNFTGATTFSNPSGVRKELRYAIPAQIATAVAGLVLVFLL
>MAG_0342_Syntrophaceae_bacterium_bog_1111_Desulfobaccia_Desulfobacterota
MNNMENNSSPGNKIILPVITSASSCDCSTIVEMPHHPPRRDQSFVVGLIPTQAGDVPQVAAQLRWTDHWGAIKARWGVGRMDYMIDPGLYALGNPDNASPVLVTANYKMSFDYLRREMSGRNVWILVLDTKGINVWCAAGKGTFGTEELIKRIASSGLKEIVSHRQLILPQLGASGVAAHTVKKISGFKVCYGPIRAKDLTAYLDSGMKVTSEMRIMTFPLKDRAVLIPIEFVAAAKPFLIIAPVLFIIGGIGGPDGFWANAANYGLFAVIALLGAILGGAVFNPILLPYLPGRAFSIKGFSIGIIIAILLLYIWGINLQTWTGRLDSLAWLLIIPAVAGYLAMNFTGCSTYTSLSGVKREMRWALPTQIAASVAGFVIWITSRLIQ
>MAG_0343_Syntrophaceae_bacterium_bog_1109_Desulfobaccia_Desulfobacterota
MNNMENNSSPGNKIILPVITSASSCDCSTIVEMPHHPPRRDQSFVVGLIPTQAGDVPQVAAQLRWTDHWGAIKARWGVGRMDYMIDPGLYALGNPDNASPVLVTANYKMSFDYLRREMSGRNVWILVLDTKGINVWCAAGKGTFGTEELIKRIASSGLKEIVSHRQLILPQLGASGVAAHTVKKISGFKVCYGPIRAKDLTAYLDSGMKVTSEMRIMTFPLKDRAVLIPIEFVAAAKPFLIIAPVLFIIGGIGGPDGFWANAANYGLFAVIALLGAILGGAVFNPILLPYLPGRAFSIKGFSIGIIIAILLLYIWGINLQTWTGRLDSLAWLLIIPAVAGYLAMNFTGCSTYTSLSGVKREMRWALPTQIAASVAGFVIWITSRLIQ
>MAG_0344_Syntrophaceae_bacterium_bog_1108_Desulfobaccia_Desulfobacterota
MNNMENNSSPGNKIILPVITSASSCDCSTIVEMPHHPPRRDQSFVVGLIPTQAGDVPQVAAQLRWTDHWGAIKARWGVGRMDYMIDPGLYALGNPDNASPVLVTANYKMSFDYLRREMSGRNVWILVLDTKGINVWCAAGKGTFGTEELIKRIASSGLKEIVSHRQLILPQLGASGVAAHTVKKISGFKVCYGPIRAKDLTAYLDSGMKVTSEMRIMTFPLKDRAVLIPIEFVAAAKPFLIIAPVLFIIGGIGGPDGFWANAANYGLFAVIALLGAILGGAVFNPILLPYLPGRAFSIKGFSIGIIIAILLLYIWGINLQTWTGRLDSLAWLLIIPAVAGYLAMNFTGCSTYTSLSGVKREMRWALPTQIAASVAGFVIWITSRLIQ
>MAG_0345_Syntrophaceae_bacterium_bog_1107_Desulfobaccia_Desulfobacterota
MNNMENNSSPGNKIILPVITSASSCDCSTIVEMPHHPPRRDQSFVVGLIPTQAGDVPQVAAQLRWTDHWGAIKARWGVGRMDYMIDPGLYALGNPDNASPVLVTANYKMSFDYLRREMSGRNVWILVLDTKGINVWCAAGKGTFGTEELIKRIASSGLKEIVSHRQLILPQLGASGVAAHTVKKISGFKVCYGPIRAKDLTAYLDSGMKVTSEMRIMTFPLKDRAVLIPIEFVAAAKPFLIIAPVLFIIGGIGGPDGFWANAANYGLFAVIALLGAILGGAVFNPILLPYLPGRAFSIKGFSIGIIIAILLLYIWGINLQTWTGRLDSLAWLLIIPAVAGYLAMNFTGCSTYTSLSGVKREMRWALPTQIAASVAGFVIWITSRLIQ
>MAG_0346_Syntrophaceae_bacterium_bog_1110_Desulfobaccia_Desulfobacterota
NLSLTNKEIFSEVTFMNNMENNSSPGNKIILPVITSASSCDCSTIVEMPHHPPRRDQSFVVGLIPTQAGDVPQVAAQLRWTDHWGAIKARWGVGRMDYMIDPGLYALGNPDNASPVLVTANYKMSFDYLRREMSGRNVWILVLDTKGINVWCAAGKGTFGTEELIKRIASSGLKEIVSHRQLILPQLGASGVAAHTVKKISGFKVCYGPIRAKDLTAYLDSGMKVTSEMRIMTFPLKDRAVLIPIEFVAAAKPFLIIAPVLFIIGGIGGPDGFWANAANYGLFAVIALLGAILGGAVFNPILLPYLPGRAFSIKGFSIGIIIAILLLYIWGINLQTWTGRLDSLAWLLIIPAVAGYLAMNFTGCSTYTSLSGVKREMRWALPTQIAASVAGFVIWITSRLIQ
>MAG_0347_Syntrophaceae_bacterium_bog_1171_Desulfobaccia_Desulfobacterota
MNNMENNSSPGNKIILPVITSASSCDCSTIVEMPHHPPRRDQSFVVGLIPTQAGDVPQVAAQLRWTDHWGAIKARWGVGRMDYMIDPGLYALGNPDNASPVLVTANYKMSFDYLRREMSGRNVWILVLDTKGINVWCAAGKGTFGTEELIKRIASSGLKEIVSHRQLILPQLGASGVAAHTVKKISGFKVCYGPIRAKDLTAYLDSGMKVTSEMRIMTFPLKDRAVLIPIEFVAAAKPFLIIAPVLFIIGGIGGPDGFWANAANYGLFAVIALLGAILGGAVFNPILLPYLPGRAFSIKGFSIGIIIAILLLYIWGINLQTWTGRLDSLAWLLIIPAVAGYLAMNFTGCSTYTSLSGVKREMRWALPTQIAASVAGFVIWITSRLIQ
>MAG_0348_Syntrophaceae_bacterium_fen_1165_Desulfobaccia_Desulfobacterota
VKRTFSEVTLMNNMENNSSPGNKITLPVITSASSCGCSTFEETPHSPPRLDQSFVVGLIKTPAGDVPQVAAQLHKTDHWGTIKARWGVGRMDYMIDPGLYALGNPDNASPVLVTANYKMSFDYLRRELSGRNFWILVLDTKGINVWCAAGKGTFGTEELIKRIASSGLKEIVSHRQLILPQLGAPGVAAHTVKKISGFKVCYGPIRAKDLTAYFDSGMKVTPEMRIMTFPLKDRAVLIPIEFVAAAKPFLIIAPVL
>MAG_0349_Syntrophaceae_bacterium_fen_1168_Desulfobaccia_Desulfobacterota
VTLKEQKVCQPDCNTRESESGKKSVKKVPFVLPVISQLPQTCEIQVGLPGRKQPFVVGSIETPVGAAPKVTSVLTWQDNWGTIKARWGVGRMDYTVEPGLYALGNPDNQARVLVTANYKMSFDRLREALSGRDAWLLVLDTKGINVWCAAGKGQFGTEELVRRIKMSGLDRVVTHRELILPQLSGPGVAAHLVKKISGFKVKYGPIRASDLPAYLEAGLIATPKMRMKTFTLRERVALIPIELVAAFKAAILLMLLFFLLGGLGGPAGYWANVMNYGFFAVVAILMAIISGAVLTPILLPLLPGRAFSLKGCTVGVVAAFVLLIMRNPDLTFWPGRLEALSWLLLIPALAAYMAMNFTGASTYTSLSGVKKEMRFAIPLEIGAGVAGVGLWLVSRFIA
>MAG_0350_Syntrophaceae_bacterium_fen_1166_Desulfobaccia_Desulfobacterota
EVFMNNTEKRSCSENKISFPIIAEDSICCSAATEAQIIIPGLDQQFVDGTINASAGNLPQVSSKLKWQDIWGTFKARFGVGRMDYTVDPGLYALDNPDNNSPVFVTANYKMSFDYLRRELPGRNAWILVLDTKGINVWCAAGKGTFGTEELVRRIESSGLKKIVSHRKLILPQLGAPGVAAHIVKQISGFKVYYGPIRAQDLPEYLDAGMKTTPQMRIMTFPLKERAVLIPIEVMAALKPFLIITPILFILGGIGGPAGFWANAFNYGLFAVLAFLCAIIAGAVIHPLLLPYLPFRAFSMKGFALGFVATIILLYLRNINLHTGTGRIESLAWILIVPAISSYLAMNFTGCSTYTSLSGVKREMRWALPFQLAAAVCGLATWIGSRLIT
>MAG_0351_Syntrophaceae_bacterium_fen_1164_Desulfobaccia_Desulfobacterota
PQRSKKVCQPDCNTKESESCKSGRGKVSIILPVILQQREPCEIQAGLPGHNQPFVVGSIETPVGAAPKVAAVLTWHDKWGTVKARWGVGRMDYTVEPGLYALGNPDNESRVLVTANYKMTFDRLREALPGRDAWLLVLDTKGINVWCAAGKGTFGTEELVRRIKMSGLERVVAHRELILPQLSGPGVAAHLVKKFSGFKVKYGPIRASDLPAYLEAGLIATPEMRLKAFTLRERVALIPIELVAAFKAALLLMLVFFFLGGLGGPAGYMANLMNYGGFAVIAILTAIISGAVLTPVLLPLIPGRAFSLKGCVVGVVAVFFLLIMRNPDLYFWPGRLEALSWLLLVPALAAYLAMNFTGASTYTSLSGVKKEMRIAMPLEIAAGIAGLGLWLTSRFIA
>MAG_0352_Syntrophaceae_bacterium_fen_1160_Desulfobaccia_Desulfobacterota
KVHPARAVAAKKHGKDTHMNKMNNCSGSGNEFEFPIVQTESNCGCGSTAKYAQNTVLALNQSFVSGSILSSAGHLPQVSSALRWHDHWGTIKARFGVLRMNYSVAPGIYALGNPDDNSPVLVTANYKMSFDYLREALPGRDVWILVLDTKGINVWCAAGKGTFGTDELVRRIESSGLSSIVSHRKLILPQLCAPGVAAHKVAKLSGFKVQYGPIRAEDLPAYLDAGYKATAQMRIMTFPLKERAVLIPLELIEALKPVLIIAPILFILSGIMGPAGFWANASSYGFFAVLALLSAIAGGAAFNALLLPYLPGRAFSVKGLSIGIVIALILLYLRDINLQAWPGRIETLSWLLIIPAISAYLAMNFTGCSTYTSLSGVKREMRWALPLQIAAGAIGLVTWVGAILIS
>MAG_0353_Syntrophaceae_bacterium_fen_1159_Desulfobaccia_Desulfobacterota
MNNMENNSSPGNKIILPVITSASSCDCSTIVEMPHHPPRRDQSFVVGLIPTQAGDVPQVAAQLRWTDHWGAIKARWGVGRMDYMIDPGLYALGNPDNASPVLVTANYKMSFDYLRREMSGRNVWILVLDTKGINVWCAAGKGTFGTEELIKRIASSGLKEIVSHRQLILPQLGASGVAAHTVKKISGFKVCYGPIRAKDLTAYLDSGMKVTSEMRIMTFPLKDRAVLIPIEFVAAAKPFLIIAPVLFIIGGIGGPDGFWANAANYGLFAVIALLGAILGGAVFNPILLPYLPGRAFSIKGFSIGIIIAILLLYIWGINLQTWTGRLDSLAWLLIIPAVAGYLAMNFTGCSTYTSLSGVKREMRWALPTQIAASVAGFVIWITSRLIQ
>MAG_0354_Geobacter_sp._palsa_1151_Desulfuromonadia_Desulfobacterota
GPPTSAGGGVITDKVPGFMEWLETPAGRMPRISSEIGFNDRLGACKARWGIGRMSYMVPPGLYAIGRPTAEAPVLVTANYKMSYDIIRRTLTGRNVWLLVLETYGINVWCAAGKGTFGTGELVRRVTATGLAQVVSHRRLILPILGAPGVAAHQVAQRCGFSVSYAAIRAADLPEYLDNGMVTTPAMQQLTFTLYERLVLVPVELVMALKSVAIVAGAALLLVAALGGLTAGIAALLAYLGAVLAGIVAGPLLLPWLPGRSFSVKGAAAGLIWSGAFYLLAGGRAWGVPAAMALFLALPAVSAFHTLNFTGCSTYTSRSGVKKEMRIALPVMGGALLASAVLLLVGRLL
>MAG_0355_Syntrophaceae_bacterium_fen_1146_Desulfobaccia_Desulfobacterota
MNKMNNCSGSENKFEFPVIQAESNCGCGNTAKSAQNTVPVLNQSFVSGSILTSAGHLPQVTSVLRWHDHWGTIKARLGVLRMNYSVAPGLYALGNPHDNSPVLVTANYKMSFDRLREALLGRNVWILVLDTIGINVWCAAGKGTFGTEELVSKIESSGLSSIVSHRKLILPQLGAPGVAAHLVAKLSGFKVQYGPIRAEDLPAYLDNGFKATAQMRIMTFPLKERAVLIPIELNEALKAFLIIAPILFLLSGIGGPAGFWANTLNYGLFAVLAFLSAILGGTVINPLLLPYLPGRAFSVKGLSIGIAIALILLYLRDINLQAWPERIETLSWLLIIPVISAYLAMNFTGASTYTSLSGVKKEMRWALPLQIVAGAVGLITWIGALLIS
>MAG_0356_Syntrophaceae_bacterium_fen_1145_Desulfobaccia_Desulfobacterota
PQRSKKVCQPDCNTKESESCKGSREKVSIILPVISQQREPCEIQAGLPGHNQPFVVGSIETPVSTAPKVASVLTWHDKWGTVKARWGVGRMDYTVEPGLYALGNPDNESRVLVTANYKMTFDRLREALPGRNAWLLVLDTKGINVWCAAGKGTFGTEELVRRIKMSGLERVVAHRELILPQLSGPGVAAHLVKKFSGFKVKYGPIRASDLPAYLEAGLIATPEMRLKAFPLRERVALIPIELVAAFKAALLLMLVFFLLGGLGGPAGYMANLMNYGGFAVIAILTAIISGAVLTPVLLPLIPGRAFSLKGCLVGVVAVFVLLIMRNPDLNFWPGRLEALSWLLLVPALAAYLAMNFTGASTYTSLSGVKKEMRIAIPLEIAAGIAGLGLWLTSRFIA
>MAG_0357_Myxococcales_bacterium_fen_141_Myxococcia_Myxococcota
RQPSARRYCGAWSASRSFCATMNRMEREAAVDAEIGVLPASRALTWRDRVAHWKARWGMGRMHMSVTPGLYQVGASDRQAPVFVTANYKLSFDALRTNLAGLDAWILVLDTKGVNVWCAAGKGTFGTEELVRRVRQTELAAHVDGRRLILPQLGAPGVAAHVVKEHTGFTIVWGPVEARDIPAFMRAGMRATPAMRAKQFPLGXXQGHAHGAGPGSQTSCPCALGGCTHHVAFRPPLPRLRVLAERRPNSACRPGWRISDADAAALDSFSRFCRQGSAGGSAVRSADVPRSQSAVTGIPGMGAAARRVGVVSGNELHRRQHIFQSVRRAQRASLRHSGPTCRRAGWPAADRAAV
>MAG_0358_Syntrophaceae_bacterium_fen_1141_Desulfobaccia_Desulfobacterota
PTRPQAQLGPPRLEQGFVTDSVETPVGKVPRVSSLLAWEDRTGAWKVRWGIGRMRYSIDPGLYALGNPDRSSPVLVTANYKLTFDRLRQALPNKNFWILALDTKGVNVWCAAGKGTFGTEELVERVRVSGVEKVVDHRELILPQLAGPGVAAHLVKKLSGFKVIYGPIQARDLPAFLDNGKKAAPEMRRMNFPAGERTVLIPIELVHVLKPMVFLLPAFFLLGGLGGGGSFWQNAMTHGLFAVAALILSLIMGAVLTPLLLPFLPGRAFALKGFFLSILGVVFLLVVFGGGGMSRAGVLERSAWALLVPALTAYLAMNFTGASTYTSLSGVKKEMRWALPLEIGGAALGLVLWVGALFYS
>MAG_0359_Myxococcales_bacterium_fen_1139_Myxococcia_Myxococcota
GRKGGLEMNQGRCECGDKPQGDSTQATEQSARVTGTLNTTITWRDVLGGWGVRWGFRRMRYLIAPGLYRIGQPDSNSPVLVTANYKLTVDAVRRSLIGLNVWMLVLDTKGVNVWCAAGKGTFGTKELVRRIEVTNLANFVQHRRLVLPQLGAVGVAAHDVKNATGFFVHYGPVRAADISAYLAAGMRATPAMRRVTFDWKDRLTVAPMEIAGAFKPTLIIIATLALVDIIRHHRVTSHLAIDVAPFLAAVLTGGLLVPLLLPWLPSRSFALKGAVTGLLLAALLLLFLPMRIAEGAGTILLVLAITTYMAMVFTGATTFTSLAGVRVEVRWALPLILVSAGAGAILRVAGVLI
>MAG_0360_Myxococcales_bacterium_fen_1132_Myxococcia_Myxococcota
MDADVAVLSASKDLTWRDRVAHWNARWGMGRMHMSVTPGLYRLGAPDRQAPVFVTANYKLSFDALRTNLAGLDAWILVLDTKGVNVWCAAGKGTFGTEELIRRVRQTELAAHVDGRRLILPQLGAPGVAAHLVKEHTGFTVVWGPVEARDIPAFMRAGTKATPAMRAKQFPLGERIKVTPMELVQAAKPVALVLLAVALIMLLSGRPFGAYAFLQNVGPILVAVLAGAFLTPILLPWIPFRAFAAKGALVGVLCAALMCLGLNRPLQGSLGWVLLPTALASYLAMNFTGASTFSNPSGVRKELRYAIPAQLVAALAGLLLIVLL
>MAG_0361_Syntrophaceae_bacterium_fen_1140_Desulfobaccia_Desulfobacterota
MDYRLAXSSPVLVTANYKLTFDSLRKHLENISAWILVLDTKGVNVWCAAGKGTFGTEELIRRIKSVNLSSLMKNRTLILPQLGAPGVAAHIVTAQTGFKVVYGPIRAVDLPKFLANGLKTDPAMRNVTFTLRERLAVVPVELVQSWKMALAALIYLLILGLISGSILSWSTVGRFLPYLAAILMGCAIVPAILPFVPGKSFAFKGWLAGIVATFVFTWFYGQSTANAIAYLLILPAISAYLALNFTGCSTYTSLSGVKKEMKIALPLLILSAISGIALQIYSTWGT
>MAG_0362_Myxococcales_bacterium_fen_1133_Myxococcia_Myxococcota
MERFAAPPAEQAPSYKPIPATTSQLTFRDRLVHWRARFGMGRMHFRVAPGLHRLGAPDGTSPVFVSANYRLSFDALRTSLSGMDAWILVLDTKGVNVWCAASKGTFGTDELVRCIAETGLADRLQHRRIIVPQLGAPGVAGRQVRERTGFSVVWGPVEGRDIPAFLQAGLKATPAMRSKHFPLVERIKVTPIELEQAVLPLALVLALIAATMLVGGSPVTGSAFLRKAGPVVAAVLAGAFMTPILLPWIPFRALAAKGALVGVFCSAFTCLALGLKWPASLGWILLPTALASFLAMNFTGATTFSNPSGVRKELRYAIPAQIATAVAGLVLVFLL
>MAG_0363_Myxococcales_bacterium_fen_1124_Myxococcia_Myxococcota
MDADVAVLSASKDLTWRDRVAHWNARWGMGRMHMSVTPGLYRLGAPDRQAPVFVTANYKLSFDALRTNLAGLDAWILVLDTKGVNVWCAAGKGTFGTEELIRRVRQTELAAHVDGRRLILPQLGAPGVAAHLVKEHTGFTVVWGPVEARDIPAFMRAGTKATPAMRAKQFPLGERIKVTPMELVQAAKPVALVLLAVALIMLLSGRPFGAYAFLQNVGPILVAVLAGAFLTPILLPWIPFRAFAAKGALVGVLCAALMCLGLNRPLQGSLGWVLLPTALASYLAMNFTGASTFSNPSGVRKELRYAIPAQLVAALAGLLLIVLL
>MAG_0364_Myxococcales_bacterium_fen_1127_Myxococcia_Myxococcota
RQPSARRCCGAWSASRSFCAKMNRMEREAAVDADVAVLSASKDLTWRDRVAHWNARWGMGRMHMSVTPGLYRLGAPDRQAPVFVTANYKLSFDALRTNLAGLDAWILVLDTKGVNVWCAAGKGTFGTEELIRRVRQTELAAHVDGRRLILPQLGAPGVAAHLVKEHTGFTVVWGPVEARDIPAFMRAGTKATPAMRAKQFPLGERIKVTPMELVQAAKPVALVLLAVALIMLLSGRPFGAYAFLQNVGPILVAVLAGAFLTPILLPWIPFRAFAAKGALVGVLCAALMCLGLNRPLQGSLGWVLLPTALASYLAMNFTGASTFSNPSGVRKELRYAIPAQLVAALAGLLLIVLL
>MAG_0365_Myxococcales_bacterium_fen_1121_Myxococcia_Myxococcota
RPPSARRYCGAWSASRSCCAKMNRMEREAAVDVNVAVLSRDLTWRDRVAHWKARWGMGRMHMSVTPGLYRLGAPDRQAPVFVTANYKLSFDALRANLAGLDAWILVLDTKGVNVWCAAGKGTFGTEELIRRVRQTELAAHVDGRRLILPQLGAPGVAGHLVKEHTGFTVVWGPVEARDILAFMQAGTKATPAMRAKQFPLGERIKVTPIELVQAAKPVALVLLAVALIMLLSGRPFRAYAFLQNVGPILVAVLAGAFLTPILLPWIPFRAFAAKGALVGALCAALMCFALNRPLLGALGWVLLPTALASYLAMNFTGASTFSNPSGVRKELRYAIPAQLVAALAGLLLIVLL
>MAG_0366_Myxococcales_bacterium_fen_1119_Myxococcia_Myxococcota
MDADVAVLSASKDLTWRDRVAHWNARWGMGRMHMSVTPGLYRLGAPDLQAPVFVTANYKLSFDALRTNLAGLDAWILVLDTKGVNVWCAAGKGTFGTEELIRRVRQTELAAHVDGRRLILPQLGAPGVAAHLVKEHTGFTVVWGPVEARDIPAFMRAGTKATPAMRAKQFPLGERIKVTPMELVQAAKPVALVLLAVALIMLLSGRPFGAYAFLQNVGPILVAVLAGAFLTPILLPWIPFRAFAAKGALVGVLCAALMCLGLNRPLQGSLGWVLLPTALASYLAMNFTGASTFSNPSGVRKELRYAIPAQLVAALAGLLLIVLL
>MAG_0367_Myxococcales_bacterium_fen_1120_Myxococcia_Myxococcota
MERFAAPPAEQAPSYKPIPATTSQLTFRDRLVHWRARFGMGRMHFRVAPGLHRLGAPDGTSPVFVSANYRLSFDALRTSLSGMDAWILVLDTKGVNVWCAASKGTFGTDELVRCIAETGLADRLQHRRIIVPQLGAPGVAGRQVRERTGFSVVWGPVEGRDIPAFLQAGLKATPAMRSKHFPLVERIKVTPIELEQAVLPLALVLALIAATMLVGGSPVTGSAFLRKAGPVVAAVLAGAFMTPILLPWIPFRALAAKGALVGVFCSAFTCLALGLKWPASLGWILLPTALASFLAMNFTGATTFSNPSGVRKELRYAIPAQIATAVAGLVLVFLL
>MAG_0368_Myxococcales_bacterium_fen_1117_Myxococcia_Myxococcota
MNQGRCECGDKPQGDSTQATEQSARVTGTLNTTITWRDVLGGWGVRWGFRRMRYLIAPGLYRIGQPDSNSPVLVTANYKLTVDAVRRSLIGLNVWMLVLDTKGVNVWCAAGKGTFGTKELVRRIEVTNLANFVQHRRLVLPQLGAVGVAAHDVKNATGFFVHYGPVRAADISAYLAAGMRATPAMRRVTFDWKDRLTVAPMEIAGAFKPTLIIIATLALVDIIRHHRVTSHLAIDVAPFLAAVLTGGLLVPLLLPWLPSRSFALKGAVTGLLLAALLLLFLPMRIAEGAGTILLVLAITTYMAMVFTGATTFTSLAGVRVEVRWALPLILVSAGAGAILRVAGVLI
>MAG_0369_Syntrophaceae_bacterium_bog_1157_Desulfobaccia_Desulfobacterota
MIDPGLYALGNPDNASPVLVTANYKMSFDYLRREMSGRNVWILVLDTKGINVWCAAGKGTFGTEELIKRIASSGLKEIVSHRQLILPQLGASGVAAHTVKKISGFKVCYGPIRAKDLTAYLDSGMKVTSEMRIMTFPLKDRAVLIPIEFVAAAKPFLIIAPVLFIIGGIGGPDGFWANAANYGLFAVIALLGAILGGAVFNPILLPYLPGRAFSIKGFSIGIIIAILLLYIWGINLQTWTGRLDSLAWLLIIPAVAGYLAMNFTGCSTYTSLSGVKREMRWALPTQIAASVAGFVIWITSRLIQ
>MAG_0370_Syntrophaceae_bacterium_bog_1172_Desulfobaccia_Desulfobacterota
MNNMENNSSPGNKIILPVITSASSCDCSTIVEMPHHPPRRDQSFVVGLIPTQAGDVPQVAAQLRWTDHWGAIKARWGVGRMDYMIDPGLYALGNPDNASPVLVTANYKMSFDYLRREMSGRNVWILVLDTKGINVWCAAGKGTFGTEELIKRIASSGLKEIVSHRQLILPQLGASGVAAHTVKKISGFKVCYGPIRAKDLTAYLDSGMKVTSEMRIMTFPLKDRAVLIPIEFVAAAKPFLIIAPVLFIIGGIGGPDGFWANAANYGLFAVIALLGAILGGAVFNPILLPYLPGRAFSIKGFSIGIIIAILLLYIWGINLQTWTGRLDSLAWLLIIPAVAGYLAMNFTGCSTYTSLSGVKREMRWALPTQIAASVAGFVIWITSRLIQ
>MAG_0371_Syntrophaceae_bacterium_bog_1156_Desulfobaccia_Desulfobacterota
MNNMENNSSPGNKIILPVITSASSCDCSTIVEMPHHPPRRDQSFVVGLIPTQAGDVPQVAAQLRWTDHWGAIKARWGVGRMDYMIDPGLYALGNPDNASPVLVTANYKMSFDYLRREMSGRNVWILVLDTKGINVWCAAGKGTFGTEELIKRIASSGLKEIVSHRQLILPQLGASGVAAHTVKKISGFKVCYGPIRAKDLTAYLDSGMKVTSEMRIMTFPLKDRAVLIPIEFVAAAKPFLIIAPVLFIIGGIGGPDGFWANAANYGLFAVIALLGAILGGAVFNPILLPYLPGRAFSIKGFSIGIIIAILLLYIWGINLQTWTGRLDSLAWLLIIPAVAGYLAMNFTGCSTYTSLSGVKREMRWALPTQIAASVAGFVIWITSRLIQ
>MAG_0372_Syntrophaceae_bacterium_bog_1155_Desulfobaccia_Desulfobacterota
MRYRVDPGLYTIGDAGPDSPVFVTASYKMSFDLLRKALPGISAWVLVLDTQGINVWCAAGKGTFGTDELVGRIQSSGLADVVSHRRLIVPQLGAPGIAAHEVRKRSGFQVVYGPVRADDLPAFLKDGLKATGRMRTKHFSFMERLALVPMEIVPAVKGALPVAAALFVLSFFVSGFSAPRALGRTIVVLVSLSASIIAGAVLTPLLLPWLPGRAFSTKGFYAGLLLAVCALLLTGTLYHSNMAMVLAQLVSIPALAAYLAMNFTGASTFTSLSGVQKEMRFALPLEIGATAAGLALWIAALLMGG
>MAG_0373_Syntrophobacteraceae_bacterium_bog_1154_Syntrophobacteria_Desulfobacterota
PSKATKARQGLPGLNQPFVCGSIETPSGKAPVVQSQLNFRDRSGAYKVRWAIGRMRYMVGPGLYALGAPDADSPVLISANFKMSFDRLREALPGRNAWILVLDTDGINVWCAAGKGTFGTDELTRMIESSGLALVVRHRRVIAPQLGAPGISAHEAQKLSGFKVVYGPVRAADLPEFMDSGMKAGPGMRMKTFTTGERLSLVPVEMVHAFKTLLMVLPLVFLLGGFSGHGGFFSNALRSGGFAALGLIMGITAGCLLTPALLPWLPGRAFSLKGVWPGIACALLFLTLRNSTRALPAAGWLETAAWPLIIPGVSAYLAMNFTGCSTFTSLSGVKKEMRWAVPAQIAAVALGAIFWITSIFV
>MAG_0374_Syntrophaceae_bacterium_bog_1094_Desulfobaccia_Desulfobacterota
MNNMENNSSPGNKIILPVITSASSCDCSTIVEMPHHPPRRDQSFVVGLIPTQAGDVPQVAAQLRWTDHWGAIKARWGVGRMDYMIDPGLYALGNPDNASPVLVTANYKMSFDYLRREMSGRNVWILVLDTKGINVWCAAGKGTFGTEELIKRIASSGLKEIVSHRQLILPQLGASGVAAHTVKKISGFKVCYGPIRAKDLTAYLDSGMKVTSEMRIMTFPLKDRAVLIPIEFVAAAKPFLIIAPVLFIIGGIGGPDGFWANAANYGLFAVIALLGAILGGAVFNPILLPYLPGRAFSIKGFSIGIIIAILLLYIWGINLQTWTGRLDSLAWLLIIPAVAGYLAMNFTGCSTYTSLSGVKREMRWALPTQIAASVAGFVIWITSRLIQ
>MAG_0375_Syntrophaceae_bacterium_bog_1093_Desulfobaccia_Desulfobacterota
MNNMENNSSPGNKIILPVITSASSCDCSTIVEMPHHPPRRDQSFVVGLIPTQAGDVPQVAAQLRWTDHWGAIKARWGVGRMDYMIDPGLYALGNPDNASPVLVTANYKMSFDYLRREMSGRNVWILVLDTKGINVWCAAGKGTFGTEELIKRIASSGLKEIVSHRQLILPQLGASGVAAHTVKKISGFKVCYGPIRAKDLTAYLDSGMKVTSEMRIMTFPLKDRAVLIPIEFVAAAKPFLIIAPVLFIIGGIGGPDGFWANAANYGLFAVIALLGAILGGAVFNPILLPYLPGRAFSIKGFSIGIIIAILLLYIWGINLQTWTGRLDSLAWLLIIPAVAGYLAMNFTGCSTYTSLSGVKREMRWALPTQIAASVAGFVIWITSRLIQ
>MAG_0376_Syntrophaceae_bacterium_bog_1091_Desulfobaccia_Desulfobacterota
MNNMENNSSPGNKIILPVITSASSCDCSTIVEMPHHPPRRDQSFVVGLIPTQAGDVPQVAAQLRWTDHWGAIKARWGVGRMDYMIDPGLYALGNPDNASPVLVTANYKMSFDYLRREMSGRNVWILVLDTKGINVWCAAGKGTFGTEELIKRIASSGLKEIVSHRQLILPQLGASGVAAHTVKKISGFKVCYGPIRAKDLTAYLDSGMKVTSEMRIMTFPLKDRAVLIPIEFVAAAKPFLIIAPVLFIIGGIGGPDGFWANAANYGLFAVIALLGAILGGAVFNPILLPYLPGRAFSIKGFSIGIIIAILLLYIWGINLQTWTGRLDSLAWLLIIPAVAGYLAMNFTGCSTYTSLSGVKREMRWALPTQIAASVAGFVIWITSRLIQ
>MAG_0377_Syntrophaceae_bacterium_bog_1090_Desulfobaccia_Desulfobacterota
MNNMENNSSPGNKIILPVITSASSCDCSTIVEMPHHPPRRDQSFVVGLIPTQAGDVPQVAAQLRWTDHWGAIKARWGVGRMDYMIDPGLYALGNPDNASPVLVTANYKMSFDYLRREMSGRNVWILVLDTKGINVWCAAGKGTFGTEELIKRIASSGLKEIVSHRQLILPQLGASGVAAHTVKKISGFKVCYGPIRAKDLTAYLDSGMKVTSEMRIMTFPLKDRAVLIPIEFVAAAKPFLIIAPVLFIIGGIGGPDGFWANAANYGLFAVIALLGAILGGAVFNPILLPYLPGRAFSIKGFSIGIIIAILLLYIWGINLQTWTGRLDSLAWLLIIPAVAGYLAMNFTGCSTYTSLSGVKREMRWALPTQIAASVAGFVIWITSRLIQ
>MAG_0378_Syntrophaceae_bacterium_fen_1101_Desulfobaccia_Desulfobacterota
MCQPDCNTKESESCKSGRGKVSIILPVILQQREPCEIQAGLPGHNQPFVVGSIETPVGAAPKVAAVLTWHDKWGTVKARWGVGRMDYTVEPGLYALGNPDNESRVLVTANYKMTFDRLREALPGRDAWLLVLDTKGINVWCAAGKGTFGTEELVRRIKMSGLERVVAHRELILPQLSGPGVAAHLVKKFSGFKVKYGPIRASDLPAYLEAGLIATPEMRLKAFTLRERVALIPIELVAAFKAALLLMLVFFFLGGLGGPAGYMANLMNYGGFAVIAILTAIISGAVLTPVLLPLIPGRAFSLKGCVVGVVAVFFLLIMRNPDLYFWPGRLEALSWLLLVPALAAYLAMNFTGASTYTSLSGVKKEMRIAMPLEIAAGIAGLGLWLTSRFIA
>MAG_0379_Proteobacteria_bacterium_SZUA-275_Uncultured_Deltaproteobacteria
METSIGRVARISTHMGFRDKLGGCRVRWGIRRMHYNVPAGLYAVGHPTPESPVLVTANYKLSFDLLRRELSGKDLWLLVLETFGINVWCAAGKGTFGTAELISRVQKVKLDKLVKHRTIILPQLGASGVAAHQVKKATGFRVKYGPIRAHDLPLFLVNGLKASEENRRIHFTLRDRLILTPVELVGAWKPSLVILLLLFVIGGLSGQDFSLRGALSRSLSPALIYLGALLMGSFVTPILLPWIPGRAFSLKGAQIGFLWALTVSLTLASTWSVASIIAIFLIAPAIAAYFAMNFTGCSTFTSLSGVQKEMRIAVPVIILFIVSGGVALMLDKFL
>MAG_0380_Desulfobacterales_bacterium_SZUA-248_Desulfobacteria_Desulfobacterota
MDDLSRQKNGCCSCDDGSCSTKPASALNPLIMPHPAEQVCCGSPPGPQSSLHEKPGYRLLDFVDDFIDTPVGAVPRVKTRLERSDRWSTLGARLGIKRDQYKIAPGLYCVGTPDQDSPVLVTANYKLTFDSLRRELTSLNAWILVIDTRGINVWCAAGKALFSTREVVHRIRQARLKELVRHDRLILPQLAATGVSAFRLKKEIGFTVLWGPIKAEDIQQFIAGGCKAEKSMRRLTFTLPERAVLVPVELSHLPKPTVWVLLAVFLLSGIGLHFFSFSDAWRRGLMLATAYIAGILAGAVAAPVLLPWVPGRAFALKGALTGGIAGLAVIAVFRNNLIWLEDGALLLITMVISSYLTMNFTGSTPFTSPSGVEKEMRRAIPLQAAAALIAAAAWVTAAFAG
>MAG_0381_Deltaproteobacteria_bacterium_SZUA-410_Uncultured_Deltaproteobacteria
MGAWPAATRDVPRLDSRLRLAEHWGALRMRLGIGRDRYRVDPGLYALGEPGPEAPVLVSANYKLSLDHLRAALPGRSAWILVLDTEGVNVWCAAGHGSFGTEELLRRIDREDLAGQVKTRRLILPQLGAPGVDARRVREESGLRAVWGPVMAADLPAFLDAGCKATPAMRRKRFPLGERAALVPLEFRHALRWALLLGLALAALNALGWGLPYRAALEAHGALAAGALLVGLLAGTVATPLLLPWLPGRAFSLKGLAAGLLCLVPPVAYLWPMAATAGARVELAGWGLVAVAWASFLGLQFTGCSTYTSLSGVRVEMRRFLPLQIAAAALGLALALFARWVPGA
>MAG_0382_Desulfuromonadaceae_bacterium_SZUA-405_Desulfuromonadia_Desulfobacterota
MPGFLAWLATPAGRVPRIASQLGWRDHLGACKARWGIGRMNYLVPPGLYAIGQPTATTPVIVTANYKMTYDIVRQALAGSDVWLLVLETYGINVWCAAGKGTFGTDELVRRIEASGLARVVGHRRLLLPILGAAGVAAHQVASRCGFTVSYATLRAADLPAYLGNGMVTTPSMRALTFSLYERLVLIPVEVVLQLKTLLITSALVMLAGVLAGNVALGLTALGAFLGATLCGLVVVPLLLPWLPGRSFAAKGLLAGLLWTLLYHAWGGGNWSPLATAAAFVLLPAVSAYHALNFTGCTPFTSRSGVKKELRLGLPAMVAALVLGGLLLVLNRLF
>MAG_0383_Deltaproteobacteria_bacterium_SZUA-384_Uncultured_Deltaproteobacteria
METSIGRVARISTHMGFRDKLGGCRVRWGIRRMHYNVPAGLYAVGHPTPESPVLVTANYKLSFDLLRRELSGKDLWLLVLETFGINVWCAAGKGTFGTAELISRVQKVKLDKLVKHRTIILPQLGASGVAAHQVKKATGFRVKYGPIRAHDLPLFLVNGLKASEENRRIHFTLRDRLILTPVELVGAWKPSLVILLLLFVIGGLSGHDFSLRGALSRSLSPALIYLGALLMGSFVTPILLPWIPGRAFSLKGAQIGFLWALTVSLTLASTWSVASIIAIFLIAPAIAAYFAMNFTGCSTFTSLSGVQKEMRIAVPVIILFIVSGGVALMLDKFL
>MAG_0384_Malonomonas_rubra_SZUA-375_Desulfuromonadia_Desulfobacterota
MPPGLYAIGTPDQNSAVIVTANYKLSFDIVRSSLAGRNLWLLVLETFGINVWCAAGKGSFGTEELVRRVDQAELANLVQHRTLLLPILGAPGVAAHEVSRQTGFRVNYATIRASDLPAYLDNGMQTTEAMRELTFSLRDRAVLIPVELVQALKSILPFLISVFLIGWWTAGLPSGVYGCIALLGAMLAGTAVAPLLLPWLPGPSFTLKGVVTGLLWCGICAITIGLGSSPLAVLGTLLGLTAVSAFFAFNFTGCTPFTSLSGVRKEMQLALPKLVVVGLTAAILWGCALLG
>MAG_0385_Desulfobulbaceae_bacterium_SZUA-575_Desulfobulbia_Desulfobacterota
GPKPEPRSGVTEKAGYKILSCIKGFYEFNGKQIPELHTTLSLRDFFGTAGARTGIIRSNYKIAPGLYCVGKPDAEAPVLVTGNYKLTVDSLRKWLTKISAWVLIIDTRGINVWCAAGKGTFSTEEIAYQANRCNLAEIVSHRKIIIPQLAAPGVSAFKLKKACGFTGIFGPVRAEDISRFLADEQDEDMRSVTFTLKERAVLIPVELVLFWKNLIYMLLTVFLLSALALLMQDKTVAAATAVFYCTVTLLGITCGAVLFPLLLPFLPFTQFWINGALIGGVISALNLLIHPGLSPLTLSAGFLWCTTLSSFMAMNFTGSTPYTSLSGVEKEVKTALPFLIGGTVFTVFSALLGLFLSR
>MAG_0386_Malonomonas_rubra_SZUA-542_Desulfuromonadia_Desulfobacterota
MPAFAGWLETAAGNVAKISCDLSWQDRFNGCKVRWDIGRDSYIVPPGLYAIGSPGAASPVIVTANYKKSYDLVRNNLKGRNVWLLVLETFGINVWCAAGKGTFGTRELIQRINRSGLSKLVEHRTLLLPILGAPGVAAHEVAKETGFKVRYAAIRAADLAEFLDNGLLTTPKMKELSFTCWERLVLTPVELVQSLKQILPVAALFMLAGWWLNALNAATIATVALLVSLVIGTVLVPLVLPWLPGASFAMKGAFVGLLWNGSYLFSQGEQLGFPAKLATLLFCTAVSSLYALNYTGSTPYTSVSGVRKELRLAMPGLLAAVFCAAVLAGWAILS
>MAG_0387_Desulfuromonadaceae_bacterium_SZUA-540__Desulfuromonadia_Desulfobacterota
GPKTSAGGGEITEKVPGFLAWVETPAGRVPRIATRLRFADRLGSWKARWAIGRDTYIVPPGLYALGSPDEDAPVIVTANYKMSYDIVRAALDGRDAWLLVLETYGINVWCAAGKGTFGTDELIRRVKQSGLERVVTHRTLLLPILGAPGVAAHEVAKATGFRVTYAAIRATDLLAYLDRGRVTTPAMHSLTFSLWERLILTPVELVQALKILLPVALVLLLVGWLSAGLSLGVSLAVALLGAVVCGTVIAPALLPWLPGVRFAVKGTIVGLLWSGGWALWGAGSLGPAARLGAVLALTVVTAYYALNFTGSTPFTSRSGVRKEMTSALPAMASALAAAVLLWGWAALS
>MAG_0388_Halodesulfovibrio_sp._SZUA-473_Desulfovibrionia_Desulfobacterota
MDTPVGSVPVIATRRALADWVGTALTRLGTIRNNYTVVPGLYAVGTPDAGSPVIVTANYKLTFDVVREDLAGQNVWVVVLDTRGINVWCAAGKNLFSTEEVVRRVQMVRLDSLVSHRRIILPQLGAPGVSAKEVRRATGFSVVYGPVRSADLSAFLENGMQAEEGMRMVTFPLAERAVLIPVEIMLLWKTMLLAFAVMFVVSGIGPFGYSLGVALERLGCFAWATLFGVLAGHVGVPLLLPVVPFRTFSAKGALLGAVAALPVLALTWGQASGLELAVLGGWTCCLASFLAMNFSGSTPYTSPSGVEWEMRRAVPVQILVTVASLCLWIAAAFI
>MAG_0389_Geobacter_sp._GAC1_CM3_1000008_Desulfuromonadia_Desulfobacterota
GPESIAVSGVIDENVPGFDGWIDTVAGRVPRVSAEWRLSDHAGAWKVRWGVGRMSYLVPAGLYALGTPDYADPVLVTANYKMSYDLVRRALPGRNLWLLVLETNGVNVWCAAGKGTFGTEELVRRIEATRLPDVVSHRRLILPILGATGVAAHEVERLTGFAVSYAAIRIDDLPEYLDNGMVTTPAMRELTFTFRERLALVPVELVLALKNLAAAGALLFFLAALAYGIAGGVLALVAFLGAALTGIVVAPLLLPWLPGRSFSMKGAIAGFAWVAVLFFVRGYLASSYLLTVAALLALPAVTAYYTLNFTGCTNFTSPSGVKKEMRIAVPVMCGAVVLSIILLLIDWLIRHSGGVF
>MAG_0390_Deltaroteobacteria_bacterium_Glo_12_Uncultured_Deltaproteobacteria
MSEKDSCCCVPKPVLPPDPDQAGWVAGMVDSKTGPIPQLSTDIHWADRIGALKVRLGYRRMDYGVAPGLYAVGNPVCGSPFLVTANYKLTIDTLRKNLAGYDFWILVLDTHCVNVWCAAGKHTFSTEELIYRLYETRAEAVSCMKLLILPQLGAPGICAQTVKRETGFTVQYGPIRAEDLPAFLDNAMKADAEMRQVRFDTHDRMLLAPLDMVLSSKLMLVFALCALAIQLILFLSGKGGVPLWQPPLVMLTCWFVTGLFFPLAMPVLPGRAFAVKGIWIALAMVLVATVFGGLSWDSLASVLVSLGASAIAIAYCSFLAMNFTGTSTFTSQSGAMLEVKYAVPLQIGIGVIGIIFWVGGEFLKGGIV
>MAG_0391_Desulfobacteraceae_bacterium_Glo_11_Desulfobacteria_Desulfobacterota
MNTKENTPGKKTMSTSGVTLMPAMEKVDINCCGTGPGHTNPLSAYEKPGYSLCSYVDDFITTDIGPLPRIKTGLNMMDRISIFLVRCGINRYSYTVAPGLYGVGNPDKRSEVLVTANFKLTFDHLRKELGTLDAWILVLDTKGINVWCAAGKGTFSTGELVDRIQRTDLEKIVDHKRIIVPQLGATGVCARAVKKKSGFRVVYGPVRAEDIPKFLENNKKADPSMRNVTFTFLERIVLTPVELQIVLKPALIAALVLFVLSGMGPGFFSFTEAWSRGLSAFAALLTGMVSGAVITPVLLPYIPGREFALKGFIAGALASLVMIGMVPMATASPSTGIALFLFSVTISSFLAMNFTGTTPFTSPSGVEKEMKRYIPIQLVTLVLSTGLWLYSAF
>MAG_0392_Desulfobacteraceae_bacterium_Glo_9_Desulfobacteria_Desulfobacterota
MDTPAGPVPKVKTKLTVKDRIATALVRCGVHRYQYTVVPGLYAVGQPDAGSEVIVTANFKLTFDIVRTELGSINAWILVLDTKGINVWCAAGKGTFSTRELVHRLQDSDLGKVVDHKRLIVPQLGATGVSAKEVKAQSGFRVIYGPIRASDIPKFLENKRKADPEMREVTFTIWERFILTPVEVQIVLKPALLMALVLFILSGIGPGIFSFGSAWVRGWTGLGALTAGIVSGAMVTPVLLPFIPVKEFALKGIITGCVAAVVFLMALPTATVSTGLALFLFIVTISSFLAMNFTGTTPFTSPSGVEKEMKRYIPVQLACLVLSSGFWIYGAF
>MAG_0393_Desulfobacteraceae_bacterium_B1Sed10_16_Desulfobacteria_Desulfobacterota
MKNDETKKDACCPSLTFPEMASPDCLDAADEPCCGPPPSPPSGVHEKPGYTVCRFVADFLETPAGPVPRVKTGLDFHDFLGAVRARSGLGRSDYKLAPGLYAVGEPSRDAPVLVTANYKLGFDKLRTRLKHTDAWILVVDTRGINVWCAGGKGLFSAAEVIRRGRQSGLERLVSHRKLVLPQLAANGVSAGDVKKGCGFEVVWGPVRAGDIEAFIANRMKAAGKMRQVTFDLRERLVLTPVELYFVWKPTLWTIAAVFILSGIGPGIFSFGDAVGRSPMMLAAYFMGIFTGAVLTPAFLPWIPGRAFSVKGLIAGFAGVLPLVFFFREQTGVPETFALLFIALAVSSFLAMNFTGATPYTSPSGVEKEMRISMPFQAGAVAAGIFLWILAAF
>MAG_0394_Desulfonatronospira_sp._T1Sed10_59_Desulfovibrionia_Desulfobacterota
MAPGLYALGDPDGQSPVLVTCNYKLTFDILRRELEGLSCWVLVVETYGINVWCAAGKKSFNTGEVARQVKNAGLEQVVNHRTLVLPQLAAPGVVGHKIRGLCGFNALFGPVEIRDLPSYLDNKTQAAGDMRRVKFPLGQRLLVALVEVYGARKFMLWALLACMLLAALGPGGFSLQGTVLSGLGAWGVVWTGFISGVFLVPVFLRHLYFRAFAAKGLLAGALTGFVLAVAVPGGFLQGLAATAACMAFTSWFAMHYTGSTTFTSLSGVDREMRRYMPVQGALILVAAGLWLGSGWFGPLAGGA
>MAG_0395_Desulfobulbaceae_bacterium_CSSed10_361_Desulfobulbia_Desulfobacterota
MVGEQASPVGAVPRVTSTLGWRDRLGTLLVRCGPGRMQYLVEPGLYALHNPGPDSPVLVSANYKLSFDHLRRRLGGIDAWILVLDTGGINVWCAAGAGSFGSTNLVRQIQESEIPRLVNHRRLIVPQLAAPGVNSRLVTQNSGFQVLFGPVEAADLPAYLVAGMEATPAMRRKNFPLSQRAVLIPVEVFQNLKWLLPLLLSLGLLSWLGGETWGTLASMGALALLLAVLAGQVLTPLLLPWLPGRAFALKGMVAGLLVTLPLLASAHASPGLALPGSDFLAWPLLIGGLASFLAMDFTGASTYTSLSGVTKEVRMAGPWQVAAGVCGLLLLLVGRLPVWGG
>MAG_0396_Desulfonatronospira_sp._T3Sed10_84_Desulfovibrionia_Desulfobacterota
MAPGLYALGDPDGQSPVLVTCNYKLTFDILRRELEGLSCWVLVVETYGINVWCAAGKKSFNTGEVARQVKNAGLEQVVNHRTLVLPQLAAPGVVGHKIRGLCGFNALFGPVEIRDLPSYLDNKTQAAGDMRRVKFPLGQRLLVALVEVYGARKFMLWALLACMLLAALGPGGFSLQGTVLSGLGAWGVVWTGFISGVFLVPVFLRHLYFRAFAAKGLLAGALTGFVLAVAVPGGFLQGLAATAACMAFTSWFAMHYTGSTTFTSLSGVDREMRRYMPVQGALILVAAGLWLGSGWFGPLAGGA
>MAG_0397_Desulfonatronovibrio_sp._T3Sed10_324_Desulfovibrionia_Desulfobacterota
MRDKAANLGVRLGINRDHYRIPPGLYALGDPDGNSPVLATCNYKLTFDIVRREMKIHSCWILVVETYGINVWCAAGKKSFSTEETARRVKESGLSKVVNHRTIIIPQLAAPSVAGHKLKGLCGFKGVFGPVRVRDLPEFIDNGMKATPEMREVDFPLSKRLDVAMVEVMGARKFMAWSVLICFVLAALGPGGFALHGIVWSGLGAFGVVASGFITGTFIVPLILHLFPARAFAAKGLMAGSAAGLILAITFARNLPEGLSAMAGTAAMTSWFAMHYTGSTPFTSLSGVDREMKIYMPVQGLLIAAAVLTWMGWAWLGIIRG
>MAG_0398_Desulfobacteraceae_bacterium_T3Sed10_121_Desulfobacteria_Desulfobacterota
MPAADQKTGTDTAGRDCIASGDTALEPTAGRGYEPGPKPKPSSGPGSGGFSMTVRKETTGLSIANAAGPDSLFLAPDHDAGEPCCGPPPSPRSGVHERPGYKICRFVEHFIETPAGPVPKVKTDTGFHDFLGTLSARSGLSRNNYKIAPGLYAAGNPDAGSPVLVTANYKLGFDKLRSCLKHTDAWILVIDTRGINVWCAGGKALFSAGEVVREIKRSGLSKVVYHRRLVLPQLAANGVSARDVKRGCGFEVLWGPVRVEDIGAFLENGMKASPEMRRVTFNTAERLVLIPVEVYFLWKPALWAIAAAVLLSGIGPDIFSPAEALRRGAMAAAAFGTGILAGAVATPFLLPWIPGRAFSLKGALAGVVCSVLLLPAFRGELTALEAPALFLVCVAVSSYLAMNFTGSTPFTSPSGVEKEMRISMPLQAGAIAAAIGYWLMAAFK
>MAG_0399_Geobacter_sp._H2geo_Desulfuromonadia_Desulfobacterota
MPVISSSLSFYDRLGAWKARWGIGRMSYLVPPGLYAIGTPGSSDPVAVTANYKMSYDLVRQALTGRNIWLLVLETHGINVWCAAGKGTFGTGELVRRVEACSLARVVTHRTLLLPLLGASGVKALEVRQRTGFTARFTTIRIADLPAYLDNGQQAIPSMGELTFTLHERLVLVPIELVSALKVSLPILAALFLLGGIRFGYAEPAAFLPIVAWLGAVLAGTVVTPLLLPWLPTSSFTVKGAYVGLLWSLLLYFLAATGSLLQTAALFLILSAVSAFFALNFTGSTPFTSRSGVKKEMRLSLPLMAGAVIVGVVLWTVGLFGPLH
>MAG_0400_Geobacter_sp._L1geo_Desulfuromonadia_Desulfobacterota
MLGAWKVRWGMGRMNYMVPPGLYAINNPATTDPVVVTANYKMSYDIVRSALEGRNIWLLVLETYGINVWCAAGKGTFGTGELVRRVVSSRLAELVSHRRLLLPILGAPGVAAHEVARQTGFSVSYATIRAAELPAYLDNGMLTTPAMRELTFTFYERLVLIPVELVGALKSVAVIGVVCLLLSAVSGDPVAGMLAFCACLGAWLAGIVVGPLLLPWLPGRSFALKGAVIGLLWCGVFYLLAGGQAWSKWVIVAIILALPAVSAFYTLNFTGCSPYTSRSGVKKEMRIALPAMGVAILLGVVSVLVGRFL
>MAG_0401_Desulfobacteraceae_bacterium_SURF_33_Desulfobacteria_Desulfobacterota
MADRIGAISVRLGIGRDNYRIAPGLYALGEPGAASPVLVTCNFKLTVDLLRRELAGRALWLLVVETYGINVWCAAGKKSFSTEEIAGRVRAAGLEKVVTHRRLILPQLAAPGVAAQKLRKLCGFSGVFGPVRADDLPAFLDADMHAGPEMRNVEFKLAERLKVALVEVHGARKFMGWILAACFLLALLGPGGFSFAGIAGAGAGAFGVALAGFLTGVFIVPAFLRRIPVRAFAAKGLIAGALMGLLLAAILGRAWPEKTAALMACAAFASWFAMHYTGSTPFTSLSGVDREMRRYMPVQAVLIVFATMFWLAWAWWGDSVTRGL
>MAG_0402_Desulfobacteraceae_bacterium_SURF_4_Desulfobacteria_Desulfobacterota
MSELSKQNGCRCTAPPKASNPSGAAMEMFPVLSPAGNNEPCCGAPAGPPSSPYERPGYTLCPFVKGFVQTPVGAVPRVGTTLHRRDRLGAARVRLGIGRNDYKVAPGIYAAGIPDRDAPVLVTANYKLTFDAVRRCLGETAAWLLVLDTCGINVWCAAGKGAFSTQELVRRVRSTRLAELVHHRRLILPQLGATGVAARMVKKACGFEVVWGPVRAADIPVFLSAPPESDTAMRRVTFTLPERLVLVPFELMMLRKYILPVLAGLFVLSGIGPPIFSIAAAWERGFAAAAAAAAGIFAGSIMVPALLPWIPGRAFAVKGIVAGLFLGLLLGGLLWDTPRISTLSGSGLVLLTTVLSSFLAMNFTGCTPFTSPSGVEKEMRHAIPLQAAAVLLAAGLWIGGAFA
>MAG_0403_Desulfobacteraceae_bacterium_SURF_7_Desulfobacteria_Desulfobacterota
MSESSCCETKKEFGSEGIQIKPFASRQPDDEVCCGGPAGSPGSPHEKPGYQIARFVEGFMEMDCGPVPKIKTHLSWLDIGGTIMVRLGFNRNHYKVSPGLYGVGSPTPDSPVLVTANYKLSFDAVRKSLSGINAWLLVLDTCGINVWCAAGKGTFGTTELVNRVKSTGLAKIVKHRRLIVPQFGATGIAAHQVKKQCGFTVSWGPVRAADIRDFLNHDMQASAMMRRVTFTLPERLVLIPVEIYISVKPVLWTGLVIFIVSGIGPGIFSFPNAWERGVNGIISLIGGVFAGAFLTPVFLQKLPGKAFSIKGAAAGIMTAFAMALWVWKDMTWFEISGLMLFAVSVSSYLAMNFTGATPFTSPTGVEKEMRKSIPLQLLATIIAAIIWIGGVFI
>MAG_0404_Desulfarculus_sp._SURF_10_Desulfarculia_Desulfobacterota
MAQAQPRAVFRQPFVLGELPTPAGPVPRVGAALSAGDRLSALRVRWGIGRGDYRLAPGLYALGEPGPESPVLVSANYKLSFDHLRAALPGLDAWILVLDTDGVNVWCAAGKGRLGTEELVRRVQASGLASVVSHRRLILPQLAGPGVEAHRLKKLCGFQAVFGPVRAADLPAFIASGFRATPQMRRVSFPLAQRLILIPVELVGALQYYLWLLPALALLAGLGGLAHGAGFAAAAWQDGLWAVIAALLALAAGAVAAPALLPWLPGRAFSLKGLWPGLAAAALLWFWWPGPAWPPGPALTAWLLLVPALSSFLALNFTGASNYTSLSGVKKEMRRAVPVQIAAAALGLGLWLYAIFLA
>MAG_0405_Deltaproteobacteriaia_bacterium_B17_G16_Uncultured_Deltaproteobacteria
MNPKNSDKGITHQPLVSIAENVQVPGQSQGENISCCPAPADAPPPRTDQPFVIGTLETPAGAVPVVSSVLTLSDHWGTFKARLGVGRMRYTVDPGLYALGRPDDRSHVMVTANYKMSFDCLRRALPGRDAWILVLDTQGINVWCAAGKGTFGTDELVRRIQASGLSRVVSHRDLIIPQLGAAGVSAHQVKRRSGFRVIYGPVRAQDIPRFLEKGMKAAPDMRRKAFPLVERIVLIPVELVEALKIGLLAAPAFFLLGGLGGTGGFWENAFSHGLVAAFSLLTAILAGAVLVPILLPWLPGRAFSTKGFTLGFISALVYVALGRCGAWAEALGLVFLMSAVVAYLAMNFTGASTFTSLSGVKKEMRWAVPAEIATAVIGLGFWFGSRFTV
>MAG_0406_Deltaproteobacteria_bacterium_B30_G6_Uncultured_Deltaproteobacteria
MMSEETQYNNGCCGPAKTPCANEGLTEMLPIYKEAPVDDVCCGPPPGPASSPFERPGYDLCSFVEGFIDTAAGSVPKIKPKPEISDILGTIKVRLGINRSQYKVAPGLYSMGDTTPTSPVLVTGNYKLSFDALRKELQGEHVWILVLDTRGVNVWCAAGKKTFSTHEVIRRVKMARLQEIVSHKRLILPQLSATGVSGKQVKKGCGFKVTWGPIQARDIRSFLKAGLKADKSMRRVTFTFLERLILVPVELSFLRKYLLWILLAGFILSGIGPSLFSISLAWSRGLIMIAACVAGIFSGAVAAPVLLPWIPGKAFAVKGAITGLLMGAGMVLMLGKAIDSVEIAALIFFIIAISSHLAMNFTGSTPYTSPSGVEKEMRIAIPFQAGAIILSIVGWIGSMFV
>MAG_0407_Deltaproteobacteria_bacterium_B3_G2_Uncultured_Deltaproteobacteria
MDKISSSGVNIMSSMDEIAAPCTTELFDPMTDYENPGYKLCSYVDRFIETDTGRIPIIKSNLGKDDLFSTFYVRCGITRHKYTVAPGLYGIGNPDKNSEVLVTANFKLTFDHLRNKLADINAWILVLDTKGVNVWCAAGKGTFSTRELVKKIKDCSLEKIVDHKRVIVPQLGATGVSARDVKKQAGFRVVYGPIRAEDIPSFLKNSRKADKKMRQVTFNLYERFILTPVEIQIVLKPALITALVLLIISGFGPGIFSFSAVWERGIISIFALAAGIFSGAFITPTLLPFIPTREFALKGIISGSIFATLLMIAMSSAISGPAGFTALFLFSVTISSFLAMNFTGTTPFTSPSGVEKEMKRYIPVQLVALVISTGLWIYSAF
>MAG_0408_Deltaproteobacteria_bacterium_B16_G4_Uncultured_Deltaproteobacteria
MMSEETQYNNGCCGPAKTPCANEGLTEMLPIYKEAPVDDVCCGPPPGPASSPFERPGYDLCSFVEGFIDTAAGSVPKIKPKPEISDILGTIKVRLGINRSQYKVAPGLYSMGDTTPTSPVLVTGNYKLSFDALRKELQGEHVWILVLDTRGVNVWCAAGKKTFSTHEVIRRVKMARLQEIVSHKRLILPQLSATGVSGKQVKKGCGFKVTWGPIQARDIRSFLKAGLKADKSMRRVTFTFLERLILVPVELSFLRKYLLWILLAGFILSGIGPSLFSISLAWSRGLIMIAACVAGIFSGAVAAPVLLPWIPGKAFAVKGAITGLLMGAGMVLMLGKAIDSVEIAALIFFIIAISSHLAMNFTGSTPYTSPSGVEKEMRIAIPFQAGAIILSIVGWIGSMFV
>MAG_0409_Deltaproteobacteria_bacterium_B144_G9_Uncultured_Deltaproteobacteria
MDKISSSGVNIMSSMDEIAAPCTTELFDPMTDYENPGYKLCSYVDRFIETDTGRIPIIKSNLGKDDLFSTFYVRCGITRHKYTVAPGLYGIGNPDKNSEVLVTANFKLTFDHLRNKLADINAWILVLDTKGVNVWCAAGKGTFSTRELVKKIKDCSLEKIVDHKRVIVPQLGATGVSARDVKKQAGFRVVYGPIRAEDIPSFLKNSRKADKKMRQVTFNLYERFILTPVEIQIVLKPALITALVLLIISGFGPGIFSFSAVWERGIISIFALAAGIFSGAFITPTLLPFIPTREFALKGIISGSIFATLLMIAMSSAISGPAGFTALFLFSVTISSFLAMNFTGTTPFTSPSGVEKEMKRYIPVQLVALVISTGLWIYSAF
>MAG_0410_Deltaproteobacteria_bacterium_J133_Uncultured_Deltaproteobacteria
MTANYKLSFDHLRSSLEGRSCWLLVLDTKGVNVWCAAGKGTFGTDELVERIRTSGLERVVEHRTVIVPQLGASGVAAHQVRRRSGFRVVFGPVRAADLQEFMDAGMKATAEMRTKRFPLAERVAVIGVELVHVLRYFPLLAAAVFFLAGLGFSESYWHAAALHGGYGIAALVLAVFAGVILTPVLLPWLAGPAFSAKGLQAALLAEVPLLVMRPAKVGIVEATGWLLAGLSFASFLAMNFTGASTYTSLSGVRKEIRLSVPLQIAGAACGLVLVAIAAATG
>MAG_0411_Deltaproteobacteria_bacterium_J040_Uncultured_Deltaproteobacteria
MVLPRLTERAFSGFHTQKGRTVPRLSTKLTGSDLLEHFLVRCGIGRMDYRFEPGLYAVGTPGDESPVVVTANYKLTVDEVRRCLEGMDAWVLVIDTAGINVWCAAGEGRFSAGDVARAVESVGLDEVAPRGQLILPQLSAPSLSLPELRRLTGRKALFGPVRARDLRDFVESGFACPQEKRRVSFSLRERLVLVPVEIKNGLKYLFVGILVALMLSLVHRGGPAWAHFLREWSAASVLLTASFLGGAFLVPLLLPFLPGRAFSFKGLVVGVLISLLWILSLVRGGNPFPTPVSALGWCLIVPAVSSFTAMNFTGATPFTSLSGVVAEMRRYIPVQVLLALAGIILWVGGKLVGGAL
>MAG_0412_Desulfuromonadales_bacterium_GT-UBC1_Desulfuromonadia_Desulfobacterota
MSYLVPPGLYAIGMPGAEAPVVVTANYKMSYDIVRSELAGRSVWLLVLETFGINVWCAAGKGTFGTDEVVRRVQATGLDSVVSHRQLLLPILGAPGVAAHAVAKRTGFRVRYATIRAQDLPAFLDNGMVATPAMRQLTFTVAERLILTPIELVSSVKWAVPFTVALVLLTGLSGLGFSLTTLLPVIVACVGTVLAGAVVAPVLLPWLPGKSFAVKGAEVGFAWAAILTWWRSEGLAWHDTMILFLAVPAVSAFLSLNFTGSTPFTSRSGVKKEMRLSLPVMAAALVVALIVWCAGRVF
>MAG_0413_Desulfobacteraceae_bacterium_metabat2.783_Desulfobacteria_Desulfobacterota
MENKFCGINEKNETFGRVSHLRPFAYTPLTQNKKVDVACCGSPPGPECSRFARPGYKICGFVEEFIDTAAGPVPRVGTKLSAADHAMSVSARFGIGRDSSGIAPGIYCTGRPSADSPVLVTANYKLTFDALRKELSSLSAWILVLDTRGINIWCAAGKSLFSTEEVIRRIKVSSLDKIVNHRELILPQLSATGVSAIDVKKESGFKVIWGPIRANDIKCFLDAGKKADESMRRVTFNIIERLILVPVELSFLVKPTLFIMLGIFLLSGIGTEIFSVRGAWDRGIMAALAYAAGIFAGAVFVPTVLPWLPGKAFSVKGAITGIIAAIFVIITLKDVANTLELTALFLCTMAVSSYLGMNFTGSTPYTSPSGVEKEMRKAMPVQALAGLASILLWIGAAFVH
>MAG_0414_Desulfobacteraceae_bacterium_maxbin2.1429_Desulfobacteria_Desulfobacterota
MSDNPSNMKNCCSIEPRPIQTNGLAMFAPQKNTEEVCCGSPAGPPSSPFERPGYSVCPFVDRFKATTLGSVAVLKTHLSFQDRLGALMVRLDIGRNQYKVAPGLYAVGDPDANAPVLVTANYKLTLDSVRKELSAVNAWILVLDTRGINVWCAAGKGTFGTAEVIRQVKNVRLDQVVGHKKLILPQLGATGVSGLQIKKECGFEVIWGPVRAQDIPAFLANRQKASSAMRRVTFNLRERWVLTGVEITQTFKNLAWIIPALFILSGFGPGIFSLFQVWHRGSITVAAVLAGIWSGAFLTPLLLPWIPGRAFALKGGLMGLLFGVVLTLLFLKPVFSLSVLSLFLMGLPVSSYLAMNFTGCTPYTSPSGVEKEMRTAIPLQSLLVLAGLVLWIVSGFL
>MAG_0415_Desulfonatronospira_sp._MSAO_Bac3_Desulfovibrionia_Desulfobacterota
MAPGLYALGDPDGQSPVLVTCNYKLTFDILRRELAGLSCWLLVVETYGINVWCAAGKQSFNAGEVARQVKNAGLEQVVNHRTLVLPQLAAPGVAGHKIRGLCGFKALFGPVEIRDLPYYLDNKMQAADDLRRIKFPLGQRLLVALVEVYGARRFMLWALLACMLLAALGPGGFSLQGTALSGLGAWAVVWTGFIGGVFLVPVFLRQLYFRAFAAKGLLAGALTGFVLAVAVPGGFLQGLAATAACMAFTSWFAMHYTGSTTFTSLSGVDREMRRYMPVQGALILVAVGLWLGSGWLGPLAGGA
>MAG_0416_Geobacter_sp.metabat2.715_Desulfuromonadia_Desulfobacterota
MSFDILRSQLAGRNVWILVLETNGVNVWCAAGKGTFGTHELVRRIERTGLPQLVSHRRLIVPILGAAGIAAHEVRALSGFEVCYATVRAGDLPEFFDNGMITTPNMRQMTFTLRERLILIPVELMLSLKPLALIGFLLLIVPLLLGLPTAGFQMMAAFYAAALTGLAVTPILLPWLPGRYFSCKGAVAGLALVLGYYFIGPKSDHEMFIIPAAVLILPAVSAFYALNFTGCTPFTSSSGVKKEMLIALPIMGGGILVGTVLALVGIFL
>MAG_0417_Desulfobulbus_sp._MAG_6_1_Desulfobulbia_Desulfobacterota
MSTQAPDTIMTFLPMAKEVPEGAGEFQIPSSDQPFVQGAVSTPVGSVPQVATELTAEDKHGHYLVRWNIGRDHFTVEPGLYAVGSPDADSTVFVGANYKMSFDLLRQTLTGRNGWLLILDTKGINVWCAAGKGTFGTEEMLDRIKASRLDKIVTHHSLIVPQLGAPGLAAHEVRKYSGFKVIYGPILLKDLPEFLDNGLQATPAMRSKTFPLQERIVLIPVEIMQGLKQGIPLILFFLLIAGVAGRGSFFRDALVHGLPPGIAVLVGIFSGTVLTPLFLPWLPGRAFSCKGAVAGLALFIPLFAVGTVFFRGYNLLEQISWLLLTLAVSSWLGMAFTGASTFTSLNGVKKEMLRAMPLQFFSLVAGIISWGIALRMH
>MAG_0418_bacterium_FW300_bin.28_Uncultured_Deltaproteobacteria
MSDKKDCGCNSGCGAEKKVPSGKPVLLKMADSDSAPLVDLRESRWEPHKQTFVTGSVETPAGSVPIVSHEITSGDRLGTFSVRLGIGRDSYTVVPGLYSFGSPDEHSPLVATCNYKLTFDLLRREWKGLDLWVLALDTKGINVWCAAGKGTFGTQELLSRMGKAGVDRIVAHREVVLPQLGASGVNAHEVRKGSGFRVFYGPVRADDLKTYLDAGKKATPAMRRVTFTTVERLILIPVELSLLFKYSLWILPAGFALSGISKEIWSPEAAWARGWLFAASVGAGAFAGAFLTPLLLPWLPGKSFSVRGIFAGLATTVGAALLLSGSMVILERTGFVLMGTAVASFAAMNFTGATPITSPTGVEKEMRRFLPVQLMAAAAGLIAWIGGGFFR
>MAG_0419_Desulfobulbaceae_bacterium_Madre3_Desulfobulbia_Desulfobacterota
MLVTANYKLSFDSVRQELRGQNIWLLVVDTRGINVWCAAGKGTFSAEEVAYQVDQANLADVVIHRKIVLPQLSANGVNARAVKKKCGFSARFGPIRSTDIPKFLTKQDVSEEMRSVTFTMRERAVLIPVEICMLWKQLLIALGVIVVLSSLSPPFFSLETIFHRSFWLLGVTLWAIFVGTTAVPLLLPWIPTRQFWLKGLLLGSLGAFLFMGTLVPETFNLLEKGAMVLWTISVSSFLSMNFTGSTPYTSLSGVAKEMRAGLAVQIGAAILAFVLWFIGVFI
>MAG_0420_Desulfovibrio_sp._Madre1_Desulfovibrionia_Desulfobacterota
MDEVCCGAPPSPPMDPMERPGYRLMDWVAGFVDTPMGPVPQVKTTLSRADKLDALWARLGPGRGDYAIAPGLYCVGEPDKDSAVLVTANYGLTFSAIRKELAGEDLWLLVLDTRGINVWCAAGKELFSTHEAAYRVQECGLERVVAHRELVMPQLGATGVSARELKKLCGFGVKWGPVRAGDIKEYLHADKVATQAMRSVDFPMIERFKLLPVELYQLRKLSVWIVAALFLISGLAGTFYSLGAAWQRGLMSALAYFAGVLGGAVAAPLLLPWLPGRALALKGGLTGLVLGAAVAALFQATLGWWGMCSLALFSMAVSSFLAMNFTGATPYTSPSGVEKEMRRFMPVQALALLLSLAGWIGAGYTGW
>MAG_0421_Deltaproteobacteria_bacterium_D1FN1.001_Uncultured_Deltaproteobacteria
MYGTLPTPAGAVPRLAAGLTMVDRLGHWQMRWGFGRMRYRVRPGLYAVGEPQAASPVLVTANYKMTVDLLRRELAATNAWLLVLDTRGVNVWCAAGKGTFGTAEIIRQVTACRLAELVGHRTLVLPQLGAPGVAAHEVLKGCGFRVIYGPVRAADLPAFLAAGMQATPAMRRVTFTLGERLVLTPVELTAMWKSLGWGSLLLLLIGGIGPRFFTVEAALQRGPAAIAAGLAGVLAGAVVVPVLLPWLPGRMFAVKGAVAGLAVALAGTTLYGARLGGIDSAALLLALPAVAAWCAMNFTGATTFTSPSGVEREMRRTLPVQAAALLAAGTLWIAGAFLP
>MAG_0422_Smithella_sp._SDB_sulfate1_Syntrophia_Desulfobacterota
MNKFEFPIIKEHVNCGCNVMTAISENIIPRLNQAFVRGFVNTPAGRLPRISSELVWQDHWGSIRARWGVGRTDYKIDPGLYALGNPDNNSSVFVSANYKMSFDHLRSALKGRSGWILVLDTKGINVWCAAGKGTFGTKELLRRIESSDLKKIISHNRLILPQLGAPGVAAHKIKQISGFNVHYGPIRAKDLPDYLDAGFKATEQMRIKTFPLQERAVLIPIELVEAMKAYLLLAIIFLIVSGISGPAGFWTNTATFGLFAAMALFCAIIGGAVLNPLLLPFLPGRAFSIKGFSIGIVIAMVLLYLRNMNMSGWPERIESMAWLLIISSISGYLAMNFTGCSTYTSLSGVKREIRWALPLEIACGAVGLVLWISAVIIA
>MAG_0423_Deltaproteobacteria_bacterium_PowLak16_MAG18_Uncultured_Deltaproteobacteria
MSEKKSGGCCAPPVGSAVPCCGGGTSSKAIPRYEDTFLDGQVETPAGPVPRVHSRVGRGDLVGRWKMRWGIGRDRYRVAPGLYALGAPGADAPVLVTANYKLTFDVVRRDVARLDAWILVLDTQGVNVWCAAGEGTFGTGEVIRRVTEARLAEVVSHRTIILPQLGAPGVAAHEVRKGCGFSVVYGPVRARDIRSFLEAGRKASPAMRSVDFPTMDRLVLTPVEIVGLLRPAGWAAAVLFLLAGVGPGIFSPGAAWERGFAAVAVLAAGILAGAVVTPALLPWLPGRAFSVKGGLAGGVLAACAVMWERGALDAPTTLALLLAMTAVSSFVAMNFTGATPFTSPSGVEREMRRALPVQAALTVVAGLLWVGGAFLH
>MAG_0424_Geobacter_sp._H1geo_Desulfuromonadia_Desulfobacterota
MGWLETGGGRVPQVTSRLTPADHLGACKARWGINRMHFLVPPGLYAVGEPDAQAPVVVTANYKMTYDIVRRTLSGRSVWLLVLETYGINVWCAAGKGTFGTGELVRRIEAAKLSEVVGHRRLILPIMGAAGVSAHRVKKQSGFEVAYACAYAADLPEYLDNGQVTTPRMRELSFNWYDRMILIPVELVLVVKPIAPVAALVFLAGWLLFGSAAATAATLAFLGAVFTGVAVGPALLPLLPSRSFAVKGAFAGLVYCALLYLFCGGDGWGVTTMLAAFLALPAVSSFYTLNFTGCTTYTSKSGVKKEMRLGLPVMAGALCAALLVLLAGRVLTWGMS
>MAG_0425_Syntrophobacter_sp._SbD1_Syntrophobacteria_Desulfobacterota
PSKPTKARQGLPGLNQPFVSGYIETIAGKAPRVESKLNFTDRLGAYKVRWNIGRMRYKIDPGLYALGAPDADSPVLISASFKMSFDLLREALPARNAWVLVLDTDGINVWCAAGKGTFGTEELAGRIESCGLSRVVKHRKIIVPQLGAPGISAHEIQKLTGFKVAYGPIRASDLPDFIDSGLKARPGMREKTFTTGERLSLVPVEIVHAFKNFLMVLPLVFLLGGFSGQGMFVANALRFGGATALGLLMAIAAGCLVTPLLLPWLPGRAFSIKGLWPGITFGVLFLVLRNIVSALPAASTLESAAWMLLIPAISAYLAMNFTGCSTFTSLSGVKKEMRWAVPAQIAAVVLGAMLWITSVFI
>MAG_0426_Deltaproteobacterium_sp._OalgD1a_Uncultured_Deltaproteobacteria
MSELKPPQDECCAAGAACCPPENPTALQPFTMAAASDAVCCGEPPGPRSNPDEKPGYELQHYVDSFLDSPMGQIPRVKTGLEPADFRGTIKARLGLRGTEYKIAPGLYAVGSPGPDSPVLVTANYKLTFDTLRRELTSFDGWLLVIDTRGINVWCAAGKTLFSTQEVVYRIQQCRLSKVVQHKKIILPQLAATGVSAVSVKKESGFEVLWGPIQARDIRQYVADGCQAGQAMRRVTFTLPERVVLIPVELSHLPKPTIWVLLAVFLLSGIGAGLFSFNAAWSRGLIALVAYAVGILAGAVAAPILLPWIPGRAFALKGSLTGVVAGLAVAVFFGSRLSWVEAAALISFTTAISSYLAMNFTGSTPYTSPSGVEKEMRRAIPLQAAVALIAVVAWVGAAFAG
>MAG_0427_Syntrophus_sp._G20_Syntrophia_Desulfobacterota
MNYMVPPGLYAIGAPTADDPVLVTANYKMSYDIVRSVLGGRNVWLLVLETYGINVWCAAGKGTFSTEELVRRIDLSNLAMVVTHRRLILPILGAPGVAAYEVTRRTGFSIRYAAIRAEDIPAYLDNGMMTTSEMREQTFTLRERAVLIPVELVQALKPTIVVAAALFIVAALLQAPKNGLVTVYAYLGAVVSGVAIVPMLLPWLPGRSFSFKGALTGLAWVTAFYLLAGGRDWSGPMTVAAFLALPAVSAFYALNFTGCTPYTSRSGVKKEMRAAMPAMGIALALSAISVLAGTLL
>MAG_0428_Deltaproteobacteria_bacterium_ARS66_Uncultured_Deltaproteobacteria
VAARLADRGLGLAARARPGSGGRGGRVRRAPGDALARGQPGPGPGGAGLVSALSALGGLVRDVLQTAFRLAPWPTATGLRVVGSPGPDSPVLLTANYDFTVRHVIRALRGCDVWLVVAPAKGINVWCAAGAGHLTTHQVVTALKTSGVADRVNHRDVILPQLAATGVEGLQVFRRARWRVRFGPVRAADIPDYLATGGVKSDAMRRVEFGLRDRLEMAAVWAAPVSLLVGGLTWVFRPVWALPLALLATILAVAVFLVYDQLPGPRQLLLGAGGALASVAVVAVAGGGLPALAAALLAPFALVALLTFDYAGSTPTEGSGGFDGQDWKIRLDPERCEGVYSCFEVCPEAVYEKHEGSRRVELAHDERCVRCGACVVQCPKDALFFEDGQGGRIEPATIRQFKLNLAGKRTVAVPPPPEEQKSA
>MAG_0429_Deltaproteobacteria_bacterium_SP3084_MHASM_Uncultured_Deltaproteobacteria
MTLFARLESATREVWQTAFRLVPWPTKAGLRSVGTPDEASPVLVTCNYDLTVRRLLKALAGCDAWVVVAPTRGINVWCAAAGGHMGSHQVVSALKTSGVADRVDHRDVILPQLAATGVLALDVFRRSRWRVRFGPVAASQLPAYLAAGAGKGEKTEAMRRVTFPASDRMQMAASWAAPASIVFGGLALLFEPAWAWPLCLLVSVMAIAVFAIFDRLGAHRKAILAVASTTGALSITLLFGGGGVAAAVAMAAALSMAAALTFDYEGTTPLEGSGHFEGRAWTITLDTDRCEAIDRCWEVCPKGCFEKLEGRNKIELAHEDRCIRCGACVVQCPQDALFFQDSDGARIEPDVIRRFKLNLLGQRSVDSSSSDAGAGS
>MAG_0430_Deltaproteobacterium_sp._OalgD1b_Uncultured_Deltaproteobacteria
MVDLDQPQNECCSSGSTCCPTEKQNGLQPFVMAPASDGVCCGSPPGPQSSPYEKAGYELQSFVDSFFDTPIGPVPRVKTCLERSDVRGTLSARLGIKGDQYKIAPGLYGVGEPGADSPVLVTANYKLTFDTLRRELTSFNGWILVIDTRGINVWCAAGKALFSTREVVHRVTQSRLNTVVRHKKIILPQLAATGVSAVAVKKESGFEVLWGPIQARDIQQFVADGCKAGQSMRRVTFTLPERAVLVPVELAHLPKPTTWVLLAVFLLSGIGTGFFSFNAAWSRGLIALTAYVAGILSGAVAAPILLPWIPGRAFALKGTLTGIAAGLAVALTFRNSLSWVEATGLIFFTMAISSYLAMNFTGSTPYTSPSGVEKEMRRAIPLQAATALIAVVAWVGAAFAG
>MAG_0431_Deltaproteobacterium_sp._OalgD3_Uncultured_Deltaproteobacteria
MKPDFPQESLITEDCCATSKPLCEGSPANPGGDAGDPCCGGPPQESFITGNCGATLKSACDCLPADPTGDTDEVCCGGPPPPKTSPYDKPGYRVQRFVAEFIGTAVGPVPRIHSQWGVADRFGTILTRLGVGRHDYRVAPGIYSVGHPDAEAPVVVTANFKLTFDTVRRDLNGRDLWLLVLDTHGINVWCAAGKGTFSTREVISRVNTSGLAHLVQHRKLILPQLCATGVSGRDVKKGCDFEVVWGPIRSKDIVPFLDQGMTADDTMRRVTFSFMERLVLIPVELSYLPKPTLWVLLAAFIISGIGPSIFSIQGALLRGGMAMAAYLVGVIAGAALVPALLPYLPGRAFSVKGAITGVVAGAVVALFFSWHTNGWGMVGLILWSTAISSYLAMNFTGSTPFTSPSGVEKEMRRAIPIQAASALAAVAVWITSGFIA
>MAG_0432_Deltaproteobacterium_sp._OalgD4_Uncultured_Deltaproteobacteria
METEKSPGCDCTPQPPKTPAPVTLLGQMPAAEAVADDEPCCGPPAGPQSGPDERPGYAIQGFVENFLTTPAGKVPRVKTRLGPTDILGTVLTRVGIGRNDYKIAPGIYAVGKPDQAAPVLVTANYKLTFDHVRRELGGQNVWLLVLDTRGINVWCAAGKGTFATGELVKRIIETGLEKVVSHRRVIVPQLGATGVASKKVRKLSGFKVVWGPIRAADIIDFLENDLKADRKMRTVTFTIVERLVLVPVEISLVLKPALWVLLALFILSGIGPGIFSLSGAWERGLWAASALLLGILSGAGLAPLLLPWIPGTTFASKGILTGLVLVLPAAIAAGLTEGMAGFLALMFMAAALSSYMAMNFTGTSPFTSPSGVEKEMRRYIPIQAGMAVCGLVLWIGSAF
>MAG_0433_Desulfomonile_sp._Ga0081660_Desulfomonilia_Desulfobacterota
MNYTVDPGLYALGAPDDRSPVLVAANYKLSFDDLRSAIPGRNAWILVLDTNGINVWCAAGKGTFSTEELVTRITSSDLDKVVSHRRVIVPQLGAPGIAAHDVKRRSGFRVVYGPIKARDLPAFFDNGMNATPEMRLKTFGLWERLVLIPVELVDAVKYAALIAVVFLLAAGFGGPLSYWANVSEHGLRAVWAIFSGVAAGAILTPLLLPWLPGRAFASKGIVIGLLVSIFLVAAGVLSLSGWANRLETLAWFS
>MAG_0434_Eisenbacteria_RBG-16-71-46_M_DeepCast_400m_m2_100_Eisenbacteria
MSTRASDRQASRGTSARAACGGGGRSAAPWIAGVLDTPRGPVPRVRTRLGARDRLGAAAARWAIGRMRYRVPAGLYAVGAPGSGAPVLVSANYKMSFDHLRRALEGRDAWILVLDTRGINVWCAAGKGTFGTDELVSRVGRSGLAAIVAHRLLVVPQLGAPGLSAHLVLRRCGFRVLFGPVRARDLPAYLDAGMRATEAMRRVRFGLADRIALIPVEIATGARPFLAGAAALMLLAGFGRGGYSLARVVDTGLPAAGLFLGVFLASAILGPMLLPWLPGRAFSLKGAALGLLLLPPLAAAAATRAPLLEPRLQAAAWALLVPAIASFTVMNFTGATTYTSLSGVLSEMRIAVPAQAAAALIGLVLWMAGLFAAAGG
>MAG_0435_Elusimicrobia_bacterium_GWA2_64_40_Elusimicrobia
MERNANTRKVTLAPRLRAARPAAIETVSSDYTRADRLAAWKARWGINRMAYRVKPGLYALGSPAADSPVFATANYKLSFDALRTSLKGLNAWLLVLDTKGINVWCAAGKGSFGTKELARVIAETGLEGRVSHRTIILPQLGAPGVSAHKVKASTGFSVAYGPVRAGDLPEYLRLGRATPEMRRVRFDFADRMILAPIQLVHFGRYLLPAAGLLLLLGYRADAAYTTGALLAGGALVPALLPWLPGRSFAVKSAAAGLLVTALIALAHDQSAPQLAARVLIYSAAASFIGLDFTGASTYTSLSGVKKEMRLAIPAHALAAAAGLVMLAAGRFL
>MAG_0436_Elusimicrobia_bacterium_GWA2_69_24_Elusimicrobia
MNPPLKVAPPRVPGDAVRGVLSRWGVGRDRYRVEPGLYGLGAPGPESPVLVTANYKLSFDAVRRSLPGRAAWLLVLDTAGINVWCAAGKGSFGTEELVTRIGSSGLAERVRGRTLILPQLGAPGVAGFEVTQRTGFRVVYGPVRVPDLPAFLDAGMQATPEMRRVRFPLSERLMLAPLEFLQTLKYFAVYVAVAAVWILDRGGSVRDLFSALWPVLGAILTGTVAVPALLPWLPFRAFSLKGWLAGLLWALFVAWVQGLSPRMTAAALLSLPAVSAFLALNFTGTTTFTSQNGVNKEIRLFARPMGACALAGVVLVIVEAALK
>MAG_0437_Elusimicrobia_bacterium_GWB2_63_16_Elusimicrobia
MERNANTRKVTLAPRLRAARPAAIETVSSDYTRADRLAAWKARWGINRMAYRVKPGLYALGSPAADSPVFATANYKLSFDALRTSLKGLNAWLLVLDTKGINVWCAAGKGSFGTKELARVIAETGLEGRVSHRTIILPQLGAPGVSAHKVKASTGFSVAYGPVRAGDLPEYLRLGRATPEMRRVRFDFADRMILAPIQLVHFGRYLLPAAGLLLLLGYRADAAYTTGALLAGGALVPALLPWLPGRSFAVKSAAAGLLVTALIALAHDQSAPQLAARVLIYSAAASFIGLDFTGASTYTSLSGVKKEMRLAIPAHALAAAAGLVMLAAGRFL
>MAG_0438_Elusimicrobia_bacterium_GWB2_63_22_Elusimicrobia
MGQNANTQKVTLSPKLRPVQAAAPETVSSEYTRADRLAVWKARWGINRMAYRVQPGLYALGSPAADAPVFATANYKLSFDALRTSLKGLNAWLLVLDTKGINVWCAAGKGTFGTLELARVIAETGLEARVSHRRVILPQLGAPGVSAHRVKAYTGFTVVYGPVRAEDLPEYLRLGSATPEMRRVRFNFSDRMTLAPVQLVHFGRYMLPAAALLFLLGFRADAAYTAGALFAGGALVPALLPWLPGRSFAVKSAAAGLLVTALIALAHDQSAAQFAARALIYSAAASFVGLDFTGASTYTSLSGVKKEMRLAMPAHALAAAAGLAILAAGRFL
>MAG_0439_Elusimicrobia_bacterium_GWC2_61_19_Elusimicrobia
MLPGRKSAQPAPPERISSEYTATDRLAAWKARWGIARMSYRVKPGLYALGSPSASSPVFAGANYTLSFNALRTNLKGLSAWLLVLDTKGINVWCAAGKGTFGTMELTRSIRQTGLEQLVSHKTIILPQLGAPGVSAHQVKAYTGFSVSYGPVRAKDLQEFLRLGGKATPEMRKVRFNFTDRIILAPVQLVYYAKYLLPAALLLYLAGLKNDAALTVGALLAGSVIVPALLPWLPGRSFAVKGAAAGLAAVAALSPLLPFGPYQLAARALVYAAAASFIGLDFTGASTYTSLSGVKKEMRLATPAQALAFLAGLVLLGARRFL
>MAG_0440_Elusimicrobia_bacterium_GWD2_63_28_Elusimicrobia
MNKNTQKVTLSPRLSAARPAAIETISSDYTRADRLAAWKARWGINRMAYRVKPGLYALGSPAANAPVFATANYKLSFDALRTNLKGLTAWLLVLDTKGINVWCAAGKGTFGTRELARVIAETGLEKVVSHRTVILPQLGAPGVSAHRVKAYTGFSVAYGPVRAEDLPEYLRLGRATPEMRRVNFNFSDRMILAPVQLVHFGRYLLPAAALLYLLGYRADAAYTLGALFAGGALVPALLPWLPGRSFAVKSAAAGLLVTALLALAHDQSPAQFAARALIYGAAASFVGLDFTGASTYTSLSGVMKEMRLAMPAHALAAAAGLIILAVGRFL
>MAG_0441_Elusimicrobia_bacterium_RIFOXYA12_FULL_49_49_Elusimicrobia
MADNKNAPCCGPSKLVKIDFIKVKTLSQLTVGGKTVPVVGGAWSFNDHLGRIFVRLGLRRMNYAIKPGLYAVGLPEASSRVFVSANYKLSFDILRREVSGLNAWLLVIDTKGVNVWCAAGKGTFGTQELIASVRETGLDSTVSHRELVVPQLGASGVSAHLVKRDSKFNIVYGPVRARDIKKFLGNGAKADEDMRQVSFNLFDRLTVVLLELSLALKSVILITLALLAAALAAYYSGIFKSAYIQAYFLAAAVWTGYFSGTLLFAALLPWLPFRAFSLNGALAGFAGAFIALLSFGLFGHLDIYLFEIISFSAISSAVAAYLALNFTGSSTYTSLSGVKKELKYAIPAIAAGASAGLLVMIAGFIIKGAA
>MAG_0442_Elusimicrobia_bacterium_RIFOXYA2_FULL_47_53_Elusimicrobia
MADNKNAPCCGPSKLVKIDFIKVKTLSQLTVGGKTVPVVGGAWSFNDHLGRIFVRLGLRRMNYAIKPGLYAVGLPEASSRVFVSANYKLSFDILRREVSGLNAWLLVIDTKGVNVWCAAGKGTFGTQELIASVRETGLDSTVSHRELVVPQLGASGVSAHLVKRDSKFNIVYGPVRARDIKKFLGNGAKADEDMRQVSFNLFDRLTVVLLELSLALKSVILITLALLAAALAAYYSGIFKSAYIQAYFLAAAVWTGYFSGTLLFAALLPWLPFRAFSLNGALAGFAGAFIALLSFGLFGHLDIYLFEIISFSAISSAVAAYLALNFTGSSTYTSLSGVKKELKYAIPAIAAGASAGLLVMIAGFIIKGAA
>MAG_0443_Elusimicrobia_bacterium_RIFOXYA2_FULL_40_6_Elusimicrobia
MDIPKVSTKTNLSDKLGTVMARLTLNRANYKVEPGLYAVGTPSTNSNVFVSANYKLSFDSLRKELGGMDAWILVLDTKGINVWCAAGEGTFGTQELINRISETKLNEIVTQRKLIVPQLGAVGVAAHIIKEETGFNVVYGPVRAKDIPEFLKAGMRATPEMRRVNFTFVDRSKLVAAEFAMGFKYLFIVSVILIAFAQYNLCANILLAYFGGTVLGPLLLPWLPGRAFSLKGVSAGLITFLIAYFFGFAGKNILSIAGSLFLMTALASFMLMNFTGASTYTSFSGVKKEMKAAVPLQAGALVVGLVIIVVKIFIRS
>MAG_0444_Elusimicrobia_bacterium_RIFOXYB1_FULL_48_9_Elusimicrobia
MADNKNAPCCGPSKLVKIDFIKVKTLSQLTVGGKTVPVVGGAWSFNDHLGRIFVRLGLRRMNYAIKPGLYAVGLPEASSRVFVSANYKLSFDILRREVSGLNAWLLVIDTKGVNVWCAAGKGTFGTQELIASVRETGLDSTVSHRELVVPQLGASGVSAHLVKRDSKFNIVYGPVRARDIKKFLGNGAKADEDMRQVSFNLFDRLTVVLLELSLALKSVILITLALLAAALAAYYSGIFKSAYIQAYFLAAAVWTGYFSGTLLFAALLPWLPFRAFSLNGALAGFAGAFIALLSFGLFGHLDIYLFEIISFSAISSAVAAYLALNFTGSSTYTSLSGVKKELKYAIPAIAAGASAGLLVMIAGFIIKGAA
>MAG_0445_Elusimicrobia_bacterium_RIFOXYB12_FULL_50_12_Elusimicrobia
MADNKNAPCCGPSKLVKIDFIKVKTLSQLTVGGKTVPVVGGAWSFNDHLGRIFVRLGLRRMNYAIKPGLYAVGLPEASSRVFVSANYKLSFDILRREVSGLNAWLLVIDTKGVNVWCAAGKGTFGTQELIASVRETGLDSTVSHRELVVPQLGASGVSAHLVKRDSKFNIVYGPVRARDIKKFLGNGAKADEDMRQVSFNLFDRLTVVLLELSLALKSVILITLALLAAALAAYYSGIFKSAYIQAYFLAAAVWTGYFSGTLLFAALLPWLPFRAFSLNGALAGFAGAFIALLSFGLFGHLDIYLFEIISFSAISSAVAAYLALNFTGSSTYTSLSGVKKELKYAIPAIAAGASAGLLVMIAGFIIKGAA
>MAG_0446_Elusimicrobia_bacterium_RIFOXYB2_FULL_46_23_Elusimicrobia
MADNKNAPCCGPSKLVKIDFIKVKTLSQLTVGGKTVPVVGGAWSFNDHLGRIFVRLGLRRMNYAIKPGLYAVGLPEASSRVFVSANYKLSFDILRREVSGLNAWLLVIDTKGVNVWCAAGKGTFGTQELIASVRETGLDSTVSHRELVVPQLGASGVSAHLVKRDSKFNIVYGPVRARDIKKFLGNGAKADEDMRQVSFNLFDRLTVVLLELSLALKSVILITLALLAAALAAYYSGIFKSAYIQAYFLAAAVWTGYFSGTLLFAALLPWLPFRAFSLNGALAGFAGAFIALLSFGLFGHLDIYLFEIISFSAISSAVAAYLALNFTGSSTYTSLSGVKKELKYAIPAIAAGASAGLLVMIAGFIIKGAA
>MAG_0447_Elusimicrobia_bacterium_RIFOXYB2_FULL_48_7_Elusimicrobia
MLDTKGINVWCAAGEGTFGTEELINRISETKLGEIVSHKKLILPQLGAVGVSAHIIKKETGFSVIYGPVRASDIPAFLKAGFKATPEMRRVSFNLVDRAKLVAAEFALGLRYLLIACAVILAVELTLNRGFSIRQDYALFVNIFLAYLAGTVLGPLLLPWLPGRAFSLKGAFAGLIVFLAAWYSGFLGSSVLVLTGWFLLMASLASFMLMNFTGASTYTSFSGVKKEMRSAVPLQAGAFAAAVLIALIKLFVKGAPLTFLSK
>MAG_0448_Elusimicrobia_bacterium_CG1_02_56_21_Elusimicrobia
MMPGMTSSTTCGFELISAEYTGADRLAAWKARWGINRMAYRIKPGLYALGGPSASSPVFASANYKLSFDALRTNLKGISAWLLVLDTKGINVWCAAGKGTFGTLELARSIRESGLEKLVNHRSVTLPQLGAPGVSAHRVKAYTGFSITYGPVRAEDIPEFIASGCKASPEMRKVRFGFAERIVLAPVQLTQFGRYLVPASVILLLFGLKADSLLTAGALLAGTVLVPALLPWLPGRSFAVKSAAAGLATTTVLSAFLPMPIYQFCARGLIYSAAASFIGLDFTGASTYTSLSGVKKEMRAALPAQALALLAGLLLLLFGRFL
>MAG_0449_Elusimicrobia_bacterium_UBA1565_Elusimicrobia
MAYRIKPGLYALGGPSASSPVFASANYKLSFDALRTNLKGISAWLLVLDTKGINVWCAAGKGTFGTLELARSIRESGLEKLVNHRSVTLPQLGAPGVSAHRVKAYTGFSITYGPVRAEDIPEFIASGCKASPEMRKVRFGFAERIVLAPVQLTQFGRYLVPASVILLLFGLKADSLLTAGALLAGTVLVPALLPWLPGRSFAVKSAAAGLATTTVLSAFLPMPIYQFCARGLIYSAAASFIGLDFTGASTYTSLSGVKKEMRAALPAQALALLAGLLLLLFGRFL
>MAG_0450_Elusimicrobia_bacterium_CG_4_10_14_0_2_um_filter_56_8_Elusimicrobia
MMPGMTSSTTCGFELISAEYTGADRLAAWKARWGINRMAYRIKPGLYALGGPSASSPVFASANYKLSFDALRTNLKGISAWLLVLDTKGINVWCAAGKGTFGTLELARSIRESGLEKLVNHRSVTLPQLGAPGVSAHRVKAYTGFSITYGPVRAEDIPEFIASGCKASPEMRKVRFGFAERIVLAPVQLTQFGRYLVPASVILLLFGLKADSLLTAGALLAGTVLVPALLPWLPGRSFAVKSAAAGLATTAVLSAFLPMPIYQFCARGLIYSAAASFIGLDFTGASTYTSLSGVKKEMRAALPAQALALLAGLLLLLFGRFL
>MAG_0451_Elusimicrobia_bacterium_HGW-3_Elusimicrobia
MNENTLKVTLSPRLSAARPAAIETVSSDYTRADRLTSWKARWGINRMAYRVRPGLYALGTPGAEAPVFATANYKLSFDALRTNLKGVNAWLLVLDTRGINVWCAAGKGTFGTFELARIIAETGLEKVVKHRTVILPQLGAPGVGAHRVKAATGFTVAYGPVRAEDLPEYLRLGRATPEMRKINFNFTDRMVLAPVQLVHFGRYLVPAAALLYLLGYRADAAYTVGALLAGGALVPALLPWLPGRSFAVKSAAAGLLVTALIALAHDQTPAQFAARALIYSAAASFVGLDFTGASTYTSLSGVKKEMRLAMPAHALAAAAGLAILAAGRFL
>MAG_0452_Elusimicrobia_bacterium_fen_1175_Elusimicrobia
IRSSAISLSNKGAYMECAETKNTDKACCGPAANENIKYKPIALIGGRITTDWRLSDYIGAIAVRLNINRMDYAVKPGLYRVGNPGKNSPVLVSANYKLSFDVLRRELAGVDAWLLVLDTKGVNVWCAAGKGTFGTAELVKQIAGTKLAEVVTSRTVILPQLGAPGVSAQMVSAFSGFSVKYGPVRASDIKKYLSAGMKADAAMRRVTFGAWDRVAVSWTELVPAAWKGLIITIGLIIINIFFPSRILLIILATFWVAILSGTLFTALLLPYLPFKAFSAKGGILGGIVTAGFLTACNRYSLLYIPPVSVAALTILMTAVSAFLALNYTGCSTYTSPSGVKKEIRLAMPVIISLVVIAGVLTYIGRMI
>MAG_0453_Elusimicrobia_bacterium_fen_1174_Elusimicrobia
MECAETKNTDKACCGPAANENIKYKPIALIGGRITTDWRLSDYIGAIAVRLNINRMDYAVKPGLYRVGNPGKNSPVLVSANYKLSFDVLRRELAGVDAWLLVLDTKGVNVWCAAGKGTFGTAELVKQIAGTKLAEVVTSRTVILPQLGAPGVSAQMVSAFSGFSVKYGPVRASDIKKYLSAGMKADAAMRRVTFGAWDRVAVSWTELVPAAWKGLIITIGLIIINIFFPSRILLIILATFWVAILSGTLFTALLLPYLPFKAFSAKGGILGGIVTAGFLTACNRYSLLYIPPVSVAALTILMTAVSAFLALNYTGCSTYTSPSGVKKEIRLAMPVIISLVVIAGVLTYIGRMI
>MAG_0454_Methanoregula_sp._2757320509_Euryarchaeota
MTASQSSCCSCSAASDESPCSCSTGARQPIEIRITDSNITFANRLDHFLARWGMNRVGHRVEPGLYQLGNPVPESPVFASANYTLSFDAVRSALAGLDVFILVLDTKGINVWCAAGKGTFGTDELVNRIETTGLAGIVTHRKIIVPQLGAPGISAHVVLRLSGFKVEYGPVRARDLPEYLRTGATSAMRRVVFPVSDRIVLAPMEFVHIALPTIIIAAVLWLLAGPIAALATISAVIAGTILFPILLPFIPTKDFSTKGLLLGGILAIPFAAAFTGAPKLPGWAALAAALTPLLIIPAVTAYLTLNFTGSTTFTSKTGVKKEIFRYVPVMAFIAVSGIILGIVLGVSRLFGVL
>MAG_0455_Methanoregula_0028_archaea30022_Euryarchaeota
MTTSKSSCCPCSAAADESPCSCSTGARQPIEIRTTDSTITFANRLDHFLARWGINRMGHRVQPGLYWLGNPTPESPVFASANYTLSFDALRLALAGFNAFILVLDTKGINVWCAAGKGTFGTDELVSRIENVGLSGIVTHQKIIVPQLGAPGISAHDVQRQSNFKVEYGPIRASDIPEYIRNGKATSEMRMVRFPLKDRIVLIPVELVHVVLPTVITAVALWFLAGPVAALAAISAVVAGTVIFPILLPFIPTKDFSTKGLLIGGVVAIPFAVAFASLSALPGWAKIIAAITPLLIIPAVTAYLALNFTGATTFTSRTGVRKEIFRYVPVITIMAGIGVVLGIALGVSRLFGGI
>MAG_0456_Methanoculleus_sp._SDB_Euryarchaeota
MSKKMGKHEGKQPCCCSCSPAEQPSCDCGTEMPSPPEIRNTGGSLTWADRFDHIAARWGYRRMHHRVEPGLYRLGSPSPDSPVFASANYTLSFDALRSSLAGTDCFILVLDTKGINVWCAAGKGTFGTDELVFRIAVTRLSDVVRHRTIIVPQLGAPGIAAHEVLRRSGFCVQYGPVRASDLPEYLATGTATPEMRRVRFPFRDRIVLIPVELVQALPLTLIAAVLLGAFIDMGAALRVIAAVGAGTVLFPALLPVLPTKDFTTKGLFLGVLAMLPFAALDLSAPAAGTLAYLQAAAGLLLFPAITAYLALNFTGCTPYTSRSGVRREIFRYTKPLAGMALGGIALAAILGIVMVVNG
>MAG_0457_Methanomicrobia_archaeon_DTU008_Euryarchaeota
MEHRVLPGLYRLGQPDRSSPVLVSANYTLSFDALRSSLRGIDAYILVLDTKGVNVWCAAGKGTFGTDELVERIRSTSLESHVDHRRLILPQLGAPGVSAHEVKQRTGFSVEYGPVRAADLPDYLSSGATEEMRRVTFPLRDRAVLIPVELRNVAIEAVIAIVALFILGGLVPALIALMAVMAGAVLFPLLLPYLPTKDFTTKGMLLGIAASAPFAMYYLASEPGWTGLAYSAGTIMLMVSVVGFLALNFTGCTTYASRSGVRREIFRYVPALVIMAVVGVSVLAITIAIAALGWF
>MAG_0458_Methanolobus_sp._T82-4_Euryarchaeota
MDNKDTGSCCQPDSKADTDQFIRMIDLNRNSHAPVIRETTSTISFRDRSDHFLARLGVNRMGHIVEPGIYRQGNPDADSPVFVSANYTLSFDALRSSLDGIDCYILVIDTKGINVWCAAGKGTFGTAEIVYRIRWSGLSDIIKHRNIILPQLSAPGVSAHEVRRLSGFNVEYGPVRARDLPEYLKTHTATPEMRRVRFTFRERLVLTPIELTHIVLPTLIAALILYLLAGPFAAFIAILIAFTGAVLFPVLYPFIPTQDFSTKGLILGAIVTIPFAATIAAGSELLLWERIVAVLTTFLLTASVTAYLALNFTGCTTHTSRTGVKKEIFRYVPLMALMAVTGMLLLIILGITRLMEVI
>MAG_0459_Theionarchaea_archaeon_DG-70-1_Euryarchaeota
MCVNSLQSCIQFTTSTITLQNRWDHFLARWSFNRSGHRVEPGLYALGSPQEDSPVFVTANYTLSFDALRSALGEIDSYIMVLDTKGINVWCAAGKGTFGTDELVHRIENTHLHNVVSHRVLVLPQLGAPGVVAHEVKNRSGFTIEYGPVRAADLPEYLKTRQATPEMRKVKFTLWDRLTLIPVELVHVLLPLVAIAVALFFIGGFLTSLAAVAAILAGVVVFPLLLPWLPTHDFSAKGFILGGLIALPFAVITFLHNPDAALWQLVSRIVTYLLALPPVTAFVALNFTGSTTFTSRSGVRREIFTYVPFMALLFGAGIILAIALPLIQLLGG
>MAG_0460_Methanosarcina_sp._Ant1_Euryarchaeota
MDNNKTNKTTGSSKTADSSCSCTPKSDAQPCNCLTDNIPRFSAIPTIKSIPTSEIRTTTGKLTFADRLDHFLARWGANRMGHIVKPGLYRLGNPTPDSLVFVSANYTLSFDAVRSSLAGTDCYILVLDTKGINVWCAAGKGTFGTKELVRRIGSSGLANVVRHRTLILPQLSAPGISAYEVKHQSGFLVEYGPVRASDLPEYLKTRKATPEMRKVQFPMKDRLVLTPVELVHVILPTIAAAVLLYFLAGPLAALAAITTILAGTVFFPALLPFIPTHDFSTKGLILGGIVAIPFAVAFATNSTMPLWENALISLVFLLIMPALIAYLALNFTGCTTFTSRTGVKKEIFRYVPIMALMLGSGIIISILLGVIEFMKVI
>MAG_0461_Archaeoglobus_sp._JdFR-27_JGI24020J35080_1000054_Euryarchaeota
PDGINWETSSRFWQEKLSRRESMAKKAKPEKAKKGISKIYDFGYLRYIFINIIETLLRMFPLLCKTGLIKIGNPDRTSPVFLTCNYHLTVERVKRALRGMDCYLLVANSRGINVWCASTGGHLTNHDVISVLKTSGIEDLVDHRNVILPQLAATGVESKVIKEKTGWNVIWGPVYSEDIPAFIENKLKKTPEMREVKFPLLQRIEMAIAWAFPISILSALIMIPLWPEMIFPTAFTIWSLSFFIFLTFPLYSRWLSSEGRRIGFIFFDFGKGGFQLILWGIVMLCLIIYSLLAGLTLEFVLRWAVLSFIIVLILSMDLMGSTPLYKSGLHKDRFLEVFLDVERCRGVALCEQVCPRNCYRVNRELHTTTIVRAEKCVRCGACIVQCPFDALYFKSPEDEIITPEIVRRFKLNLMGKRVIKIE
>MAG_0462_Methanoregula_sp._PtaB.Bin085_Euryarchaeota
MREADIMDTNKQSGSCCSCSPGLQEQSCDCHSTESCREEIRTTDSTITFANRLDHFLARWSWKREAHRVEPGLYRLGNPTPESPVFASANYTLSFDALRSALAGIDAWILVLDTKGINVWCAAGKGTFGSAELVKRIKAAGLDTVVTHRKIIVPQLGAPGISWPEVLRKSGFMVEYGPVRARDLPEYLKTHTATPAMRRVEFPLTDRLVLTPVEFVHAALPTAIAAAVLWFLAGPVAALAIIAAVLAGTILFPALLPFIPTHDFSSKGMILGLIVATPFVYVFGTTAGVPVWAAVFGAAAALLIIPAITAYLALNFTGSTTFTSRTGVKKEIFRYVPLMAVMLVAGSLFALALGIGKMVGAI
>MAG_0463_Methanomassiliicoccales_archaeon_PtaB.Bin134_Euryarchaeota
MTDDIVTTTSALTARDRLDHLQARLGLNRMGHKVVPGLYRLGSPDQWSPVLVSANYSLSFDALRSSLAGTDCYILVLDTKGVNVWCAAGKGTFGTEELIHRIEVTGLDKVVEHRQLILPQLGAPGVAAHQVKRSTGFSVSYGPIRATDLKEYMRTGKATPEMRRVTFPWRERAVLTPVEVMLSLKYLIPVSIILFLIAGTLGALASVVAVLGGAVLFPLLLPHLPTSDFSSKGLILGALLSLPFIAKITLDGNVSGLALVFLVPAVALVMSSVVGYMALNFTGCTTYTSRTGVRKEIFRWIPVMVALLIIGLSMLAISGAMYWRWF
>MAG_0464_Methanoregulaceae_archaeon_PtaB.Bin009_Euryarchaeota
MTTVSTLTFADRFDHFLARWGVNRMSHLVKPGLYRLGNPTPDSPVFASANYTLSFDALRSALIGIDAYILVLDTKGINVWCAAGKGTFGTDELVNRISCTGLASVVRHRTVIVPQLGAPGISAHQVLRRSGFRVEYGPVRARDLPEYLKTRKATTDMRRVRFPFVDRVVLALVELVHAAVPTLIAAILLYFLAGPVASLAAVTAVLAGTVLFPALLPFLPTRDFSTKGLILGVLVALPFAVYGATQFHLFPFAHVVAGIIPLLLMPPVVAYLALNFTGCTPHTSRTGVKQEIFRYVRVMVAMAGCGIFLAILSAIVWFVGVA
>MAG_0465_Methanomethylovorans_sp._PtaU1.Bin093_Euryarchaeota
MSSDKITSSACSCVPQPDKNQFITLTSKMQESEILATTSRSTLNDRLDHFFARVGVNRMGHIVKPGLYKLGNPTRDSQVFVSANYTLSFDALRCALAGTDCYILVLDTKGINVWCAAGKGTFGTDELVKRIMWSGLYNIVRHRTVIVPQLGAPGISAHEVQSRSGFKVEFGPVRATDLPEYLKTHKATPEMRRVHFALKDRLVLTPVELRHASLPTVVAAIALYLLAGSIAALAAITTVITGTVLFPALLPFIPTHDFSTKGLILGLLVAVPFATSFAADPAMPLLMKAIISLAFVLTIPAVTAYLALNFTGCTTFTSRTGVKKEIYRYVPVMALMAGSGTLLLIIFGAIRLMEMV
>MAG_0466_Methanocella_sp._PtaU1.Bin125_Euryarchaeota
MDIMHADSDITFNNRIEHFLIRWGYRRGEHRVAPGLYAIGNPGRDSPVFVTANYRLSFDALRAALKGIDGYVLVLDTFGINVWCAAGKGTFGTEELIRRIEATGLAGVVSHKKLILPQLGAPGVRAPEVTKRTGFRIEYGPVRADDLPAYLKTGKATPGMRRVRFPLWDRIVLIPVELVGFALPAIVLAIVAFLGPGWLAALGLVTAVLGGTVLFPALLPYLPTKDYSTKGLLLGILLSLPYAVYQLATGLPGDWKTYASTLMFLLAMPPVTAYLALNFTGATPFPSRTGVRKEIYTYIPVIAGMAALGALMAVVLTAVKILEMI
>MAG_0467_Methanoregulaceae_archaeon_PtaB.Bin108_Euryarchaeota
MTTVSKLTFVDRFDHFLARGGVNRMGHLVKPGLYRLGNPTADSPVFASANYTLSFDALRSALIGIDAYILVLDTKGINVWCAAGKGTFGTDELVNRISCTGLASVVRHRIVIVPQLGAPGISAHQVLRRSGFRVEYGPVRARDLPEYLKTRMATPEMRRVQFPFVDRVVLAPVELVHAAVPAIVAAILLYSLAGPVASLAAVTAVLAGTVLFPALLPFLPTRDFSTKGLILGVLVALPFAVYGATQFTMVPFAHVVAGIIPLLIIPPVVAYLALNFTGCTPYTSRTGVKQEIFRYVRVMVAMAGCGILLAILSAILWFLEVA
>MAG_0468_Methanomassiliicoccales_archaeon_PtaU1.Bin030_Euryarchaeota
MTDDIVTTTSALTARDRLDHLQARLGLNRMGHKVVPGLYRLGSPDQWSPVLVSANYSLSFDALRSSLAGTDCYILVLDTKGVNVWCAAGKGTFGTEELIHRIEVTGLDKVVEHRQLILPQLGAPGVAAHQVKRSTGFSVSYGPIRATDLKEYMRTGKATPEMRRVTFPWRERAVLTPVEVMLSLKYLIPVSIILFLIAGTLGALASVVTVLGGAVLFPLLLPHLPTSDFSSKGLILGALLSLPFIAKITLDGNVSGLALVFLVPAVALVMSSVVGYMALNFTGCTTYTSRTGVRKEIFRWIPVMVALLIIGLSMLAISGAMYWRWF
>MAG_0469_Methanoregula_sp._PtaU1.Bin006_Euryarchaeota
METKKQSGSCCSCSPTPQDQPCCGTRAAEEAPCTCATAGPGIIRTTDSTITFANRLDHFLARWSWKREAHRVEPGLYRLGSPTADSPVFASANYTLSFDALRSALAGIDAWILVLDTKGINVWCAAGKGTFGSAELVKRIKAAGLDTVVSHRKIVVPQLGAPGVSWPEVLRKSGFMVEYGPVRARDLPEYLKTHTATPAMRRVEFPLMDRLVLTPVEFVHAALPTAIAAAVLWFLPGPVAALAIIAAVLAGTILFPALLPFIPTRDFSSKGLILGAIVAIPFVYAFGTAPGVPVWANAAGAAAALLVMPAITAYLALNFTGSTTFTSRTGVKKEIFRYVPAIAVMAAAGTLAVLALGIGKILGAI
>MAG_0470_Methanoregulaceae_archaeon_PtaU1.Bin066_Euryarchaeota
MTTVSTLTFADRFDHFLARWGVNRMSHLVKPGLYRLGNPTPDSPVFASANYTLSFDALRSALIGIDAYILVLDTKGINVWCAAGKGTFGTDELVNRISCTGLASVVRHRTVIVPQLGAPGISAHQVLRRSGFRVEYGPVRARDLPEYLKTRKATTDMRRVRFPFVDRVVLAPVELVHAAVPTLIAAILLYFLAGPVASLAAVTAVLAGTVLFPALLPFLPTRDFSTKGLILGVLVALPFAVYGATQFHLFPFAHVVAGIIPLLLMPPVVAYLALNFTGCTPHTSRTGVKQEIFRYVRVMVAMAGCGIFLAILSAIVWFVGVA
>MAG_0471_Methanomassiliicoccales_archaeon_PtaU1.Bin124_Euryarchaeota
MSLTMDTTDTLGGKERNDHILARIGYKRGEHRVTPGLYRVNGPDDKSPVLVTSNYSLSFDAVRSHLKGIAAWVLVLDTKGINVWCAAGKGTFGTDEIVRQVKGTGLEEIVSHRRLILPQLGAPGVKAHEVKERTGFVVEYGPIRAEDIPAYLKDRKATPEMRQVQFPAKDRVVLVPVEWRNYLKLGIPAGLLLVVLAGWFGLGVFLLGYVGSLFFFPLLFPYLPSKKFSIKGMALGALLSLPLLAWSWLGPMPLVEMALVDLAVLLGMMGVVGYVGLNFTGSTPYASRTGVKDEIFRFIPPMVAMSATGLALAVAAGIGIYAGWF
>MAG_0472_Methanoregula_sp._PtaU1.Bin051_Euryarchaeota
MKIPRYKRLEIEWKHFAVGDATCERCGKTGEALKGAIDELRREFAPAGVKINLTETLLDKTRIAESNEIRMNGVLIEDLLSASVATTDCPSCGTLAGESTCCRAIEIGNDQYEDIPVWAIRKAAYRALGVAPPELESGTGIRETIRITDSTITPANRLDHFLARWGWDRDGHRVAPGLYRLGNPSPESPVFASANYTLSFDALRSALKGTDAWIIVLDTKGINVWCAAGKGIFGTEELIRSILSVGLDSVVSHRKIIVPQLGAPGISWPEVMRRSGFNVEYGPVHVRDLPEYLKTGKATVEMRRVQFTLKDRLVLVPIELVHAALPMVAVAAILWFLAGPVAALAAVSVVLAGTVLFPGLLPLIPTADLSTKGFILGGVVALPFAVSFGNNPALPLWANALAAGSALLLIPAVTAYLALNFTGSTPYTSRTGVRKEIFRYVPAMAVMAALGIVAGIVLGVSRLLGVI
>MAG_0473_Methanomassiliicoccus_sp._UBA238_Euryarchaeota
MNEVMSTTSTLGPRERRDHLLARLGHRRMEHRVLPGLYRLGQPDRSSPVLVSANYTLSFDALRSSLRGIDAYILVLDTKGVNVWCAAGKGTFGTDELVERIRSTSLESHVDHRRLILPQLGAPGVSAHEVKQRTGFSVEYGPVRAADLPDYLSSGATEEMRRVTFPLRDRAVLIPVELRNVAIEAVIAIVALFILGGLVPALIALMAVMAGAVLFPLLLPYLPTKDFTTKGMLLGIAASAPFAMYYLASEPGWTGLAYSAGTIMLMVSVVGFLALNFTGCTTYASRSGVRREIFRYVPALVIMAVVGVSVLAITIAIAALGWF
>MAG_0474_Methanoregula_sp._UBA247_Euryarchaeota
MDTDNTVVPTCCTGEPQTPSCFCKTTPLTLPIIHTTDSAITFANRLDHFLARWGVNRMGHRVDPGLYRIGKPTTESPVFASANYTLSFDALRSALSGYNAYILVLDTKGINVWCAAGKGTFGTEELVSRIASAGLGSIVAHRKIVVPQLGAPGISALDVQRRSGFKIEYGPVRARDLPEYLKMGKATMEMRRVQFPINDRIVLAPVELVHIALPTIVVAAVLWFLAGPVAALAAISAVVAGTVLFPVLLPFIPTNDFSTKGLILGGVAAIPFAAAFASAPALPGWAALIAAITPLLIIPAVTAYLSLNFTGSTTFTSRTGVKKEIFQYVPVMAFMAVTGIVLGIVLGVNRFIGVI
>MAG_0475_Methanoregula_sp._UBA471_Euryarchaeota
METPPSCTCSCPPETASLPCGCTGGKKETCEETPGISTATSTITFANRFDHFLARWGVNRMGHTVKPGLYRLGNPDADSPVFASANYTLSFDALRSALEGIDAYILVLDTKGINVWCAAGKGTFGTAELVRSVTCSDLAHVVRHRTIILPQLGAPGISWPDVMRRSGFKVEYGPVRATDLPRYLETHTATPDMRKVRFPLADRLVLVPVELVHAAPPAIAGALVLFFLAGPLAALAAVAAVLAGTVAFPLLLPLLPTRDFSTKGLILGTIAALPVAGAFASDASAPVWMNAAGAGMALLMMPAVTAYLALNFTGCSTTTSRTGVRNEIFRYVPIIAVMAVAGIVLGISLGLLGWLEVI
>MAG_0476_Methanomassiliicoccus_sp._UBA292_Euryarchaeota
MSETMTTTSVLSSRDRRDHVLARLGYRRMEHRVTPGLYRLGRPDRSSPVFVSANYTLSFDALRSALHGIDAHILVLDTKGINVWCAAGKGTFGTDELVERIEATSLKDHVDHRRLILPQLGGPGVAAHEVKARTGFSVEYGPVRADDIPAYLDAGATEEMRRVTFPFRDRAVLVPVELRNISLGAVAAFALMLFLGGIVPALIVLTAVLAGAALFPLMLPWLPTKDFTSKGVVLGAVVAAPFALYYLLSVPGWTGLAYAAGTVLLMVPVVGYLALNFTGCSTYASRTGVREEIFRYIPALVAMAVIGLASIIVTILGSILGWF
>MAG_0477_Methanoregula_sp._UBA244_Euryarchaeota
MDRENNAGLSPSCRPDPQKRSCSCQTGDLPASEIRTTDSTITFANRLDHFIARWGWKRESHRVDPGLYRLGNPTPDTPVFASANYTLSFDALRSALAGTDAWILVLDTQGINVWCAAGKGTFGTAELVQRIGCTGLPGIVRHRKIIVPQLGAPGISWTEVVRRSKFLVEYGPVRATDLPEYLRTHKATPAMRRVAFPLKDRVVLAPVEFVHTALPMVVAAVLLWFLAGPVAALAAVSSVLAGTVLFPALLPYIPTQDLSTKGLILGLIIATPFAVSFGTNPALPIWANVAGAAAALLIMPAVVAYFALNFTGCTTFTSRTGVKKEIFRYVPAMALMAGTGVVLGVALGISRLLGVI
>MAG_0478_Methanomassiliicoccus_sp._UBA382_Euryarchaeota
MSETMTTTSVLSSRDRRDHVLARLGYRRMEHRVTPGLYRLGRPDRSSPVFVSANYTLSFDALRSALHGIDAHILVLDTKGINVWCAAGKGTFGTDELVERIEATSLKDHVDHRRLILPQLGGPGVAAHEVKARTGFSVEYGPVRADDIPAYLDAGATEEMRRVTFPFRDRAVLVPVELRNISLGAVAAFALMLFLGGIVPALIVLTAVLAGAALFPLMLPWLPTKDFTSKGVVLGAVVAAPFALYYLLSVPGWTGLAYAAGTVLLMVPVVGYLALNFTGCSTYASRTGVREEIFRYIPALVAMAVIGLASIIVTILGSILGWF
>MAG_0479_Methanolinea_sp._UBA145_Euryarchaeota
MKAVQSSCCPESAEGKSPCTCRAEGSSIPQEIRTTTSEITASNRFDHFLARWGWKREAHIVKPGLYRLGNPTPDSMVFASANYTLSFDALRSALHGTDAWILVLDTKGINVWCAAGKGTFGTDELVRMIECSNLAGIVRHRKIIVPQLGAPGISWPEVIRRSGFLVEYGPVRARDLPLYLKNHAATPEMRRVEFPLQDRLILIPIEIIAILLPMLVISILLYFISGPFSALAAVSAVLAGTVLFPALLPLIPTRDFSSKGFILGFIVAIPFAYLFSHNPDLPGWASLLAGFTPLLLMPAVTAYLALNFTGSTTYTSRTGVKKEIFRYVPVMVILAVLGVVTGILLGASRLAGVI
>MAG_0480_Methanoregula_sp._UBA450_Euryarchaeota
MDTDNTVVPTCCTGEPQTPSCFCKTTPLTLPIIHTTDSAITFANRLDHFLARWGVNRMGHRVDPGLYRIGKPTTESPVFASANYTLSFDALRSALSGYNAYILVLDTKGINVWCAAGKGTFGTEELVSRIASAGLGSIVAHRKIVVPQLGAPGISALDVQRRSGFKIEYGPVRARDLPEYLKMGKATMEMRRVQFPINDRIVLAPVELVHIALPTIVVAAVLWFLAGPVAALAAISAVVAGTVLFPVLLPFIPTNDFSTKGLILGGVAAIPFAAAFASAPALPGWAALIAAITPLLIIPAVTAYLSLNFTGSTTFTSRTGVKKEIFQYVPVMAFMAVTGIVLGIVLGVNRFIGVI
>MAG_0481_Methanomassiliicoccus_sp._UBA393_Euryarchaeota
MSETMTTTSVLSSRDRRDHVLARLGYRRMEHRVTPGLYRLGRPDRSSPVFVSANYTLSFDALRSALHGIDAHILVLDTKGINVWCAAGKGTFGTDELVERIEATSLKDHVDHRRLILPQLGGPGVAAHEVKARTGFSVEYGPVRADDIPAYLDAGATEEMRRVTFPFRDRAVLVPVELRNISLGAVAAFALMLFLGGIVPALIVLTAVLAGAALFPLMLPWLPTKDFTSKGVVLGAVVAAPFALYYLLSVPGWTGLAYAAGTVLLMVPVVGYLALNFTGCSTYASRTGVREEIFRYIPALVAMAVIGLASIIVTILGSILGWF
>MAG_0482_Methanomassiliicoccus_sp._UBA386_Euryarchaeota
MPWKGGDGTNDLLTTTSALSSRDRRDHLLARLGHRRMEHRVMPGLYRLGNPDRSSPVFVSANYTLSFDALRSALQDVDAYILVLDTKGINVWCAAGKGTFGTDELVDRIEATSLVEHVDHRRLILPQLGAPGVSAHEVKARTGFSVEYGPVRAADLPEYLSAGATEEMRRVTFPLRDRAVLIPVELRNVAFEIVAAFAVLFILGGLVPAMIALTAVLAGAALFPILLPVLPTNDFTSKGMLLGAAVSVPFALYYLTTGAGWTRIVYATGTVLLMVAVVGYLALNFTGCSTYASRTGVKGEIFRYIPTLAAMAVMGLATIVVSVAGSILGWF
>MAG_0483_Methanoregula_sp._UBA434_Euryarchaeota
MDRENNAGLSPSCRPDPQKRSCSCQTGDLPASEIRTTDSTITFANRLDHFIARWGWKRESHRVDPGLYRLGNPTPDTPVFASANYTLSFDALRSALAGTDAWILVLDTQGINVWCAAGKGTFGTAELVQRIGCTGLPGIVRHRKIIVPQLGAPGISWTEVVRRSKFLVEYGPVRATDLPEYLRTHKATPAMRRVAFPLKDRVVLAPVEFVHTALPMVVAAVLLWFLAGPVAALAAVSSVLAGTVLFPALLPYIPTQDLSTKGLILGLIIATPFAVSFGTNPALPIWANVAGAAAALLIMPAVVAYFALNFTGCTTFTSRTGVKKEIFRYVPAMALMAGTGVVLGVALGISRLLGVI
>MAG_0484_Methanocorpusculum_sp._UBA424_Euryarchaeota
MKITETSGSCCSCSSTSGGQSCGCAEKSSRSPEIKTTTGIITFSDRLDHLLARFGWRRSEHRVEPGLYQLGDPNTESPAFASANYSLSFDALRSALAGIDAWILVLDTKGINVWCAAGKGTFGTDELVRRIESSGLASLVSHRTIIVPQLGAPGVSWQEVAQRTKFIVEYGPVRADDLPEYLKTHTATPAMRRVEFSLRDRLVLTPVEFMHAALPALAAAAALWFLAGPVASLAALSAVLAGTVLFPLLLPVLPTRDFSTKGMILGMIVSLPFAYVFGTDPNLPVWAGVLSAAAAFLLITPVISYLALNFTGCTPFTSRTGVKKEIFSYVKVMAGMAALGVISGIILGVSRILG
>MAG_0485_Methanocorpusculum_sp._UBA362_Euryarchaeota
MTEENTTPICGEKKTIPRAQTCGCTAACCRTQAIQTTTGTITLANRLDHLLARFGWRRSEHRVEPGLYRLGDPNADSPVFASANYSLSFDALRSPLAGIDAWILVLDTKGINVWCAAGKGTFGTDELVRRIESSDLAGIVSHRTIIVPQLGAPGVSWVDVAARTKFTVEYGPVRADDLPEYLKTHTATPAMRRVEFSLRDRLVLTPVEFMHAALPTLAAAAVLWFLAGPVASLAALSAVLAGTVLFPLLLPVLPTRDFSTKGMILGMIVSLPFAYVFGTDPNLPVWAGVLSAAAAFLLITPVISYLALNFTGCTPFTSRTGVKKEIFSYIKVMAGMAALGVISGIILGVSRILGVI
>MAG_0486_Methanolinea_sp._UBA437_Euryarchaeota
MKAVQSSCCPESAEGKSPCTCRAEGSSIPQEIRTTTSEITASNRFDHFLARWGWKREAHIVKPGLYRLGNPTPDSMVFASANYTLSFDALRSALHGTDAWILVLDTKGINVWCAAGKGTFGTDELVRMIECSNLAGIVRHRKIIVPQLGAPGISWPEVIRRSGFLVEYGPVRARDLPLYLKNHAATPEMRRVEFPLQDRLILIPIEIIAILLPMLVISILLYFISGPFSALAAVSAVLAGTVLFPALLPLIPTRDFSSKGFILGFIVAIPFAYLFSHNPDLPGWASLLAGFTPLLLMPAVTAYLALNFTGSTTYTSRTGVKKEIFRYVPVMVILAVLGVVTGILLGASRLAGVI
>MAG_0487_Methanoregula_sp._UBA143_Euryarchaeota
MDRENNAGLSPSCRPDPQKRSCSCQTGDLPASEIRTTDSTITFANRLDHFIARWGWKRESHRVDPGLYRLGNPTPDTPVFASANYTLSFDALRSALAGTDAWILVLDTQGINVWCAAGKGTFGTAELVQRIGCTGLPGIVRHRKIIVPQLGAPGISWTEVVRRSKFLVEYGPVRATDLPEYLRTHKATPAMRRVAFPLKDRVVLAPVEFVHTALPMVVAAVLLWFLAGPVAALAAVSSVLAGTVLFPALLPYIPTQDLSTKGLILGLIIATPFAVSFGTNPALPIWANVAGAAAALLIMPAVVAYFALNFTGCTTFTSRTGVKKEIFRYVPAMALMAGTGVVLGVALGISRLLGVI
>MAG_0488_Methanolinea_sp._UBA245_Euryarchaeota
MKAVQSSCCPESAEGKSPCTCRAEGSSIPQEIRTTTSEITASNRFDHFLARWGWKREAHIVKPGLYRLGNPTPDSMVFASANYTLSFDALRSALHGTDAWILVLDTKGINVWCAAGKGTFGTDELVRMIECSNLAGIVRHRKIIVPQLGAPGISWPEVIRRSGFLVEYGPVRARDLPLYLKNHAATPEMRRVEFPLQDRLILIPIEIIAILLPMLVISILLYFISGPFSALAAVSAVLAGTVLFPALLPLIPTRDFSSKGFILGFIVAIPFAYLFSHNPDLPGWASLLAGFTPLLLMPAVTAYLALNFTGSTTYTSRTGVKKEIFRYVPVMVILAVLGVVTGILLGASRLAGVI
>MAG_0489_Methanolinea_sp._UBA277_Euryarchaeota
MESVRPDRSSCSCCPGDDGTHSCDCTMTSCTCPENQADQCSFAEILSTTNDSRENLPALGQAREIITTTSSLTFADRLDHFLARWGVDRMGHRVEPGLYQLGNPTPDSPVLVSANYTLSFDALRSVLTGADCYILVLDTKGINVWCAAGKGTFGTDELVQRIAITGLSSVVRHRTLILPQLGAPGIAAHEVRRRSGFRVEYGPVHARDLPHYLESQTVTPDMRRVRFPLKDRLVLTPIEFVHAAPVTFVAVLVLYFLAGPLAALAAFTSVLAGTVLFPALLPVIPTHDFSTKGLILGGVVALPFAVSIPSAFTFTPWATLLAALAVMLIMAVVTAYLALNFTGCTPFTSRTGVKKEIFCYVPVMVIMAGSGIALAVLLGLLRFMGVI
>MAG_0490_Methanomassiliicoccus_sp._UBA321_Euryarchaeota
MSETMTTTSVLSSRDRRDHVLARLGYRRMEHRVTPGLYRLGRPDRSSPVFVSANYTLSFDALRSALHGIDAHILVLDTKGINVWCAAGKGTFGTDELVERIEATSLKDHVDHRRLILPQLGGPGVAAHEVKARTGFSVEYGPVRADDIPAYLDAGATEEMRRVTFPFRDRAVLVPVELRNISLGAVAAFALMLFLGGIVPALIVLTAVLAGAALFPLMLPWLPTKDFTSKGVVLGAVVAAPFALYYLLSVPGWTGLAYAAGTVLLMVPVVGYLALNFTGCSTYASRTGVREEIFRYIPALVAMAVIGLASIIVTILGSILGWF
>MAG_0491_Methanoregula_sp._UBA154_Euryarchaeota
MDRENNAGLSPSCRPDPQKRSCSCQTGDLPASEIRTTDSTITFANRLDHFIARWGWKRESHRVDPGLYRLGNPTPDTPVFASANYTLSFDALRSALAGTDAWILVLDTQGINVWCAAGKGTFGTAELVQRIGCTGLPGIVRHRKIIVPQLGAPGISWTEVVRRSKFLVEYGPVRATDLPEYLRTHKATPAMRRVAFPLKDRVVLAPVEFVHTALPMVVAAVLLWFLAGPVAALAAVSSVLAGTVLFPALLPYIPTQDLSTKGLILGLIIATPFAVSFGTNPALPIWANVAGAAAALLIMPAVVAYFALNFTGCTTFTSRTGVKKEIFRYVPAMALMAGTGVVLGVALGISRLLGVI
>MAG_0492_Methanoregula_sp._UBA64_Euryarchaeota
MNDNLPSSQPAGSCCGTGPKKPDTPAKPCCCSGPGDNHPAPVIRQTTSEITARNRWDHFLARWGVNRAGHIVTPGLYRLGNPDKNSPVFASANYTLSFDALRSALAERDAWILVIDTKGINVWCAAGKGTFGTGELIRRIAVTGLSDVVAYRKIIVPQLGAPGISAHEVARYSGFSVEYGPVRAADLPAYLATHTATTEMRTVRFGLLDRLVLCPMELVHFGLYGIVAAAVLFFLAGPVAALAAIAAVLAGTVLFPALLPFLPSRDFSLKGFILGAVVAIPFAAAFVRAPGLSGTAQLIAGLVPFLIIPAVVAYLGLNFTGSTTFTSRTGVKKEIFRYVPAMVVLAGLGTVLGIALGVLRLAGVA
>MAG_0493_Methanolinea_sp._UBA451_Euryarchaeota
MKAVQSSCCPESAEGKSPCTCRAEGSSIPQEIRTTTSEITASNRFDHFLARWGWKREAHIVKPGLYRLGNPTPDSMVFASANYTLSFDALRSALHGTDAWILVLDTKGINVWCAAGKGTFGTDELVRMIECSNLAGIVRHRKIIVPQLGAPGISWPEVIRRSGFLVEYGPVRARDLPLYLKNHAATPEMRRVEFPLQDRLILIPIEIIAILLPMLVISILLYFISGPFSALAAVSAVLAGTVLFPALLPLIPTRDFSSKGFILGFIVAIPFAYLFSHNPDLPGWASLLAGFTPLLLMPAVTAYLALNFTGSTTYTSRTGVKKEIFRYVPVMVILAVLGVVTGILLGASRLAGVI
>MAG_0494_Methanomassiliicoccus_sp._UBA335_Euryarchaeota
MSETMTTTSVLSSRDRRDHVLARLGYRRMEHRVTPGLYRLGRPDRSSPVFVSANYTLSFDALRSALHGIDAHILVLDTKGINVWCAAGKGTFGTDELVERIEATSLKDHVDHRRLILPQLGGPGVAAHEVKARTGFSVEYGPVRADDIPAYLDAGATEEMRRVTFPFRDRAVLVPVELRNISLGAVAAFALMLFLGGIVPALIVLTAVLAGAALFPLMLPWLPTKDFTSKGVVLGAVVAAPFALYYLLSVPGWTGLAYAAGTVLLMVPVVGYLALNFTGCSTYASRTGVREEIFRYIPALVAMAVIGLASIIVTILGSILGWF
>MAG_0495_Methanomassiliicoccus_sp._UBA315_Euryarchaeota
MSETMTTTSVLSSRDRRDHVLARLGYRRMEHRVTPGLYRLGRPDRSSPVFVSANYTLSFDALRSALHGIDAHILVLDTKGINVWCAAGKGTFGTDELVERIEATSLKDHVDHRRLILPQLGGPGVAAHEVKARTGFSVEYGPVRADDIPAYLDAGATEEMRRVTFPFRDRAVLVPVELRNISLGAVAAFALMLFLGGIVPALIVLTAVLAGAALFPLMLPWLPTKDFTSKGVVLGAVVAAPFALYYLLSVPGWTGLAYAAGTVLLMVPVVGYLALNFTGCSTYASRTGVREEIFRYIPALVAMAVIGLASIIVTILGSILGWF
>MAG_0496_Methanoregulaceae_archaeon_UBA467_Euryarchaeota
MTAATGKNPCSPTGCSTCNTGIQNSSHQCSCSTDTCGKSEILRTDSIIRQTDHLDHLLARLGVNRMGHRVKPGIYRIGNPTEESPVFASANYTLSFDALRGSLAGIDGFILVLDTKGINVWCAAGKGTFGTDELVNRIVSSGLASVVCHRRIIVPQLGAPGIASHEVQRRTGFRVDYGPVRAADLPEYLSNAKASPEMRRVSFPLHDRLVLAPVELVHVALPAIIIATALWFLAGQIASIAAVAAVLTGTVVFPALLPYLPTRDYSTKGLILGGVVAIPFSFVYPGYPGLPGWAGILSALAPLLIIPAVTAYLALNFTGSTPYPSRTGVKKEIFRYVPLMVIMAASGVVLGIIPGLLRLAGVI
>MAG_0497_Methanomassiliicoccus_sp._UBA345_Euryarchaeota
MSETMTTTSVLSSRDRRDHVLARLGYRRMEHRVTPGLYRLGRPDRSSPVFVSANYTLSFDALRSALHGIDAHILVLDTKGINVWCAAGKGTFGTDELVERIEATSLKDHVDHRRLILPQLGGPGVAAHEVKARTGFSVEYGPVRADDIPAYLDAGATEEMRRVTFPFRDRAVLVPVELRNISLGAVAAFALMLFLGGIVPALIVLTAVLAGAALFPLMLPWLPTKDFTSKGVVLGAVVAAPFALYYLLSVPGWTGLAYAAGTVLLMVPVVGYLALNFTGCSTYASRTGVREEIFRYIPALVAMAVIGLASIIVTILGSILGWF
>MAG_0498_Methanomassiliicoccus_sp._UBA429_Euryarchaeota
MSETMTTTSVLSSRDRRDHVLARLGYRRMEHRVTPGLYRLGRPDRSSPVFVSANYTLSFDALRSALHGIDAHILVLDTKGINVWCAAGKGTFGTDELVERIEATSLKDHVDHRRLILPQLGGPGVAAHEVKARTGFSVEYGPVRADDIPAYLDAGATEEMRRVTFPFRDRAVLVPVELRNISLGAVAAFALMLFLGGIVPALIVLTAVLAGAALFPLMLPWLPTKDFTSKGVVLGAVVAAPFALYYLLSVPGWTGLAYAAGTVLLMVPVVGYLALNFTGCSTYASRTGVREEIFRYIPALVAMAVIGLASIIVTILGSILGWF
>MAG_0499_Methanocorpusculaceae_archaeon_UBA425_Euryarchaeota
MKINETSCCSCSGASKGQTCGCAETSCRTPAIQTTTSMLTFANRLDHLLARLGWHRSEHRVEPGLYRLGDPDAESPVFASANYTLSFDALRSQLAGIDAWILVLDTKGINVWCAAGKGTFGTDELVHRIESSGLASLVSHRTIIVPQLGAPGVSWPEVVRRTKFIVEYGPVRADDLPEYLKTHTATPAMRCVEFSLWDRFVLTPVEFMHFALPTGAVAAVLWFLAGPVTALAAVSAVLAGTVLFPLLLPVLPTRDFSTKGMILGVIVALPFAYVFGTNPELPAWAGVLSAAAALLLIPAAISYLALNFTGCTPFTSRTGVKKEIFSYVKVMAGMAAVGAAAGIILGVCRILGVI
>MAG_0500_Methanolinea_sp._UBA275_Euryarchaeota
MKAVQSSCCPESAEGKSPCTCRAEGSSIPQEIRTTTSEITASNRFDHFLARWGWKREAHIVKPGLYRLGNPTPDSMVFASANYTLSFDALRSALHGTDAWILVLDTKGINVWCAAGKGTFGTDELVRMIECSNLAGIVRHRKIIVPQLGAPGISWPEVIRRSGFLVEYGPVRARDLPLYLKNHAATPEMRRVEFPLQDRLILIPIEIIAILLPMLVISILLYFISGPFSALAAVSAVLAGTVLFPALLPLIPTRDFSSKGFILGFIVAIPFAYLFSHNPDLPGWASLLAGFTPLLLMPAVTAYLALNFTGSTTYTSRTGVKKEIFRYVPVMVILAVLGVVTGILLGASRLAGVI
>MAG_0501_Methanoregula_sp._UBA274_Euryarchaeota
MDRENNAGLSPSCRPDPQKRSCSCQTGDLPASEIRTTDSTITFANRLDHFIARWGWKRESHRVDPGLYRLGNPTPDTPVFASANYTLSFDALRSALAGTDAWILVLDTQGINVWCAAGKGTFGTAELVQRIGCTGLPGIVRHRKIIVPQLGAPGISWTEVVRRSKFLVEYGPVRATDLPEYLRTHKATPAMRRVAFPLKDRVVLAPVEFVHTALPMVVAAVLLWFLAGPVAALAAVSSVLAGTVLFPALLPYIPTQDLSTKGLILGLIIATPFAVSFGTNPALPIWANVAGAAAALLIMPAVVAYFALNFTGCTTFTSRTGVKKEIFRYVPAMALMAGTGVVLGVALGISRLLGVI
>MAG_0502_Methanoregula_sp._UBA452_Euryarchaeota
MDRENNAGLSPSCRPDPQKRSCSCQTGDLPASEIRTTDSTITFANRLDHFIARWGWKRESHRVDPGLYRLGNPTPDTPVFASANYTLSFDALRSALAGTDAWILVLDTQGINVWCAAGKGTFGTAELVQRIGCTGLPGIVRHRKIIVPQLGAPGISWTEVVRRSKFLVEYGPVRATDLPEYLRTHKATPAMRRVAFPLKDRVVLAPVEFVHTALPMVVAAVLLWFLAGPVAALAAVSSVLAGTVLFPALLPYIPTQDLSTKGLILGLIIATPFAVSFGTNPALPIWANVAGAAAALLIMPAVVAYFALNFTGCTTFTSRTGVKKEIFRYVPAMALMAGTGVVLGVALGISRLLGVI
>MAG_0503_Methanosarcinaceae_archaeon_UBA470_Euryarchaeota
MVNEKKTSSLCSCAPKSDSRSFITLTSNSPASEIRTTTSRIMLNDRLDHFFARIGVNRMEHIVKPGLYKLGAPNPDSLVFVSANYTLSFDALRCALAGTDCYILVLDTKGINVWCAAGKGTFGTEELVQRISWSGLSSIVRHRTVILPQLGAPGISAPEVQRRSGFKVEFGPVRASDLPEYLKTHSATPEMRRVRFSLKDRLVLAPVEFRHAALPMIAATIILYFLAGPLAALAAIATVMAGTVLFPALLPFIPTHDFSTKGLILGGIVAIPFVISFGIDSAMPLLMKAITSLALLLIIPAVTAYIALNFTGCTTFTSRTGVKKEIYRYVPVMALMIVSGILLSIVLGVIRFKEMI
>MAG_0504_Methanosarcina_sp._UBA7_Euryarchaeota
MDNKKTAVSSCSCTQRLEIKPLNRLTENIPVSDISTTTSTITFANRIDHFLARWGVNRMGHIVKPGLYRLGNPTPDSPVFVSANYTLSFDAVRSALKGIDCYILVLDTKGVNVWCAAGKGTFGTDELVRRIASTGLANVVKHRTLILPQLSAPGISAYEVKRMSGFKVEYGPVRASDLPEYFKMRKATPEMRRVQFPLKDRLVLAPVEFLHVALPTIIASIILYFLAGPLSSLAAVTAALAGTVLFPAFLPFIPTHDFSTKGLILGEIVAIPFAVFSFTTNLVLSFWENASMSLAFLLIMPALTAYLALNFTGCTTFTSRTGVKKEIFRYVPVMAFMAGSGIILSILLGIIVLMRWI
>MAG_0505_Methanoregula_sp._UBA276_Euryarchaeota
MERNEQKQSRCSCAPGGPEEQCSCPPSKPGTAEICTTDSTITFANRLDHFLARWGWKRSDHRVGPGLYRLGNPGAESPVFASANYTLSFDALRSALAGIDAWILVLDTKGINVWCAAGKGTFGTDELVHRIESSGLATIVTHRKIIVPQLGGPGVSWPDVARKTKFLVEYGPVRARDLPEYLKTHTATPKMRRVEFPFRDRLVLTPVEFVHVVWPMIIAAAALWFLAGPVAALAAVTAVVTGTVLFPVLLPFLPAKDFSIKGLFLGAVVALPFAFVFGTTPALPAWAAALGAAAPLLVMPAVVGYLALNFTGCTTYTSRTGVKKEIFRYVPLMAAMAVLGSLAGILLGVSRLLGGI
>MAG_0506_Methanomassiliicoccus_sp._UBA6_Euryarchaeota
MGEGIATATSELTSRDRWDHVQARLGYRRMQHLVAPGLYRLGSPSRSSPVFVSANYTLSFDALRTSLRGIDAFILVLDTKGVNVWCAAGKGTFGTEELVAKVRSTGLAEQVDHRRLMLPQLGAPGVAAHVVKKETGFTVEYGPVRAADIPEYLRRGEATAEMRRVAFPLRDRAVLVPVEVIQSLRYLLPAMILLYIAGGAGAMMMAVAAVLGGTVLFPLLLPFLPTKDFTSKGLVLGAVLALPFAYLHAGSGASLWTAASFAAAIILLIAPVVGYFGLNFTGCSTYTSRTGVKKEIFRWVPIMVAMLVVGGALMATTLMIETGWL
>MAG_0507_Methanomassiliicoccus_sp._UBA364_Euryarchaeota
MSETMTTTSVLSSRDRRDHVLARLGYRRMEHRVTPGLYRLGRPDRSSPVFVSANYTLSFDALRSALHGIDAHILVLDTKGINVWCAAGKGTFGTDELVERIEATSLKDHVDHRRLILPQLGGPGVAAHEVKARTGFSVEYGPVRADDIPAYLDAGATEEMRRVTFPFRDRAVLVPVELRNISLGAVAAFALMLFLGGIVPALIVLTAVLAGAALFPLMLPWLPTKDFTSKGVVLGAVVAAPFALYYLLSVPGWTGLAYAAGTVLLMVPVVGYLALNFTGCSTYASRTGVREEIFRYIPALVAMAVIGLASIIVTILGSILGWF
>MAG_0508_Methanomassiliicoccus_sp._UBA360_Euryarchaeota
MSETMTTTSVLSSRDRRDHVLARLGYRRMEHRVTPGLYRLGRPDRSSPVFVSANYTLSFDALRSALHGIDAHILVLDTKGINVWCAAGKGTFGTDELVERIEATSLKDHVDHRRLILPQLGGPGVAAHEVKARTGFSVEYGPVRADDIPAYLDAGATEEMRRVTFPFRDRAVLVPVELRNISLGAVAAFALMLFLGGIVPALIVLTAVLAGAALFPLMLPWLPTKDFTSKGVVLGAVVAAPFALYYLLSVPGWTGLAYAAGTVLLMVPVVGYLALNFTGCSTYASRTGVREEIFRYIPALVAMAVIGLASIIVTILGSILGWF
>MAG_0509_Methanolinea_sp._UBA473_Euryarchaeota
MDQRETAGPCCACMPDPRTQSCSCLTEEAQAPPEIRETTGTLTLSSRFDHLLARWGWKRETHRVEPGLYRLGHPTPDSPVFASANYTLSFDALRSALNGIDAWILVLDTRGINVWCAAGKGTFGTAELVRSIGCSGLAGIVRHRKIIVPQLGAPGISWPEVMRRSKFLVEYGPVRAKDLPEYLKTHTATPEMRKVEFPLKDRLVLTPVEFVHTAIPMVLAAIVLWFLAGSVAALAAVSAVLTGTVLFPALLPYIPTKDFSSKGLILGAIVAIPFAVWFGTNPLLPAWADAAAAAAALLLIPAVVAYFALNFTGCTTFTSRTGVKKEIFRYVPSLALMAGAGLVVGVILGISRLFGVI
>MAG_0510_Methanolinea_sp._UBA155_Euryarchaeota
MKAVQSSCCPESAEGKSPCTCRAEGSSIPQEIRTTTSEITASNRFDHFLARWGWKREAHIVKPGLYRLGNPTPDSMVFASANYTLSFDALRSALHGTDAWILVLDTKGINVWCAAGKGTFGTDELVRMIECSNLAGIVRHRKIIVPQLGAPGISWPEVIRRSGFLVEYGPVRARDLPLYLKNHAATPEMRRVEFPLQDRLILIPIEIIAILLPMLVISILLYFISGPFSALAAVSAVLAGTVLFPALLPLIPTRDFSSKGFILGFIVAIPFAYLFSHNPDLPGWASLLAGFTPLLLMPAVTAYLALNFTGSTTYTSRTGVKKEIFRYVPVMVILAVLGVVTGILLGASRLAGVI
>MAG_0511_Methanoregula_sp._PD_MW2_B_NODE_3413_Euryarchaeota
WISRTVGKVSVMEMNKSTGSCCTCSTGTNADPCVCPGGKPAPEQIRTTDSTITFAHRLDHFLARWGWKRESHRVTPGLYRLGNPTADSPVFASANYTLSFDALRSALAGIDAWILVLDTKGINVWCAAGKGTFGTDELVRRIQSSGLENIVSQRKIIVPQLGAPGVSWPEVVRRTKFLVEYGPVRARDLPEYLKTHTATPAMRRVEFPVMDRIVLTPVEFVHSALPMVIVAAVLWFLAGPVAALAAVSAVLAGTVLFPVLLPFIPTQDFSTKGLILGGVVAIPFATVFGTNPALPLWANALAALAPLLIIPAVVSYAALNFTGCTTFTSRAGVKKEIFRYVPAMVVMAVAGLLAGIALGVSRLLGVI
>MAG_0512_Methanoperedenaceae_archaeon_HGW-Methanoperedenaceae-1_Euryarchaeota
MMEGVSLVINDTEKVKGCCGENVGESSTCACGPGTVQDTNSDTGTAIKTTTGKLTYGNRFDHLLIRLGYKRNKHRVEPGLYALGTPTQDSPVFISANYTLSFDALRSSLPETDAYILVLDTKGINVWCAAGKGTFGTGELVHRIEATGLKNVVTHRILIVPQLGATGVSAHEVRKLSGFRVEYGPVRASDLPEYMETRKATPEMRRVRFTLRDRITLIPVELVFIPLPVLVAAVILSLIGGYMAAAATVTAILTGIILFPILLPWIPTTDFSTKGFIIGALSALPFALWTFETIQDASLWMRYGSALIYMLVMPPVTAFLALNFTGSTTFTSVTGVRKEIYAHVPTMARMLAAGIILMIVLAIIRYSGGM
>MAG_0513_Methanomicrobiales_archaeon_HGW-Methanomicrobiales-3_Euryarchaeota
MENDVTTRSSCCSCTPQENASQCSCGTSSAVPAIRTTDSTITAANRLDHFLARWGVRRGDHRVEPGLYRLGNATPESPVFASANYTLSFDALRSALAGVDAYILVLDTKGINVWCAAGKGTFGTEELVRRIALTGLPFVVSHKKIIVPQLGAPGVSWPEVLRKSGFSVEYGPVRARDLPEYLKTHKATPAMRRVDFPFWDRVVLTPVEFVHVALPAIIIAAVLWFIAGPASGLAALAAVIAGTVLFPALLPMIPTRDFSTKGLILGVLIAIPFAVSFGSVPELPGWASALAAMTPLLLIPAVTAYLGLNFTGCTTFTSRTGVKREIFRYVPVMALMAGAGVIAGIVLGAGRLMGVI
>MAG_0514_Methanomicrobiales_archaeon_HGW-Methanomicrobiales-1_Euryarchaeota
MTSPQTSGCSCSQAAKASPCCGSPGAMPQAEIYTTDSPLTFANRLDHFLARWGINRMRHRVEPGLYRLGNPTPESPVFASANYTLSFDAVRAALAGFDAYILVLDTKGINVWCAAGKGTFGTDELVNRIEQTGLAGTVTHRKIIVPQLGAPGISAHVVQRRSGFKVEYGPVRARDLPEYIRNGKATPKMRTVEFPVRDRIVLAPVELVHVALPTIVIAAVLWFLAGPVAALAAISSVIAGTVLFPALLPFIPTNDFSTKGLLLGGVVAIPFAAVFASAPALPGWAALIAALTPLLIMPAVTAYLALNFTGSTTFTSRTGVRKEIFRYVPVMTFMAVTGTILGIVLGVSRLMGVI
>MAG_0515_Methanoperedenaceae_archaeon_FeB_1_FeB1_22_Euryarchaeota
WKNKRRNSGKRKEKGCVILKDILENQAEEITKKNAKKGSCCGSSGTGSKQIFTLSGKTEHVIKTTSGEITPANRRDHLMARLGVKREQHRVEPGLYTMGNPTKESPIFVSANYTLSFDALRSALRDVDCYILVLDTKGINVWCAAGKGTFGTNELVYRIETVGLKDVVDHRTLIVPQLGATGVNAREVRDRSGFKVEFGPVRAADLPEYLKTHRATNEMRRVQFTLSDRIVLIPVEIKTFLKPILIASVILALVGSYTAAAAAIAAAISGLILFPILLPWIPTTDFSTKGFIIGGLAALPFALNSFYGMTDEAMWLRYGWALTYMLVMSQISAFLALNFTGSTTFASVTGVKKEIFTYMPKIAWISGIGVILIIIFSSMKIFGGI
>MAG_0516_Methanomassiliicoccaceae_archaeon_fen_33_Euryarchaeota
GWIMSEIMATTGELSASDRRDHILARIGWDRMGHKVVPGLYRLGDPAPDAPVFVTSNYSLSFYALRSGIAGMDAYILVLDTHGINVWCAAGKGTFGAEEIIKRIEVTRLREVVQQRTIILPQLGAPGVNAHEVRQRSGFKVEYGPVLASDVKEYMKDHRATAEMRRVRFPLRDRMVLVPVEVVNYSKFLIPAALVMLLLGGLMGLFAVLVVAIFGLVFFPMFLPFIPTRQFSSKGLIIGFLGGLVFVSSQVWLGGSIFGMTGLIKAIAEVLLIAPPVAYFALNFTGSSPIASRTGVKREIFRYIPMFVIMIALGAILIAISAFAPLGWSL
>MAG_0517_Methanoregula_sp._fen_601_Euryarchaeota
CQKVMRRISMDAPCSAAYSCGGAAENHTDTGTASEPSDTVIHTTDNTITFANRLDHFLARWGVNRMGHRVQPGLYRIGNPDPESMVFASANYTLSFNALRSALANVDAYILVLDTKGINVWCAAGKGTFGTEELIYRIQATGLASLVSHRRIIVPQLGAPGITWPEVLRRSGFKVEFGPVRAADLPAYLKTHTATPDMRRVFFPLRDRIVLIPVELVQVLPYATIASLALGFLLNWIIAAQLLTAVLAGTVLFPALLPYIPTKDFSTKGFLLGFLVMVPFILMNTTTGTSPLVQAGTAIAGLLVFPPVTAFLALNFTGATTFTSRTGVRKEIYAYVRVMAAMLVTGIVLAIILWAVRAGGMN
>MAG_0518_Methanoregula_sp._fen_66_Euryarchaeota
MDTHTTAAPPCCTSPPGRALPSCSCGTDNPVPPEIRTTGSQITFANRLDHCLARWGINRSGHRVDPGLYRLGSPTPESPVFASANYTLSFDALRSALAGRDAYILVLDTKGINVWCAAGKGTFGTGELVRRIEVTGLAGIVNTRTIIVPQLGAPGISALEVRRRSGFRVEYGPVRARDLPEYLMTGKATPEMRRVWFPVQDRIVLVPVEMVHVALPAIIIAAALWFIAGPVAALAAVSAVVAGTVLFPILLPYIPTRDFSTKGLFLGAVVAIPFAIAFASDPAQPGWARLIAAITMLLIMPAVTAYLALNFTGSTTFTSRTGVKKEIFRYIPVMVCMAVSGIILAIVLGVNRLLGVI
>MAG_0519_Methanomassiliicoccaceae_archaeon_fen_65_Euryarchaeota
HMSEIMTTVSELTDSDRWDHMLARIGWDRMGHKVLPGHYRLGDPSPDAPVFVTSNYSLSFDALRSGLEGMDAHILVLDTSGINVWCAAGKGTFGTEEIIKRIEETNLKEAVQQRTIILPQLGAPGVNAHEVRRKCGFKVEYGPVLASDIKEYMKDHQATEEMRRVRFPIRDRMVLVPVEIVNYSKFLLPAALVMLLLGGLMGLFAVLIVAVFGLVLFPLLLPYLPTRQFSSKGLILGLLGGLLFVL
>MAG_0520_Methanoregula_sp._fen_47_Euryarchaeota
TCPDQLGERWQDLLSCADESREPERNGKRGSRAADAGTREKMRFVDRDEKDTAGSSCSCTPDSQSQSCSCLTDNPPVSEIRTTYSTITFTNRLDHFLARWGWKRESHRVVPGLYRLGNPNPDSPVFASANYTLSFDALRSALAGIDAWILVLDSKGINVWCAAGKGTFGTEELVRRIGCSGLSEIVSHRKIIVPQLGAPGISWPEVMRRSKFLVEYGPVRAKDLPEFLKTHKATPAMRRVEFPLRERLVLTPVEFVHTALPTFIVAALLWFLAGPVAALAAVSAVLAGTVLFPALLPYIPTHDFSTKGLILGLIIAIPFALSFGTNPTLPGWADAAGAAAALLIMPAVIAYFALNFTGCTTFTSRKGVKTEIFRYVPVMALLAGAGVILIVALGIGRLVGVT
>MAG_0521_Methanoregula_sp._fen_34_Euryarchaeota
STMTNIPSGPNHKGTPLRSEPSIENTMQSCCGSVQKEPASACFCTGKTGPAPGIRTTTSIITSADRRDHFLARWGVNRMGRIVTPGLYRLGSPTTDSPVFASANYTLSFDALRSALAGTDAWILVLDTKGINVWCAAGKGTFGTGELIRRIAVTGLSEIVSHRRIILPQLSASGVSAHDVAHWSGFSVEYGPVRARDLPAYLPTRTATQEMRTVRFPLADRLLLCPMELVHALLPMIAVAVVLYFLAGPVAGLAAIAAVLAGTVLFPALLPYLPTHDFSMKGFILGAIVTIPFAAAFARAPGLSGIAQVIAVLVPFLIIPAVVAYLALNFTGSTTFTSRTGVKKEIFRYVPTMVLMAGAGTILGIALGVLRLMGVT
>MAG_0522_Methanoregula_sp.isolate_fen_24_Euryarchaeota
MRFVDRDEKDTAGSSCSCTPDSQSQSCSCLTDNPPVSEIRTTDSTITFTNRLDHFLARWGWKRESHRVVPGLYRLGNPNPDSPVFASANYTLSFDALRSALAGIDAWILVLDSKGINVWCAAGKGTFGTEELVRRIGCSGLSEIVSHRKIIVPQLGAPGISWPEVMRRSKFLVEYGPVRAKDLPEFLKTHKATPAMRRVEFPLRERLVLTPVEFVHTALPTFIVAALLWFLAGPVAALAAVSAVLAGTVLFPALLPYIPTHDFSTKGLILGLIIAIPFALSFGTNPTLPGWADAAGAAAALLIMPAVIAYFALNFTGCTTFTSRKGVKTEIFRYVPVMALLAGAGVILIVALGIGRLVGVT
>MAG_0523_Euryarchaeota_archaeon_SZUA-158_Euryarchaeota
GRAIHPPSKMGGLLAQIIMNRLKYIIVNIVETLLRGFPFPSKTGLIKIGNPGRDSPVFLTCNYHLTVERVKRALKGIDCYLLVANSRGINVWCAATGGHFTNHDVISVLKTSGIEKLVNHRNVVLPQLAATGIESSVIKKKTGWKVHWGPVYAKDVPAFLKNMFIKTKEMREVRFPLMQRIEMAAMWAFPFSIIASIITFHFFRDMVLPVATFLWILSLLIFISFPLYSKWLNTKKKGTSFSKYTIIFDFGRVPLILWGVFMFFIAVYGILISNFTSGFIFRWGLVSFVFVLLISIDLMGSTPVYKSGLHEDRLLKVILDEEKCRGAGMCEQVCPRDCYEVDKSRHIATMPGADKCVQCGACIVQCPFDALYFKSPKGEVLAPETVRRFKLNLMGKRLVKVEEQ
>MAG_0524_Methanosarcinaceae_archaeon_T1Sed10_164_Euryarchaeota
MDNNRDNSKFCSCDTKFQTLPLMNFSQDYPSSDIFSTTGKLEFRDRFDHFLARMGIDRMNHVVKPGLYKLGDPDKTSDIIVSANYKLSFDSVRDSLQHIDCYILVLDTKGINVWCAAGKGTFGTDELVKRIRLAELTKRVEHRRLIVPQLGAPGISAHEVFNRSGFKVEYGPIKASDLPEYLNERKTTPEMRKVKFPLKDRLILIPIELSHLLLPTIVLTLILYFFAGPLASLAVITTVLAGTVLFPTLLPFIPTSDFTTKGFILGIIVAIPFSILYLTDPNTSPGASILGSIIPLLIIPSVTAYITLNFTGATPLTSKSGVKKEIYRYIPILAFMGGAGIILLLLLGTLSFLEVI
>MAG_0525_Methanosalsum_natronophilum_MSAO_Arc3_Euryarchaeota
MDNNRDNSKFCSCDTKFQTLPLMNFSHSFPSSDIFSTTGKLEFRDRFDHFLARMGIDRMNHVVKPGLYKLGDPDKTSDIIVSANYKLSFDAVRDSVQHIDCYILVLDTKGINVWCAAGKGTFGTDELVKRIRLAELTKRVEHRRLIVPQLGAPGISAHEVFNRSGFKVEYGPIKASDLPEYLNERKTTPEMRKVKFPLKDRLILIPIELTHLLLPTIVLTLILYFFAGPLASLAVITTVLAGTVLFPTLLPFIPTSDFTTKGFILGIIVAIPFSILYLTDPNTSPGASILGSIIPLLIIPSVTAYITLNFTGATPLTSKSGVKKEIYRYIPILAFMGGAGIILLLLLGTLSFLEVI
>MAG_0526_Methanomassiliicoccus_sp._das_tool.metabat2.44_Euryarchaeota
MSSDYASDLLPTVARLGKEERRDHAKARLGFDRMGHRVRPGLYTLGSPNRESKVLVTANYTLSFDALRSALVGRDAFLLVLDTQGINVWCAAGKGTFGTDELLKAIEATLLAERVEHRDLILPQLSAPGVSAKAVKEGSGFTVKYGPVRAEDLPEYLDIGECTEDMRRARFDLRDRMVLAPVEMRNYRWGLILMLLAAVLIPFYGLMAMILTLGGLFLFPVLLPYLPGKALSFKGMVLGALLVTPFALFQTFPTADLVTVIAVVAEYLLLVPWIGYLALNFTGSTPFASRTGVKKEIFTYIPIMAIMSVSGAFLSAFGALGVVGGWL
>MAG_0527_Fibrobacteres_bacterium_bog_1184_Fibrobacteres
GKVRQEMAEKSNPCCGSVPAEQSCGCGTAPVSTPKHLTSELTSADRRGFVACRISNRFRMQYTVDPGLYALGNPDDAAPVIVTANYCLTLSHLRKELAGRSAWILVLDTKGINVWCAAGKGTFGTNELVNRIEAVHLCEVVKHRTLILPQLGAPGVAAHEVKKATGFSVNYGPILARDLPAYLDNGQKATTPMRTVTFPVWDRLILTPMEIIPALKKFFWVILGCWIIMGVQPAGILFKPALLHSWPIIAAGLLAMICGTIITPVLLPIIPFRSFAAKGAIIGIVIIVPSILLVDRYFSSSISLVAATALFFVAVSSYLALNFTGCTPFTGISGVKKEMKVAVPAYLIACSISGLLLIFYKLHEWSIL
>MAG_0528_Fibrobacteres_bacterium_fen_1185_Fibrobacteres
TMTNDNYSRDKGSGAAIPSAPPVCLLSNISLADRFGSVMCRVSNGFRMKYTVTPGLYTLGNPDRNSPVLVTGNYRLSLNALRVSINDRNAWILIVDTKGINVWCAAGKGTFCTKEIVKQLSACDLKSKIAHRTLILPQLGASGASASKVQKESGFSVRFGPVRASDIPAYLDNNCTASPAMRRVRFSFVDRAKLVPMETIPAFKKAGLFLLIAAVLFGMTRNGIMYGLALSGVLPLVIAGLVALFTGTILSPLLLPFIPGRAFSLKGFVTGLTGAIAIIFLLPICRSTPFLTAFNLVSVPAFSSYLAFLFTGSTTYTSPSGVKAELKIAWPLYLVSAAVSGVLLVLVFVRFRGIL
>MAG_0529_Firestonebacteria_bacterium_RIFOXYA2_FULL_40_8_2713315861_Firestonebacteria
MRKQKKEDCGCGTGASDCCGGPKVEKHTQLDIIGGVETNVGDIPVVSTKLTFRDTLGSWRMRWGIGRYGYSIEPGIYAVGXXXXXXXKEIIDSFILVLDTKGINVWCAAGKGTFGTEELIKRIKAVKLDKIISHKQIILPQLGAPGVAAHIVAKKTGFKPVYGPVR
>MAG_0530_Fusibacteraceae_UBA5201_2757320499_Firmicutes-Clostridia
MNNTELHFSKIETLGFKIVPAHIQTTHVLTFQDRIGALKVRLGFGRNKYSIAPGLYSIGKPDDQSPVLVTSNYKLTFDNVRKALEGFNGWILVLDTKGVNVWCAAGKGTFGTDELVKRIEAVNLKDAVSHRRIIVPQLGAPGIAAHEVTSRTGFKVYYGPIRAEDIKAYIAADYKASVKMRTVTFTLRERAVLTPVEFIPALKKSILALGVLFILNGIGIGNFLPMDMWAILGAVFAGSVMVPILLPWIPGKAFAFKGWLLGLIWALFMVWQYDLMNSAWFKTLSYLTILPAISSYLGMNFTGASTYTSFSGVKKEMKVALPWLIGSVGVGIISVFFDMALHLLNR
>MAG_0531_Vallitaleaceae_bacterium_2757320500_Firmicutes-Clostridia
MTDNYIPQVTSTLTRSDVLGAWKARWGINRMDYKVSPGLYKIGNPDSHSPVLVTANYKLTFDALRKTLDAFDCWILVLDTKGINVWCAAGKGTFGTKELINRIKKTELHHYVTHKNLILPQLGAPGISPHVVTKNTGFKITYGPVRAEDIKEFIRLEMKATPEMRTVNFTTYDRLVLTPMELIGSLKVSMMVFGVLFLLNLMVANPFVHIDFYAYIGALLVGTVITPVLLPWIPGKAFAWKGWLLGLIWGITLNLMNGWLVSPSYSMVRGIGYILVLSSVASFYAMNFTGASTYTSFSGVLKEMKVAVPAIIISISVGLLLILLNSFLTI
>MAG_0532_DTU022_UBA993_K_DeepCast_150m_m2_056_Firmicutes-Clostridia
MNDGRDLPMYESKAVSCCSSSPEQEEEISYVNCEGFLAGTIETAIDQVARVKAELTASDKIGSFKARWGVGRMSYAVAPGLYAVGNPTPESPVLVSANYKLSFDSLRKELGGLDLWILVINTKGINVWCAAGKGTFGTAEILRMVAETKLPALVSHRKLILPQLGAPGVAAHRVKAESGFRVIYGPVRAGDLPAFLKNDCKAEPEMRRTTFTFLNRLVLTPVEIVGLLKPLAGLTLAIFLLSSTALLVGGDQYRLLAVIAQTAQILVPFILAALTGAVLAPALLPYIPGRALAWKGWVLGMVLAVILLVGAYSNTSWLLKSAYLLALPAIASFLSLNFTGSTTYTSLSGVVKEMGVALPVMIISASLGAVALIVSFFI
>MAG_0533_Clostridia_0004_Firmicutes-Clostridia
MAKSCCGGSAPVARRVKITTCCSGSGTSDAGTSACSTQAQTANPAQISPIDPEVFEQPWVIGQIATPAGDVPQVATKLSFQDTLGSWKCRWSIGRMDYKVDPGIYGVGQPDATSPVLVTSNYKMTFDRLREQLGGQHLWIVVLDTDGVNVWCAAGKGTFGTDELVQRVAAVQLSKIVSHRTMILPQLGAVGVAAHEVTKRTGFRVVYGPVRAKDIPDFLAAGMRTTEEMRTMRFTLRDRAVLTPMELVGAMTPVLITFGVFFILNAVGFGHYGWVDLYGILGAIFVGAVVTPLLLPWVPGRAFSLKGAILGLVWAVGFLLLNGFPAPVFGWLKAVAYFLLLPALSGFLTMNFTGSSTYTSLSGVDREMKFAVPAQLAASVGSIVLLLVSDAILTFGGKLV
>MAG_0534_Clostridia_0014_Firmicutes-Clostridia
MAKSCCGGSAPVARRVKITTCCSGSGTSDAGTSACSTQAQTANPAQISPIDPEVFEQPWVIGQIATPAGDVPQVATKLSFQDTLGSWKCRWSIGRMDYKVDPGLYGMGQPGATSPVLVTSNYKMTFDRLREQLGGQHLWIVVLDTDGVNVWCAAGKGTFGTDELVQRVAAVQLSKIVSHRTMILPQLGAVGVAAHEVTKRTGFRVVYGPVRAKDIPDFLAAGMRTTEEMRTMRFTLRDRAVLTPMELVGTLKPVLIAFGVLFLLNAVGFGHYGWIDLYGILGAILVGAVVTPLLLPWVPGRAFSLKGAILGLVWAIGLLLLNGFPAPAFGWLKAVAYFLLLPAISGFLTMNFTGSSTYTSLSGVDREMRFAVPAQLAASVGSIALLLVSDAILTFGGKLV
>MAG_0535_Clostridia_0015_Firmicutes-Clostridia
MKLPDMDVNENTVPTSDEGVETPLPVTRAAKAASELLQPTTGSSRLEAGQSQPAAEQSQPTAAQSAPAAEPLKAAAGHTQAGYRLRAAGVKNLTAPAPKDTNAAYAWTDRLGTWKARWGVNRMKYTVSPGLYRLGSPSTDSPVLVTSNYKMSFDMLRKELGGRHLWILVLDTKGINVWCAAGKGTFGTSEIVRQVRVSGLSDIVSHKRLILPQLGAPGVSAQDVRRLSGFRVTYGPVRASDIPAFLDAGMKATDEMRRMNFTTMDRLVLTPIELVASLKPTLWLFGAFFLLNTLELAHFGAFEAAAWTASIFAGTFLTPLLLPWIPGPAFSFKGALTGLISAFAVVAAFGFDPVSAAFLSTGGMPGWLAAASASLAMLAVSSYTAMNFTGCTSYTSPSGVMREMKTAVPLQAVALILGAVGILAAQVLS
>MAG_0536_Clostridia_0016_Firmicutes-Clostridia
MSEKNEFMDVSYCYIGRVKTSVGEIPTINTTLVFKDKCDAYKARWGIKRNSYKVAPGVYAIGEPDSKSPMLVSANYKLTFDMVRKNMDGLNAWLMVIDTRGVNVWCAAGKGNFSTNEVTEKLKKFKVSKIIDHKTLILPQLAATGVAGFEVTKATGFHVVYGPVDSKDLPLFIDDGLVASREMATVKFGFRARIVLTPIELMTSLKYCSIVLAFFFFFNWIGSELFFTQALLLALRSTVPYLMAIVVGAVLVPALLPILPFRAFSLKGLILGAIYSTLLVLFLREPFLLDRGIMFLVSNLLVINAIITYLALNFTGSSTYTSFTGTIKETRMAMLFILPAAIVGVLLMIADKIVSLV
>MAG_0537_Desulfosporosinus_sp._BICA1-9_Firmicutes-Clostridia
MIEISSRELKIIETSAELTFGDIMGTWKARWGIGRMTFTVEPGLYSLGKPHRNSPVLVSANYKMSFDSLRKELNGVDAWILVLDTKGINVWCAAGKGTFGTPELLNRIAIVQLEKVVSHRTVIVPQLGAPGISAHEVAKFSGFKVVYGPVRAKDLKEFIKLGMKATAEMRTVRFTTYDRLVLTPVELVGTFKISLMIFGVLFLLNLLGLGPFGLVDFYAYVGAVLVGCVLTPVLLPWIPGRAFAWKGWILGFIWAVIVNMFNGWNGWTDIPQHSILRALGYILILPSISAFLAMNFTGSSTYTSFSGVLKEMRKAVPAIIISMVLGIVLILVNSFIKL
>MAG_0538_Clostridiaceae_bacterium_BRH_c20a_Firmicutes-Clostridia
MENENCCNSDNKDSCCCQDDNNCSLGPITQYDKRNNWLVGEIQTPAGTVPQISTKLAFSDTLGTWKARWGVNRMNYRINPGLYAVGAPDNTSPVLVTANYKLTFDVLRKELCGLSLWVLVLDTKGINVWCAAGKGTFGTEELVTRIAKTNLLQIIAHKTLILPQLGAPGVSAHEVSKHTGFRVVYGPVSAKDIKAFINLEMKANDEMRTVKFSTYDRLILTPMELVGTFKISLMIFGVLFLLNLVGIGPFGFTDFYAYAGALIIGCVITPVLLPLIPGRAFAWKGWLLGLPWAIAVNILNGWPEAPLYTSMRAIGYLLILPSISAFCAMNFTGASTYTSLSGVLKEMKIAVPAIVISISMGIILIFVNSFIKL
>MAG_0539_Desulfotomaculum_sp._46_296_Firmicutes-Clostridia
MGSWKVRWGINRMEYKVPPGLYGVGEPGEDSPVLITANYKMTFDRLRKELSGVDAWVLIINTRGVNVWCSAGKGTFSAAEIARMIAVTNLSWVVSHRTLVLPQLSAVGVAAHKLLKMSGFRVIYGPVRACDLPDFLEAGMKASPQMRRVNFGFADRLVLIPMELVRVIKFVAAAYLVLFILNFLKIWSVSFVATLPYLGAVITGCVLTPALLPWIPGRSFAWKGWLLGLIWAIALILYSSPSIPSGWNRALVYLLILPALSSCLAVNFTGASTFTSLSGVRRELKVALPAAIISAGLGVILLVLTQFAL
>MAG_0540_Desulfotomaculum_sp._46_80_Firmicutes-Clostridia
MGSWKVRWGINRLNYKVPPGLYGIGDPVEDSPVLVTANYKMTFDRLRKELSGVNAWVLVINTRGINVWCSAGKGTFSATEIARMIAMTNLSWIVSHRTLILPQLSAVGVAAHRLLKMSGFRVVYGPVRACDIPDFLGAGMKASPQMRRVNFGFADRLVLIPMELSRIIIPVVAVYLIIFIINLLKIWSVSFLATLPYFGAIITGCVLTPALLPWIPGRSFAWKGWLLGLLWSIAVVLYSFPAMPYAWNRTLVYLFILPALSSYLAVNFTGASTFTSLSGVQRELRVALPAAIFSAGLGVVLLVLNQFVL
>MAG_0541_Syntrophomonas_sp._DTU018_Firmicutes-Clostridia
RFCVNAGWLRAENKVNGRITHWTRILSAKQGSFCGTSPLIRKIAFAEKMKAVVKDVGKMSNEKSCCCSTDNCCSILPIALSDNNVTMYDKNDEWVTGEIYTPKGRVPVVSTKLSFKDKLGAWKVRWGIGRKNYRINPGLYAVGKPDQNSPVLVSANYKLTFDTLRKELSGLNCWILILDTKGINVWCAAGKGTFGTEELVSRIYRTGLSGIVSHRKLVLPQLGAPGVSAHEVTKQTGFAVTYGPVRAKDIKAFLDSGFQATEEMRTVKFTMWDRLVLTPVELVSAAKTSLMVFGILFLINLFAARPFGLADFIAYVGAVITGTVITPLLLPVIPGRAFAWKGWLLGLFWTLAFICQSGWFASGYLLPSIGYLLALPALSAYLAMNFTGSSTYTSFSGVIKEMKIAVPLITLSFAVGVVLLLINSIGI
>MAG_0542_Desulfitibacter_sp._BRH_c19_Firmicutes-Clostridia
MDIKSCIPDCCGSNSSCCDKTKYYDIPKNGEIPTDVGSIPIVATTLSKTDIGDTRKVRFKINRMDYKIRPGLYAVGKPDSSSPVLVTANYKLTFDSLRKELSSINAWILVLDTNGINVWCAAGKGTFGTEELVRQINNTHLHGIISHNKLILPQLGAPGVSAHLVTKETGFKIIYGPVRASDIPEFIAANNKATPNMRKVNFTFKDRLVLIPVELMSSLKPMTAVTAAVILATIIASYFSASETLWIHGVGFVFAFIGAILAGAAVTPLLLPYIPFRAFAIKGWIVGLVWVFIFTTFFPVFGSKFSFREALGLYLLLPPVTAFLSLNFTGCSTYTSQSGVEKEMRVGLPIMIISSFVGIGALASEYLTLVF
>MAG_0543_Desulfosporosinus_sp._BRH_c37_Firmicutes-Clostridia
MQISTRELKVIQTSAELTFSDRLGTWKARWGINRMHYNVEPGLYSVGKPDSNSPVLVSANYKMSFDSLRKELDGVDAWIIVLDTKGINVWCAAGKGTFGTQELVNRIAIVQLEKFVSHRTVIVPQLGAPGISAHEVTKFSGFKVVYGPVKAKDLKEFFKLGMKATAEMRTVKFSAYDRLVLTPVELVGTFKVSLMIFGVLFLLNLLGIGPFGIVDFYAYIGAIIVGGVLTPVLLPWVPGRAFAWKGWLLGFIWAVFVNLLNGWNGWTAVPQYSILRALGYIFILPSVSAYLAMNFTGASTFTSFSGVLKEMKIAVPAIMISIILGVVLISVNSFIKL
>MAG_0544_Gracilibacter_sp._BRH_c7a_Firmicutes-Clostridia
MEKGSCASKPIMEYRKEGNWIDGNIETTAGKVQQVQTQLTIVDTVGAWKVRWGINRMNYKINPGIYAVGSPDDTSPVLVTANYKLTFDALRRELTGLKVWILVLDTEGVNVWCAAAKGTFGTKEIVTRISKTKLTRIVSHRTLILPQLGAPGISAHEVLKQTGFKVVYGPVNAKDIKGFIQNGMKATAEMRIVKFNTYDRLVLTPMELVPTIKITLMIFGILFLLNLMGLGPFGLIDFYAYIGALFIGCVLTPVLLPWIPGRAFAWKGWLLGLLWAVVVNILNGWPQMTSYNIVEALGYLLILPSISGFFAMNFTGASTYTSISGVLKEMKIAVPAITISIGLGIIFMLISGFIQI
>MAG_0545_Pelotomaculum_sp._PtaB.Bin013_Firmicutes-Clostridia
MFIVEVKILENKSCCSPDNKDLLSKLIEINPEDRAFNQKSSCCCGVNDSCSSGAITQYDLKDKWVVGEIQTKVGKVPQVSTLLSFSDTLGSWKARWGVNRMNYKINPGLYAVGSPDDSSPVLVTANYKLTFDVLRKELKDLKVWILVLDTKGINVWCAAGKGTFGTEELVSRIAKTKLSQVVTHKTLILPQLGAPGVSAHVVLRQTGFKVVYGSVRAKDIKAFINSGMKATGEMRTVKFSAYDRLVLTPIELVGTFKISLMIFGVLFLLNLIGIGPFGLTDFYAYVGALITGCVLTPVLLPWIPGRAFAWKGWLLGFLWAVGVNMLNGWPESPSYSLVKALGYLLILPSISAYCAMNFTGASTYTSLSGVLKEMKLAVPAITQL
>MAG_0546_Firmicutes_bacterium_UBA993_Firmicutes-Clostridia
MSEENHCCCSPAGCCASESVTAHDKKDKWVTGEIPMSQGSVPAALTKLNFKDILGAWKVRWGIGRADYKIIPGLYAVGNPDHTSPVLVSANYKLTFDTLRKELSGLNCWLLILDTKGINVWCAAGKGTFGTDELVNRISLTGLPGVVSHRKLILPQLGAPGVRAHEVARQTGFTVIYGPVRACDLKTFLGSGFKATKEMRTVKFTMWDRLVLTPMVLAQSGKTSLLVFGVLFLINLFAARPFGLMDFIAYAGAVVTGAVIMPVLLPFIPGRAFAWKGWLLGLLWTAWLVWLNGWFAPGFLILAIGYILILPALSAFLAMNFTGSSTYTSFSGVIKEMKIAVPLIALSSVAGIVLVLINKLSL
>MAG_0547_Clostridium_sp._UBA701_Firmicutes-Clostridia
MEIKASNKSGIKVKEIKAISRNLRTNSSCSDDSCCCGSKDNKTAQLTTYNINDPFITDEIVTDTGKVPQISTKLMMSDKLGALRVRFGINRMDYKVNPGIYAIGTPNKESLVLVTANYKLTFDTLRKELSGLNLWIVVLDTKGVNVWCAAGKGTFGTIELINRVSKTRLSEIVSHRTLILPQLGASGISAHEVTKNTGFKVIYGPVRAADIKTFINLELKATKEMRTVKFTTLDRLKLTPIEITNSLKPSITILAIMFLINLIAVNKFGITDFYSYIGTLLIGCLITPVLLPWIPGRAFALKGWTLGLLWAVFVVFINGWPTSESFGLLKGIGYLLALPSASAYFAMNFTGSSTYTSLSGVLKEMRAVIPPIVVTISLGALLLIVDCFIKI
>MAG_0548_Clostridium_sp._UBA699_Firmicutes-Clostridia
MEKDNVLIEAGKVPRLSTRLTWRDVMGGWKVRWGIGRYSYLVEPGLYAVGEPDGNSQVLVTANYKLTLDALRRELSGLNLWILVIDTKGINVWCAAGKGTFGNYELLKVLNKVKLKQVVSHNRLILPQLGAPGVAAHVIKKAGFEVVYGPVRARDIRSFLENGMVKSAEMSEVNFGFADRLVLTPMEFIPDLKYALPFLPVLLIFNLGNLGLTLANYVPIFVSLLVGSVAVPLLLPYIPFRAFSLKGALLGGIWSAVFLRFYDVFQVQDSLMVKAAYVCFMLFVSSYSALQFTGSSTYTSLSGTTKETISAMLAGAALCAAGVILLIAYRLTA
>MAG_0549_Firmicutes_bacterium_UBA1422_Firmicutes-Clostridia
MAVCCGENQILSTSLTIKDRIGSWKARWGIGRMEYSIDPGLYSVGSPHEHSPILVTSNYKMTVDRVRKNLGGRDLWLMILDTEGINVWCAAGKGTFGTEELVYRINESELREKVTHRELILPQLGATGVSAHEVRKRSGFKVIYGPVRAEDIPYFLDNGLTLKADMRKVRFTILDRLVLTPVEIVIAMELMLKVFGAMAIFSALGILPVERADYLGLLGAILMGALISPLLLPWIPGRAFSFKGMLTGLIWAISASLFLFSKGIANWLQLFSYMLILPSLSAFFTMNFTGSSTYTSLSGVEKEMKTALPLIIAALTAGTIIRIVSYYI
>MAG_0550_Ruminococcaceae_bacterium_UBA1320_Firmicutes-Clostridia
MAAKVKVVGHGAAAQMAGGCGAGCGCNKQPEIKEHYITGSLQTPVGEIPQVSTKLTIKDFAGELRVRFGIGRMKYTVASGLYCVGNPDEDSPVLVTANYKLSFDKFRHELNGLNLWILVLDTKGVNVWCAAGKGTFGTNELVHRIENVKLDSIVKHRNIILPQLGATGVAAHEVMKKIGFHVIYGPVRATDIKVFLNSDMNATPRMRTVQFTLFDRLALTPVELIGTIKPLLILFGSFFIFNAVGVGSFGLYEFIAFLGAAVVGTVITPILLPLIPGRAFSLKGALLGLLWAVFVSFFMIRDIGILQAVSFFLLLPSISAYLAMNFTGCSTYTSPTGVKKEMRAAIPVMLIALIIGGLLLMADMIAKLL
>MAG_0551_Ruminiclostridium_sp._UBA1305_Firmicutes-Clostridia
NGVNDMSKVKLKVPLSMPSSTSSSSGCGGSNSGGTGTLCCEDNGRRGHSIQMKYTKGASWVSGSIATAVGDIQQVSASLVFFDILGSIKARFGINRDNYKIEPGIYGIGNPDGTSPVLVTANYKMTFDSLRMELSGLDVWLLVLDTKGINVWCAAGKGTFGTRELVNRIARVSLGSIVSHRTVILPQLGAPGVSAHEVTKQSGFKVIYGPVRSGDIKAFLRNGMTADSNMRTVRFTMIDRLVLTPLEFVNTFKPLLILFGVLFILNLTGLGHFGIVDFYTILGAVFTGAVLTPVLLPFIPGRAFSFKGWLLGLLWIAGVLFLNGFPNAPAFSWFTAASYFLLLPAVSSYLAMNFTGCSTYTSFSGVKREMEIALPLMMISLSLGIILLLIGMILGL
>MAG_0552_Lachnoclostridium_sp._UBA1434_Firmicutes-Clostridia
SNSSAALHPIKKNVFVRKMQVIVKDVMKMSNEKPCCCSCDSCCSTKSITPYDINDKWVTGEILTPKGTVPVVSTKLHFKDTLGAWKVRWGIGRMKYKVSPGIYAIGRPDHTSPVLVSANYKLTFDVLRKELSDLDCWIMILDTKGINVWCAAGKGTFGTDEIINRISKTGLSEIVSHRKLVLPQLSAPGVSAHEVARQTGFTVIYGPVRAKDIKAFLDSSYKATEEMRTVEFSIRDRLVLTPVELVSAAKPSLMVFGILFLINLFAARPFGLADFIAYTGAVLAGTVITPILLPVVPGRAFSWKGWLLGLLWTLGFIWFNGWFAPGFLLLAIGYLLVLPSLSAYLAMNFTGSSXSGVIKEMKIAVPLIAVSLATGIILLLINSFLP
>MAG_0553_Firmicutes_bacterium_UBA2530_Firmicutes-Clostridia
MSKEKSCRCSSDSCCAGETIKQYGKDDRWVTGEIRTSKGNVPVISTMLQFKDTLGAWKVRWNIGRMDYKINPGIYAVGKPDKISPVIVSSNYKLTFDTLRKELSGLDCWILILDTNGINVWCAAGKGTFGTDELVRSILKTGLSEIVSHRTLILPQLGAPGVCAYEVTRQSGFSVVYGPVRANDIKNFISTGSTTHEMRTVNFTMWDRLVLTPVELMQAAKTSLMVFGVLFLINLFASKPFGVNDFIIYAGAVLMGTVVTPLLLPFIPVRAFSLKGWLLGLCWTLGFVLFKGWITYGYWLLAIGYLLVLPSLSSFLAMNFTGSSTYTSFSGVIKEMKIAVPLIALSSVVGSVLLLVAIL
>MAG_0554_Firmicutes_bacterium_UBA2269_Firmicutes-Clostridia
MGSWKVRWGINRMEYKVAPGLYGIGEPGEDSPVLVTANYKMTFDRLRKELSGVNAWVLVINTRGINVWCSAGKGTFNATEIARVIAMTNLSWVVSHRTLVLPQLSAVGVAAHRLLKISGFRVIYGPVRACDLPKFLGAGMKASPQMRRVNFGFADRLVLIPIELVRVIKIVIAAYLVIFILNLLKIWSVSYLATLPYLGAVVAGCVLTPALLPWIPGRSFAWKGWLLGLLWSTAVILYSFPAVPSGWTKALVYLLILPALSSYLAVNFTGSSTFTSLSGVKRELKVALPAAIISAGLGVVLLFLNQFVL
>MAG_0555_Clostridium_tunisiense_UBA3047_Firmicutes-Clostridia
MIKSGQDVNEEFYRDITPITAEYLDTPIGSISSISSELLYKDKLEHFGVMWGYKRNNYMIKPGIYAIGNPKPSSLVIVSCNYKLTFDILRKDLRNVDCWLLILETNGVNVWCASGKGTFGTEELIRRIRKVKLESLVNHRVLILPQLGASGVDVSKLKKETGFRGIFGPIRSEDIEDYIKNKFKASKEMRNVKFTISDRAKLTPLSFVQNIKYYFVALVIILLMNVIGGTVSLGIGELIKITIIQSIPMLLATVVAAMIFPIALPVIPFKSFALKGFVLSLFFLGVLSSMSYNFMIQNNMYFLGYSLITIALVTNICLNFTGSTTYTSFSGVVKETLWALPACIAFSIIGVILMIISLV
>MAG_0556_Clostridiales_bacterium_UBA3578_Firmicutes-Clostridia
MSNEKSCCCSASSCCSTESITLYDKNDEWITGEIHTSKGSVPVVSTNLHFKDILGAWKVRWGIGRMNYKINPGLYAIGKPDHTSPVLVSANYKLTFDVLRKELSGVDCWILILDTKGINVWCAAGKGTFGTGELVGRISKTGLSDIVSHRKLVLPQLGAPGVSAHEVKSQTGFSVVYGPVRAKDIKAFLDSGLKATKEMRTVNFTMWDRLVLIPMELGTAAKSSLMVFGVMFLLNLFVTRPFGLMDFIAYTGAVITGTVITPLLLPVIPGRAFAWKGSLLGVLWTLGLIWYSGCFGSGFLLLTIGYLLVLPALSAYLAMNFTGSSTYTSFSGVIKEMKIAVPLIAISLIVGITLLLMNSIWV
>MAG_0557_Clostridiales_bacterium_UBA3582_Firmicutes-Clostridia
MNDEKSCCCTTENCGKEELQACCAQKEPWVIGEIMTPAGSVPVISTTLKTQDILGAWKVRWGIGRMNYKVTPGLYAVGAPDARSPVLVSANYKLTFDTLRRELSGLNCWLLILDTKGINVWCAAGKGTFGTDELVERISKTGLARCVEHRTLILPQLGGPGVSAHKVAQRTGFSVIYGPVRASDLKQFIQSGLKATEEMRTVKFTLWDRLVLTPLELVHAAKVSIIVFGVLLLLNLFVSRPFGLMDFLAYSGAVLMGNLLTPMLLPFIPGRAFAWKGWLMGFLWTAGFAWLNGLFAPQSLVLAIGYLLVLPSLSAFWAMNFTGSSTYTSLSGVLKEMKIAIPWITLSSAAGIVLVFISRL
>MAG_0558_Hungateiclostridiaceae_bacterium_UBA3548_Firmicutes-Clostridia
MENKSCCTSGNARLNTGDRKSVKIRPRLKAANKNCAGVSGQKDNTCCCGGSDNCSSEPVTNYDGNTPWITGEIQTAAGKVPRVATRLLRSDILGAWKVRWGIGRMNYKINPGIYAVGNPDGASPVLVTANYKLTFDALRKELSGLNVWILVLDTKGINVWCAAGKGTFGTRELVNRISRTRLQEIVDHKTLILPQLGAPGVSAHEVTKQTGFKVVYGTVRAKDIRAFINSEMKATEEMRQVRFTVYDRLVLTPMELVGTFKISMLIFGILFLINLVAPKPFGVMDFCAYAGAVAAGCVITPILLPWIPGRAFAWKGWLAGLLWAIALNFLNGWTGPEGLSLVRGVGYLLVLPSISAYYAMNFTGSSTYTSFSGVLKEMRIAIPAIILSLIPGIGLLLADSLIRF
>MAG_0559_Firmicutes_bacterium_UBA3553_Firmicutes-Clostridia
MSKGKSCCCSSDGCCSGEPMTLYSKKDKWVTGEIHTSKGNVPVISTILQYKDMFGAWKVRWNIGRMNYKISPGIYAVGNPNQTSPVLVSSNYKLTFDALRKELSGLDCWILILDTKGINVWCAAGKGTFGTDELVRSILKTGLSEIVSHRTLILPQLGAPGVSAYEVVKQSGFSIVYGPVRASDIKNFIAIGSSTQEMRTVKFTMLDRLVLTPVELVQAAKTSLMVFGVLFLINLFASRPFGFDDFIIYAGAVLIGTVVTPVLLPFIPTRAFALKGWLMGLCWTVGFIWFKEWFTTGYRFLAIGYLLVMPSLSSFLAMNFTGSSTYTSFSGVIKEMKVAVPLIVLSSVAGIVLVLVAALSIQ
>MAG_0560_Firmicutes_bacterium_UBA4049_Firmicutes-Clostridia
MGSWKVRWGINRMEYKVAPGLYGIGEPGEDSPVLVTANYKMTFDRLRKELSGVNAWVLVINTRGINVWCSAGKGTFNATEIARVIAMTNLSWVVSHRTLVLPQLSAVGVAAHRLLKISGFRVIYGPVRACDLPKFLGAGMKASPQMRRVNFGFADRLVLIPIELVRVIKIVIAAYLVIFILNLLKIWSVSYLATLPYLGAVVAGCVLTPALLPWIPGRSFAWKGWLLGLLWSTAVILYSFPAVPSGWTKALVYLLILPALSSYLAVNFTGSSTFTSLSGVKRELKVALPAAIISAGLGVVLLFLNQFVL
>MAG_0561_Desulfosporosinus_sp._UBA4048_Firmicutes-Clostridia
MEITIRELKVMQTSAELTFSDVLGSWKARWGINRMNYIVEPGLYRVGKPDSNSLVLVSANYKMSFDSLRKELNGLNAWILVLDTKGINVWCAAGKGTFGTQELLNRIAIVQLEKFVSHKTVIVPQLGAPGISAHLVAKFSGFKVVYGPVRAKDIKEFINTGMKATAEMRTVRFSAYDRLVLTPIELVGACKASLMIFGVLFLLNLLGLGPFGSVDFYAYMGAVIVGCVLTPVLLPWIPGKAFAWKGWLLGFIWVIVVYMLNGWNGWNGWNGWITVPQNSIWRVLGYLLILPSVAAFLAMNFTGASTFTSFSGVLKEMKIALPLIIISIALGIILILLNNFFELKGVVI
>MAG_0562_Firmicutes_bacterium_UBA4599_Firmicutes-Clostridia
MTLYSKKDKWVTGEIHTSKGNVPVISTILQFKDMFGAWKVRWNIGRMDYKISPGIYAVGNPNQTSPVLVSSNYKLTFDALRKELSGFDCWILILDTKGINVWCAAGKGTFGTDELVRSILKTGLSEIVLHRTLILPQLGAPGVSAYEVVKQSGFSIVYGPVRASDIKNFIATGSSTQEMRTVKFTMLDRLVLTPVELVQAAKTSLMVFGVLFLINLFASRPFGFDDFIIYAGAVLIGTVVTPVLLPFIPTRAFALKGWLLGLCWTVGFIWFKEWFTTGYRFLAIGYLLVMPSLSSFLAMNFTGSSTYTSFSGVIKEMKVAVPLIVLSSVAGIVLVLIAALSIQ
>MAG_0563_Clostridium_sp._UBA4548_Firmicutes-Clostridia
MIKSGQDVNEEFYRDITPITAEYLDTPIGSISSISSELLYKDKLEHFGVMWGYKRNNYMIKPGIYAIGNPKPSSLVIVSCNYKLTFDILRKDLRNVDCWLLILETNGVNVWCASGKGTFGTEELIRRIRKVKLESLVNHRVLILPQLGASGVDVSKLKKETGFRGIFGPIRSEDIEDYIKNKFKASKEMRNVKFTISDRAKLTPLSFVQNIKYYFVALVIILLMNVIGGTVSLGIGELIKITIIQSIPMLLATVVAAMIFPIALPVIPFKSFALKGFVLSLFFLGVLSSMSYNFMIQNNMYFLGYSLITIALVTNICLNFTGSTTYTSFSGVVKETLWALPACIAFSIIGVILMIISLV
>MAG_0564_Syntrophomonas_sp._UBA4990_Firmicutes-Clostridia
MSNEKSCCCSAESCCAGVAITPIVPVASTSLNFRDILGAWKVRWGIGRMDYKINPGIYAIGDPDHTSPVLVSANYKLTFDTLRKELSGLNCWILILDTKGINVWCAAGKGTFGTDELVGRISKTGLSRMVSHRTLILPQLGASGISAHEVTRQTGFTVVYGPVRARDIKAFLDSGFKATEEMRAVKFTAWDRLVLTPVELVTAAKTSLMVFGVLFLINLFAVRPFGLADFIAYAGAVVTGTVITPVLLPFIPGRAFAWKGWLLGVLWTAGFVWLNGWFAPDFLFLSIGYLLVLPSLSAFLAMNFTGSSTYTSFSGVIREMKAAVPLIALSSAAGIVLVLIETLSAL
>MAG_0565_Syntrophomonas_sp._UBA4968_Firmicutes-Clostridia
MSNEKSCCCSAESCCAGVAITPIVPVASTSLNFRDILGAWKVRWGIGRMDYKINPGIYAIGDPDHTSPVLVSANYKLTFDTLRKELSGLNCWILILDTKGINVWCAAGKGTFGTDELVGRISKTGLSRMVSHRTLILPQLGASGISAHEVTRQTGFTVVYGPVRARDIKAFLDSGFKATEEMRAVKFTAWDRLVLTPVELVTAAKTSLMVFGVLFLINLFAVRPFGLADFIAYAGAVVTGTVITPVLLPFIPGRAFAWKGWLLGVLWTAGFVWLNGWFAPDFLFLSIGYLLVLPSLSAFLAMNFTGSSTYTSFSGVIREMKAAVPLIALSSAAGIVLVLIETLSAL
>MAG_0566_Syntrophomonas_sp._UBA4911_Firmicutes-Clostridia
MSNEKSCCCSAESCCAGVAITPIVPVASTSLNFRDILGAWKVRWGIGRMDYKINPGIYAIGDPDHTSPVLVSANYKLTFDTLRKELSGLNCWILILDTKGINVWCAAGKGTFGTDELVGRISKTGLSRMVSHRTLILPQLGASGISAHEVTRQTGFTVVYGPVRARDIKAFLDSGFKATEEMRAVKFTAWDRLVLTPVELVTAAKTSLMVFGVLFLINLFAVRPFGLADFIAYAGAVVTGTVITPVLLPFIPGRAFAWKGWLLGVLWTAGFVWLNGWFAPDFLFLAIGYLLVLPSLSAFLAMNFTGSSTYTSFSGVIREMKAAVPLIALSSAAGIVLVLIETLSAL
>MAG_0567_Syntrophomonas_sp._UBA4894_Firmicutes-Clostridia
MDGNSRIESRQGCCCEGSGAPLDVILPSDDDLISSIISSPRIQKVSAELTIHDKIGTWKARWGINRMNYKVSPGVYSIGEADNMSPVLVTANYKMSFDLLRKELSGLNAWILVLDTKGINVWCAAGKGTFGTDELVRRISIVNLSRIVSHKTLILPQLGASGVSAHEVQKRSGFKVVFGPVRASDIQDFLKAGMKATPEMRKVRFNMYDRLVLTPIELVGTFKVSLIIFGVLFMLNLLKAGSFGIVDFYGYAGALLVGCVLVPILLPWIPGKAFAWKGWLVGFLWAGYVNVLNGWPLEPEYGLLRALAYMLILPSISAFYAMNFTGSSTYTSFSGVIKEMKTAVPAIIGSIAIGTVLILLAAFVPNI
>MAG_0568_Syntrophomonas_sp._UBA4889_Firmicutes-Clostridia
MRWGIGRMDYKINPGIYAIGDPDHTSPVLVSANYKLTFDTLRKELSGLNCWILILDTKGINVWCAAGKGTFGTDELVGRISKTGLSRMVSHRTLILPQLGASGISAHEVTRQTGFTVVYGPVRARDIKAFLDSGFKATEEMRAVKFTAWDRLVLTPVELVTAAKTSLMVFGVLFLINLFAVRPFGLADFIAYAGAVVTGTVITPVLLPFIPGRAFAWKGWLLGVLWTAGFVWLNGWFAPDFLFLSIGYLLVLPSLSAFLAMNFTGSSTYTSFSGVIREMKAAVPLIALSSAAGIVLVLIETLSAL
>MAG_0569_Syntrophomonas_sp._UBA4878_Firmicutes-Clostridia
MDGNSRIESRQGCCCEGSGAPLDVILPSDDDLISSIISSPRIQKVSAELTIHDKIGTWKARWGINRMNYKVSPGVYSIGEADNMSPVLVTANYKMSFDLLRKELSGLNAWILVLDTKGINVWCAAGKGTFGTDELVRRISIVNLSRIVSHKTLILPQLGASGVSAHEVQKRSGFKVVFGPVRASDIQDFLKAGMKATPEMRKVRFNMYDRLVLTPIELVGTFKVSLIIFGVLFMLNLLKAGSFGIVDFYGYAGALLVGCVLVPILLPWIPGKAFAWKGWLVGFLWAGYVNVLNGWPLEPEYGLLRALAYMLILPSISAFYAMNFTGSSTYTSFSGVIKEMKTAVPAIIGSIAIGTVLILLAAFVPNI
>MAG_0570_Syntrophomonas_sp._UBA4844_Firmicutes-Clostridia
MSNKKSCCCSVENCCAGVAITPIASVASTSLNFRDILGAWKVRWGIGRMDYQINPGIYAIGDPDHTSPVLVSANYKLTFDTLRKELSGLNCWILILDTKGINVWCAAGKGTFGTDELVGRISKTGLSRMVSHRTLILPQLGASGISAHEVTRQTGFTVVYGPVRARDIKAFLDSGFKATEEMRAVKFTAWDRLVLTPVELVTAAKTSLMVFGVLFLINLFAVRPFGLADFIAYAGAVVTGTVITPVLLPFIPGRAFAWKGWLLGVLWTAGFVWLNGWFAPDFLFLSIGYLLVLPSLSAFLAMNFTGSSTYTSFSGVIREMKAAVPLIALSSAAGIVLVLIETLSAL
>MAG_0571_Pelotomaculum_sp._UBA4789_Firmicutes-Clostridia
MPEKKIECGCSSGSCCSGFVKPDDKESLNDESSASWVTGRKSTPAGEALQASTSLKREDVLGTWKARWGVNRHNYKTSPGIYCVGDPTEKSPVLVTANYKLTFDSLRKELAGIDAWILVLDTKGVNVWCAAGKSTFGTGEIIRRIELTGLARIVSHRTLILPQLGAPGVAAHEVLKTSGFRVVYGPVRARDIKAFIAAGMKATKDMRTIKFPLPDRVTLIPIELVMVIRPFAIAVAVLAALNLVGIRLLRSPGGVIPYLGAVLAGCVVTPALLPWIPGRAFALKGWLLGFLWALIVDAYYLSATSTPVGWSMVLFYLLVLPPVSSYLALNFTGASTFTSLSGVKREIKSWLPVLIGSAATGTAMFVLGLFFKF
>MAG_0572_Desulfosporosinus_sp._UBA4745_Firmicutes-Clostridia
MQISSRELKIIKTTTELTFKDIRGSWKARWGINRMNFKVEPGLYSVGNPKETSPVLVTANYKMSFDRLRKELKGIAAWILVLDTKGINVWCAAGKGTFGTQELVNRIAIVQLEKVVSHRTVILPQLGAPGISAHEVSKSSGFTVIYGPVQAKDIKEFIDSGKKATAGMRTVQFNAYDRLVLTPVELVNTSKVSLMIFGVLFLLNIFGVGSFGFVDFYAYMGAVLVGCVLTPVLLPWIPGRAFAWKGWLMGFIWAVMVNGLNGWTAVPQYSVLKALGYLLILPSVSAFYAMNFTGCSTFTSFSGVLKEMRIAVPAIVISIILGICLILINSFINF
>MAG_0573_Desulfosporosinus_sp._UBA4726_Firmicutes-Clostridia
MEITNREMKIIHTSTQLTTHDMLGSWKARWGVDRMNFKVEAGLYSVGKPDKSSPVLVTANYKMSFDSLRKELTELDAWILVLDTKGINVWCAAGKGTFGSKELINRMAIVQLEKVVSHRTLILPQLSAPGVSAHEVLKYSGFKVLYGPVEAKDVKAFIHSGMKATAQMRTVSFSVYDRLVLTPVELVSSFKVSLIIFGILFLLNLIGVGPFGLVDFYAYMGAVIIGCVLTPVLLPWIPGRAFAWKGWLVGLIWAVMVNMFNGWPGAPEYGLLRALGYLMILPSASAFYAMNFTGSSTFTSFSGVLKEMRIGVPAISISIFLGIVLIVVNSFI
>MAG_0574_Peptococcaceae_bacterium_UBA5318_Firmicutes-Clostridia
MNEERSCCCSDGGCCAGESITPYDKKDTWVTGEIRTPQGGVPVASTILQFKDTLGAWKVRWGIGRMDYKINPGIYAVGNPDHTSPVLVSANYKLTFDTLRKELSGLNCWILILDTKGINVWCAAGKGTFGTGELVRRISKTRLSKIVSHRKIVLPQLGAPGVSAHEVTRQTGFSVVYGPVRAKDIKEFLNSGFRATEEMRTVKFTAWDRLVLTPVELVAAAKTSLMVFGVLFLINLFAVREFGLADFIAYAGAVVTGTVITPLLLPLIPGRAFAWKGWLLGTIWTAWFVWLNGWFVPGFLLLAIGYLLVLPSLSAFLAMNFTGSSTYTSFSGVIKEMKAALPLIVLSSVAGIVLVLIKSLSA
>MAG_0575_Syntrophomonas_sp._UBA5316_Firmicutes-Clostridia
MSNEKSCCCSAESCCAGVAITPIVPVASTSLNFRDILGAWKVRWGIGRMDYKINPGIYAIGDPDHTSPVLVSANYKLTFDTLRKELSGLNCWILILDTKGINVWCAAGKGTFGTDELVGRISKTGLSRMVSHRTLILPQLGASGISAHEVTRQTGFTVVYGPVRARDIKAFLDSGFKATEEMRAVKFTAWDRLVLTPVELVTAAKTSLMVFGVLFLINLFAVRPFGLADFIAYAGAVVTGTVITPVLLPFIPGRAFAWKGWLLGVLWTAGFVWLNGWFAPDFLFLSIGYLLVLPSLSAFLAMNFTGSSTYTSFSGVIREMKAAVPLIALSSAAGIVLVLIETLSAL
>MAG_0576_Syntrophomonas_sp._UBA5288_Firmicutes-Clostridia
MDGNKIENRQECCCGIANAEPQCCSGTPTDVILPSDDDLISSIISSPKIQKASTQLTIHDKIGTWKARWGINRMNYKVSPGIYSIGEADNTSPVLVTANYKMSFDLLRKELSGLSAWILVLDTKGINVWCAAGKGTFGTDELIRRISIVNLSRIVSHKTLILPQLGASGVSAHEVQRRSGFKVVFGPVRAADIKEFLRAGMKATPEMRKVRFNMYDRLVLTPIELVGTFKVSLMIFGVLFMLNLLKADSFGIVDFYGYAGALLVGCVLVPILLPWIPGKAFAWKGWLMGLLWAAYVNVLNGWPFEPEYGLLRALAYMLILPSISAFCAMNFTGSSTYTSFSGVIKEMKTAVPAIISSIAIGTVLILLAAFSPSI
>MAG_0577_Syntrophomonas_sp._UBA5246_Firmicutes-Clostridia
MSNEKSCCCSAESCCAGVAITPIVPVASTSLNFRDILGAWKVRWGIGRMDYKINPGIYAIGDPDHTSPVLVSANYKLTFDTLRKELSGLNCWILILDTKGINVWCAAGKGTFGTDELVGRISKTGLSRMVSHRTLILPQLGASGISAHEVTRQTGFTVVYGPVRARDIKAFLDSGFKATEEMRAVKFTAWDRLVLTPVELVTAAKTSLMVFGVLFLINLFAVRPFGLADFIAYAGAVVTGTVITPVLLPFIPGRAFAWKGWLLGVLWTAGFVWLNGWFAPDFLFLSIGYLLVLPSLSAFLAMNFTGSSTYTSFSGVIREMKAAVPLIALSSAAGIVLVLIETLSAL
>MAG_0578_Syntrophomonas_sp._UBA5373_Firmicutes-Clostridia
MRWGIGRMDYKINPGIYAIGDPDHTSPVLVSANYKLTFDTLRKELSGLNCWILILDTKGINVWCAAGKGTFGTDELVGRISKTGLSRMVSHRTLILPQLGASGISAHEVTRQTGFTVVYGPVRARDIKAFLDSGFKATEEMRAVKFTAWDRLVLTPVELVTAAKTSLMVFGVLFLINLFAVRPFGLADFIAYAGAVVTGTVITPVLLPFIPGRAFAWKGWLLGVLWTAGFVWLNGWFAPDFLFLSIGYLLVLPSLSAFLAMNFTGSSTYTSFSGVIREMKAAVPLIALSSAAGIVLVLIETLSAL
>MAG_0579_Syntrophomonas_sp._UBA5314_Firmicutes-Clostridia
MNEASNPVSTAPKPMVFQITEDFSNPMDSIIQTSSDLNLDDYLGAWKARWGVKRMEYKIRPGLYRLGEAGPDSPVLVTANYKMSFDYLRRELTGLNAWILVLDTAGINVWCAAGKGTFGTDELVTRIAVTGLPRIVSHRTVIVPQLGAAGVAAHEVRRRSGFKVVYGPIRGQDIPRFLRDEMKASPDMRKVRFNFRDRLVLTPMELVGVLKPVLLITALFLLLHLTGLVRVTWGGVYPYLGAVLIGAVATPALLPFIPGRAFAWKGWILGFLWAALAIYLNGGPGNGPGLIANMAVILLVPAISSYLAMNFTGASTYTSLSGVKREMRLAVPIQAASAGIGIILLIVSFFRQGVL
>MAG_0580_Syntrophomonas_sp._UBA5380_Firmicutes-Clostridia
MDGNSRIESRQGCCCEGSGAPLDVILPSDDDLISSIVSSPRIQKASTQLTIHDKIGTWKARWGINRMNYKVSPGVYSIGEADNMSPVLVTANYKMSFDLLRKELSGLNAWILVLDTKGINVWCAAGKGTFGTDELVRRISIVNLSRIVSHKTLILPQLGASGVSAHEVQKRSGFKVVFGPVRASDIQDFLKAGMKATPEMRKVRFNMYDRLVLTPIELVGTFKVSLIIFGVLFMLNLLKAGSFGIVDFYGYAGALLVGCVLVPILLPWIPGKAFAWKGWLVGFLWAGYVNVLNGWPLEPEYGLLRALAYMLILPSISAFYAMNFTGSSTYTSFSGVIKEMKTAVPAIIGSIAIGTVLILLAAFVPNI
>MAG_0581_Syntrophomonas_sp._UBA5298_Firmicutes-Clostridia
MSNEKSCCCSAESCCAGVAITPIVPVASTSLNFRDILGAWKVRWGIGRMDYKINPGIYAIGDPDHTSPVLVSANYKLTFDTLRKELSGLNCWILILDTKGINVWCAAGKGTFGTDELVGRISKTGLSRMVSHRTLILPQLGASGISAHEVTRQTGFTVVYGPVRARDIKAFLDSGFKATEEMRAVKFTAWDRLVLTPVELVTAAKTSLMVFGVLFLINLFAVRPFGLADFIAYAGAVVTGTVITPVLLPFIPGRAFAWKGWLLGVLWTAGFVWLNGWFAPDFLFLSIGYLLVLPSLSAFLAMNFTGSSTYTSFSGVIREMKAAVPLIALSSAAGIVLVLIETLSAL
>MAG_0582_Syntrophomonas_sp._UBA5221_Firmicutes-Clostridia
MSNEKSCCCSAESCCAGVAITPIVPVASTSLNFRDILGAWKVRWGIGRMDYKINPGIYAIGDPDHTSPVLVSANYKLTFDTLRKELSGLNCWILILDTKGINVWCAAGKGTFGTDELVGRISKTGLSRMVSHRTLILPQLGASGISAHEVTRQTGFTVVYGPVRARDIKAFLDSGFKATEEMRAVKFTAWDRLVLTPVELVTAAKTSLMVFGVLFLINLFAVRPFGLADFIAYAGAVVTGTVITPVLLPFIPGRAFAWKGWLLGVLWTAGFVWLNGWFAPDFLFLSIGYLLVLPSLSAFLAMNFTGSSTYTSFSGVIREMKAAVPLIALSSAAGIVLVLIETLSAL
>MAG_0583_Desulfosporosinus_sp._UBA5188_Firmicutes-Clostridia
MQISSRELKIIKTTTELTFKDIRGSWKARWGINRMNFKVEPGLYSVGNPKETSPVLVTANYKMSFDRLRKELKGIAAWILVLDTKGINVWCAAGKGTFGTQELVNRIAIVQLEKVVSHRTVILPQLGAPGISAHEVSKSSGFTVIYGPVQAKDIKEFIDSGKKATAGMRTVQFNAYDRLVLTPVELVNTSKVSLMIFGVLFLLNIFGVGSFGFVDFYAYMGAVLVGCVLTPVLLPWIPGRAFAWKGWLMGFIWAVMVNGLNGWTAVPQYSVLKALGYLLILPSVSAFYAMNFTGCSTFTSFSGVLKEMRIAVPAIVISIILGICLILINSFINF
>MAG_0584_Desulfosporosinus_sp._UBA5179_Firmicutes-Clostridia
MQISSRELKIIKTTTELTFKDIRGSWKARWGINRMNFKVEPGLYSVGNPKETSPVLVTANYKMSFDRLRKELKGIAAWILVLDTKGINVWCAAGKGTFGTQELVNRIAIVQLEKVVSHRTVILPQLGAPGISAHEVSKSSGFTVIYGPVQAKDIKEFIDSGKKATAGMRTVQFNAYDRLVLTPVELVNTSKVSLMIFGVLFLLNIFGVGSFGFVDFYAYMGAVLVGCVLTPVLLPWIPGRAFAWKGWLMGFIWAVMVNGLNGWTAVPQYSVLKALGYLLILPSVSAFYAMNFTGCSTFTSFSGVLKEMRIAVPAIVISIILGICLILINSFINF
>MAG_0585_Desulfosporosinus_sp._UBA5775_Firmicutes-Clostridia
MEITIRELKVMQTSAELTFSDVLGSWKARWGINRMNYIVEPGLYRVGKPDSNSLVLVSANYKMSFDSLRKELNGLNAWILVLDTKGINVWCAAGKGTFGTQELLNRIAIVQLEKFVSHKTVIVPQLGAPGISAHLVAKFSGFKVVYGPVRAKDIKEFINTGMKATAEMRTVRFSAYDRLVLTPIELVGACKASLMIFGVLFLLNLLGLGPFGSVDFYAYMGAVIVGCVLTPVLLPWIPGKAFAWKGWLLGFIWVIVVYMLNGWNGWNGWITVPQNSIWRVLGYLLILPSVAAFLAMNFTGASTFTSFSGVLKEMKIALPLIIISIALGIILILLNNFFELKGVVI
>MAG_0586_Peptococcaceae_bacterium_UBA6129_Firmicutes-Clostridia
MVDLEKNRKYWIAGEIETPVGKVAQVSTRLVSGDLLGSWKARWGINRMNYTVSPGLYAVGTPDQNSPVLVTANYKLTFDALRKELSDLAAWILVLDTKGINVWCAAGKGTFGTEELLVRLGKEKLAQVVSHRTLILPQLGAPGVSAHMVMQYSGFRVVYGPVRAGDIKEYIQAGLQKTPKMRAVIFNTYDRLVLTPIELVAAVRPSLMIFGLLFILNSVGIGPFGIVDLYAYIGAVLVGCFLTPLLLPWIPGRAFAWKGYLLGFIWAVLVNTLNGWPGELTYSWLRSIGYLLVLPPTAAFLAMNFTGASTYTSLSGVLKEMRIAVPAIVVSIVSGVVLILVNNLIGS
>MAG_0587_Firmicutes_bacterium_UBA5526_Firmicutes-Clostridia
MSKGKSCCCSSDGCCSGEPMTLYSKKDKWVTGEIHTSKGNVPVISTILQYKDMFGAWKVRWNIGRMNYKISPGIYAVGNPNQTSPVLVSSNYKLTFDALRKELSGLDCWILILDTKGINVWCAAGKGTFGTDELVRSILKTGLSEIVSHRTLILPQLGAPGVSAYEVVKQSGFSIVYGPVRASDIKNFIAIGSSTQEMRTVKFTMLDRLVLTPVELVQAAKTSLMVFGVLFLINLFASRPFGFDDFIIYAGAVLIGTVVTPVLLPFIPTRAFALKGWLMGLCWTVGFIWFKEWFTTGYRFLAIGYLLVMPSLSSFLAMNFTGSSTYTSFSGVIKEMKVAVPLIVLSSVAGIVLVLVAALSIQ
>MAG_0588_Syntrophomonas_sp._UBA5481_Firmicutes-Clostridia
MSNEKSCCCSAESCCAGVAITPIVPVASTSLNFRDILGAWKVRWGIGRMDYKINPGIYAIGDPDHTSPVLVSANYKLTFDTLRKELSGLNCWILILDTKGINVWCAAGKGTFGTDELVGRISKTGLSRMVSHRTLILPQLGASGISAHEVTRQTGFTVVYGPVRARDIKAFLDSGFKATEEMRAVKFTAWDRLVLTPVELVTAAKTSLMVFGVLFLINLFAVRPFGLADFIAYAGAVVTGTVITPVLLPFIPGRAFAWKGWLLGVLWTAGFVWLNGWFAPDFLFLSIGYLLVLPSLSAFLAMNFTGSSTYTSFSGVIREMKAAVPLIALSSAAGIVLVLIETLSAL
>MAG_0589_Syntrophomonas_sp._UBA5504_Firmicutes-Clostridia
MSNEKSCCCSAESCCAGVAITPIVPVASTSLNFRDILGAWKVRWGIGRMDYKINPGIYAIGDPDHTSPVLVSANYKLTFDTLRKELSGLNCWILILDTKGINVWCAAGKGTFGTDELVGRISKTGLSRMVSHRTLILPQLGASGISAHEVTRQTGFTVVYGPVRARDIKAFLDSGFKATEEMRAVKFTAWDRLVLTPVELVTAAKTSLMVFGVLFLINLFAVRPFGLADFIAYAGAVVTGTVITPVLLPFIPGRAFAWKGWLLGVLWTAGFVWLNGWFAPDFLFLSIGYLLVLPSLSAFLAMNFTGSSTYTSFSGVIREMKAAVPLIALSSAAGIVLVLIETLSAL
>MAG_0590_Syntrophomonas_sp._UBA5443_Firmicutes-Clostridia
MSNEKSCCCSAESCCAGVAITPIVPVASTSLNFRDILGAWKVRWGIGRMDYKINPGIYAIGDPDHTSPVLVSANYKLTFDTLRKELSGLNCWILILDTKGINVWCAAGKGTFGTDELVGRISKTGLSRMVSHRTLILPQLGASGISAHEVTRQTGFTVVYGPVRARDIKAFLDSGFKATEEMRAVKFTAWDRLVLTPVELVTAAKTSLMVFGVLFLINLFAVRPFGLADFIAYAGAVVTGTVITPVLLPFIPGRAFAWKGWLLGVLWTAGFVWLNGWFAPDFLFLSIGYLLVLPSLSAFLAMNFTGSSTYTSFSGVIREMKAAVPLIALSSAAGIVLVLIETLSAL
>MAG_0591_Desulfosporosinus_sp._UBA6075_Firmicutes-Clostridia
MQITSRELKVMQTSAELTFSDILGTWKARWGINRMNYKVEPGLYSVGKPDSNSPVLVSANYKTSFDSLRKELNGVDAWILVLDTKGINVWCAAGKGTFGTQELLNRIAIVQLEKFVSHKTVIVPQLGAPGISAHLVAKFSGFKVVYGPVRAKDIKEFINSGMKATAEMRTVRFSAYDRLVLTPIELVGACKASLMIFGVLFVLNLLGLGPFGSVDFYAYMGAVLVGCVLTPVLLPWIPGKAFAWKGWLLGFIWVVIVYMLNGWNVWNGWTNVPQNSIWRALGYLLILPSVAAFLAMNFTGASTFTSFSGVLKEMKIALPLIIISIALGIILILLNNFFELKGVVI
>MAG_0592_Firmicutes_bacterium_UBA6245_Firmicutes-Clostridia
MGSWKVRWGINRMEYKVAPGLYGIGEPGEDSPVLVTANYKMTFDRLRKELSGVNAWVLVINTRGINVWCSAGKGTFNATEIARVIAMTNLSWVVSHRTLVLPQLSAVGVAAHRLLKISGFRVIYGPVRACDLPKFLGAGMKASPQMRRVNFGFADRLVLIPIELVRVIKIVIAAYLVIFILNLLKIWSVSYLATLPYLGAVVAGCVLTPALLPWIPGRSFAWKGWLLGLLWSTAVILYSFPAVPSGWTKALVYLLILPALSSYLAVNFTGSSTFTSLSGVKRELKVALPAAIISAGLGVVLLFLNQFVL
>MAG_0593_Firmicutes_bacterium_UBA6827_Firmicutes-Clostridia
MSKEKSCRCSSDSCCAGETIKQYGKDDRWVTGEIRSSKGNVPVISTMLQFKDTLGAWKVRWNIGRMDYKINPGIYAVGKPDKISPVIVSSNYKLTFDTLRKELSGLDCWILILDTNGINVWCAAGKGTFGTDELVRSILKTGLSEIVSHRTLILPQLGAPGVCAYEVTRQSGFSVVYGPVRANDIKNFISTGSTTHEMRTVNFTMWDRLVLTPVELMQAAKTSLMVFGVLFLINLFASKPFGVNDFIIYAGAVLMGTVVTPLLLPFIPVRAFSLKGWLLGLCWTLGFVLFKGWITYGYWLLAIGYLLVLPSLSSFLAMNFTGSSTYTSFSGVIKEMKIAVPLIALSSVVGSVLLLVAIL
>MAG_0594_Firmicutes_bacterium_UBA6813_Firmicutes-Clostridia
MGSWKVRWGINRLNYKVPPGLYGIGDPVEDSPVLVTANYKMTFDRLRKELSGVNAWVLVINTRGINVWCSAGKGTFSATEIARMIAMTNLSWIVSHRTLILPQLSAVGVAAHRLLKMSGFRVVYGPVRACDIPDFLGAGMKASPQMRRVNFGFADRLVLIPMELSRIIIPVVAVYLIIFIINLLKIWSVSFLATLPYFGAIITGCVLTPALLPWIPGRSFAWKGWLLGLLWSIAVVLYSFPAMPYAWNRTLVYLFILPALSSYLAVNFTGASTFTSLSGVQRELRVALPAAIFSAGLGVVLLVLNQFVL
>MAG_0595_Firmicutes_bacterium_UBA6800_Firmicutes-Clostridia
MGSWKVRWGINRMEYKVAPGLYGIGEPGEDSPVLVTANYKMTFDRLRKELSGVNAWVLVINTRGINVWCSAGKGTFNATEIARVIAMTNLSWVVSHRTLVLPQLSAVGVAAHRLLKISGFRVIYGPVRACDLPKFLGAGMKASPQMRRVNFGFADRLVLIPIELVRVIKIVIAAYLVIFILNLLKIWSVSYLATLPYLGAVVAGCVLTPALLPWIPGRSFAWKGWLLGLLWSTAVILYSFPAVPSGWTKALVYLLILPALSSYLAVNFTGSSTFTSLSGVKRELKVALPAAIISAGLGVVLLFLNQFVL
>MAG_0596_Sporomusaceae_bacterium_UBA7701_Firmicutes-Clostridia
MEKGPVARECSCSCNGDPQNSENRCCKPMPPAHAGENRTPWVIGAIETSTGKIPQVSTEYTPRDRFGAWKARWGIGRMDYKVPPGLYGVGNPDANSLVLVSANYKMSFDRLRSELKGLDLWILVLDTRGVNVWCAAGKGTFGTEELVHRISQVRLPEIVTHRALIVPQLGAPGVSAHKVLKLSGFRVLYGPVRAADVPAFIGRGLKATAAMREVRFDMRDRLVLAPFELVSTVKPALLLLAVLFLVNLIAGKEGFALSLVSHTLADFIPYLGAVLTGTVLTPLLLPYIPGPAFAWKGWLMGLLWAGVYVWFIASQASWTHGLFYLLILPPIASYLAMNFTGCSTYTSLSGVAKEMKFAVPAQLISAVGGIILWVGGLLLGF
>MAG_0597_Firmicutes_bacterium_HGW-Firmicutes-Clostridia-9_Firmicutes-Clostridia
MASTCCGGTTTVGRRAKQSNCCGEDSKNEKSSSCCGQDVETDVSAIAHDPAVFEHPYVIGNIATPVGDIPQVATKLSFADTLGSWKCRWSIGRMNYMVDPGLYAVGQPDETSPVLVTANYKMTFDRLREQLDGLNLWILVLDTDGVNVWCAAGKGTFGTDELVRRVSAVRLSDVVSHRTLILPQLGAVGVAAHEVTKQTKFRVVYGPVRAKDVPAFLVNGMQTTEEMRTVRFTFRDRAVLTPMELVGAMTPILITFGILFILNAVGFGHYGWVDLYGILGAIFVGAVLTPMLLPWVPGRAFSLKGAILGLVWAVGFLLLNGFPDPAFGWLKAVAYFLLLPALSSFLTMNFTGSSTYTSLSGVDREMRFAVPAQLSTAVVSILLLLVSDAILTFGGKLV
>MAG_0598_Firmicutes_bacterium_HGW-Firmicutes-Clostridia-4_Firmicutes-Clostridia
MDNQNCSCTNEKKRPTAETTENPDCSCRENQPDQVINAVSCCQMLPTQPSGNTVTRAGRNAHWIIGEIDTPIGIVPVIAPSLNKKDILDGWKVRWGINRMNYKINPGLYGMGSPDQDSPILVSCNYKLSFDALRKELTGLNVWILVIDTNGINVWCAAGKGSFGIKEIVARLIGTRLKEIVSHRKIILPQLGASGVKAQAVFKESGFRVIYGPIRARDIKAFLEADMMISDSMRTVSFTLYDRLVLTPIELVGTIKQSLMIFGVLLLLNFVVKEPFGLIDVGAYVGAVLTGCVLTPVLLPVIPGRAFAFKGWLLGLMGTLAIIAFSHQTISSGISLVGLFGYLLIFPAIAAYYAMNFTGSSTFTSHSGVQKEMRVAVPGLLFSIGAGGLLLLISHLF
>MAG_0599_Clostridia_bacterium_SZUA-378_Firmicutes-Clostridia
SSYVKADLSRGVRRANGHIIPWMRILLAKQSNFSVTSHPGKKTASARKMRVAAKDVMRMSDEKSRCCSAGCCYTEELITPYGKKDKWIIGEIHTPQGSVPVISTDISLKDTLGAWKVRWGIGRMDYKINPGLYAVGNPNHASPVLVSANYKLTFDTLRKELFRFDCWLLILDTKGINVWCAAGKGTFGTDELVGRISKVKLSEIVSHRKLILPQLGAPGMIAHEVTKQTGFSVVYGPVRAKDIKVFLDSGFKATKEMRTVKFTVWDRLVLTPVELVAAAKTSLKVFGVLFLINLFAARPFRLADFIAYVGAVVTGSVLTPILLPLIPGRAFAWKGWLLGLFWTVGFIWLNGWFASGFLLLAIGYLLVLPALSAYLAMNFTGSSTYTSFSGVIKEMKAAVPLIALSSAAGIVLLLIAAISA
>MAG_0600_Syntrophomonadaceae_bacterium_B1Sed10_8_Firmicutes-Clostridia
MSEGQTKLPMVDDHQADSCCAGKQSAIDYGNAAEAGWVNGLIETAIGPVYRINTTLESRDLLGSFKARWGVGRMSYIVPPGLYAVGNPDQSSPVLVSANYKLSFDSLRRELSGLNLWVLVIDTKGINVWCAAGKGTFGTEEVIRMVNVTRLHELVLNKTLIMPQLSAPGVTAFEVRRRSGFKVIFGPVRAADIPAFLKAGNRADKAMRRTCFGLLDRLVLTPVELTALVKPLIYFTLFLFLLNLVSVLLVGDSFQPVFLIGQTFFDLAPFLGAVLVGAVFVPALLPYLPGRALSWKGLVLGLIWAFIYKGLLGSEAGLLETASYFLIIPAVAAFLSINFTGSTTYTSLSGVVKEMKFTLPLIIAAAGLGLIALTISYFI
>MAG_0601_Syntrophomonadaceae_bacterium_B1Sed10_39R1_Firmicutes-Clostridia
MSMKHKKLPMVDDLDNKYCQEDQAAVQSEDAANTNWVTGRVETAVGPVYRVSTKLDQKDLLGSFKARCGLDRMNYTIPPGLYAIGDPHSSSPILVSANYKLSFDYLRRELTGLNLWILVLDTNGINVWCAAGKGSFGTAEIVRMVSVTRLSEIVSHRTLILPQLAAPGVAAHKVRSQCRFNVVYGPVRAEDIPAFLKNANRATPEMRHPYFNLRDRLILTPVELTAMAKPIIILAMLFFLLNLASSLVGSNQLLLPSLIDQTFFDLAPYLAAMFVGIIMVPALLPYIPGRSFAWKGWLLGILWAFIYTFLITSQQGWLAPAAYFLTIPAITAFLGLNFTGSTTYTSLSGVVKEMGIALPLIIGSAGLGVIALIAKYFI
>MAG_0602_Syntrophomonadaceae_bacterium_T1Sed10_56_Firmicutes-Clostridia
MSNQLNKLPMIDDNQESTCRPDEQNTASFEDTGSANWITGQLETNAGPVYQVAAVLDRKDLTGSIKARLGLGRMDYIIPPGLYAVGNPEPTSPVLVSANYKLSFDQLRRELAGLNLWILVLDTKGINVWCAAGKGSFSTAELMRMVDATSLGEIVSHRTLILPQLAAPGVSAHAMRKESGFKVVYGPVRAADIPEFLSSNNKAEPEMRHPSFTLPDRLILAPIELVAMLKPALGLIGLFFLLNMAALLADKSPIIFISLLRQSLMDFAPFFAAILIGIVLVPALLPYIPGRALAWKGWVLGVLWVLVYTVLITTSAGWLQTAAYYLAIPAITAFLGMNFTGSTTYTSLSGVVKEMSFALPAIILSASLGLIGLIAGYFI
>MAG_0603_Syntrophomonadaceae_bacterium_T1Sed10_71R2_Firmicutes-Clostridia
MSRNQKELPMAGSDNAAECCPDPANSGDSYLALEANWLSGQLETAAGPVWRVDTTLNRKDQVDAIKMRLGIGRMSFAVPPGLYAAGNPDDASPVIVSANYKLSFDSLRREFSGLNLWILVLDTGGINVWCAAGKGTFGTAEVVRMVEASNLSEIVSHRALILPQLAAPGVAAHEVRNQAGFKVIYGPVRAADIPGFLNAGLKARPEMRRKSFTLAERLVLAPVELVGIIKPLIGVAVILLLLNLIASFLGDGRFSLTFVLGSTISALLPFVLAVVVGTVLVPALLPYIPGRPLAWKGWLLGVLLAFAYTTVIAPGITLLETAAYYLVLPAITAFLGMNFTGSTTYTSLSGVVKEMGVALPLIMISAGLGLIGLGAAYFV
>MAG_0604_Syntrophomonadaceae_bacterium_T1Sed10_80R1_Firmicutes-Clostridia
MMSTKHKKLPMVDDLDNKCCQEEQSAVQSEDAANTNWVTGCVETAVGPVYRVSTKLDQKDLLGSFKARWGLDRMNYTIPPGLYAIGDPHSSSPILVSANYKLSFDYLRRELAGLNLWILVLDTNGINVWCAAGKGSFGTAEIVRMVSVTRLSEIVSHRSLILPQLAAPGVAAHKVRSQCRFNVVYGPVRAEDIPAFLKNANKAVPEMRHPYFTLRDRLILTPVELTAMVKPIIFLTMLFFLLNLASTLVGSNQLLLPPLLGQTFFDLAPYLAAMFVGIIMVPALLPYIPGRSFAWKGWLLGILWAFVYTFLVTSQQGWLAPAAYFLTIPAITAFLGLNFTGSTTYTSLSGVVKEMGIALPLIIGSAGLGVIALIAKYFT
>MAG_0605_Syntrophomonadaceae_bacterium_T1Sed10_2_Firmicutes-Clostridia
MSKKEFNLPMVEDHQPVSCCAGEESAHKYGQASEAGWVVGQIETVAGPVHRIATTLGGRDRLGSIKTRWGLGRMSYTIPPGLYGVGNPDHSSPVLVSANYKLSFDSLRRELSGLDLWVLVLDTKGVNVWCAAGKRTFGTEEVVRMVKATRLPELVSHRLLILPQLSAPGVSAFKVRNRCGFKVIFGPVRAADLPAFLKAGNRAEPAMRRTHFGLLDRLVLTPVELSALAKPLAVFTLFLFLLNLFSLLVSGGPVSPAPLIGQTLSDLFPFLVAMLIGAVFVPALLPYIPGRAFSWKGLLLGLIWAATYRGLFDPAAGWLQTASYFLLIPAIAAFLGMNFTGSSTYTSLSGVVKEMKFALPLIITAAALGLIALVAAYFV
>MAG_0606_Syntrophomonadaceae_bacterium_T1Sed10_137m_Firmicutes-Clostridia
MKTKQKELPMAKDYATVKCCPKHNYEDFASPGTKAHWVTGQVETASGPIDCVSTNLILKDFMDTIKMRFGMGRMNYAIPPGLYGIGKPDSYSPVLVSANYKLSFDSLRRYLSGFNLWILVLDTKGINVWCAAGKGTFGTTEINRMVKETNLSGLVSHRNLILPQLAAPGVAAQEVRSQTGFNVVYGPVRASDITYFLEAGYKVKKEMRRTSFILLDRLVLTPVEAMRTIKPLLGLAVLLFLLNLAAFIFNDDPFILSLLLGETVSSFAPFLIAVLVGTVLVPVMLPYIPGRPLAWKGWVLGVILTFGYTTFIAPDLNLWETAAHYLMLPAITAFLGMNFTGSTTYTSLSGVVKEMGIALPLIIVSASLGVITLCIAYFI
>MAG_0607_Syntrophomonadaceae_bacterium_T1Sed10_166_Firmicutes-Clostridia
MSKELIKLSMATDNLTTSCCGDEQSQVCLENTADNAVGAHWVTGHLETAIGPVCLVSTTLDRKDLLGSFKARWGVGRMTYTVPPGLYAVGQPDDTSPVLVSANYKLSFDYLRKELSGLNLWVLVLDTKGINVWCAAGKGSFGTDEVVKMVDAAGLSRLLSHRTLILPQLAAPGVSAHEVRRRCGFKVIYGPVRAADIPAFLKAGNKAKAAMRRPHFALRDRLVLTSVELTALIKPLIGLAIYLFILNLASVLLKNSPVGLPPLLNQTFLILPLSLQPCL
>MAG_0608_Syntrophomonadaceae_bacterium_CSSed10_9_Firmicutes-Clostridia
MSKASHKGIKLQVVDDRPLTPCCPGEQPAVSPVNISEANWVVGQLETNTGPVYRVATALDRSDLWGAVKARWGVGRMNYTVPPGLYAIGAPDENAAVLVSANYKLSFDSLRRELSGLNLWLLVLDTNGINVWCAAGKGSFGTAEVARMVGRTGLARLVSHRTLILPQLAAPGVAAHEVRRRCGFNVVYGPVRAADLPAFLRAGNKADAAMRRPSFTLRDRLVLTPLELTSLIKPLSGFALFLFLLNLSAALLKGNPLALLPLLGHTIDHLVPFVVAVLVGAVLVPALLPYLPGRALAWKGLVLGVLWAFAYTALTPGAESWLRNTAHFLIIPSITAFIGLNFTGSTTYTSLSDVIKETKIAFPLIAMAAGLGLIALVAAYFV
>MAG_0609_Syntrophomonas_sp._CSSed10_428R1_Firmicutes-Clostridia
MAKKISCCSGASCDNSLIEIEDSVFDDPINATWSDGYVDHPRARILKIKTTLEAADILGAVKARLGINRNDYSIYPGLYALGIPDANSPVLVTANYKLTFDYLRRELEGQNLWLLVLNTHGINVWCAAGKGTFGTGEIICRIGQVQLANVVSHKKLILPQLGAPGVAGHEVTRATGFKVVYGPVRAADIPAFLRNNHRASGDMRKVKFNLADRLAVVPVELNHSLKLIPLLFVLLLLFNLITPNGWAWNTVWVPTLMNLVPYLIAILLGTAGIAAFLPYLPFRSFALKSLLLALPLVVLVVSFPGVFHFPDHALVLGAHALFLAGITTFFGLNFTGCTTYTSLSGVRKETIYTLPVIALSTLAGLVLAVIYQITRFSI
>MAG_0610_Syntrophomonadaceae_bacterium_CSSed11_70_Firmicutes-Clostridia
MERLDMCSPSSCCSAPQGPAPYSYDDPDQDFPWVEELIDSATGKIRRVKTRLEFQDTLGAIKARLGINRDNYKVSPGLYAVGQPDAQSPVLVTANYKLTFDALRKELPDQNLWILVLDTKGINVWCAAGKGTFGTQELVQRINQVQLAKIIAHRTLILPQLGAPGVSAHAIKQRTGFSVVYGPVRAADISRFLRNNLKATGEMRTVHFTLKDRLTVIPVEFKLSLKLFPLFFALLLIFNLVQPGEVHAAEVLVQTLYNFIPYMIALALGTLGIAVLLPYIPLRSFALKGLLLGLPWAALVVKYHGTFYFPGSPLIAAANVLFLTAITSFLALNFTGSTTYTSLSGVQKETIISVPVIILAALVGLGLALSYKISLFMA
>MAG_0611_Syntrophomonadaceae_bacterium_CSSed11_66_Firmicutes-Clostridia
MSEKQIKLPMVDDHQADSCCAEKQSVIDYGNAAEAGWVNGQIETAIGPVFRINTTLESRDLLGSFKARWGVGRMSYIVPPGLYAVGNPDQSSPVLVSANYKLSFDSLRRELAGLNLWILVIDTKGINVWCAAGKGTFGTEEVIRMVNATRLHEVVLNKTLIMPQLAAPGVTSFEVRRRCGFKVIFGPVRADDISAFLEAGNRADPAMRRTCFGFLDRLVLTPVELTALVKPLIYFTLFLFLLNLVSVLLVGDGIQLTFLIGQSFFDLVPFLGAVLIGAVFVPALLPYLPGRALSWKGLVLGLIWAVIYRGLLGSEAGLLETVSYFLINPAVAAFLSINFTGSTTYTSLSGVVKEMKFALPLIIAAAGLGLIALIASYFV
>MAG_0612_Syntrophomonadaceae_bacterium_CSSed11_39_Firmicutes-Clostridia
MSMKHKKLPMVDDLDNKYCQEDQAAVQSEDAANTNWVTGRVETAVGPVYRVSTKLDQKDLLGSFKARCGLDRMNYTIPPGLYAIGDPHSSSPILVSANYKLSFDYLRRELTGLNLWILVLDTNGINVWCAAGKGSFGTAEIVRMVSVTRLSEIVSHRTLILPQLAAPGVAAHKVRSQSRFNVVYGPIRAEDIPAFLKNANKAAPEMRHPYFNLRDRLILTPVELTAMAKPIIILAMLFFLLNLASSLVGSNQLLLPSLIDQTFFDLAPYLAAMFVGIIMVPALLPYIPGRSFAWKGWLLGILWAFIYTFLITSQQGWLAPAAYFLTIPAITAFLGLNFTGSTTYTSLSGVVKEMGIALPLIIGSAGLGVIALIAKYFI
>MAG_0613_Syntrophomonadaceae_bacterium_CSSed11_160_Firmicutes-Clostridia
MSNGQIKLPMVDAQQVKSCDTHIQTIANYESAAEANWVTGELETTIGPVYQISTTLDRQDRLGAIKARWGVGRMEYAIPPGLYAIGEPGKTSPVLLSANYKLSFDYLRRELPGLNLWVLVLDTNGINVWCAAGKGSFGTDEVVRMVNATGLPELVSHRTLILPQLAAPGVAAHEVRRLSGFKVIYGPVRAADIPAFLNADNKAQKEMRRTHFALRDRLLLTPVELTALYKPLVGLTVFLFLLNLFSLLLKGQPVELFPLLGQSFSDLVPFLVAVLVGAVLVPALLPFIPGRAFAWKGWVLGILWASGYSLLAAPETGWLQITAYFLTLPAITAYLGMNFTGSSTFTSLSGVLKEMKVALPLIVISASLGLITLIATYFV
>MAG_0614_Syntrophomonadaceae_bacterium_CSSed11_224R2_Firmicutes-Clostridia
MSNEQLRLPMAGDHQSISCCADRQSPQPFEDPAAANWITGQLETAVSPVYRIATSLDRKDLLGSIKARWGVGRMNYTVPPGLYVIGEPDNSSPVLVSANYKLSFDYMRRELTGLNLWILVLDTRGINVWCAAGKGSFGTAEVIRMVGVSSLSELVSHRTLILPQLAAPGVAAHEVKRRCGFKIVYGPVRAADIPAFLTSGNKAEPEMRHPGFTLGDRLILTPVELIALSKPIIGLTAFLFLLNLAAVLLKGSPVSVLPLLGQTFSDLAPFFVAMLVGAVLVPALLPYIPGRALAWKGWVLGIIWAFVYTFIATTQPGWLTIAAYFLTIPALTAFLGMNFTGSTTYTSLSGVVKEMGIALPLIIASASLGLIALITTFFI
>MAG_0615_Syntrophomonadaceae_bacterium_T3Sed10_167_Firmicutes-Clostridia
MSNGQIKLPMVDAQQVKSCDTHIQTIANYESAAEANWVTGELETTIGPVYQISTTLDRQDRLGAIKARWGVGRMEYAIPPGLYAIGEPGKTSPVLLSANYKLSFDYLRRELPGLNLWVLVLDTNGINVWCAAGKGSFGTDEVVRMVNATGLPELVSHRTLILPQLAAPGVAAHEVRRLSGFKVIYGPVRAADIPAFLNADNKAQKEMRRTHFALRDRLLLTPVELTALYKPLVGLTVFLFLLNLFSLLLKGQPVELFPLLGQSFSDLVPFLVAVLVGAVLVPALLPFIPGRAFAWKGWVLGILWASGYSLLAAPETGWLQITAYFLTLPAITAYLGMNFTGSSTFTSLSGVLKEMKVALPLIVISASLGLITLIATYFV
>MAG_0616_Syntrophomonadaceae_bacterium_T3Sed10_15_Firmicutes-Clostridia
MSKASHKGIKLQVVDDRPLTPCCPGEQPAVSPVNISEANWVVGQLETNTGPVYRVATALDRSDLWGAVKARWGVGRMNYTVPPGLYAIGAPDENAAVLVSANYKLSFDSLRRELSGLNLWLLVLDTNGINVWCAAGKGSFGTAEVARMVGRTGLARLVSHRTLILPQLAAPGVAAHEVRRRCGFNVVYGPVRAADLPAFLRAGNKADAAMRRPSFTLRDRLVLTPLELTSLIKPLSGFALFLFLLNLSAALLKGNPLALLPLLGHTIDHLVPFVVAVLVGAVLVPALLPYLPGRALAWKGLVLGVLWAFAYTALTPGAESWLRNTAHFLIIPSITAFIGLNFTGSTTYTSLSGVIKETKIAFPLIAMAAGLGLIALVAAYFV
>MAG_0617_Clostridiales_bacterium_MAG-BB-3_Firmicutes-Clostridia
MAALQHDTIDNHLIKHALDGMTLSKELTFKDKLDHMKIRLGISRDEYMIKPGLYKIGHPTETSNVLVTCNYKLTVDIVRSSLKKDYFLLILDTDGINVWCAAGKGKFGTAELIYALQHYGLESHVSHKNLIVPQLGAPGIQAHLVTQVTGYKIKYGPIRIEDVDLYTDDYIKTKEMSKVEFTLKERLVLTPLEFKRSFKLILPVLLLSLLPVLNLSHVVMLLISAFMGTIVFPAILPVRPFKMFYKNGILLSMIANLYLLYNDFSLFTLGFYMLVSMYCGFLALNFTGSTTFTSLSGVEKEMNIAIKFIINTSVISGIVMVLGVFI
>MAG_0618_Desulfosporosinus_infrequens_Firmicutes-Clostridia
MQISTRELKTIQTSTQLTFSDVVGSWKARWGINRMNFKVEPGLYSVGNPGNSSHVLVTANYKMSFDSLRKELNGLDVWILVIDTKGINVWCAAGKGTFGTRELLNRIAIVQLEKVVSHKALILPQLGAPGISAHEVSKFSGFKVIYGPVKAKDVKAFINSGMKATAEMRRVEDSAYDRLVLTPVELVGTFKLSLMIFGILFLLNLLGIGPFGFVDFYAYMGAVLVGCVLTPVLLPWIPGRAFAWKGWLMGFTWAVLVNVLNGWTTVPQYSVLRALGYLLILPSVSAYFAMNFTGSSTFTSFSGVLKEMKIAVPALIISIFLGVILILVNSFIKL
>MAG_0619_Clostridium_Ga0073690_Firmicutes-Clostridia
MKNAYDYLKLLEPAPAWITGFADTPIARIPVVSTKLDGSDMAGSTKMRLGIGRDSYTVPPGLYAAGKPDSSSPVLVTANYKLTFDSLRSELEGINAWIAVLDTKGINVWCAAGKGTFGTAELAGRINALRLRRIVSHNVLILPQLGAPGIAAHDVFRLCGFKAVYGPVRAADIKDFLFNDMKATDEMRRVNFGLHERAALVPIELVHNFKPMLVIFGILLLLNLIAGKHADFVSTLGMTALNYIPYLAAFIIGCAAVPLLLPHIPFRSFAMKGLLPGLLPGLFVLLFPRAFGYAGAGWQMKAAVLLITAVIASFLSLNFTGSTTYTSLSGVKKEMKYALKPYLTAGLLGLILLASDVISRLLN
>MAG_0620_Clostridium_sp._3_Draft_3_Firmicutes-Clostridia
MEPIVDETTCGCSCTSGCCGSAPIPNAPYIAGLNVTLAGAIPRVSTALTLRDILGAWRVRWGIGRMSYKVVPGLYSVGKPDENSPVLVTANYKLTFDSLRKELKGLNLWILVLDTKGVNVWCAAGKGTFGTDELVRRIKAVRLGEVINHRTVILPQLGATGVAAHEVATQSGFHVRYGPARAHDVKAFLDNGMKATPEMREVQFTIANRAVLTPVDLVQWLKPLAIFFGILFVLNALGIGNFGLTEFVAFFGAVITGCVLTPILLPWIPGRAFAFKGTLLGLIFTAAIILLSGGLPQLGILKALSYILLLPSVSAYAAMNFTGSSTYTSPSGVIKEMRVAIPVMLIASIAGIVLLIVGGVLKSAL
>MAG_0621_Gammaproteobacteria_bacterium_NP949_Gammaproteobacteria
MRHRAQGRSRGSMAAGYIGSCYCSQKQMSESIPVYKAVLYSLLLDILQTVLRMIPWSTEPGLYAVGNPDSDSPVVLTCNYDLTVRQVARVLAENDVWLVVAPSSGINVWCAAAGGHFGTHQIVTALKTCGIEAQVNHRRVILPQLSATGVLAREVSKRCGWKVRFGPAYATDLPRYLATGQKNDESMRRVHFRAFERMEMAFAWGFPMALVVVILVAPFRSNWCLPLAILIICTALAIFSLYDRIPSKPGITLSAVITGIALACVWAAGGNIGALLTALIFPGILVALLTFDYPGSTPIAGGAHFEERNWHIVVDAERCRGVFSCFEVCPEACFTKQDNPRFIYHSSPDRCIRCGACIVQCSQDALWFEDEQGQRIEPEQIRRYKLNLLGQRTINTEDQFIKPPV
>MAG_0622_Heimdallarchaeota_archaeon_B3-JM-08_121_Heimdallarchaeota
RTILKPNKFFKNCFIMSLVYMKVLEKDPKTYDWEFKKRFPEVEHIYELIKTRIGEQGRVLEIGSGTGRLAIDIAKQGLEVTAIDVSEEMINHARITAGKENIDLEFIIGNFLALPIFEQLQESGSFDFIISTFALSEMSPLQQTLFLKQISLLLKQEGICFLVTDTAPSSGISKIGFSIRNFIRAQVSIFKDIPSTNPVKKVETKIDPFFESTLQFQKKTIKLFEITKKVEDSAISEELPSVKAILGSYSQLKTAYCIVNGILTRKSVPPGLYRIGNPRRNSPVLVTANYYWTVDSVFKLLHKETIDCFLLIVDSNGINVWCAAGGGHFTHTQILDAIRLFDVKEMIDHSTIILPQLSATGVDRKELSKAGWKPVFGPVDIKNVNTFLESFTKKSKTAMVEFNLAFRTLMGIQHAFFISCVLFLPLLLILGILAAIEIPLTSFWFSVVFQLFILGWIINMLFIWGYPIFNFTSSFFKKGLSVAIINSIVVLFYLITQIKIISLYSLIFWVALVTVVSLFIILDLAGNTPFTNHLDVESDLTLFMVPALILCLIAIFIPLVSSDIKHLLF
>MAG_0623_Ignavibacteriae_bacterium_fen_1300_Ignavibacteria
IMECSDQQCCAGNSDKLISIQTNVSARTCGCHTADNETDHDLHAKHYIVGTIQTPAGVISQISSRLDLKDYLGAFRVRWGIRRDRYRVDPGLYAVGTPNEHSDVLVTANYKLSFDTVRKNLNGLNVWLLILDTKGVNVWCSAGKGTFGTKELINRIHLSSLDKIVQHKRIILPQLGAVGVAAHLVKESSGFTVIYGPVRASDIPPFIRTGYKTTKEMRRVNFGWYDRLKLIPNDLIYNVRYLVILLAFFSLLSGINADGFSLRQASAHIIFLSQIILAGYISGIVLTPLLLPYLFFRSFSFKGFLMGTIISSIIVLAETFENTIYVIPTIFFLLSGISSFLAMNFIGASTFTSLAGVKKEMKIAVPIQIASGIIAVVLVILNALLSGR
>MAG_0624_Ignavibacteriae_bacterium_fen_1299_Ignavibacteria
EMRLCXGCQNAKSKTISDLKNKRYILDEIQTPAGMIPRISSQLNIQDYLGAFRVRWGIRRDRYRVAPGLYAVGTPNEYSDVLVTANYKLTFDIVRKNLNGLNAWLLVLDTKGVNVWCSAGKGTFGTKELVHRIQTTSLGTIVQHKHLLLPQLGATGVAAHLVKEASGFNVIYGPVRASDIQPFIKASYKATKEMRRVNFDWYDRLKLIPNDIIYNLRYLLSMLIVFSVFSGINMDGYSIQQALRNIIPIAKIIAAGYLAGLVLTPLLLPYIPTQNFSFKGLIIGAIVSVLLFLNHSLDGSLLTHFAELFFISSFSSFLAMNFTGASTYTSLAGVKKEMKIAVPVQIGSAVIAVVLVILNTLLYSR
>MAG_0625_Ignavibacteriae_bacterium_fen_1298_Ignavibacteria
MECSDQQCCAGNSDKLISIQTNVSARTCGCHTADNETDHDLHAKHYIVGTIQTPAGVISQISSRLDLKDYLGAFRVRWGIRRDRYRVDPGLYAVGTPNEHSDVLVTANYKLSFDTVRKNLNGLNVWLLILDTKGVNVWCSAGKGTFGTKELINRIHLSSLDKIVQHKRIILPQLGAVGVAAHLVKESSGFTVIYGPVRASDIPPFIRTGYKTTKEMRRVNFGWYDRLKLIPNDLIYNVRYLVILLAFFSLLSGINADGFSLRQASAHIIFLSQIILAGYISGIVLTPLLLPYLFFRSFSFKGFLMGTIISSIIVLAETFENTIYVIPTIFFLLSGISSFLAMNFIGASTFTSLAGVKKEMKIAVPIQIASGIIAVVLVILNALLSGR
>MAG_0626_Ignavibacteriae_bacterium_fen_1294_Ignavibacteria
WAMLGFHGDERMKEKFVTGVSVTAAGAVPVVATRLDPRDYVGILRARLGIRRDSYRIEPGLYAVGSPDERSEILVTSNYKLTFDTVRANIGGLDVWLLVLDTGGINVWCAAGKGTFGTEELVRRIQLASLDKLVKHRRLILPQLGASGVAAHLVKRRSGFTVLYGPVRASDIRAFIGARYRADSLMRRVRFGFADRVKLIPVDFVSGARYVFGAAALFFIAAGISREGFSIQHALESFFPSAVNVLAAYCAGIVVTPMALPYIPVRSFASKGILAGLALTVGLLPFHTLGGTAISVIAWFLFIPGLASFVAMNFTGSSTYTSLSGVKKEMRIALPVQLAFAGIAFILIIADRLF
>MAG_0627_Ignavibacteriae_bacterium_fen_1292_Ignavibacteria
MGCSDQKCGCGNSNELVSLQLKVPANDYGCKTPSNDPVPTSKPYIIGGIETRAGEIPQISARLDWKDYLGAFKVRWGIRRDQYRVDPGLYAVGIPNDRSDIFVTANYKFSFDLVRKNLNGVNAWLLVLDTKGVNVWCAAGKGTFGTKELVRRIQLTSLDKVVIHRRLILPQLGATGVAAHLVKEVSGFTVIYGPVRATDIPAFVQANYKASKEMRRVKFDWYDRLKLVPNDIIYNMRYLLTMLIVISVLSGINANGYSMQQALRNIVPIAKIVAAGYIAGIVFTPLLLPYIPTRNFSFKGLILGAIVSMLLFLNHSLDGGLMVNFAEIFFISSFSSFLAMNFTGASTYTSLAGVKKEMKIAIPVQVIFGAIAVMLLVLEIAI
>MAG_0628_Ignavibacteriae_bacterium_fen_1287_Ignavibacteria
NMGCSDQKCGCGNSNELVSLQLKVPANDYGCKTPSNDPVPTSKPYIIGGIETRAGEIPQISARLDWKDYLGAFKVRWGIRRDQYRVDPGLYAVGIPNDRSDIFVTANYKFSFDLVRKNLNGVNAWLLVLDTKGVNVWCAAGKGTFGTKELVRRIQLTSLDKVVIHRRLILPQLGATGVAAHLVKEVSGFTVIYGPVRATDIPAFVQANYKASKEMRRVKFDWYDRLKLVPNDIIYNMRYLLTMLIVISVLSGINANGYSMQQALRNIVPIAKIVAAGYIAGIVFTPLLLPYIPTRNFSFKGLILGAIVSMLLFLNHSLDGGLMVNFAEIFFISSFSSFLAMNFTGASTYTSLAGVKKEMKIAIPVQVIFGAIAVMLLVLEIAI
>MAG_0629_Ignavibacteriae_bacterium_fen_1289_Ignavibacteria
MKEKFVTGVSVTAAGAVPVVATRLDPRDYVGILRARLGIRRDSYRIEPGLYAVGSPDERSEILVTSNYKLTFDTVRANIGGLDVWLLVLDTGGINVWCAAGKGTFGTEELVRRIQLASLDKLVKHRRLILPQLGASGVAAHLVKRRSGFTVLYGPVRASDIRAFIGARYRADSLMRRVRFGFADRVKLIPVDFVSGARYVFGAAALFFIAAGISREGFSIQHALESFFPSAVNVLAAYCAGIVVTPMALPYIPVRSFASKGILAGLALTVGLLPFHTLGGTAISVIAWFLFIPGLASFVAMNFTGSSTYTSLSGVKKEMRIALPVQLAFAGIAFILIIADRLF
>MAG_0630_Ignavibacteriae_bacterium_fen_1278_Ignavibacteria
MGCSDQKCGCGNSNELVSLQLKVPANDYGCKTPSNDPVPTSKPYIIGGIETRAGEIPQISARLDWKDYLGAFKVRWGIRRDQYRVDPGLYAVGIPNDRSDIFVTANYKFSFDLVRKNLNGVNAWLLVLDTKGVNVWCAAGKGTFGTKELVRRIQLTSLDKVVIHRRLILPQLGATGVAAHLVKEVSGFTVIYGPVRATDIPAFVQANYKASKEMRRVKFDWYDRLKLVPNDIIYNMRYLLTMLIVISVLSGINANGYSMQQALRNIVPIAKIVAAGYIAGIVFTPLLLPYIPTRNFSFKGLILGAIVSMLLFLNHSLDGGLMVNFAEIFFISSFSSFLAMNFTGASTYTSLAGVKKEMKIAIPVQVIFGAIAVMLLVLEIAI
>MAG_0631_Ignavibacteriae_bacterium_fen_1272_Ignavibacteria
MGCADQKCRCGNSSEFVSLQLKNPIGEGGDKSAGSENAPTSERSIIGSIQTPAGSIPQISTQLDWMDYIGALRVRWGIKRDQYRVNPGLYAVGTPNERSDVFVTANYKLTFDTVRKNIAGLDAWLLVLDTKGINVWCAAGKGTFGTDELVRRIRLTLLEKIVIHRRLVLPQLGATGVAAHLVKKASGFTVLFGPIRASDIRPFINASYKVTKEMRQVNFGWYDRLILTPNDFAYGFRYLLAVVIVYIILSGVNRSGISFQMAAGNAVAATVNIALSYFAGIVLTPVLLPYIPFRMFAFKGYVVGLVLAIVLALYNMLSTNILGMLSWFLLLPAISSFMAMNFTGSSTYTSLSGVKKEMKIAVPIQIASVAIAAILLIAKNVI
>MAG_0632_Ignavibacteriae_bacterium_fen_1275_Ignavibacteria
MGCADQKCRCGNSSEFVSLQLKNPIGEGGDKSAGSENAPTSERSIIGSIQTPAGSIPQISTQLDWMDYIGALRVRWGIKRDQYRVNPGLYAVGTPNERSDVFVTANYKLTFDTVRKNIAGLDAWLLVLDTKGINVWCAAGKGTFGTDELVRRIRLTLLEKIVIHRRLVLPQLGATGVAAHLVKKESGFNVLFGPIRASDIRPFINASYKVTKEMRQVNFGWYDRLILTPNDFAYGFRYLLAVVIVYIILSGVNRSGISFQMAAGNAVAATVNIALSYFAGIVLTPVLLPYIPFRMFAFKGYVVGLVLAIVLALYNMLSTNILGMLSWFLLLPAISSFMAMNFTGSSTYTSLSGVKKEMKIAVPIQIASVAMAAILLIAKNVI
>MAG_0633_Ignavibacteriae_bacterium_fen_1261_Ignavibacteria
MGCADQKCRCGNSSEFVSLQLKNPIGEGGDKSAGSENAPTSERSIIGSIQTPAGSIPQISTQLDWMDYIGALRVRWGIKRDQYRVNPGLYAVGTPNERSDVFVTANYKLTFDTVRKNIAGLDAWLLVLDTKGINVWCAAGKGTFGTDELVRRIRLTLLEKIVIHRRLVLPQLGATGVAAHLVKKASGFTVLFGPIRASDIRPFINASYKVTKEMRQVNFGWYDRLILTPNDFAYGFRYLLAVVIVYIILSGVNRSGISFQMAAGNAVAATVNIALSYFAGIVLTPVLLPYIPFRMFAFKGYVVGLVLAIVLALYNMLSTNILGMLSWFLLLPAISSFMAMNFTGSSTYTSLSGVKKEMKIAVPIQIASVAIAAILLIAKNVI
>MAG_0634_Ignavibacteriae_bacterium_fen_1254_Ignavibacteria
DRCFMGCADQKCRCGDSNELVSLQLKNPISEGGDKSVTSENAPTSERYIIGSIQTPAGNIPQISTQLDWIDYIGAIRVRWGMKRDQYRVNPGLYAVGTPNERSDVFVTANYKLTFDTVRKNIAGLDAWVLVLDTKGINVWCAAGKGTFGTDELVRRIRLTLLEKIVIHRRLVLPQLGATGVAAHLVKKASGFTVLFGPIRASDIRPFINANYKVTKEMRQVNFGWYDRLILTPNDFVYGFRYLLAVVIVYIILSGVNRSGISFQMAAGNAIAATVNIALSYFAGIVLTPVLLPYIPFRMFAFKGYVVGLVLAIVLALYNMLSTNILGMMSWFLLLPAISSFMAMNFTGSSTYTSLSGVKKEMKIAVPIQIASVAMAAILLIAKNVI
>MAG_0635_KSB1_bacterium_RBG_16_48_16_KSB1_Unclassified
MKYQVPPGLYAVGQPDRTSPVLVTANYKLTFDRLRSRLSEINAWILVLDTKGINVWCAAGKGTFGTXXXXXXXRASGLEQVVDHRKIILPQLGAPGVAAHIVKKSTGFKVEYGPVYAQDIPGYILNQFQVKPEMRRVRFPLRDRLALIPMELIPALKFVPIFLAWLVIVQLLRDHRLSVSILRDLVPYLSAILSGAVLFQILLPWLPFRSFIINGWLLGGAVILALCALTGFESSFFLPLLLILPPISAFLAVNFTGSTTFTSLSGVRKELSLGVPVMILSVVAGIVIQIVMSV
>MAG_0636_Lentisphaerae_bacterium_RIFOXYA12_64_32_Lentisphaerae
MTATEGQPWLQGVVATPLGNVPRVVTQLTWQDHLGAVRVRCAVGRMDYRVEPGLYAAGQPNETSQVFVSANYKLSFDHLRGSLAGIDGWILVLDTDGINVWCAAGKGTFGTDELVRRVETVGLARVVTHRRLIVPQLGASGVAAHEVRERSGFSVVYGPVRAADIPAFVRNGMAATAEMRRVQFGLWDRLVLVPVELVCWWRWLGWLLLALLVAGGVSRVGGYDVRQALELAPRTVLLAAACYVGAAIAVPALLPWLPGRAFAVKGAAAGVLIWGLFAAGLNGWAVRDAAAWCFIMVTMASFLGLQFTGATTFTSESGVRREMRLAMPCQIAALAVGVGLFVVARLLGG
>MAG_0637_Lentisphaerae_bacterium_RIFOXYB12_FULL_65_16_Lentisphaerae
MTATEGQPWLQGVVATPLGNVPRVVTQLTWQDHLGAVRVRCAVGRMDYRVEPGLYAAGQPNETSQVFVSANYKLSFDHLRGSLAGIDGWILVLDTDGINVWCAAGKGTFGTDELVRRVETVGLARVVTHRRLIVPQLGASGVAAHEVRERSGFSVVYGPVRAADIPAFVRNGMAATAEMRRVQFGLWDRLVLVPVELVCWWRWLGWLLLALLVAGGVSRVGGYDVRQALELAPRTVLLAAACYVGAAIAVPALLPWLPGRAFAVKGAAAGVLIWGLFAAGLNGWAVRDAAAWCFIMVTMASFLGLQFTGATTFTSESGVRREMRLAMPCQIAALAVGVGLFVVARLLGG
>MAG_0638_Lentisphaerae_bacterium_RIFOXYC12_FULL_60_16_Lentisphaerae
MSCCSRTEIPATTHRWITGQVPTPAGDVPRVAARLTRHDRLDAWAARWGIGRNRLRINPGLYAVGSPTAESPLLATANYKLSFDALRSALDGLDAWILVLDTNGINVWCAAGKGTFGTEELVDRLKATGVDRIIRQKTVILPQLGAPGVAAHDVKQQTGFQVIYGPVYARDIPQFLQDGMKASAAMRRVTFNLRQRLTVVPVELVQRFIPACLVIIAGILISSFASSGVPFASTKWPVIAGVVGMNYLAGIMATPALLPWLPGRSFALKGAETGLVTGLILWAVFSVAKLEGIAIALLSTAACS
>MAG_0639_Lentisphaerae_bacterium_GWF2_57_35_Lentisphaerae
MPEALLQTMSKPLPVHCSRVSSAWTWRDRLGAIKVRWGIGRMRYAVRPGLYSVGSPKPEAPVFVTANYKLSFDHLRRALRGLDGWILVLDTKAVNVWCAAGKGTFSTAEVVQRIREVQLDQVVSHRQLILPQLSAPGVNAFEVTRLSGFHVVYGPVYARDLPGFLAAGNTASPEMRRVHFRWHERLAVAPLELVIHFKRMLLAGLALALLSGLSPAGFSFTQAAARGGPVLLLWLAVYVLAGLLGPLLLPWLPARAFAIKGAWLGAALAAMSMLVIPSAWTMLRLTAWLILVIAGASFLLLNFTGATTFTSPSGVRREVRVALPAQAALGILGLAAWTLAGWNSL
>MAG_0640_Lentisphaerae_bacterium_RIFOXYA12_FULL_48_11_Lentisphaerae
MVTRVNAQLEWRDVLGAVKVRLNIGRMAYAVEPGLYAVGNPEETSPVLVSANYKLSFDYLRRELGGLDVWILVLDTKGVNVWCAAGKGTFGTDELVSRIKAVGLEKIVSHRKVILPQLSAPGIAAHEVKKQSGFQVVYGPVRACDIKAFIHAGMEATPEMRMVRFDFADRLAVVPVEIVEWAPHVFLLGLAMLGLSGITGVSYDLSLIWTRGFNVFMIVLGAFLGGSILVPALLPWLPGKAFSIKSLCVGLVLWGILVSVLNLALDVWAMLPVILSITSFMAMNFTGCTTFTSQSGVKREMRYAIPVQILLLITGMILWVIAGIGGSL
>MAG_0641_Lentisphaeria_bacterium_UBA5247_Lentisphaerae
MSGCCCSRENSSCCGFETVATVSTQLTMRDTLGAWKVRWGIGRMNYKVEPGLYAVGKPENTSSVLVSANYKLTFDSLRKELSGLDCWLLILDTRGVNVWCAAGKGTFGTDELVNRISQTGLSDVVTHRKLILPQLGAVGISAHEVQKRSGFAVAYGPVRANDIKAYLASGNRATEAMRQVRFTLYDRLVLTPVEFVTAARKFLLVFGWLFIINLFAMRPFGLSDFVVCMGAVITGTVITPVLLPFIPGRSFAWKGWLAGLLGTIAICQLNGWYSSKTWGLALGYLLALPSISAYLAMNFTGSSTYTSFSGVTKEMKRAIPLILISVAVGTILVLLKSLLG
>MAG_0642_Victivallales_bacterium_SZUA-436_Lentisphaerae
MVRVRLGFSRMAYGMTPGLYAMGTPTPDSPVLVTANYKLTVDVLRRELGGRDLWILVLDTANVNVWCAAGKGTFGTAELVGRVAATGLAERVTHRQLILPQLGAPGVAAHAVAKETGFRVVYGPIRAKDLPAFLDHGELATPEMRRIGFPLLDRLVLAPVELRHYLVPMLVVALVLGALPGIIQGQAGELVSAGGHGIAAALATWLGGCLLGPALLPWLPGRAFWVKGAGLGAALALLLAAAGMVQGLLPILGGVLWIGAGVSFLFMNFTGCTTFTSQSGVKAELRAVPGQIVAGLAGLALWSLDWWR
>MAG_0643_Lentisphaerales_bacterium_das_tool.concoct.105_Lentisphaerae
MKQTESSKCNCTCGATRSTPVAKWLVGKLHTDAGDVPRVSTKLHIRDRLGWLRVRCGIGRYSFRVSPGLYAVGSPSGSSNVFVTANYKMSFDKLRCALSDQNAWILVLDTKGINVWCAAGKGTFGTNELVERVKASGLDKILDHRRLILPQLGASGVSAHRVSEELGFKVIYGPVRAEDIPAFLTAGSKATPEMRTISFAFMDRAILTPVELVISSKHILFAMLAALLVAGFTGAGFALERAWLRGGTAVIGLALAWLAGSFLGPLLLPYLPGRGFSVKGAEVGLACACLLTLVFGIGRSDVWEIVAVFLVVPAVASFLTMTFAGASACTSPSGVKKETRIAAPLQALAVLAGAIAWGVHVFGSP
>MAG_0644_Margulisbacteria_0024_Margulisbacteria
MHTTIMTTPYGNIPVVPTKWDIIDKLGHLAVRFGIFRNNYAVKPGLYAVGSPGPLDNVLVTANYKLSFDYVRSGLQGYSAWLLVLDTKGVNVWCAAGKGTFGTEEVIQKLESSQLHQYITHRRIILPQLSATGVAAYEVKKRTGFSVTYGPVRAADIPEFIQNNFTATPKMRTINFTLNDRLVLIPIEIVHYALPIFVLAIILILISGIHPQAYSLFLHDILKIFTAVIVADFGGTLFTPLLLPWIPFRSFSGKGAIIGIIIAAIYILIFKGPLIENFAWLLIIPAISSFLAMNFTGSSTYTSPSGVKKEMKLAIPLQAAAFTIGFMLFCFAQFYLFFD
>MAG_0645_Margulisbacteria_0029_Margulisbacteria
MSIMKTSSNLAFIDYIGNFKVRWGISRGNYQVNPGIYALGTPSEESPVLVTANYKLSFDILRKSLKGYPVWILVLDTKGINVWCAAGKGTFGTEELIHQIESADLKNIVVHSKVILPQLGAVGIAAHEVKKITGFQVIYGPVKADDIPEFFENNFKATKEMREVQFTLWDRLVLTPIELVHSVIPVLILALIFSAIYGFSNFVTVLCYFSIAVFAGAVITPALLPFIPGRSFSLKGAIVGVILTLVSFMLVTPSTVMLFISWLIIMTVISSFLAMNFTGSSTYTSWSGVKKEMSRAVPMQFWVLLIGVILFIINRFIGV
>MAG_0646_Nitrospina_OMZ_North_Pacific_GP0053648_LPjun08P41300mDRAFT_10032743_Nitrospina
MINWIKDIYQTLFRFARFPCEPETVTIGNPDKSSPVLVTCNFDYTVRHLKEYLKKEALDCFLLVVNTKGTNVWCAAAEGVFTTDIVLSHLKVYNVGELVNHKRLILPQLSVAGVKRKELKEHGWEGIYGPVYFTDLKEFLNNGLTKNKDMQALEYGYWERFKMGLSHAVFCTLVCIIPIFLFASDWWIQGIGLVWYFAFSMQLIEHFIPFERLLYKGLALSLPILVLTLTSITDPVLKTQATLGVIALGGYIGYDAQGHSHLGQNQKSGTIFAGMFAFLALVYGGTLFL
>MAG_0647_Nitrospira_bacterium_SG8_3_2_Nitrospirae
MGPPSLDQPFVIGSVQTPGGEIPQISSFLGWADRLGSIKVRWGIGRMRYTIEPGLYALGSPCDDSPVLVTANYKMSFDRLRQALPGLHAWLLVLDTQGINVWCAAGKGTFGTTELVNRIESSGLGRVVSHRNLILPQLSGPGIAAHEVKKLSGFKVIYGPVRATDLPAFVEAGLNATPEMRLKTFTTWERVVLIPVELVEALKAIVIIIPVMLIVSGFLGPGGFWENILSYGLFSIPALLAAIMAGAVLTPLLLPWLPGRAFSFKGLVIGLLAAAVLMASRWGTLGSWEARLETLAWCLLVLAATAYLAMNFTGATTYTSLSGVKKEMRWALPLEIGAGFVGLALWVSALIMA
>MAG_0648_Nitrospira_bacterium_SG8_3_Nitrospirae
VTGALKTRIGEVPQVSSSLALADHWGTMKARWGVGRMRYTVDPGLYALGSPDDQAPVLVTANYKMSFDRLREALPKRDAWILVLDTKGINVWCSAGKGTFGTAELVRRIQTSDLGRIVAHRTVVLPQLAGPGVSAHEATKQSGFKVIYGPIRANDLPAFVDRGFKASREMRRKTFTISERAVLIPVELVGTLKAALIIVPLFFILAGLGGPDPFWANTFNYGIFSVLALLAAVTAGAILTPLLLPWLPGRAFTTKGLGVGLIVASILAIFRSGFFDTWIGRLELLAWFFLVPAVAAYLAMNFTGSSTYTSLSGVKKEMKWAVPLEIGAGVVGLFLWLGSRFLA
>MAG_0649_Nitrospira_bacterium_SG8_35_1_Nitrospirae
MKELPLKKLNTDRETKDCCSNNSQNTECKPELQPIGIPMAKPIEDDAPCCGPKPGPPSSPFEKPGYRMWHFVADFTTTPVGKVPRIDTTLKIQDFAGTLRARLGILRDRYRVAPGLYSVGRPTAESPVLVTANYKLSFDSLRRELASIDAWILVLDTRGVNVWCAAGKRTFSAEEVIRQVNLIGLERLVCHRELILPQLGAPGVSSQAVKKGCGFKVVWGPIRAKDLKNFLNNRCRTEAATRQLSFTIAERTVLIPVELSLIVKPSLAILLAVFLLSGIGPEIFSFSAAWIRGLNGAVAYLFGVLAGAIIVPILLPWLPMRRFYIKGILTGLVAGIFVVLLVGGTMSRLESLTLLLITAAVSSYAAMNFTGATPYTSPSGVEKEMRQGIPIQIIAVVAAVIAWVAAPFVN
>MAG_0650_Nitrospirae_bacterium_GWA2_46_11_Nitrospirae
MRYAVEPGLYALGEPGADSDVFVTANYKLSFDTLRKSLKGLNAWILVLDTKSINVWCAAGKGTFGTDELIKRINETELHKGVNHRKIIVPQLGAVGVNARAVQQATGFRVYFGPVEAKDIPAYVLSGYKKTEEMRLVKFTMLDRLILTPMEINPSMKKFPLFALIALILFGLQPSGILFKDAWSGGLPFLVLGLAAVFSGAFITPVFLPFIPFRSFAIKGLITGLFATFLITGFFGLTGLSAISAHLFFPSASSYIALQFTGSTTFTSMSGVKKELKTAIPLYLTATALSLLLLTIHKLYRWEIL
>MAG_0651_Nitrospirae_bacterium_GWB2_47_37_Nitrospirae
MRYAVEPGLYALGEPGADSDVFVTANYKLSFDTLRKSLKGLNAWILVLDTKSINVWCAAGKGTFGTDELIKRINETELHKGVNHRKIIVPQLGAVGVNARAVQQATGFRVYFGPVEAKDIPAYVLSGYKKTEEMRLVKFTMLDRLILTPMEINPSMKKFPLFALIALILFGLQPSGILFKDAWSGGLPFLVLGLAAVFSGAFITPVFLPFIPFRSFAIKGLITGLFATFLITGFFGLTGLSAISAHLFFPSASSYIALQFTGSTTFTSMSGVKKELKTAIPLYLTATALSLLLLTIHKLYRWEIL
>MAG_0652_Nitrospirae_bacterium_GWC2_56_14_2_Nitrospirae
METPAGRVPLIATELLFSDRLGAWKTRWGIGRMNYLVPPGLYAIGTPGATDPVVVTANYKMSYDIVRSQFGGRNVWLLVLETFGINVWCAAGKGTFGTGELVRRISETRLAMVISHRQLLLPMLGAVGVAAHEIARRTGFTVRYAAIRAEDLPEFLDKGRVTTSAMREMTFTFRERAVLVPVEFVMALKPAAVIMLCVSLFGALLGRPGAGIEAAVAYFGAMLAGTAVAPILLPWLPGRSFSIKGAVLGFAWSALWLLLTGAAWNSLSTVAAFLVLPAVSAFHALNFTGCTPYTSRTGVKKEMRAALPAMGTAVLAGGILLIINGILG
>MAG_0653_Nitrospirae_bacterium_RBG_19FT_COMBO_55_12_Nitrospirae
MQIQTLKFVKKAPPPWSTGSISTAVGLIYIVSADWSRADYWGMIKSRVSAFRMNYSVPPGLYAVGDPTNDSDVLVTANYKLSFDTLRRELKGLSAWILVLDTKSINVWCAAGKGTFGTEELIKRISDTRLDAVVGHRRIILPQLGAIGVNASIVQKKTGFRVSFGPVDARDIRAYIEAKYKKTPEMSWVRFTILDRVILTPLEINPAMKKFPLFAAVVLFLFGLQPSGILFAKAWYDGMPFLFLGLISVLAGAFLTPALLPFIPFRSFAIKGWIMGMLPVFLVTRVFNTIDRHDTILLIVAYLLFPALSSYIALQFTGATTFTGMSGVKKELKIGLPIYIGTAGVSLVLMIVYKLKEWGVV
>MAG_0654_Nitrospirae_bacterium_RIFOXYA2_FULL_44_9_Nitrospirae
MGIEKISFLPRPLGVXXXXXXXXXXKVSSEWTWTDHFGQIRCRISSLRMRYTVGPGLYAVGEPDRESDVFVTANYKLSFDILRRELKGLNAWIIVLDTKGINVWCAAGKGTFGTDELISRINEINLHNVVAHRRIIVPQLGAVGVNARIVQQRTGFRVYFGPVHAKDIPAYIRAGYIKTPEMRLVRFNMMDRLVLTPMEINPAMKKFPLFGLIILLLFGIQPSGILFKDAWEEGMPFLIFGLTAVFSGAFMTPLLLPFIPFRSFAVKGWLTGVIAVFALMQGIGGFWHYSSLLPLVAAYIFFPLASSYIALQFTGSTTFTNMSGVKKELKIGVPVYLTATATSLLILVMYRLSQWGII
>MAG_0655_Nitrospirae_bacterium_RIFOXYB2_FULL_43_5_Nitrospirae
MGIEKISFLPRPLGVKKAAGQPAVSKVSSEWTWTDHFGQIRCRISSLRMRYTVGPGLYAVGEPDRESDVFVTANYKLSFDILRRELKGLNAWIIVLDTKGINVWCAAGKGTFGTDELISRINEINLHNVVAHRRIIVPQLGAVGVNARIVQQRTGFRVYFGPVHAKDIPAYIRAGYIKTPEMRLVRFNMMDRLVLTPMEINPAMKKFPLFGLIILLLFGIQPSGILFKDAWEEGMPFLIFGLTAVFSGAFMTPLLLPFIPFRSFAVKGWLTGVIAVFALMQGIGGFWHYSSLLPLVAAYIFFPLASSYIALQFTGSTTFTNMSGVKKELKIGVPVYLTATATSLLILVMYRLSQWGII
>MAG_0656_Nitrospirae_bacterium_GWF2_44_13_Nitrospirae
MGIEKISFLPRPLGVKKAAGQPAVSKVSSEWTWTDHFGQIRCRISSLRMRYTVGPGLYAVGEPDRESDVFVTANYKLSFDILRRELKGLNAWIIVLDTKGINVWCAAGKGTFGTDELISRINEINLHNVVAHRRIIVPQLGAVGVNARIVQQRTGFRVYFGPVHAKDIPAYIRAGYIKTPEMRLVRFNMMDRLVLTPMEINPAMKKFPLFGLIILLLFGIQPSGILFKDAWEEGMPFLIFGLTAVFSGAFMTPLLLPFIPFRSFAVKGWLTGVIAVFALMQGIGGFWHYSSLLPLVAAYIFFPLASSYIALQFTGSTTFTNMSGVKKELKIGVPVYLTATATSLLILVMYRLSQWGII
>MAG_0657_Nitrospirae_bacterium_RIFOXYC2_FULL_44_7_Nitrospirae
MGIEKISFLPRPLGVKKAAGQPAVSKVSSEWTWTDHFGQIRCRISSLRMRYTVGPGLYAVGEPDRESDVFVTANYKLSFDILRRELKGLNAWIIVLDTKGINVWCAAGKGTFGTDELISRINEINLHNVVAHRRIIVPQLGAVGVNARIVQQRTGFRVYFGPVHAKDIPAYIRAGYIKTPEMRLVRFNMMDRLVLTPMEINPAMKKFPLFGLIILLLFGIQPSGILFKDAWEEGMPFLIFGLTAVFSGAFMTPLLLPFIPFRSFAVKGWLTGVIAVFALMQGIGGFWHYSSLLPLVAAYIFFPLASSYIALQFTGSTTFTNMSGVKKELKIGVPVYLTATATSLLILVMYRLSQWGII
>MAG_0658_Nitrospirae_bacterium_CG1_02_44_142_Nitrospirae
MGIEKLSFLPRAVGVKKAAGQPAVSKVSSEWTWKDRLGEIKCRISSFRMRYTVRPGLYAVGEPSVESDVFVTANYKLSFDILRRELKGLNVWIIVLDTKGINVWCAAGKGTFGTNELISRINETNLHNVVTHRRIIIPQLGAVGVNARIVQQRTGFRVYFGPVYAKDIPAYIRAGHVKTPEMRLARFNMLDRLVLTPMEINPAMKKFPLFALIALVLFGLQPSGILFKDAWEGGMPFLIFGLMAVFTGAFITPLLLPFIPFRSFAVKGWLTGMIAVFVLMKGIELWYYKSLLPLAAAYIFFPLASSYIALQFTGSTTFTSMSGVKKELKIGVPVYLTATALSLLILIIYKLSQWRVI
>MAG_0659_Nitrospirae_bacterium_CG2_30_53_67_Nitrospirae
MRDCCSTNTKVQTPTCCSFKPEWVLGNMETSAGEVQCVSTEWSWADRIGLIKSRISAFRMHYSVSPGLYAVGEPDEKCDVFVTANYKLSFDILRVALKGLNAWVLILDTQGINVWCAAGKGTFGAEELIRRIRECQLDKIVNHKRVIVPQLGASGVSAHRVRQESGFRVCFGPVYARDIPAYLCAGYKSSREMRTIKFSILDRLALTPMEILPAMKHYFIYALLILVIFGFQPGGLGWGKVWAGGSPFLFLGLVSIFSGVFITPLLLPFIPSRAFALKGWITGMILIFTALRLIDLPQLGHGLLVLFSYLFFPAVSSYLALQFTGSTPFTGRSGVEKELKTAVPVYITALSVSLILIIVYQLKQWGVV
>MAG_0660_Nitrospiraceae_bacterium_UBA6905_Nitrospirae
MPELKFMKDNPEKEMAACCGPAQSTLQLPDTVSCCNTGVPVRGKDQPSWVTGTLMTDVGAIFVVSTGLAAADFWEHVKCRISAFRNNYRVDPGLYAVGTPDKNSDVFATANYKLSFDVLRKSLKGLNAWVLVLDTKGINVWCAAGKGTFGSDELIRILSMTKLDRLVDHRRIIVPQLGAPGVSVDKVKKAAGFEVCYGPVRAEDIGDYIASEYRATRQMRTVTFPILERLILTPMEISPAMKKYYLPYAVVMFAFFGLQPGGLVFKDAAGGGLPFLLLGLISLLAGALFTPVLLPYIPFRSFAVKGWVIGMLSVFLSTKYIAMLGHLDTVLLIFTYLFFPLASSYIALQFTGATTFTGMSGVKKELRVSIPLYILGFVLSLVLLLVHKYGEWIVL
>MAG_0661_Nitrospirae_bacterium_MYbin6_Nitrospirae
TCHLPNITGVDCNAPAMIYLCIMAGAEKTNGGSCCASESASASAGCRCPQNEVSGYINTKAGLIAKTSAQLYRNDYWGEIKSRLSAFRNNYAVVAGLYAVGEPSEDSDVFVSANYKLSFDKLRSALAGISAWILVLDTKGVNVWCAAGKGTFSTEELIKKISETNIDLVVRHKKLIVPQLGAVGISAYKVLKATGFRVLFGPVYAADIVAYVNNGYKATAQMRTIRFNITDRLVLTPMEMLPILKWYPVYAAAVLIFFGVHGTGIVFRDAFYGGAPFLFFGLVSVFAGAFMTPVLLPFIPFRAFSLKGWMVGLMAVFLAIQSFSALPVSLKVFVYLFFPAVSSFAALQFTGSTTFTGMSGVKKELKYAVFAYVIIGVASLISLIIYKSGVL
>MAG_0662_Nitrospirae_bacterium_MYbin3_Nitrospirae
MTTIPLKLKSEAGLLKLNEPAPIWTTGSVATPAGPVYKALTSLSPQDCREHFRCRISAYRDNFIVEPGIYAVGSPDENSEVFASANYKYSFDLLRQSLDGLNGWILVLDTKGINVWCAAGKGSFGTVELIKKISDCKLASIVSHRRIIVPQLGAPGICSYLVTKKTGFKVYYGPVYAKNIPAYLEADRKASPEMRTVQFTIKDRLILTPMEIIPAMKNYPLFALIILLSFGLQPSGIIFRDAFYGGFHFLVLGMLAVVSGAFITPLLLPAIPFRSFAIKGWLAGISTVFAYHKIFAPSIFTSLPLSVVAYIFFPAASSYIALQFTGSTTFTGMSGVKKELKYGIPAYMTAVVISLILLSAYKLMEWRLL
>MAG_0663_Nitrospirae_bacterium_HCHbin1_Nitrospirae
MVNSEKTNSSGCCPSEAASGNSQCHCGHTAVSSTGTTNALFNIQKVSATLSWNDKWGAVKCRLTAFRNHYTVTPGLYVVGTPSENSDVFVSANYKLSFDKLRSALAGINAWILVLDTKGINVWCAAGKGTFSTEELVKKIFDTNLPLCVRHRKLIVPQLGAVGVSAHKVLKATGFRVLFGPVYAADIAAYIKNGCKATQEMRAVHFTLADRLILTPMEIIPMLKWYPVFAAAVLIYFGVHSTGIVFRDAFYNGVPFLLLGLAAVLSGAFITPVCLPVIPFRAFSLKGWLTGLLTTFLAQKLFPAMPLSLTLFAYLFFPAVSSFAALQFTGSTTFTGMSGVKKELKYAVYAYIVFGVASLFSLILYKSGVI
>MAG_0664_Nitrospirae_bacterium_CG22_combo_CG10-13_8_21_14_all_44_11_Nitrospirae
MGIEKLSFLPRAVGVKKAAGQPAVSKVSSEWTWKDRLGEIKCRISSFRMRYTVSPGLYAVGEPSVESDVFVTANYKLSFDILRRELKGLNVWIIVLDTKGINVWCAAGKGTFGTNELISRINETNLHNVVTHRRIIIPQLGAVGVNARIVQQRTGFRVYFGPVYAKDIPAYIRAGHVKTPEMRLARFNMLDRLVLTPMEINPAMKKFPLFALIALVLFGLQPSGILFKDAWEGGMPFLIFGLMAVFTGAFITPLLLPFIPFRSFAVKGWLTGMIAVFVLMKGIELWYYKSLLPLAAAYIFFPLASSYIALQFTGSTTFTSMSGVKKELKIGVPVYLTATALSLLILIIYKLSQWRVI
>MAG_0665_Nitrospirae_bacterium_CG08_land_8_20_14_0_20_52_24_Nitrospirae
MRDCCSTNTKVQTPTCCSFKPEWVLGNMETSAGEVQCVSTEWSWADRIGLIKSRISAFRMHYSVSPGLYAVGEPDEKCDVFVTANYKLSFDILRVALKGLNAWVLILDTQGINVWCAAGKGTFGAEELIRRIRECQLDKIVNHKRVIVPQLGASGVSAHRVRQESGFRVCFGPVYARDIPAYLCAGYKSSREMRTIKFSILDRLALTPMEILPAMKHYFIYALLILVIFGFQPGGLGWGKVWAGGSPFLFLGLVSIFSGVFITPLLLPFIPSRAFALKGWITGMILIFTALRLIDLPQLGHGLLVLFSYLFFPAVSSYLALQFTGSTPFTGRSGVEKELKTAVPVYITALSVSLILIIVYQLKQWGVV
>MAG_0666_Nitrospirae_bacterium_CG02_land_8_20_14_3_00_44_33_Nitrospirae
MGIEKLSFLPRAVGVKKAAGQPAVSKVSSEWTWKDRLGEIKCRISSFRMRYTVSPGLYAVGEPSVESDVFVTANYKLSFDILRRELKGLNVWIIVLDTKGINVWCAAGKGTFGTNELISRINETNLHNVVTHRRIIIPQLGAVGVNARIVQQRTGFRVYFGPVYAKDIPAYIRAGHVKTPEMRLARFNMLDRLVLTPMEINPAMKKFPLFALIALVLFGLQPSGILFKDAWEGGMPFLIFGLMAVFTGAFITPLLLPFIPFRSFAVKGWLTGMIAVFVLMKGIELWYYKSLLPLAAAYIFFPLASSYIALQFTGSTTFTSMSGVKKELKIGVPVYLTATALSLLILIIYKLSQWRVI
>MAG_0667_Nitrospirae_bacterium_CG01_land_8_20_14_3_00_44_22_Nitrospirae
MGIEKLSFLPRAVGVKKAAGQPAVSKVSSEWTWKDRLGEIKCRISSFRMRYTVRPGLYAVGEPSVESDVFVTANYKLSFDILRRELKGLNVWIIVLDTKGINVWCAAGKGTFGTNELISRINETNLHNVVTHRRIIIPQLGAVGVNARIVQQRTGFRVYFGPVYAKDIPAYIRAGHVKTPEMRLARFNMLDRLVLTPMEINPAMKKFPLFALIALVLFGLQPSGILFKDAWEGGMPFLIFGLMAVFTGAFITPLLLPFIPFRSFAVKGWLTGMIAVFVLMKGIELWYYKSLLPLAAAYIFFPLASSYIALQFTGSTTFTSMSGVKKELKIGVPVYLTATALSLLILIIYKLSQWRVI
>MAG_0668_Nitrospirae_bacterium_CG17_big_fil_post_rev_8_21_14_2_50_50_9_Nitrospirae
MRDCCSTNTKVQTPTCCSFKPEWVLGNMETSAGEVQCVSTEWSWADRIGLIKSRISAFRMHYSVSPGLYAVGEPDEKCDVFVTANYKLSFDILRVALKGLNAWVLILDTQGINVWCAAGKGTFGAEELIRRIRECQLDKIVNHKRVIVPQLGASGVSAHRVRQESGFRVCFGPVYARDIPAYLCAGYKSSREMRTIKFSILDRLALTPMEILPAMKHYFIYALLILVIFGFQPGGLGWGKVWAGGSPFLFLGLVSIFSGAFITPLLLPFIPSRAFALKGWITGMILIFTALRLIDLPQLGHGLLVLFSYLFFPAVSSYLALQFTGSTPFTGRSGVEKELKTAVPVYITALSVSLILIIVYQLKQWGVV
>MAG_0669_Nitrospirae_bacterium_CG_4_8_14_3_um_filter_50_41_Nitrospirae
MRDCCSTNTKVQTPTCCSFKPEWVLGNMETSAGEVQCVSTEWSWADRIGLIKSRISAFRMHYSVSPGLYAVGEPDEKCDVFVTANYKLSFDILRVALKGLNAWVLILDTQGINVWCAAGKGTFGAEELIRRIRECQLDKIVNHKRVIVPQLGASGVSAHRVRQESGFRVCFGPVYARDIPAYLCAGYKSSREMRTIKFSILDRLALTPMEILPAMKHYFIYALLILVIFGFQPGGLGWGKVWAGGSPFLFLGLVSIFSGVFITPLLLPFIPSRAFALKGWITGMILIFTALRLIDLPXXXXQFLSGTAVYRVHAVYRPFRSGKRIENSGSGLYHGPIGFPYSDHCISVETMGGCMKYLSDVSTLEFDQGKCTGCGRCVEVCPHGVFVMRDKKAMIVDHDLCMECGACAMNCEFDALKVNAGVGCASAIIKSMIKGGEPSCDCSGDDHGACCQ
>MAG_0670_Nitrospirae_bacterium_CG_4_8_14_3_um_filter_44_28_Nitrospirae
MGIEKLSFLPRAVGVKKAAGQPAVSKVSSEWTWKDRLGEIKCRISSFRMRYTVSPGLYAVGEPSVESDVFVTANYKLSFDILRRELKGLNVWIIVLDTKGINVWCAAGKGTFGTNELISRINETNLHNVVTHRRIIIPQLGAVGVNARIVQQRTGFRVYFGPVYAKDIPAYIRAGHVKTPEMRLARFNMLDRLVLTPMEINPAMKKFPLFALIALVLFGLQPSGILFKDAWEGGMPFLIFGLMAVFTGAFITPLLLPFIPFRSFAVKGWLTGMIAVFVLMKGIELWYYKSLLPLAAAYIFFPLASSYIALQFTGSTTFTSMSGVKKELKIGVPVYLTATALSLLILIIYKLSQWRVI
>MAG_0671_Nitrospirae_bacterium_CG_4_10_14_3_um_filter_44_29_Nitrospirae
MGIEKLSFLPRAVGVKKAAGQPAVSKVSSEWTWKDRLGEIKCRISSFRMRYTVSPGLYAVGEPSVESDVFVTANYKLSFDILRRELKGLNVWIIVLDTKGINVWCAAGKGTFGTNELISRINETNLHNVVTHRRIIIPQLGAVGVNARIVQQRTGFRVYFGPVYAKDIPAYIRAGHVKTPEMRLARFNMLDRLVLTPMEINPAMKKFPLFALIALVLFGLQPSGILFKDAWEGGMPFLIFGLMAVFTGAFITPLLLPFIPFRSFAVKGWLTGMIAVFVLMKGIELWYYKSLLPLAAAYIFFPLASSYIALQFTGSTTFTSMSGVKKELKIGVPVYLTATALSLLILIIYKLSQWRVI
>MAG_0672_Nitrospirae_bacterium_CG_4_9_14_3_um_filter_44_28_Nitrospirae
MGIEKLSFLPRAVGVKKAAGQPAVSKVSSEWTWKDRLGEIKCRISSFRMRYTVRPGLYAVGEPSVESDVFVTANYKLSFDILRRELKGLNVWIIVLDTKGINVWCAAGKGTFGTNELISRINETNLHNVVTHRRIIIPQLGAVGVNARIVQQRTGFRVYFGPVYAKDIPAYIRAGHVKTPEMRLARFNMLDRLVLTPMEINPAMKKFPLFALIALVLFGLQPSGILFKDAWEGGMPFLIFGLMAVFTGAFITPLLLPFIPFRSFAVKGWLTGMIAVFVLMKGIELWYYKSLLPLAAAYIFFPLASSYIALQFTGSTTFTSMSGVKKELKIGVPVYLTATALSLLILIIYKLSQWRVI
>MAG_0673_Nitrospirae_bacterium_BMS3Abin07_Nitrospirae
MKESGIVRADNKARNDIGEGDSCCRSSSCRDTAIPLQFAGKESQLIDLKHKPGWVLDTIKTPAGSFFRVETGLSWSDRRGGIKSRISAFRMKYSVPPGLYAVGSPDKDSGVFVSANYKLSFDKLRNSLKEMNAWILVLDTKGINVWCAAGKGTFGTEELVNRISQTQLDKVVEHRRLIVPQLGAVGVNAKNVRERTGFRVYFGPVYAKDIPEYVNSGYKKSKGMRIIRFTLWDRMALTPMEINPAMKKYYPWYALAVLLIFGAQPSGILFKDAFAGGFPFLVLGLVSVIAGAFLTPALLPFIPFRSFAVKGWIVGIVSIYLSMNYFAIVPVDGLILQLVSYLFFPLLASYIALQFTGSTTFTGMSGVNKELRIGLPVYIAGAGTSVILSIIYKLGLWGVL
>MAG_0674_Nitrospirae_bacterium_BMS3Bbin05_Nitrospirae
MKESGIVRADNKARNDIGEGDSCCRSSSCRDTAIPLQFAGKESQLIDLKHKPGWVLDTIKTPAGSFFRVETGLSWSDRRGGIKSRISAFRMKYSVPPGLYAVGSPDKDSGVFVSANYKLSFDKLRNSLKEMNAWILVLDTKGINVWCAAGKGTFGTEELVNRISQTQLDKVVEHRRLIVPQLGAVGVNAKNVRERTGFRVYFGPVYAKDIPEYVNSGYKKSKGMRIIRFTLWDRMALTPMEINPAMKKYYPWYALAVLLIFGAQPSGILFKDAFAGGFPFLVLGLVSVIAGAFLTPALLPFIPFRSFAVKGWIVGIVSIYLSMNYFAIVPVDGLILQLVSYLFFPLLASYIALQFTGSTTFTGMSGVNKELRIGLPVYIAGAGTSVILSIIYKLGLWGVL
>MAG_0675_Nitrospiraceae_bacterium_fen_1314_Nitrospirae
MTRTDKWEHLKCRVSSFRNNYTVIPGLYAIGNPDADSDVIVTANYKYSFDIVRTALKGLNPWVLVLDTKGINVWCAAGKGTFGTEELVKQINITSLKQVVNHKRVIVPQLGAVGVSGYKVSKATGFNVYFGPVRAEDIRSFIETGYKAGSDMRTIQFPIVERIILTPMEINPALKKFPLFALIVFLIFGLQPNGILFKDAFQVGLPFLVLGLVAILSGAFMTPVLLPLIPFRSFAVKGWILGMATTFVVIQTTTILEDENTLLFVLAYIFFPMFSSYWALQFTGSTTYTSMAGVKKEMKIAIPVYIGSLAATAILAILYKLNQWGVL
>MAG_0676_Nitrospiraceae_bacterium_fen_1313_Nitrospirae
MTRTDKWEHLKCRVSSFRNNYTVIPGLYAIGNPDADSDVIVTANYKYSFDIVRTALKGLNPWVLVLDTKGINVWCAAGKGTFGTEELVKQINITSLKQVVNHKRVIVPQLGAVGVSGYKVSKATGFNVYFGPVRAEDIRSFIETGYKAGSDMRTIQFPIVERIILTPMEINPALKKFPLFALIVFLIFGLQPNGILFKDAFQVGLPFLVLGLVAILSGAFMTPVLLPLIPFRSFAVKGWILGMATTFVVIQTTTILEDENTLLFVLAYIFFPMXXIFLLGASIYGIYNIHKYGRCEKGDEDCHTCLYRFSCRYRYLGDTI
>MAG_0677_Nitrospiraceae_bacterium_fen_1311_Nitrospirae
MTRTDKWEHLKCRVSSFRNNYTVIPGLYAIGNPDADSDVIVTANYKYSFDIVRTALKGLNPWVLVLDTKGINVWCAAGKGTFGTEELVKQINITSLKQVVNHKRVIVPQLGAVGVSGYKVSKATGFNVYFGPVRAEDIRSFIETGYKAGSDMRTIQFPIVERIILTPMEINPALKKFPLFALIVFLIFGLQPNGILFKDAFQVGLPFLVLGLVAILSGAFMTPVLLPLIPFRSFAVKGWILGMATTFVVIQTTTILEDENTLLFVLAYIFFPMFSSYWALQFTGSTTYTSMAGVKKEMKIAIPVYIGSLAATAILAILYKLNQWGVL
>MAG_0678_Nitrospiraceae_bacterium_fen_1305_Nitrospirae
MTRTDKWEHLKCRVSSFRNNYTVIPGLYAIGNPDADSDVIVTANYKYSFDIVRTALKGLNPWVLVLDTKGINVWCAAGKGTFGTEELVKQINITSLKQVVNHKRVIVPQLGAVGVSGYKVSKATGFNVYFGPVRAEDIRSFIETGYKAGSDMRTIQFPIVERIILTPMEINPALKKFPLFALIVFLIFGLQPNGILFKDAFQVGLPFLVLGLVAILSGAFMTPVLLPLIPFRSFAVKGWILGMATTFVVIQTTTILEDENTLLFVLAYIFFPMFSSYWALQFTGSTTYTSMAGVKKEMKIAIPVYIGSLAATAILAILYKLNQWGVL
>MAG_0679_Nitrospiraceae_bacterium_fen_1309_Nitrospirae
MANLRLISVNRDSRNDPQLSCEKEDFETAASGSVTFPDTGQKPQAWIVGYIGTRAGLILRVSSEWTKKEHWQHIKCRTSAYRNGYDVQPGLYAVGDPDANSDVIVTANYKYSFDIVRRDLKRLNLWVLVLDTKGINVWCAAGKGTFGTEELIRRIKTVKLELIVNHKRVIVPQLGAPGVSSFTVTRQTGFRVVFGPVYSKYIGEFIRGGYKATPEMRIVKFPLRDRLVLTPMVINPAMKKYPLFALIVLLLFGLHPEGIIFADAVKGGLPFIILGLLSVLSGAFITPVMLPFIPFRSFAVKGWITGMIAVLLAAKSMELQDGTYPLLTVITYLFFPALSSYWALQFTGSTTFTSMSGVKREMKIAIPVYSAVLIVTILLTAVFKMQQWGVL
>MAG_0680_Nitrospirae_bacterium_SZUA-224_Nitrospirae
MIDLLKDIFQTLFRYLPFPARTGLYRFGNTDANAPVLLTCNFDLTVRRLSKILKKAGVNCYLLVAPSKGINVWCAACGGHFSAESVISVIKTSGINNMVNHRTLILPQLSAKGVSVKKIKEATGWNVRFGPVHAKDIPSYIRDNLKKTREMSMVKFPIIERIEMSVAHASLITFFFVVFYLIFWKMFLLYIIPLIWIYCLIIGVLEEWLWGKDLFWKGVIIGVISDVIFLSYSLINLSLSPLSLINRCVVLFSLSVFIGFNSRGQSPLLSGAVHAKETLWIVSFSIFILLTINLAALSGFVPG
>MAG_0681_Nitrospirae_bacterium_Nitrospirae
MAELKFIPGDSNKASSCCDSSGGPFLALPKGLPQGAPIRDIPAWSVGTHDSGAGSVLKVSTVLSAADKWEHIKCRISAFRNNYAVTPGLYAVGEPDAGADVFVSANYKLSFDHLRSALSKINAWVLVLDTKGINVWCAAGKGTFGSLELVKRITDVQLARVVKHRRIIVPQLGAPGIAAHVVLQETGFRVSYGPVRAGDIPAYIASGYTASENMRTITFPLIDRLILTPMEINPAMKKYYPWFALLILTVFGLQPSGIYFRDAWSGGFPFLILGLVSVFTGAFLTPLLLPFIPFRAFALKGWIAGILSVLVVSSMPGLRMPYAHILRAAAYLFFPLASSYIALQFTGSSTFTGMSGVKKELKLSIPLYIAGSASFVAMLIVYKLLEWKVV
>MAG_0682_Nitrospirae_bacterium_SZUA-242_Nitrospirae
PSGGHELGAERRNLLHYPDQGRRADGDGEKLSRPRSQGNSMSRTMQKLELDIPDKPSDARADSCGCGTGLKEITASDSCCNPSGKTPHWVIGSAVTPTGPVPRVSTRLEFQDRLGAFRSRTSAYRMSFKVPPGLYAVGEPDADSTVLVTANYKLSFDHLRRSLTGRSLWILVLETHGINVWCAAGKGTFGTDELVNRIQSVRLDRIVSHRRVVVPQLGAPGVSAPLVRKRSGFRVSFGPVRSSDLPAFLDGGLRADESMRRIRFSMLDRLVLTPMEIRPALKYFPAFALMVLVLFGLEPGGVMFGEAWAGGYPFLLLGLGAVFSGAFFTPLFLPYIPFRSFAVKGWLTGVVFTLILLTLLVKGGSMSPLLIVAAGLLFPSVSSYIALQF
>MAG_0683_Nitrospirae_bacterium_SZUA-452_Nitrospirae
SQMAELKFIPGDSNKASSCCDSSGGPFLALPKGLPQGAPIRDIPAWSVGTHDSGAGSVLKVSTVLSAADKWEHIKCRISAFRNNYAVTPGLYAVGEPDAGADVFVSANYKLSFDHLRSALSKINAWVLVLDTKGINVWCAAGKGTFGSLELVKRITDVQLARVVKHRRIIVPQLGAPGIAAHVVLQETGFRVSYGPVRAGDIPAYIASGYTASENMRTITFPLIDRLILTPMEINPAMKKYYPWFALLILTVFGLQPSGIYFRDAWSGGFPFLILGLVSVFTGAFLTPLLLPFIPFRAFALKGWIAGILSVLVVSSMPGLRMPYAHILRAAAYLFFPLASSYIALQFTGSSTFTGMSGVKKELKLSIPLYIAGSASFVAMLIVYKLLEWKVV
>MAG_0684_Nitrospirae_bacterium_FW300_bin.22_Nitrospirae
MKELKFISIEKQNDKNVASCCSAVEISAEKPHSISTEWTLSDHWGQIKSRTSAFRMRYSVPPGLYACGEPDKDSDVLVSANYKLSFDILRRSLKGLNAWILVLDTKGINVWCAAGKGAFGTDELVGRIRKVNLDNIVSHNRLIVPQLGAVGVNAGAVRRATRFRVYFGPVCAKDIPAYISSGYKKTEAMGRIRFSMADRLVLTPMEINPAMKKYPLYGLIVLLIFGLKPSSIFFRDAWVGGTPFLLLGLISVFAGALVTPAMLPFIPFRSFAIKGWITGGLAVFLAVQFFGILDNSTNAIFLVVSYLFFPLASSYIALQFTGSTTFTGMSGVRKELKFGVPAYIAASGISLILMLIFKLGEWGII
>MAG_0685_Nitrospirae_bacterium_Nitrospirae
MTAIPLKFKDPVGPLKPEKPAPKWIEGTVATPAGPVYKASTVLSYRDYREHFRCRVSGYRDNFTIEPGVYAVGSPDGNSEVFVSANYKYSFDLLRQALHGLDGWILALDTKGINVWCAAGKGAFGTVELIKKISDCRLASIVEHRRLVLPQLGAPGISAHQVSKNTGFKVHYGPVYAKDLPAYLAAGRKASPDMRTVKFTIKDRLILTPMEIIPAMKNYPLFALIVLFAFGLQPSGIMFGDAFYGGAPFLILGLSAVLSGAFVTPLLLPAIPFRSFALKGWATGLLTVFAYHKLVAPSLVSPLPLTLISYIFFPSASSYIALQFTGSTTFTGMSGVKKELKYGIPLYITSIAVSLIIMSVYKLVEWGLL
>MAG_0686_Nitrospirae_bacterium_Nitrospirae
MPVVSTRISRAEYWEHVRCRISGFRHSYTVKPGLYAAGRPDERSEVLVTANYKLSFDSLRKELGGLDVWILVLDTKGINVWCAAGKGTFGSDELINRLGAAQVGSVVAHKRLILPQLGGPGVSSQKVRQTTGFSVSFGPVRAGDIHEYIKAGCKATPEMRRVHFPLVDRLVLTPMELNPAFKMYPWFALLTLLFFGLQPQGIIFRDALAGGLPFLLLGVIAIISGAFLTPALLPFIPFRAFAVKGWIAGIISVSLAMQMTALHGHMDALLLAFSYIFFPLASSYIGLQFTGSTTFTGMTGVKKELGIGIPLYLFFSAVSVILLIVYKLGQWGVL
>MAG_0687_Planctomycetes_bacterium_PVC_0021_Planctomycetes
MDYRVAPGVYAVGEPNAQSPVLVSANYKLSFDALRCELQGLDAWILVIDTKGVNVWCAAGKGTFGTEEIVSRIEVARLADIVAHRTLIVPQLGAPGVAAHEVKRQSGFRVVYGPVRAADIREFLAAGMKAVPEMRRVRFTLLDRVAVIPVELVHWTKTMTIVAIGIFLVAGIGRDGYDLSRMLWGGSAAAAVFFGAFLSGIVLVPILLPWLPGRALAMKGAWLGAATVVLFVPCLWYSGRRQMSVCDVLAWSLMVPALMSFVAMSYSGSTTYTSLSGVRREMRVAVPIQAAAAIGGAVAWLAGRLVQFPSPF
>MAG_0688_Phycisphaerae_bacterium_SG8_4_Planctomycetes
MKSGDGVRAISITTHNGRQVPRIASELNRADRLGDFKVRLALGRMRYTIEPGIYAIGEPTAESPVFVSANYRLSFNRLRSGLVGHDGWILVLDTKGINVWCAAGKGTFGTEELVSRIKSVALGEIVAHRKLIVPQLGAPGISAHKVKEQSGFQVVYGPVRAKDLPAFLDGGMKATEQMRRVDFPFADRIVLIPVELISWGKHILCAAACLLVLAGLRRGGYSGRLVVSEGVRSVVILLTSYLAAGILGPALLPWLPGRAFSAKGAWIGLAISAALGLQSRPLWKSWSDRLDILAWFLMIPAVTSFVVMNFTGASTYTSLSGVRREMRIAVPAQLICAVAGFGLWLAGRFV
>MAG_0689_Planctomycetes_bacterium_RBG_13_63_9_Planctomycetes
MDRSAQFRGSCCGPQENRPETQFHGKQKPAGTVTDTPISRLPWVIGSLGTGTGDVPLVATTLRAADRLGTWKARWMIGRMHYSVEPGLYAVGRPTPDSPALVSANYKMSFDRLRSQLGGLDAWILVLDTRGINVWCAAGKGTFGTEEIIRRIQATGLAGVVSHRTLIVPQLGAPGVAAHQVKKRSGFQVVYGPVRAEDLPAFLAADMRATDAMRQVQFPLGDRLAVVPVELVTGAKYLPLVAICFLVLAGLGPGGYSWGRVASVGAWSAAFLLGASLGSVVLVAALLPWLPGRTLSVKGTWPGLVLCLASXXXXXXXXXXXCDGGYDSPWATREKVMIRLRYLPDVVTLALDGQKCTGCETCVTVCPHAVFRLDNGKAQIVDRDACMECGACQRNCPAAAVSVEAGVGCAAAVIRGKLGPGKSSGGCCSIDSPCPDRRPAGPSADRVDPPDVSIEH
>MAG_0690_Planctomycetes_bacterium_RBG_16_64_12_Planctomycetes
MNETRGASARWIVGSAKTNLGDVPQVSTALCWADRLGAWKARWGIRRMQYAIEPGLYAVQAPSADSPVLVSANYKMSFDRLRSQLAGIDAWILALDTRGINVWCAAGKGTFGTDEIVRRVEAAGLTXXXXXXXXXXXXXXXPGVAAHEVKRETGFRVVYGPVRAEDLPAFLDAGMKATPEMRRVRFSLRDRLAVAPVELVLWAKYALPILAGFLFLAGLGPEGYSWQRVATIGSWSAALFLATSIGSTLLTPAXXXXLPGRAFAVKGFWRGLALLLGLAAYAWYHAPVFHSWPTVAAWCFLVPAVASFTAMNFTGATTYTSLSGVRLEVQIAGPIQAACAXXXXPSGWSDGSCEGSPFFSVLWRQKEPCSDCDTCPVWSP
>MAG_0691_Phycisphaerales_bacterium_fen_1362_Planctomycetes
MSEKVEQLHSTAIVNRVSTTLTKQDRLGGWKVRWGINRMGYVVEPGIYAVNNPNSSSVVLVSANYKLSFDALRSQLGGLDAWILVLDTKGINVWCAAGKGTFGTEELVNRIEVSGLASVVNHRKLLLPQLGAVGVCAHEVCKRSGFSVIYGPVRASDIKAFIKAGMKATEEMQRVQFSLYDRLVLTPVEFVNSLKYLLAVMVVLFLLSGLNPKGFSRDLMFQNGLGSTVILFAAYLAGTIAGPLLLPWIPGRSFAFKGTFLGLLVTAILWNLARTGNWANTLAWLLLVLPICSYLVMNFTGSSTYTSLSGVKKEMRVAVPLQIISAFVGIVFWGILRFI
>MAG_0692_Brocadiaceae_bacterium_B1Sed10_183_Planctomycetes
MMKLLGWLKNMVKNKKKTNQNGCCDLNIPPAEKKKIEGGNQGCCESRATPKEEDERGKKVDEVSTPVGRVPVVATSLNWADHLGALKVRVGLGRMSYEVKPGLYGVGAPTADSPVFVSANYKLSFDHLRRELDGVDGWIMVIDTKGINVWCAAGKGTFGTEEILQRIELTRLSEIVSHRWIIVPQLGAPGVNAQEVKRRSSFRVVYGPVYARAISEFLNAGMKCSSDMRQVRFNFIDRLTLIPLELLQWGRYAFFIAVVLFLLTGLSQNGYAFPGLAGGRTVMLFSLAFLTSGVLVPAFLPWLPGRAFSWKGMVVGLLLATVLVIMGWIPSAGMAGLLETVAWMLLMPAIGAFLAMNFTGVTTYTSLSGVKKEMRFAIPAQITAAVLGFALWMIARFL
>MAG_0693_Brocadiaceae_bacterium_T3Sed10_170_Planctomycetes
MMKLLGWLKNMVKNKKKTNQNGCCDLNIPPAEKKKIEGGNQGCCESRATPKEEDERGKKVDEVSTPVGRVPVVATSLNWADHLGALKVRVGLGRMSYEVKPGLYGVGAPTADSPVFVSANYKLSFDHLRRELEGVDGWIMVIDTKGINVWGAAGKGTFGTEEILQRIELTRLSEIVSHRRIIVPQLGAPGVNAQEVKRRSSFRVVYGPVYARAISEFLNAGMKCSSDMRQVRFNFIDRLTLIPLELLQWGRYAFFIAVVLFLLTGLSQNGYAFPGLAGGRTVMLFSLAFLTGGVLVPAFLPWLPGRALSWKGMVVGLLLAIVLVIMGWIPSAGKAGLLETVAWMLLMPAIGAFLAMNFTGVTTYTSLSGVKKEMRFAIPAQITAAVLGFALWMIARFL
>MAG_0694_Saganbacteria_bacterium_CG08_land_8_20_14_0_20_45_16_Saganbacteria
MTTFQVSSQLSIFDRLGALMVRLSFNRSDYAVEPGLYALNNPTSESPVFVSANYKLSFDIVRSSLAGFGAWLLVLDTKGVNVWCAAGKGTFGTVELVNRIRLTELEKVVSHRKVISPQLGGTGIAAHEVLKQSGFQVIYGPVRAEDLPAFIKDHFKVTQEMRQVRFNFIDRLTLVPVELVSYSKYLFLLLLLFFLLSRIDQSSVLIPSLNVIAAYLCGTVFGPALLPWLPGRSFALKGALLGLLAFALTSYSLPWLDLLAWLLIMPTISSFLLMNFTGSSTYTSLSGVQKEMRVAVPLQIAGLTLGTIIYISARVVG
>MAG_0695_Spirochaetota_GWE2-31-10_2757320495_Spirochaetes
MEKCCSQKTTEPITLDTIYTAADRLRDIMIRFGINRNNYLITPGLYKIGKPDMHSQVLVTSNYKLTINRLKQELSCLNVWIIVLDTKGVNVWCAAGKGTFGTDELVRKIESTGIKNRVVHNNIIVPQLGAVGINKYAIKKITGLTVHYGPVRAKDIKDYINNNYTKTDKQRQITFKLTERLPLTPIEFFISLKYLLIFFVLSMILHFIRNKGVNGTIIYELLPILAAYTGGTILFPIVLPYLPGRSFALKGGILGLIISIAVILTIKPALIIAIAIILTLTPLVSFLSLNFTGSTTFTSLAGVKKEMRIGLPIQLISVISGITLYVIGYLVN
>MAG_0696_Treponematales_UBA12059_2757320496_Spirochaetes
MSLLLKHRTEIEPQAGFIALNELRKPWIVRFMVFAGRTIPVVSTTLKGSDIWGGIKARWGVGRMDYRVLPGLYAIGKPADDAAVFVTANYKLSFDALRANLSGLDAWVLVLDTKGINVWCAAGKGTFGTGELVSRIAKVRLSSIISHRNLILPQLGAPGVSSHQVAKRSGFQIMWGPVRAEDIPAWLAAGMKKDEAMRLVTFNLRERMAVAPVEIVHSWPVVFAALALGALYGLPVGPGWLPRMLPATIILVGTVPVGTILFPALLPWLPGRAFVIKGALLGTVWAVLCASVFRMPLMAAMGGVLIAAPLAGFLGLNFTGASTFTSQPGTLLEVEKSFWPLIVSAVAGIALTIASRIFGI
>MAG_0697_Spirochaetota_UBA4802_2757320497_Spirochaetes
MDIIAAIFKQSFIEGKITLADYEIPTVSTVLSRRDKWEHFKARISSFRNRFMVIPGLYAVGTPDSESEVFISANYQMSFNYLRQALNGTNSLILVLDTKGINVWCAAGKGTFGTAEIIKRIRSHNLPNIVRHRRIIAPQLGAPGISCSEVKNYTGFRIYYGPVRAEDIPKFIAQNLKADDEMRRIKFTFFDRLILTPMEINPALKKYPYLAIIFFILFGLTPEGIIFKKAFYDGLPFYIGGLSAIFTGAFLTPLLLPFIPGRAFAVKGTLVGLAVFIPLTQFPAILQFNGQLEKSAFIIFFTSLSSFLATQFTGSTVYTHLSGVKKELKIALPIYIIGVIISVGLIIFSKFVNL
>MAG_0698_Spirochaetales_bacterium_Spiro_09_Spirochaetes
MLQPVTTTQTAILSPHRIIAALGLTTRLTWRDRLQNAAIRCGVGRNRAVFPPGLYFVGKPDNTSPVLVTANYILTVNMVRRELNGVHAWLLIVDTGGVNVWCAAGKGRMNASVVAKALSTFRVADVSPEGILVLPQLSASGIDGNELGRLTGRRVVFGPVYARDIPRFLSSGMVKDASMRDIHFTAPERAVLVPVEFAHSGIAHLAALLLALPVSLPADGQFPGRFIALIIYNEASLLVSLILFPLALPFLPGKYFSVKGMVLHILWTVCVLLVAGKPAGLGYLSLISSIAIFGAVSSYIAMNFTGSTTYTNQNGVIQEVKRSLPFLALTLATGIATTIIHLVRVLNR
>MAG_0699_Spirochaetales_bacterium_Spiro_10_Spirochaetes
MRLRFGVGRDKAAVEPGLYFAGEPDAGSPVLVTANYRLTFDAVRKELGNLSVWLLVIDTKGVNVWCSAGKGTFCAEEIGRRIALTALDRLAPQATLVLPQLSASGVDARGLSAATGRRVVFGPVYARDIVEFLESGMKKAPSMRKVRFALRDRAVIIPVELSHSWPLLPVIAVVAACAAFPGNGTEGPMFSPLWTASFGARFIPALVMLFGSLVMGTLAFPLLLPVLPGRFFSVKGCVLAVAWNAAVLFAARGIFQVYPFVAISSVLIGCALSGYLAMNFTGASTFTSQRGTEREVSLSLPVMAASAGAGALLAIIRLLLAFVRGGAA
>MAG_0700_Spirochaetes_bacterium_GWB1_27_13_Spirochaetes
MGCCDGANNSSTKKSTKKEKWIVGYKEINGKKIPEISTKIDFSDIFGEIKARWGINRMNYQITPDIYCIGNPTKDSPVFVTANYKLSLDKLRKELVGLDCFILVLDTKGINVWCAAGKGTFGTEELIQRINKVNLSQIVNHKTLILPQLGAVGVSYMDIKKQTGFNVIYGPVLAKDIKPFLLNNYNKTKEMRTVNFTFKDRITVAPIEFVATIYLNLIVLAIFTLFNLIFYTKQAHFKIWLDFIPFFTAIISGTFLIPILLPYIPGKAFAIKGLILGLVVITIINFLFNLSIFGWISNYFILVPIVSFLAMNFTGATTFTSLSGATLEVTKGVPIMAISLVIGLVLRVLLETKIII
>MAG_0701_Spirochaetes_bacterium_GWB1_36_13_Spirochaetes
MKLEIKKIEPLLPPVGNEQWIEGSVSTKIGKVGKIKTKLDWKDTLGGFKVRWGMNRMNYRIEPGIYAAGNPSPDSPVLVSANYKLTFDILRKNLSGIDAWVLILDTKGVNVWCAAGKGTFGTKELVNRIKKVHLEKIVSHNTLILPQLGAVGVSAFETAKKSGFKVVYGPVRADDLSEYLKNGLQKTEKMSRVFFHLKDRLAVVPIELVGTKKIFIILSALCVLFELISTQVFGAAFWKDYALFMGGILSGAVLTPILLPLIPFRSFALKGFLMGTIWVSFFTYFFLPHLPLPFAADFLLTASVSSYLAVNFTGATTFTSLSGVKKELKIGLPLMLGGFGIGIILKLLIRLLVLS
>MAG_0702_Spirochaetes_bacterium_GWB1_59_5_Spirochaetes
MSLLLKQARKPEAQXXXIALQDPRKPWIARFIVFNGRTIPVASTTLNPADVWGGIKARWGVGRMAYSVLPGLYAVGTPGPDSSVFVTANYKMSFDALRSSLGGIDCWVLVLDTKGINVWCAAGKGTFGTDELVSRISRVKLSSIVSHRRIILPQLGAPGVSAPELAKRSGYHVEWGPVRAADIPAWIAAGQEKNDAMREVTFDLGDRMAVAPVEIAHSWPIIAAALALGALFGLPAGEGWMRRAISAAIILVGTIPVGTLLFPALLPWLPSRSFVVKGALLGAAWAALGALLFHVPLMAALGGVFVAAPTVAFLSLNFTGASTFTCQPGTLLEVEKSFWPMIVSLVAGIALAAASRFMGA
>MAG_0703_Spirochaetes_bacterium_GWB1_60_80_Spirochaetes
MLSLKPVPVSPPLAGYAQLPELKRPWIDGYLTRFLRRIPHLRTDLDWRDRLGALAAGFSFGRGRYRVLPGLYALGEPDATGPVLVTANYKLTVDLLRAALSGLSAWLLVLDTRGVNVWCAAGKGSFGTVELLAKLKQCAVADLVSHRQLILPQLGAPGVSAPAVAKQAGWRIVWGPVRAADLPRFLASGLNKTEAMATVNFDMADRLRVAPVEMVQSWPVLAAGLVLAAVAAIFGRLDFADRLNRFVRTFLAIGGIWASGTVLFPILLPWLPGLAFGVKAGCLGLAWGVAGSLLLGSGPWFGAALTLASGAVVSFLGMNLTGASTYTSQTGALLEVERSTIPQAVSLLLAAVLSIVGLLVRRGAQL
>MAG_0704_Spirochaetes_bacterium_GWB1_66_5_Spirochaetes
MSDVLWVPKKAAPPWADGFLETPAGRIPRVAAAWSRAEQRGRRLCRWSNAFRMSYTVDPGLYAAGNPSPESPVLVTANYKLSFDLLRRELPGIDAWILVLDTKGINVWCAAGKGTFGTGELLQRLQSVKLAEVVSHRRLVLPQLGAPGVQAHVVKQESGFAVDYGPVRAEGLPAYLRAGRKATPEMRAVRFGWKDRLELTPMELLPALRRYPWLLLGLFLLFGLQPQGILFRPALAGGWSFALLGLAAILTGSFLVPLFLPCVPFRSFALKGWLAGAVLTGAFLALRWGALSGNLFLVVLAAAFFPAASSYLALMFTGTTVYTGLSGVQKEMRFALPLYIAALAVTAACAVLAVLRYWGLL
>MAG_0705_Spirochaetes_bacterium_GWC1_61_12_Spirochaetes
MLSLKPVPVSPPLAGYAQLPELKRPWIDGYLTRFLRRIPHLRTDLDWRDRLGALAAGFSFGRGRYRVLPGLYALGEPDATGPVLVTANYKLTVDLLRAALSGLSAWLLVLDTRGVNVWCAAGKGSFGTVELLAKLKQCAVADLVSHRQLILPQLGAPGVSAPAVAKQAGWRIVWGPVRAADLPRFLASGLNKTEAMATVNFDMADRLRVAPVEMVQSWPVLAAGLVLAAVAAIFGRLDFADRLNRFVRTFLAIGGIWASGTVLFPILLPWLPGLAFGVKAGCLGLAWGVAGSLLLGSGPWFGAALTLASGAVVSFLGMNLTGASTYTSQTGALLEVERSTIPQAVSLLLAAVLSIVGLLVRRGAQL
>MAG_0706_Spirochaetes_bacterium_GWD1_61_31_Spirochaetes
MLSLKPVPVSPPLAGYAQLPELKRPWIDGYLTRFLRRIPHLRTDLDWRDRLGALAAGFSFGRGRYRVLPGLYALGEPDATGPVLVTANYKLTVDLLRAALSGLSAWLLVLDTRGVNVWCAAGKGSFGTVELLAKLKQCAVADLVSHRQLILPQLGAPGVSAPAVAKQAGWRIVWGPVRAADLPRFLASGLNKTEAMATVNFDMADRLRVAPVEMVQSWPVLAAGLVLAAVAAIFGRLDFADRLNRFVRTFLAIGGIWASGTVLFPILLPWLPGLAFGVKAGCLGLAWGVAGSLLLGSGPWFGAALTLASGAVVSFLGMNLTGASTYTSQTGALLEVERSTIPQAVSLLLAAVLSIVGLLVRRGAQL
>MAG_0707_Spirochaetes_bacterium_GWE1_32_154_Spirochaetes
MTRPIMIKRKTNNSLSLKNMIVRKERWIRSFINTKIGLIPVIANTLTHYDTYGTINARIGINRHNYSIIPGLYASGKPDANSPVLVTANYKLTFDKVRSSLQGISAWILLLDTKGVNVWCAAGKGTFGTKELIKQIEVTKIGELINHKSLILPQLGAPGVSGYEVTKKTGLSIHYGPVYAKDIPAYINRSMVKTDEEKIIHFTTIDRLVLTPIEIKSALVSSIIAGIIFFIAHSIASQSFTLKFLNDYFSFLGAIITGGFIFPLILPILPFRSFALKGALLGLFYSVILAFFNKSSLGNILFGFCIYIPVISFMALNFTGATTFTSISGVKKEIKIATPLYLLSVITGIIIKIIILIRSAL
>MAG_0708_Spirochaetes_bacterium_GWE2_31_10_Spirochaetes
MTRPIMIKRKTNNSLSLKNMIVRKERWIRSFINTKIGLIPVIANTLTHYDTYGTINARIGINRHNYSIIPGLYASGKPDANSPVLVTANYKLTFDKVRSSLQGISAWILLLDTKGVNVWCAAGKGTFGTKELIKQIEVTKIGELINHKSLILPQLGAPGVSGYEVTKKTGLSIHYGPVYAKDIPAYINRSMVKTDEEKIIHFTTIDRLVLTPIEIKSALVSSIIAGIIFFIAHSIASQSFTLKFLNDYFSFLGAIITGGFIFPLILPILPFRSFALKGALLGLFYSVILAFFNKSSLGNILFGFCIYIPVISFMALNFTGATTFTSISGVKKEIKIATPLYLLSVITGIIIKIIILIRSAL
>MAG_0709_Spirochaetes_bacterium_GWF1_31_7_Spirochaetes
MTRPIMIKRKTNNSLSLKNMIVRKERWIRSFINTKIGLIPVIANTLTHYDTYGTINARIGINRHNYSIIPGLYASGKPDANSPVLVTANYKLTFDKVRSSLQGISAWILLLDTKGVNVWCAAGKGTFGTKELIKQIEVTKIGELINHKSLILPQLGAPGVSGYEVTKKTGLSIHYGPVYAKDIPAYINRSMVKTDEEKIIHFTTIDRLVLTPIEIKSALVSSIIAGIIFFIAHSIASQSFTLKFLNDYFSFLGAIITGGFIFPLILPILPFRSFALKGALLGLFYSVILAFFNKSSLGNILFGFCIYIPVISFMALNFTGATTFTSISGVKKEIKIATPLYLLSVITGIIIKIIILIRSAL
>MAG_0710_Spirochaetes_bacterium_GWF1_41_5_Spirochaetes
MKTKLFSEYIETPAGAVPVVGTSLKFSDRMGSLKVLLNIGRMDYTVDPGLYAVGTPGPDSPVFVSANYKYSFDILRSHLAGMVCWILVLDTKGINVWCAAGKGSFGTDELVRQIDKTGLLGIVNHKKIIVPQLGAPGVSAQEVKRQSGFTVIYGPVRAQDIRQFIDNNYSADEKMRLIGFSFYNRLKLIPVELTGLIKYAFYILAFVFLVSGISKNGFDFYHAFSGMRLPAIFLAVIALGXXXXXXFQQCFYP
>MAG_0711_Spirochaetes_bacterium_GWF1_49_6_Spirochaetes
MGCGCKTPEWITGSRFTKAGLIPVVSTKLTRKDKLGEIMVRLGIKRMNYPAAPGIYAVGAPDENSDVFVTANYKLTFDLLRKELDGLSAWILVLDTHGINVWCAAGKGTFGTDELISRIDKVKLKEIVSHKRLILPQLGAVGVSAHTVTRETGFKVLYGPVRASDIPAYIANNYRKTPEMREVTFGFTERLELTPLEIVVSLKYCLIAVVLIIVANLLRYQRFDLSVFNGVLPFTGAILTGAFVVPLLLPFIPFRAFSVKGFALGIVGTLALIFLSRAALADSIIYLLFLPAISSFFAMNFTGSSTFTSMAGVKLEVRIATPLIIISIAGGVVMELLKTLRVL
>MAG_0712_Spirochaetes_bacterium_GWF1_51_8_Spirochaetes
MGCGCNSPEWIVGMHNIGLRNIPRVSGKLSFRDRLGALRMRLGIGRMKYSVPPGLYTIGTPDENSDVFVTANYKLSFDKLRESLDGISAWILVLDTKGINVWCAAGKGTFGTDELTGRILRTGLAKIVMHRKLILPQLGAVGVSAYQVTKAAGFKIAYGPVLARDIPGYIANGYEKTPEMREVKFGFIDRLILTPIELKAALIPLLIGLAVYLTVASLRSGVFKAEFLIGFLPFLGALITGAVLVPVLLPFIPGKAFSLKGSIAGLLWAGASIWIFRPDFWTSLIYFLTIPAISAFLAMNFTGASTFTTLSGVKLEVRIVTPFAAVLCAASLALGILQTVNVI
>MAG_0713_Spirochaetes_bacterium_RBG_13_51_14_Spirochaetes
MKTIQINNITELNKTGRSCCAPPQNPGLLAPDLQMRQKAIKAISSITAEKPPWIIGTINTEYGLVPVVSPDWSHADRWGHIRSRMSAFRMNYAINPGLYAIGTPDADSDIFVSANYKFSFDILRRELMGINGWILVLDTKGINVWCAAGKGTFGTDELVRRITAANLAGLVAHRRIIVPQLGATGVRATEVMRKTGFHVYFGPVEAADIKQYCTDNYRASPEMRQIRFGIVKRLILTPIELNQALKRYPLVALIILVIFGLQPTGVIFNNAWFEGWPYLFLCLIAIVIGAVITPLLLPFIPGRSFALKGLITGVAAVSPLVALTPAGGESFFLKASALVLFSLLSSYLALQFTGATTFTTISGVKKELRIWLPIYIAGLVIAAILLVLYKIHSWGLI
>MAG_0714_Spirochaetes_bacterium_RBG_16_49_21_Spirochaetes
[truncated: 30,855 more chars]
