# Supplementary material for: Distribution and function of prokaryotes involved in mercury methylation, demethylation, and reduction in the western North Pacific Subtropical Gyre
Source: Front Microbiol. 2026 Jan 22;16:1642479. doi: 10.3389/fmicb.2025.1642479 (PMC12874090; doi:10.3389/fmicb.2025.1642479)
Supplement: Supplementary file 6 [file Data_Sheet_6.FASTA]

>Desulfovibrio_desulfuricans_ND132_Desulfovibrionia_Desulfobacterota
MKDFRYIDGVSSLALDTDKCVGCGSCVDVCPHRILAVRERKTTILDFDACMECGACARNCPVEAITVTPGTGCAAYLVSVWLHRLTGRKIDAACC
>Geobacter_sulfurreducens_PCA_Desulfuromonadia_Desulfobacterota
MIGFQYLANVATLEFIGEKCVGCGMCVEVCPHQVFRLEGSKAEVVARDDCMECGACAVNCPASAIRVDAGVGCASGMINEWLAGVVGSRGGRCC
>Desulfacinum_hydrothermale_DSM_13146_Syntrophobacteria_Desulfobacterota
MRGNLVYLKDVVSLQYEASRCVGCGMCSLVCPHGVFVQENGKARITDRDACMECGACARNCPTEAIRVQTGVGCAQAVINSVLGRTGDSCCSLDSGCC
>Desulfobulbus_propionicus_DSM_2032_Desulfobulbia_Desulfobacterota
MHGYRYIDDTATLEVDFDRCIGCGNCTVVCPHRIFALEGEKLKVGDRDLCMECGACARNCPVQALTVTPGVGCAVAILAAWINRLLGRKLLSGCC
>Desulfococcus_multivorans_DSM_2059_Desulfobacteria_Desulfobacterota
MKDFRYIGGVATLELDTGRCVGCGMCETVCPHRIFTVREKQAVIRDIDACMECGACARNCPTKAIAVTPGVGCAAYIISTWIHRIKGSAGTRCC
>Desulfomicrobium_baculatum_DSM_4028_Desulfovibrionia_Desulfobacterota
MKIFRHLKNVATLAYEEDKCVGCGICATVCPHRIFAVRNGKAHVLDREACMECGACALNCPTAAITVTPGVGCAQYIIQTWLPGKRGTSCC
>Desulfomicrobium_escambiense_DSM_10707_Desulfovibrionia_Desulfobacterota
MKNFRHLENVATLAYDREKCVGCGLCATVCPHRIFAVRDGKAEVLDREACMECGACALNCPTDAITVTPGVGCAEYIIQTWLPGKRGTSCC
>Desulfonatronospira_thiodismutans_ASO3_1_Desulfovibrionia_Desulfobacterota
MQDFRYLEDVLTLEYDPGLCMGCGSCVQVCPHRVFDVGEQKAVLLDPGGCMECGACALNCPAGAIKVRPGVGCAQAILNSWLAGMPVLRRFFRRDSCCT
>Desulfovibrio_aespoeensis_Aspo_2_Desulfovibrionia_Desulfobacterota
MTEYRYINGVATLKLDQDACVGCGMCATVCPHRVFAVSERKAGIVDFDACMECGACARNCPASAIAVRPGVGCASYIMAVWLARLTGNKVKTTCC
>Desulfovibrio_africanus_Benghazi_Desulfovibrionia_Desulfobacterota
MQELRYLSGVASLELNRDKCAGCGMCTVVCPHRVFEFREGKAEAVDRDACMECGACALNCPTGAIRVSPGVGCAQAIIKGWLTGGPPNCDCGSDCC
>Desulfovibrio_africanus_Walvis_Bay_Desulfovibrionia_Desulfobacterota
MQELRYLSGVASLELNRDKCAGCGMCTVVCPHRVFEFREGKAEAVDRDACMECGACALNCPTGAISVSPGVGCAQAIIKGWLTGGPANCDCGSDCC
>Desulfovibrio_alkalitolerans_DSM_16529_Desulfovibrionia_Desulfobacterota
MRDFRHLENIVTLDYDREKCIGCGACPTVCPHEVFALRGDKAELVDHGGCMECGACALNCPSGAITVRPGVGCAQAILYGWLSRVPLLRRVVAPDACCS
>Desulfovibrio_sp._X2_Desulfovibrionia_Desulfobacterota
MREFRHFENVTTLALDRAACVGCGACVAVCPHAVLALDETGKARLADPGGCMECGACATNCAAAAITVRPGVGCAQAILNGWLSRLPFLRRLSGADSCCS
>Geobacter_bemidjiensis_Bem_Desulfuromonadia_Desulfobacterota
MKGFRYLEGVATLELNRELCVGCGRCIEVCPHQVFQLEEKRALLADRDACMECGACALNCPAAAINVDAGVGCASGLINEWLREKRIPGFTGSGCCG
>Geobacter_daltonii_FRC_32_Desulfuromonadia_Desulfobacterota
MKGFRYLQNATTLELNESACIGCGRCLEVCPHQVFTLADKRARMADRDTCMECGACQRNCPADAIRVDAGVGCASGIINEWLKDHNIRLGGSGCC
>Geobacter_metallireducens_GS_15_Desulfuromonadia_Desulfobacterota
MKGFSYLTNVASLELNREACIGCGMCVAVCPHGVFALQGNKAEMQDFDACMECGACAVNCPVGAIEVDSGVGCASGMINEWLASIGARKTRGGGCC
>Syntrophus_aciditrophicus_SB_Syntrophia_Desulfobacterota
METLMYLDNVVTLRLDEEKCIGCGMCLEVCPRTVLSLEKGRARISNRDACIECGACSRNCPVDAFAVGTGPGCATAVINSMLGRRGECCCSLDDGDEKGGGSSSCCC
>Methanocella_paludicola_SANAE_Euryarchaeota
MFNSYKVNTLKFDPEECTGCGMCTKVCPHAVFAYQDKKVVLANKEACMECGACFLNCPTTAIEVESGVGCAAAMIKAALTGGPETCDCGCDETDKPPGCC
>Methanocorpusculum_bavaricum_DSM_4179_Euryarchaeota
MFDSYTETSLSFDPALCINCGRCTQVCPHAVFTAGRTRVILDRPSACMECGACALNCPVRAITVQSGVGCAWGMIGAALRGKDMDTESCCGEGSSCCGSSAPKQKAAVCDCGKKER
>Methanofollis_liminatans_GKZPZ_Euryarchaeota
VFYSYGENTLRYHPERCFNCRRCIEVCPHGVFAAGDRRVACVSPERCMECGACARNCPVQAIEVESGVGCAWAMIGAALRGKDMDSGVCGCGDGSCCGGGQEEPSCCGER
>Methanolobus_tindarius_DSM_2278_Euryarchaeota
MFNSYKENTLKYYPEKCINCLMCTNVCPHGVFTDGEKQVMLTKPELCMECGACAGNCPVEAIEVQSGVGCAWAMISAALKGKDMDSEACCCGEDGCCQ
>Methanomethylovorans_hollandica_DSM_15978_Euryarchaeota
MFNSYIENTLQYYPEKCINCLRCTHVCPHEVFGEGKGHVELMRPAACMECGACARNCPVQAIEVQSGVGCAWAMIGAALRGKDMDSSECCCGGEDGSCC
>Methanosphaerula_palustris_E1_9c_Euryarchaeota
MIFDSYSENTLAYDSEQCVNCGACSTVCPHRVFTPGKKAAILTTPAACMECGACQVNCPTGAITVESGVGCASALIRVALTGKGEETCDCCSERELADERSYCEGGCSETGCR
>Methanospirillum_hungatei_JF_1_Euryarchaeota
MFHSYLDNSLKFYKNRCINCKRCTEVCPHGVFSAGKSHVNLVYQVRCMECGACALNCPVQAIEVESGVGCAWAMISAALRGRDMDSGECSCGGDAGSCCGMK
>Acetonema_longum_DSM_6540_Firmicutes_Clostridia
TTVIRHKYLKNVVTLVLNADKCIGCGMCLNVCPHNVFGLNSGKAWISDRDRCMECGACAQNCPVEALAVKVGVGCAAAIIQGKLKGTAPCCGGAEGNKSSCCG
>Desulfitobacterium_dehalogenans_JWIU_DC1_Firmicutes_Clostridia
MKNQYLRNVSTLKLEQSLCTGCGKCIEVCSHQVFAIVNSKCSVVNKDGCIECGACVKNCPFLALEVKPGVGCASAIIKGWLTGTEPSCDCSSDSGSCC
>Desulfitobacterium_metallireducens_853_15A_Firmicutes_Clostridia
MRNTYLKNVSTLKIESDKCIGCGRCLEVCPHHVFILSERKSVIIDKDHCMECGACVRNCPVNALEVKPGVGCASAIIKGWLTGTEPSCDCSEGGCC
>Desulfosporosinus_acidophilus_SJ4_Firmicutes_Clostridia
MKNRYLKNVSTLKMEPEKCTGCGKCLEVCPHNVFVMTNGKSVITEKDNCIECGACVKNCPFNALEVKPGVGCASAIIKGWLTGTEPSCDCSDGSCC
>Desulfosporosinus_youngiae_JWYJL_B18_Firmicutes_Clostridia
MKNRYLKNVATLKINSDLCTGCGRCLEVCPHNVFLLKDKKSVIVDKDQCMECGACVKNCPFDALEVKPGVGCAFAVIMGWLTGTEPSCDCSSGSGGSCC
>Dethiobacter_alkaliphilus_AHT_1_Firmicutes_Clostridia
MGLTYLKNVTTLKLDTDKCSGCRLCTEVCPHQVFAMENKKSRIANKEACMECGACARNCPTEAITVHSGVG
>Ethanoligenens_harbinense_YUAN_3_Firmicutes_Clostridia
MMKHRYLQDVVTLKLDADKCTGCGMCVNVCPHSVFELDDGKAKIIDINSCMECGACAKNCAFSAITVSPGVGCAAAIIKGMLTGSKPSCDCSSDGNCC
>Methanomassiliicoccus_luminyensis_B10_Thermoplasmata
MDHQSQEIPMVFVEDIVQNSLNTLRYLPGRCVNCGRCSEVCPHGVFEAGEKRARLAAPERCMECGGCQMNCPAGAIGVESGVGCAAAMIKAALTGKEATCGPDCCR
>Paludibacter_jiangxiensis_NM7_Bacteroidetes
MKTLQYLKNVVTLKLKPDLCTGCGMCTVVCPHAVFEMANGKARIVDIDDCMECGACANNCRFGAISVKAGVGCAAGILNGILRGTEPSCDCSTGSKACC
>Marinilabilia_salmonicolor_MSL42_Bacteroidetes
MKTMVYIKDVVTLKLNQDKCNGCGMCVKVCPHAVFNIEMGKAEIVKQDYCMECGACALNCRQAAITVLSGLGCGCATGIIENYFAGNRKDCGCSSC
>Marinilabilia_salmonicolor_160A_Bacteroidetes
MKTMVYIKDVVTLKLNQDKCNGCGMCVKVCPHAVFNIEMGKAEIVKQDYCMECGACALNCRQAAITVLSGLGCGCATGIIENYFAGNRKDCGCSSC
>Dehalococcoides_mccartyi_DCMB5_Chloroflexi
MLRYLENVVTLRLNTEACNGCGMCAIVCSHGVFGIEDRKAVIIDQDACIECGACAINCQVNAIRVQTGAGCATGVLLGALGKGCECSGGCGVSPVVTVSNQTDCCGSSPEKPKAGDGTTCCGS
>Leptolinea_tardivitalis_YMTK_2_Chloroflexi
MEATIYVGVNTLVYDPDVCINCGMCSVVCPHGVFARGENTAILVHKDACMECGACALNCPAHAIWVDSGVGCATAMIYAALRGEKEATCGGSSCGGGSACCR
>Geobacter_uraniireducens_Rf4_Desulfuromonadia_Desulfobacterota
MKDFRYLRNVATLELRESACIGCGRCVEVCPHKVFSLAEKRSRIVDFDGCMECGACAKNCPTAAIKVDAGVGCASGLITEWLRERNIRGVGGGCCS
>Geobacter_sp._M21_Desulfuromonadia_Desulfobacterota
MKGFRYLEGVATLELNRELCVGCGRCIEVCPHQVFQLEGKRAIVADRDACMECGACALNCPAAALNVDAGVGCASGLINEWLREKRIPGFGGSGCCG
>Geobacter_sp._M18_Desulfuromonadia_Desulfobacterota
MKGFRYLEGVATLELERSLCVGCGRCTEVCPHQVFRIEQKKAVLADRDACMECGACALNCPAAALKVDAGVGCASGMINEWLREKKFPGFGGAGGCG
>delta_proteobacterium_NaphS2_Uncultured_Deltaproteobacteria
MEKFTYLRDVVTLALDQEKCVGCGMCLMVCPQEVLSMNNGSAGILNRDRCMECGACARNCPTEAITVKVGVGCAAALINAALGRDGSSCCCVIETENSGTFASGNPGCC
>Geobacter_sulfurreducens_KN400_Desulfuromonadia_Desulfobacterota
MIGFQYLANVATLEFIGEKCVGCGMCVEVCPHQVFRLEGSKAEVVARDDCMECGACAVNCPASAIRVDAGVGCASGMINEWLAGVVGSRGGRCC
>Desulfomonile_tiedjei_DCB_1_DSM_6799_Desulfomonilia_Desulfobacterota
MRKLVYLHDVVTLNLDETRCSGCGMCLQVCPHGVLAKHNGSVEIVNRDACMECGACAKNCPTAALSVKTGVGCATAVINYALGRNSSSCCCVIEPDAENSNQAPTQSSGCC
>Desulfovibrio_africanus_PCS_Desulfovibrionia_Desulfobacterota
MQELRYLSGVASLELNRDKCAGCGMCTVVCPHRVFEFREGKAEAVDRDACMECGACALNCPTGAISVSPGVGCAQAIIKGWLTGGPANCDCGDGCC
>Desulfotignum_phosphitoxidans_FiPS_3_Desulfobacteria_Desulfobacterota
MQDFRYLEDVATLVLDDQKCIGCGLCTEVCPHAVFEIQRKKARIVDFNACMECGACVSNCPADAISVSPGVG
>Desulfovibrio_oxyclinae_DSM_11498_Desulfovibrionia_Desulfobacterota
MKDFRYLEGMATLSLDTQKCVGCGMCLAVCPHEVFRLEDGKVVLADHGACMECGACALNCPVDAVSVTPGVGCASLIIKRWLGIRSSGGCC
>Geopsychrobacter_electrodiphilus_DSM_16401_Desulfuromonadia_Desulfobacterota
MAHQKYLKNVVTLKLEQEKCVGCGLCAIVCPRAVFKIEDDLAWITALDNCMECGACVGNCPVGAITVHAGVGCASAIIHSWLTGDEPSCDCGGGGNC
>Desulfospira_joergensenii_DSM_10085_Desulfobacteria_Desulfobacterota
MKNLRYLDDVSSLVLDRDLCIGCGLCTQVCPQEVFEMEENKASIVDFNACMECGACVNNCPSGALQVSPGVG
>Desulfovibrio_longus_DSM_6739_Desulfovibrionia_Desulfobacterota
MKTFRYLEGVVTLALDPERCIGCGACGTVCPHGVLRLEGEPRRAHIADRDGCIECGACAVNCPTSAVSVTPGVGCAALILASWLGRRAKGCC
>Desulfotignum_balticum_Sax_T_Desulfobacteria_Desulfobacterota
MQDFRYLEDVATLVLDEQKCIGCGLCTEVCPHAVFEIQEKKAQIVDFNACMECGACVSNCPADAISVSPGVG
>Geobacter_bremensis_R1_Desulfuromonadia_Desulfobacterota
MKGFRYLEGVATLELNRELCVGCGRCIEVCPHQVFQLEEKRALLADREACMECGACALNCPAAAINVDAGVGCASGLINEWLREKRIPGFTGSGCCG
>Desulfovibrio_inopinatus_DSM_10711_Desulfovibrionia_Desulfobacterota
MNDFRYLDNVSTLVLDPAACVGCGMCEIVCPHGVLRVEDRMAVIVDHDACMECGACALNCPTHALTVTPGVGCASYLIQTWFKKDNSKGTACC
>Desulfovibrio_putealis_DSM_16056_Desulfovibrionia_Desulfobacterota
MKEMRYIDGVATLELDRDACTGCGTCREVCPHGVFGHGTGIAAIEDLDACMECGACALNCREGAITVSQGVGCARAIIHGWLTGGPPSCDCGGDGGSTCC
>Desulfobulbus_japonicus_DSM_18378_Desulfobulbia_Desulfobacterota
MQTMRYIDNTTTLKLNVDVCVGCGNCILVCPHRVFEIKQKKATICDLNACMECGACANNCPVDAISVNPGVGCVEAYINRWLGRLFKDRGRSSCC
>Desulfobulbus_mediterraneus_DSM_13871_Desulfobulbia_Desulfobacterota
MQAFRYIDGTVTLRLDRQDCIGCGRCSLVCPHRILRLEGNRAVIVDRDRCMECGACQTNCPTRAITVSPGVGCAAHIISQWLNTLLGRQVFKGCCE
>Syntrophorhabdus_aromaticivorans_UI_DSM_17771_Syntrophorhabdia_Desulfobacterota
MQSMVYLKDVVTLAHKPEMCNGCGICLTVCPRRVLRRSNGKVEVAQRDACIECGACQRNCPQGAVTVRTGVGCASALINQMLGRKKACCVADDAPGKTIASNTAR
>Desulfocurvus_vexinensis_DSM_17965_G495DRAFT_Desulfovibrionia_Desulfobacterota
MKEFRYLPGVVSLELDAAACVGCGMCVTVCPHRVFALEGGRAVLRDRDACIECGACARNCAPGAVRVSPGTGCATLIIQSWLRGLGLAGRSAGGCCGG
>Desulfonatronum_lacustre_Z_7951_DSM_10312_Desulfovibrionia_Desulfobacterota
MKQFRHLQNVATLAYDQEKCVGCGLCVAVCPHRVFTLKNDKAHVQDREACMECGACALNCPTEAMSVTPGVGCAAYIIQTWLPKSSAPQCC
>Deferrisoma_camini_S3R1_Deferrisomatia_Desulfobacterota
MEGFRYLDGVATLELHADRCVGCGLCETVCPHGVLAVSDGKARITDRDACMECGACARNCPVEALSVSAGVGCAGAIIKSWLTGAPPTCGCEGGGGC
>Desulfonatronovibrio_hydrogenovorans_DSM_9292_Desulfovibrionia_Desulfobacterota
MKTFRHLPDVATLCFDKNLCIGCGNCLDVCPHQVFALQDGKALILDRDACMECGACMTNCPVEAVYVRPGVGCAQAILYGWLVKVPILRKVLSPDSCCP
>Pelobacter_seleniigenes_DSM_18267_Desulfuromonadia_Desulfobacterota
MDNFRYIKNVATLSLDAEHCIGCGRCVEVCPHAVLVLESGRARIVDLDACMECGACARNCPVAVLSVDSGVGCASGLLSEWLEEKFSLRIKGGC
>Desulfohalovibrio_reitneri_L21_Syr_AB_Desulfovibrionia_Desulfobacterota
MSELRYLENVVSLDLDREACIGCGMCLTVCPRGVFRLKDGKAEYADRDACIECGGCAQNCPVEAIAVKPGAGCATLILNGWLGRSTKDCC
>Desulfonatronum_thiodismutans_MLF_1_Desulfovibrionia_Desulfobacterota
MKRFHHLQNVATLTYDRDKCVGCGLCVTVCPHRVFTLQNDKAHVQDREACMECGACALNCPTQAVIVTPGVGCASYIIQTWLPKSSAPQCC
>Desulfobacula_sp._TS_Desulfobacteria_Desulfobacterota
MKELRYLDDVSTLVLNKEKCIGCSLCTEVCPHAVFEMRHNKARIVDFNACMECGACVNNCPSEAISVSPGVG
>Smithella_sp._F21_Syntrophia_Desulfobacterota
MGNLIYLKNVATLNMDEKKCTGCGMCMEVCPHHVFKMNGKSALIIDRDACMECGACSQNCPAGAISVQSGVGCAAAVINSLLGRNGGECCCGPQTDETGARKSGGCCS
>Desulfobulbus_sp._Tol_SR_Desulfobulbia_Desulfobacterota
MKDFRYIDGAAILRLDRETCIGCGNCVTVCPHRIFRLEEHKAAIVDPDGCMECGACATNCPVEAIFVNPDDGCGCAALIINRWLSRITGKSVSGCNC
>Geobacter_sp._OR_1_Desulfuromonadia_Desulfobacterota
MKGFRYLNNVATLELDEAACIGCGRCLEVCPHQVFSVENRKAALIDKDACMECGACARNCPVKAIRVEAGVGCASGIINEWLRERNLRASGGECCS
>Geobacter_soli_GSS01_Desulfuromonadia_Desulfobacterota
MIGFQYLANVATLKLAPERCIGCGMCVEVCPHQVFRLAGKKAEIGTRDACMECGACAVNCPAAAIHVDAGVGCASGMINEWLAGVVGNKGGGCC
>Geobacter_pickeringii_G13_DSM_17153_Desulfuromonadia_Desulfobacterota
MRGFSHLKNVATLELDRAACIGCGRCPEVCPHGVFWLDGGKAALADRDLCMECGACARNCPVAAIRVDAGVGCASGMITEWLRERNIRWSGADGC
>Geoalkalibacter_ferrihydriticus_DSM_17813_Desulfuromonadia_Desulfobacterota
MKELHYLENVATLHLDVETCIGCGLCASVCPHGVFEIIAQKAQILERNRCMECGACARNCPVNALAVKAGVGCASAIIHSWITGEEPSCDCGTGQSGSGC
>Desulfarculus_sp._SPR_Desulfarculia_Desulfobacterota
MSRSPLYIKNVSTLLLFSDLCIGCGTCLSVCPHQVLKLVKGKVALKCLDACMECGACALNCPAKAITVNSGVGCASSIILTALGLGSQKVCC
>Desulfonatronum_thioautotrophicum_ASO4_1_Desulfovibrionia_Desulfobacterota
MKRFHHLQNVATLAYDRDKCVGCGLCVAVCPHRVFVLKKDKADIQDREACMECGACALNCPTEAVAVTPGVGCASYIIQTWLPKSTTPQCC
>Geobacter_sulfurreducens_AM_1_Desulfuromonadia_Desulfobacterota
MIGFQYLANVATLEFIGEKCVGCGMCVEVCPHQVFRLEGSKAEVVARDDCMECGACAVNCPASAIRVDAGVGCASGMINEWLAGVVGSRGGRCC
>Desulfocarbo_indianensis_SCBM_Desulfarculia_Desulfobacterota
MRPLYLHGVSTLVLDPEKCLGCGSCLPVCPHQILYLANGRIACSERDACMECGACAMNCPVGAVAVEAGVGCAAAVLASAFRRGESGCC
>Desulfuromonas_soudanensi_WTL_Desulfuromonadia_Desulfobacterota
MRYLEEVSTLKLDRQVCIGCGLCAMVCPHGVFSVEEKKARILDLDRCMECGACARNCPVAALAVKAGVGCASAIIYGWLTGKEPSCDCGGESCC
>Desulfovibrio_brasiliensis_JCM_12178_Desulfovibrionia_Desulfobacterota
MKEFRYIEGKATLEYDRDKCVGCGMCAAVCPHGVFIMNERKAEVVDHGACMECGACSMNCPVEAVSVTPGVGCAALIIRRWLGSRNEAINCC
>Desulfosarcina_cetonica_JCM_12296_Desulfobacteria _Desulfobacterota
MRDLRYLRGVTTLAYENERCIGCGNCILVCPHSVFARDGERKVRLADPDGCMECGACA
>Geobacter_toluenoxydans_JCM_15764_Desulfuromonadia_Desulfobacterota
MKGFRYLQNATTLELNESACIGCGRCLEVCPHQVFTLADKRARLADRDACMECGACQRNCPTAAIRVDAGVGCASGIINEWLKDHNIRLGGSGCC
>Pseudodesulfovibrio_indicus_J2_Desulfovibrionia_Desulfobacterota
MKDFRYLDKVATLKLDTDTCIGCGACAQVCPHRILEVRDKKAAILDFDACMECGACWRNCPVEAITVTPGVGCASYLISVWLHKMTGKQVDTGCC
>Desulfuromonas_sp._DDH964_Desulfuromonadia_Desulfobacterota
MKMAEKLVYLEGVSTLKLDRERCIGCGLCAVVCPHAVFLVEAGKAEITALDRCMECGACARNCPVTALQVKAGVGCASAIIHSWLTGEEPSCDCGGSSC
>Geobacter_anodireducens_SD_1_Desulfuromonadia_Desulfobacterota
MIGFQYLANVATLKLAPERCIGCGMCVEVCPHQVFRLAGKKAEIGTRDACMECGACAVNCPAAAIHVDAGVGCASGMINEWLAGVVGNKGGGCC
>Pseudodesulfovibrio_hydrargyri_BerOc1_Desulfovibrionia_Desulfobacterota
MKNFRYLDGVATLALDTDACVGCGSCVEVCPHRILEMRGKKAAILDPDACMECGACATNCPVRAVTVTPGVGCASYLISVWLHKLTGRKVDSACC
>Geothermobacter_sp._EPR_M_Desulfuromonadia_Desulfobacterota
MREYAYLNEYVSLQLDSGKCTGCGLCQQVCPHAVLRVEDGKARIDARERCMECGACAKNCAFDALKVEAGVGCASAIIYGWLTGKEASCDCSGGC
>Geobacter_pelophilus_Drf2_Desulfuromonadia_Desulfobacterota
MKGFRYLEGVVTLELNRELCVGCGRCIEVCPHQVFRLEEKRALLTDRDACMECGACALNCPAAALKVDAGVGCASGLINEWLREKRIPGFGGSGCCG
>Desulfofaba_hansenii_P1_Desulfobulbia_Desulfobacterota
MKAFRYIDGVATLKLNRELCIGCGRCVVVCPQRILAMGERCVEVVDGDACMECGACAFNCSAGAITVNPGVGCTSYIIAVWLSRFRRRKVTSACC
>Geothermobacter_sp._HR_1_Desulfuromonadia_Desulfobacterota
MREHAYLNDTVSLELAEEKCTGCGLCTLVCPHAVLRVEDGKARIDARERCMECGACAKNCAFDALKVEAGVGCASAIIYGWLTGKEASCDCGGGC
>Desulfonatronum_sp._SC1_Desulfovibrionia_Desulfobacterota
MKQYRHLQNVATLAYDQDKCVGCGLCVAVCPHRVFTLRNDKAHVQDREACMECGACALNCPAEAVAVTPGVGCASYIIQTWLSKSSAPQCC
>Geobacter_sp._DSM_2909_Desulfuromonadia_Desulfobacterota
MKGFRYLENVATLRFASDRCTGCGRCVEVCPHQVFEPAGEIVAVVDRDACMECGACRMNCPHDAIQVDAGVGCASGLLHEWLRERNLSSSNRSCCS
>Geobacter_sulfurreducens_YM18_Desulfuromonadia_Desulfobacterota
MIGFQYLANVATLEFIGEKCVGCGMCVEVCPHQVFRFEGSKAKVVARDDCMECGACAVNCPASAIRVDAGVGCASGMINEWLAGVVGSRGGRCC
>Desulfosoma_caldarium_DSM_22027_Syntrophobacteria_Desulfobacterota
MGRLVYLKDVVTLQLDAAKCIGCGECTLVCPHGVFVKENGVARIAFRDACMECGACARNCPADAIAVKTGVGCAQAVLNTMIGRSGDGCCSLDSGCC
>Desulfovibrio_ferrophilus_IS5_Desulfovibrionia_Desulfobacterota
MKDFRYLDGVATLKYDAEACVGCGSCTTVCPHGVFELQGKKAVIVDGDGCMECGACAMNCAPGAITVTPGVGCAAYIIQTWLPWTKNAGGCC
>Pseudodesulfovibrio_sp._S3_Desulfovibrionia_Desulfobacterota
MKEFRYIDDISTLKIDTGKCIGCGLCVTVCPHRVLTTQDKKADVVDFNACMECGACAQNCPTAAITVTPGVGCASYIISLWLHKLTEKKVSTGCC
>Geobacter_sp._S43_Desulfuromonadia_Desulfobacterota
MKGFRYLASVVTLELNAALCVGCGRCVEVCPHQVFRIEEKKAALADRDACMECGACALNCPTSAIKVDAGVGCASGLINEWLREKKLPGLKGSGCCD
>Pseudodesulfovibrio_indicus_DSM_101483_Desulfovibrionia_Desulfobacterota
MKDFRYLDKVATLKLDTDTCIGCGACAQVCPHRILEVRDKKAAILDFDACMECGACWRNCPVEAITVTPGVGCASYLISVWLHKMTGKQVDTGCC
>Geobacter_sp._Red111_Desulfuromonadia_Desulfobacterota
MKGFRYLASVVTLELSPPLCVGCGRCVEVCPHQVFRIEDKKAALADRDACMECGACALNCPTSAIKVDAGVGCASGLINEWLREKKLPGLKGSGCCE
>Geobacter_sp._S62_Desulfuromonadia_Desulfobacterota
MKGFRYLASVVTLELSPPLCVGCGRCVEVCPHQVFRIEEKKAALADRDACMECGACALNCPTSAIKVDAGVGCASGLINEWLREKKLPGLKGSGCCE
>Geobacter_sp._Red53_Desulfuromonadia_Desulfobacterota
MKGFRYLASVVTLELNASLCVGCGRCVEVCPHQVFRIEDKKAALADRDACMECGACALNCPTSAIKVDAGVGCASGLINEWLRVKKLPGLKGSGCCE
>Desulfopila_sp._IMCC35006_Desulfobulbia_Desulfobacterota
MKGFRYLDNTAILRLSEEKCIGCGSCELVCPHRIFRVRHGKASITDHNRCMECGACAKNCPADAIYVNPDDGCGCAAYIINSWLAGIRGKPPSGCGC
>Desulfopila_sp._IMCC35005_Desulfobulbia_Desulfobacterota
MKKLRYLEKLPILSLDTERCIGCGMCETTCPHRIFSIENGKAKLIDKGACMECGACATNCPVNAITVNEEEGCGCATLIISSWISKFTGKPSSGSCC
>Desulfopila_sp._IMCC35004_Desulfobulbia_Desulfobacterota
MKEFRYLENVAELTLDVDTCIGCGMCVTTCPHRIFTLKGKKAEIVDFGACMECGACALNCPVNAIHVNPDDKCGCATLIIKSWIAKYTGKTLGGGCC
>Desulfovibrio_indonesiensis_P37SLT_Desulfovibrionia_Desulfobacterota
MRDFRHYDGVATLNLNEDACVGCGLCPQLCPHGVLAMDGRKAHIVDLDGCMECGACARNCPAQALSVKPGVGCAAYIIQVWLRGTRYADAKFSCC
>Desulfovibrio_marinus_P48SEP_Desulfovibrionia_Desulfobacterota
MKNFRHYSGVATLKLDRDACVGCGLCPQLCPHGVLAMEQKRARIVDPDGCMECGACAKNCPSGALSVSPGVGCASYIINKWLRGSKAAQAKNCC
>Geobacter_argillaceus_ATCC_BAA_1139_Desulfuromonadia_Desulfobacterota
MKGYRYLSGVTTLALRQEVCVGCGRCLEVCPHRVFALDGTEARIIDRDACMECGACARNCPAAAITVDSGVGCASGLINEWLQERKLRRVGSGCCS
>Desulfoluna_spongiiphila_AA1_Desulfobacteria_Desulfobacterota
MKDLRYIDNMATLELHTDLCVGCGLCTTVCPHGVFAQEGPKALIADGNGCMECGACARNCPVAAISVNPGVGCAAYIISGWIKGKDNASCGGGCC
>Desulforhopalus_singaporensis_strain_DSM_12130_Desulfobulbia_Desulfobacterota
MKTFRYLDNTAILHLTQEQCIGCGNCEIVCPHRIFKVVEKKARITDKNSCMECGACARNCPVGAIFVNPDDGCGCAAYIINSWWNRLRGKSNSPCGC
>Desulfobacula_phenolica_Ph01_Desulfobacteria_Desulfobacterota
MKELRYLDDVSTLALNDEKCIGCSLCTQVCPHAVFKMRNDKAHIVDFNACMECGACVNNCPSGAIAVSPGVG
>Syntrophus_gentianae_HQG1_Syntrophia_Desulfobacterota
METLLYLENVVTLQLDAEKCVGCGMCLEVCPRGVLSMEKGQAGISKRDACIECGACSRNCPTGAFTVGTGPGCATAVINSMLGRKGDCCCCLDDGEGYYKGLERLQKKQEKQGISKDRV
>Desulfomicrobium_apsheronum_DSM_5918_Desulfovibrionia_Desulfobacterota
MRNFRHLENVATLAYDRDRCVGCGLCATVCPHRIFAVRDGKAEVLDREACMECGACALNCPTSAITVTPGVGCADYIIQTWLPGKRGASCC
>Desulfomicrobium_norvegicum_DSM_1741_Desulfovibrionia_Desulfobacterota
MKNFRHLENVATLAYDRDKCVGCGLCATVCPHRIFAVQDGKAEVLDREACMECGACALNCPTSAITVTPGVGCADYIIQTWLPGKRGASCC
>Desulfacinum_infernum_DSM_9756_Syntrophobacteria_Desulfobacterota
MGPNLVYLKDVVTLRYEASRCVGCGMCSIVCPHGVFVQENGKARITERDACMECGACARNCPAEAIWVQTGVGCAQAVINSALGRKGDSCCSLDSGCC
>Desulfofustis_glycolicus_DSM_9705_Desulfobulbia_Desulfobacterota
MKDYRYIPDTATLRLDTETCIGCGLCQTVCPHRIFVVADKKARIEDRDACMECGACARNCPVEAITVTPGVGCAVEIIARWVNGITGRTVMKGCC
>Desulfopila_aestuarii_DSM_18488_Desulfobulbia_Desulfobacterota
MKDFRYLEETIQLRLDENLCTGCGNCVTVCPHRVFTMQDHKAKIDDRGGCMECGACSLNCPVAAIFVNPDEGCGCATLLIHSWLQRITGRKSSSACC
>Desulfovibrio_bizertensis_DSM_18034_Desulfovibrionia_Desulfobacterota
MEHYRYIPGVVSLNFDEEACTGCGLCVDVCPHRVFEMINGKARLRDRDGCVECGACAKNCEGRAIRVDPGVGCAVCVIKSWLWSMGLRVSRPSCR
>Desulfamplus_magnetovallimortis_PRJEB14757_Desulfobulbia_Desulfobacterota
MRDLRYIEDVSTLVIDQEKCIGCSLCTVVCPHGVFEMKERKAVIVDLDGCMECGACVNNCPVYALNVTPGVG
>Desulfobacterium_vacuolatum_DSM_3385_Thermodesulfobacteria_Desulfobacterota
MQNLRYLDGVSTLKLSQKLCVGCGLCIEVCPHGVFVLDEHKAHIQDLDGCMECGACVNNCPTSAISVTPGVG
>Geobacter_sp._DSM_9736_Desulfuromonadia_Desulfobacterota
MAHGFRKEKDVKGYRYLKDATTLELREPLCIGCGRCIEVCPHQVFRLSEKKAAVADRDACMECGACARNCPVNAITVDAGVGCASGLINEWLQERKLRIPGGGCCS
>Pseudodesulfovibrio_profundus_500_1_Desulfovibrionia_Desulfobacterota
MKSFRYIPDVATLKLNRDECVGCGMCHAVCPHRIFQLREKKAEIVDLDACIECGACAKNCPTAAISVNPGVGCASLIMSIWWHQLTGKEIKNTCC
>Desulfobulbaceae_bacterium_PR2_D12_Desulfobulbia_Desulfobacterota
MHGYRYIDGTATLRVDRQRCVGCGNCTRVCPHRIFALTDKGLEVRDPDL
>Desulfovibrio_halophilus_DSM_5663_Desulfovibrionia_Desulfobacterota
MKEFRYLEGMATLTLDTQTCVGCGMCLAVCPHSVFRLEGGKAVLADHGACMECGACALNCPVEAVSVTPGVGCAALIIKRWLGIRNSGGCC
>Desulfococcus_biacutus_KMRActS_Desulfobacteria_Desulfobacterota
MKDFRYIEGVATLRLNAALCVGCGMCETVCPHRIFAVREKKAAIRDIDACMECGACARNCPTQAISVTPGVGCVAYIISTWISKATGSTGTRCC
>Desulfonatronum_zhilinae_Al915_01_Desulfovibrionia_Desulfobacterota
QFRHLQNVATLAYDQEKCVGCGLCVAVCPHRVFTLKNDKAHVQDREACMECGACALNCPTEAMSVTPGVGCAAYIIQTWLPKSSAPQCC
>delta_proteobacterium_MLMS_1_Uncultured_Deltaproteobacteria
MKKPVELRYLAGVGTLEFFPEICVGCGTCLEVCPHAVFVPDPAAQGNKVRLREADACMECGACMHNCPVGAIQVEIGVGCAQAIFRGAGESCC
>Desulfonatronum_thiosulfatophilum_ASO4_2_Desulfovibrionia_Desulfobacterota
MKRYRHLQNVATLLYNEDKCVGCGLCATVCPHRIFVLCNGKAAVMDREACMECGACALNCPTEAITVTPGVGCASYIIQTWLPRKRSKGC
>Methanoregula_boonei_6A8_Euryarchaeota
MPDSYAENTLRFYAEKCINCRRCTEVCPHGVFAEGEKTAVLGNPRACMECGACAKNCPVQAISVQSGVGCASAMIRAALKGKDMDGAECSCGGPGASSCCGGEACEEGCRTDSQEKAV
>Methanocella_arvoryzae_MRE50_RC_I_Euryarchaeota
MFNSYTDNTLEYYPDKCVGCGMCWNVCPHAVFGQEERKSTNLLMKAKTVAKLERKEACMECGACQLNCPSGAIKVQSGVGCAAAMIRAALTGGPEVCGDGGCCGSSTTEQSCGCGEKK
>Methanolobus_psychrophilus_R15_Euryarchaeota
MFDSYLENTLLYYPQKCINCLRCTQVCPHGVFAEGKEHAELMQPAACMECGACVRNCPVQAIEVQSGVGCAWAMISAALRGKGMDSGECGCGGEQMSCCGGGAKESFSNREEMSTPED
>Methanoregula_formicica_SMsp._Euryarchaeota
MFNSYTETSLELHADRCINCKRCMQVCPHAVFTEGREHVILSRPAACMECGACAKNCPVQAIEVQSGVGCAWAMIGAALRGKDMDTECSCGGEDGSCCGNSST
>Methanomassiliicoccales_archaeon_RumEn_M1_Ga0117923_Euryarchaeota
MMTTEQESVNGLNTLRFLPGRCVRCGRCWEVCPHGVFAPSERKARMVAPQRCMECGACQRNCPAGAISVDAGVGCASAMIKAALTGSKETSCGPECCR
>Methanolobus_psychrotolerans_YSF_03_Euryarchaeota
MFDSYRENTLQYYPDRCINCLRCTQVCPRGVFTEGKEHVELTQPAACMECGACARNCPVLAIEVQSGVGCAWAMIGATIRGKDMDSADCCCGGDTGSCCGGSVKNKRDQ
>Methanocorpusculum_parvum_XII_Euryarchaeota
MFDSYTETSLSFDPALCINCRRCTQVCPHAVFTAGQTRVILDRPSACMECGACALNCPVQAIIVQSGVGCAWGMIGAALRGKDMDTEACCGEDGSCCGSSAPKQKALICDCGKKER
>Methanospirillum_lacunae_Ki8_1_Euryarchaeota
MFNSYTENTLNFHQDKCINCRRCTEVCPHGVFEEGMKSVELKNPVRCMECGACALNCPTQAIEVQSGVGCAWAMIGAAIRGKDMDSGGCGCGEESCCGE
>Methanolobus_vulcani_B1d_Euryarchaeota
MFNSYKENTLQYYPEKCINCLLCTNVCPHGVFTKGEKHVELKKPELCMECGACAGNCPVQAIEVQSGVGCAWAMISAALKGKDMDSEACCCGEDGCCQ
>Methanolobus_vulcani_PL_12M_Euryarchaeota
MFNSYKENTLQYYPEKCINCLMCTHVCPHGVFTEGEKHVELTKPELCMECGACAGNCPVQAIEVQSGVGCAWAMISAALKGKDMDSEACCCGEDGCCQ
>Methanolobus_profundi_Mob_M_Euryarchaeota
MFNSYNENTLQFHPEKCINCLICTQVCPHGVFTEGKGHVELTSPEKCMECGACAGNCPVEAIEVQSGVGCAWAMINAALKGKDMDSDACCCGDDGCC
>Hungateiclostridium_cellulolyticum_CD2_Firmicutes_Clostridia
MKHRYLKNVVSLKLNTDKCKGCGRCAEVCPHRVFDLKNSKAVIMDKDSCMECSACARNCPFGAIEVKTGVGCAAAVITGWLTGTEPSCGCADDNNSGGCC
>Syntrophobotulus_glycolicus_DSM_8271_Firmicutes_Clostridia
MKHRYLKNVATLNLLVEKCVGCERCTEVCPHGVFGIADKRAKLKDRDSCMECGACAMNCPVNAISVEASVGCAAAIIRGWFTGSEPSCDCSGSGDCC
>Desulfosporosinus_sp._OT_Firmicutes_Clostridia
MTNRYLKDVATLKLKSDQCTGCGRCLEVCPHNVFLIEDRKSVIADKDRCMECGACVKNCPFNALEVKPGVGCAFAIIMGWLTGTEPSCDCSGGSGGGGCC
>Desulfosporosinus_orientis_Singapore_I_DSM_765_Firmicutes_Clostridia
MKHKYLKNVSTLKMESDKCTGCGKCLEVCPHHVFVMREGKSIIADKDSCIECGACVKNCPFKALEVNPGVGCAAAIIKGWLTGTEPSCDCSDGSCC
>Desulfitobacterium_dichloroeliminans_LMG_P_21439_Firmicutes_Clostridia
MKSQYLKNVATLKLEQSRCTGCGKCFEVCPHQVFAIMNSKATIVEKDRCIECGACVKNCPFHALEVKPGVGCASAIIKGWLTGTEPSCDCSPDSGGCC
>Clostridium_tunisiense_TJ_Firmicutes_Clostridia
MKQKYIKNVVTLKLDIEKCVGCGLCVTVCPHNVFAIENKKAIIVNKDNCIECGGCMNNCEPKAITVSQGVG
>Dehalobacter_sp._DCA_Firmicutes_Clostridia
MKHRYLKNVSTLTLKYEKCTGCGRCLEVCPHQVLGLKCKKAEILDIDLCMECGACARNCPFNAIDVKSGVGCASAVITGWLTGTEPSCDCSGGNSGGCC
>Dehalobacter_sp._CF_Firmicutes_Clostridia
MKHRYLKNVSTLTLKYEKCTGCGRCLEVCPHQVLGLKCKKAEILDIDLCMECGACARNCPFNAIDVKSGVGCASAVITGWLTGTEPSCDCSGGNSGGCC
>Clostridium_termitidis_CT1112_DSM_5398_Firmicutes_Clostridia
MRHRYLKNVATLKLDEEKCKGCGKCIEVCPHKVFALRADKAEIMDRDGCMECGACAGNCPFGALEVKPGVGCAAAIIMGWLTGSEPSCDCSSGDSSSGCC
>Desulfitobacterium_sp._PCE1_Firmicutes_Clostridia
MKNQYLRNVSTLKLEQSLCTGCGKCIEVCSHQVFAIVNSKCSVVNKDGCIECGACVKNCPFLALEVKPGVGCASAIIKGWLTGTEPSCDCSSDSGSCC
>Dehalobacter_sp._UNSWDHB_Firmicutes_Clostridia
MKHRYLKNVSTLTLKYEKCTGCGRCIEVCPHQVLSLKCKKAEILDIDLCMECGACARNCPFEAIDVKSGVGCASAVITGWLTGTEPSCDCSGGSSGGCC
>Dehalobacter_restrictus_DSM_9455_Firmicutes_Clostridia
MKHRYLKNVSTLTLKTEKCTGCGRCLEVCPHQVLGLKCKKAEILDIDLCMECGACARNCPFEAIDVKSGVGCASAVITGWLTGTEPSCDCSGGSSGGCC
>Hungateiclostridium_straminisolvens_JCM_21531_Firmicutes_Clostridia
MKHRYLKNVATLRLSAEKCIGCGRCTEVCPHGVFSVNEKKAKIEDKDFCMECGACAKNCPSNAITVDAGVGCATAVIMGWLTGKEPSCDCSSSEECC
>Ruminiclostridium_cellobioparum__DSM_1351_Firmicutes_Clostridia
MRHRYLKNVATLKLDREKCKGCGKCIEVCPHKVFALRADKAEIMDRDGCMECGACAGNCPFGALEVKPGVGCAAAIIMGWLTGSEPSCDCSSGDSSSGCC
>Clostridium_litorale_W6_DSM_5388_Firmicutes_Clostridia
MSIRINSSKCIGCGKCSNICPGNLICMKGKKASIEFPKECWGCTACMKECKFEAIELTLGADVGGNEASMTVRINSGRVEWKIAKGAERVNIEVDPMDSNKY
>Desulfosporosinus_sp._Tol_M_Ga0063340_Firmicutes_Clostridia
MRNRYFKNVSTLNLKSEQCTGCGRCIEVCPHNVFLIENRKTVIFDKDGCMECGACAKNCPFNALEVKPGVGCAAGIIKGWLTGTEPSCGCSDGGGDSCC
>Desulfosporosinus_sp._I2_Firmicutes_Clostridia
MKNRYLKNVATLKMKSDKCTGCGKCIEVCPHNVLSISNGRAIIVAIDRCIECGACVKNCPFNALEVKPGVGCASAVLKGWLTGTEPSCDCSDNSGGGCC
>Desulfosporosinus_acididurans_M1_Firmicutes_Clostridia
MRNRYLKNVSTLKMGSEKCTGCGKCLEVCPHNVFVMTNGKSVIAQKDNCIECGACVKNCPFNALEVKPGVGCASAIIKGWLTGTEPSCDCSDGSCC
>Pseudobacteroides_cellulosolvens_ATCC_35603_DSM_2933_Firmicutes_Clostridia
MKNRYLKNVSTLKLKTDKCTGCGRCLEVCPHEVFELENGKSHIIDRDACMECGACAKNCPFNAIDVKPGVGCAYAIIMGWLTGTEPSCDCSGGSSSGCC
>Caloramator_mitchellensis_strain_VF08_ABG79_Firmicutes_Clostridia
MGLSYLKNVAKIKIDEKECVGCGICKIVCPHRVIDIVDGTAILKDKDACIECGACASNCPTRAITVDTGVG
>Dehalobacter_sp._TeCB1_Firmicutes_Clostridia
MKHRYLKNVSTLTLKTEKCTGCGRCLEVCPHQVLGLKCKKAEILDIDLCMECGACARNCAFEAIDVKSGVGCASAVITGWLTGTEPSCDCSGGSSGGCC
>Desulfosporosinus_sp._BG_Firmicutes_Clostridia
MTNRYLKNVATLKLKSDQCTGCGRCLEVCPHNVFLIEDRKSVIVDKDRCMECGACVKNCPFNALEVKPGVGCAFAIIMGWLTGTEPSCDCSGGSGGGCC
>Clostridium_sp._Bc_iso_3_Firmicutes_Clostridia
MKHRYLKNVATLRLSAEKCIGCGRCTEVCPHGVFSVNENKAKIKDKDRCMECGACSKNCPTNAIAVDSGVGCAAAVIIGWLKGSEPSCDCSDSEGCC
>Desulfuribacillus_stibiiarsenatis_MLFW_2_Firmicutes_Clostridia
MQYVKNVAKIEIHVDKCIGCGLCVMVCPHGVINIQNRKAYVEYRDHCIECGACDKNCPVRAIQVESGVG
>Clostridium_kluyveri_JZZ_Firmicutes_Clostridia
MKNKYLKNVCTLKVDSDKCVGCGRCIEVCPHKVFNLNKSKIELVNKDACMECGACAKNCAFNAIEVKSGVGCAYAVIMGWLLGTEPTCDCSGDNSSGCC
>Desulfosporosinus_sp._OL_Firmicutes_Clostridia
MKNRYLKNVSTLKLKSDQCTGCGRCIEVCPHNVFLIEDRKSIIVDIDRCMECGACVKNCPFNAIEVKPGVGCAYAIIMGWLTGTEPSCDCSDGGGGSCC
>Ruminiclostridium_hungatei_DSM_14427_Firmicutes_Clostridia
MRYKYLKNVTTLCLSAEKCICCGRCTEVCPHGVFGIHDKKARIKDKDWCMGCGACAINCPVKAIDVDVGVGCAAAVIIGWLTRSEPSCDFQASENAAKK
>Desulfosporosinus_sp._FKB_Firmicutes_Clostridia
MKHSYLKNVSTLRMDSGKCTGCGMCLEVCPHHVFVMSKGKSIIVDKDRCIECGACVKNCPFKALEVKPGVGCAAAIIKGWLTGTEPSCDCSDGSCC
>Desulfosporosinus_sp._FKA_Firmicutes_Clostridia
MKNRYLKNVSTLKMGSEKCTGCGKCLEVCPHNVFVMTNGKSVIAQKDNCIECGACVKNCPFNALEVKPGVGCASAIIKGWLTGTEPSCDCSDGSCC
>Clostridium_sp._link_BC1_Firmicutes_Clostridia
MKHRYLKNVATLRLSAEKCIGCGRCTEVCPHGVFSVNENKAKIKDKDRCMECGACSKNCPTNAIAVDSGVGCAAAVIIGWLKGSEPSCDCSDSEGCC
>Clostridium_liquoris_DSM_100320_Firmicutes_Clostridia
MKNKYLKNVCTLKLNSDKCVGCGRCIEVCPHKVFDLNQGKVELINKDGCMECGACAKNCAFNAIEVNSGVGCAYAVIMGWLLGTEPTCDCSGGSSGGCC
>Dehalobacter_sp._MCB1_Firmicutes_Clostridia
MKHRYLKNVSTLTLKYEKCTGCGRCLEVCPHQVLGLKCKKAEILDIDLCMECGACARNCPFEAIDVKSGVGCASAVITGWLTGTEPSCDCSGGSSGGCC
>Ethanoligenens_harbinense_B49_Firmicutes_Clostridia
MMKHRYLQDVVTLKLDADKCTGCGMCVNVCPHSVFELDDGKAKIIDINSCMECGACAKNCAFSAITVSPGVGCAAAIIKGMLTGSKPSCDCSSDGNCC
>Ethanoligenens_harbinense_X_29_Firmicutes_Clostridia
MMKHRYLQDVVTLKLDADKCTGCGMCVNVCPHSVFELDDGKAKIIDINSCMECGACAKNCAFSAITVSPGVGCAAAIIKGMLTGSKPSCDCSSDGNCC
>Hungateiclostridium_sp._N2K1_Firmicutes_Clostridia
MKHRYLKNVATLRLSAEKCIGCGRCTEVCPHGVFSVNENKAKIKDKDRCMECGACSKNCPTNAIAVDSGVGCAAAVIIGWLKGSEPSCDCSDSEGCC
>Dehalobacter_sp._12DCB1_Firmicutes_Clostridia
MKHRYLKNVSTLTLKYEKCTGCGRCLEVCPHQVLGLKCKKAEILDIDLCMECGACARNCPFEAIDVKSGVGCASAVITGWLTGTEPSCDCSGGSSGGCC
>Dehalobacter_sp._14DCB1_Firmicutes_Clostridia
MKHCYLKNVSTLTLKSEKCTGCGRCIEVCPHQVLGLKCKKAEILDIDLCMECGACARNCPFEAINVKSGVGCASAVITGWLTGTEPSCDCSGGSSGGCC
>Serpentinicella_alkaliphila_DSM_100013_Firmicutes_Clostridia
MEHKYLKNVVTLSLDVNQCIGCNMCINVCPHEVFTTSDKKVQIHNKDKCMECGACAKNCPVAAIDVKSGVGCAYAIIVGKITGREPDCGCSDEIDCC
>Desulfosporosinus_fructosivorans_63.6F_Firmicutes_Clostridia
MKNLYLKNVATLKLKSELCTGCGKCLEVCPHNVFLIKDRKSVIIDKDRCMECGACAKNCSFKAIEVKQGVGCAFAIIMGWLTGTEPNCDCSGSSGGSCC
>Desulfosporosinus_sp._Sb_LF_Firmicutes_Clostridia
MRHQYLKNVTTLKLKSDRCKGCGKCLEVCPHKVFSLNNGKSDIVDIDRCMECGACVKNCPFNALEVKPGVGCAFAIIMGWLTGTEPSCDCSGDNGGSCC
>Ethanoligenens_harbinense_W1_Firmicutes_Clostridia
MMKHRYLQDVVTLKLDADKCTGCGMCVNVCPHSVFELDDGKAKIIDINSCMECGACAKNCAFSAITVSPGVGCAAAIIKGMLTGSKPSCDCSSDGNCC
>Alkaliphilus_peptidifermentans_DSM_18978_Firmicutes_Clostridia
MAIAYIKNVAQIKLDREKCIGCRMCLNVCPHTVFEMQEGKAKFKNKDACIECGACDRNCPVEAIEVKSGVG
>Natronincola_peptidivorans_DSM_18979_Firmicutes_Clostridia
MSLQYIKDVANIKFDKNKCIGCGMCLDVCPHEVFAMTINGVVLEKKDNCIECGACSKNCPVEAIEVKAGVG
>Desulfosporosinus_lacus_DSM_15449_Firmicutes_Clostridia
MKNRYLKNVATLKLNSDQCKGCGRCLEVCPHNVFVIEDRKAVILDKDRCMECGACVKNCPFNAIEVKPGVGCAYAIIMGWLTGTEPSCDCSGGSGDNCC
>Peptoclostridium_litorale_DSM_5388_Firmicutes_Clostridia
MKYIKDVVTLRLDEGKCIGCGMCDIVCPHGVFEVIHGKAVIKSTDSCIECGACSMNCPVDAISVNVGVG
>Clostridium_jejuense_DSM_15929_Firmicutes_Clostridia
MVKLKYLQNVATLKLNREKCVGCGMCLNVCPHGVFELTKGKAQVVNLDNCMECGACLKNCAFSAITVSPGVGCASAIIKGFLTGSEPSCDCSGGESC
>Clostridium_xylanovorans_DSM_12503_Firmicutes_Clostridia
MMKHKYLKNVATLQLNKEKCVGCGRCKDVCPHGVFVLDGGKTQIVDLDSCMECGACLKNCAFSAITVSPGVGCASAIIKGLLTGSEPSCDCSGGECC
>Khelaifiella_massiliensis_Mt13_Firmicutes_Clostridia
MEYLKNVASLKLNEEKCTGCKMCINVCPHEVFVMEDKKAVIIRKDSCMECGACAQNCPSGAIEVKKAVG
>Clostridium_sp._BSD9I1_Firmicutes_Clostridia
MVEGEKIMKNKYLRNVATLKLYEEKCTGCGMCLNVCPHDVFEIRERKSHIIDKDSCMECGACAKNCGFSAIEVDSGVGCAYAIIVGKLTGTEPNCGCSGENQGCC
>Lucifera_butyrica_LUCI_Firmicutes_Clostridia
MIRHTYLKNVVTLTLNANKCIGCGMCLNVCPHKVFGLNSGKAWISDRDRCMECGACVRNCPVEALAVKAGVGCAAAIIQGKLKGTAPCCGGSEGNKSSCCG
>Nitrospirae_bacterium_HCH_1_Nitrospirae
MIYLAGVSTLQFDAERCTGCGMCAEVCPHGVFIIASAKASITNKDKCMECGACENNCAFDAIRVSSGVGCAAAIINGMITGGEPSCGCSSEGGTCC
>Nitrospirales_bacterium_LBB_01_Nitrospirae
MKYLSNVSTLEFYAEKCTGCGMCINVCPHDVFEIRAGKADITDKDKCMECGACVTNCAFGALNVQRGVGCANALINSMIKGGEPSCGCSKESSSCC
>Marispirochaeta_associata_strain_JC231_Spirochaetes
MTYLKNITTISVNAEDCTGCGRCQEVCPRGVLVREGKKVAVADRDACIECGACMRNCPYAAVTVEAGVGCAAAFINGALSGGEPNCGCGSGGCCG
>Treponema_sp._J25_Spirochaetes
MEFRYILAGQSLTLDTEKCIGCLMCCEVCPHNVFSFAEGKARIADRGRCMECGACARNCPVSALTVTSGVGCTAAVIGGLLKGGEPNCDCDCGTAKSKKVRCC
>Alkalispirochaeta_odontotermitis_JC202_Spirochaetes
MESFRYLSGVTTLQLDPEACVGCGMCENVCPHGVFLLEGKKAVVRDIDGCMECGACALNCPTDAIHVTPGVGCASYIIQTWIKGKDKAACGSAECC
>OP9_bacterium_SCGC_AAA255_N14_Atribacteria
MLTKLLKKKVQRKAINTLKYKPELCINCGMCSTVCPHGVFTPGKDTAKIVKFEACMECGACQLNCSMNAITVESGVGCATAMILSALKLRKTESCGESC
>Deltaproteobacteria_bacterium_JGI_A06048_F13_Uncultured_Deltaproteobacteria
MSTFQYLEGVVTLEYDQEKCVGCTMCTIVCPHGVFQMEAKKALLVARDMCMECGACMRNCPVSAIAVEAGEGCVRGIINELLGIEGSCC
>Deltaproteobacteria_bacterium_JGI_E06040_H20__Uncultured_Deltaproteobacteria
MSTFQYLEGVVTLEYDQEKCVGCTMCTIVCPHGVFRMEAKKALLVARDMCMECGACMRNCPVSAIAVEAGEGCVRGIINELLGIEGPCC
>Methanoregulaceae_archaeon_JGI_M3C4D3_001_G22_Euryarchaeota
MFDSYAENTLRYYEDRCINCRRCTQVCPHGVFTEGDEHAVLTSPSSCMECGACALNCPVQAIIVQSGVGCAWAMIAAALRGKDMDSAECTCGGGSGSCCGDGKEKPS
>Acidobacteria_bacterium_CG_4_9_14_3_um_filter_49_7_Acidobacteria
MAHEYLHNVVTLKLDQDKCIGCGRCVEVCPHRVFRLNDRKADIVQHQKCMECGACALNCPVEVISVRSGVGCAYAVLKGKSQGTGPDCGCCG
>Solibacterales_bacterium_fen_235_Acidobacteria
RRSWSPPAWERSCAWLRPSFRRQEEHVQYILNGHSLVLDPALCNGCGRCEEVCPHAVFSIVNRKALIARRGNCMECGACRMNCPPGAIQVSSGVGCAAAIIAGMRNKNAGCADACNCG
>Solibacterales_bacterium_fen_415_Acidobacteria
MQYLLAGDSLALNETLCNGCGRCEEVCPHAVFALVQRKAKVAHRGNCMQCGACRMNCPVGAIEVSSGVGCAAAILRSIRRGDPTGANCDCS
>Solibacterales_bacterium_fen_298_Acidobacteria
MQYLLSGDSLVLDQALCNGCGRCEEVCPHAVYSVVNRKAVVANRGNCMQCGACRMNCPAGAIAVSTGVGCAAAIIGAMRRGDGGGASCDCA
>Acidobacteria_bacterium_fen_186_Acidobacteria
MRYLESVITLEFDAARCNGCAMCVAVCPHAVFRLESKRAVLADRGACMECGACARNCEPGAIRVRSGVGCAAGILAGVVAGTEPTCGCSTTPTGGC
>Acidobacteria_bacterium_fen_181_Acidobacteria
MRYLESVITLEFDAARCNGCAMCVAVCPHAVFRLESKRAVLADRGACMECGACARNCEPGAIRVRSGVGCAAGILAGVVAGTEPTCGCSTTPTGGC
>Acidobacteria_bacterium_metabat2.299_Acidobacteria
MLDAYRENTLFFNSELCRGCGMCAAVCPHGVFELRDRKAVLVRRRACMECGACQKNCLAGAIAVESGVGCAAAMIHAALRGRKEVSCDCS
>Acidobacteria_bacterium_maxbin2.0013_Acidobacteria
MFNAYEQNTLSFDVDLCSGCGMCVAVCPHAVFQMNGRKAELSSPQACMECGACQMNCIAGAISVESGVGCAAAMIHAALTGRKEPSCGCA
>Thermoleophilia_UBA2241_bacteria00190_Actinobacteria
MSPLRYIEEAITLELDAALCNGCGLCVAVCPHAVFAIADGRAALVDRGACMECGACALNCVPGAIGVEPGVGCAQAIIHGWLTGSEPSCDC
>Actinobacteria_0003_Actinobacteria
MELKYLKNVASLNINCCKCTGCGVCVDVCPHDVIEVVGGKALIKNLDSCMECGACLNNCAFNAISVCKGVGCATAVLNIRKNNGECCC
>Actinobacteria_0018_Actinobacteria
MSPLPTLRYIETAVTLQLDPELCNGCGLCVTVCPHAVFAIAAGRASLADRGACMECGACALNCVPGAISVKPGVGCAQAIINGWLTGGEPSCDC
>Actinobacteria_bacterium_UBA2286_Actinobacteria
MRGLRYLSGVTSLKLNAEKCTGCKVCLSVCPHAVFAETDDRRVRVADLDACMECGACAKNCAFGAISLKPGVGCAEAIIHGWIHNTEPSCGDGSGGCCGSASATTEPDFEFPSILQPPVGGCGSDPATPS
>Actinobacteria_bacterium_UBA2279_Actinobacteria
MKEMRYIDGVVSLRLDSERCTGCRLCTQVCPHAVFEMRDGKAVIVDRDACIECGACAMNCAWAAITVEAGVGCAAAIINGWIKGTEPNCGDDCCG
>Actinobacteria_bacterium_UBA7524_Actinobacteria
MSTPRYIKDVVTLRLDVEKCNGCALCTQVCPHAVFAMEERRARIADRDACMECGACAKNCAQGAISLSPGVGCAHAIIRQWLSGEEPRCDC
>Actinobacteria_bacterium_HGW_Actinobacteria_7_Actinobacteria
MAGLRYIEEVVTLALDAKLCNGCRQCTMVCPHAVFELVEGRARIADKGACMECGACSRNCAPGAITLKPGVGCAAAIINGWITGGEPSCDC
>Actinobacteria_bacterium_HGW_Actinobacteria_6_Actinobacteria
MRGLRYISGVTSLKLDAEKCTGCRVCLSVCPHAVFAETDDRRVRVADLDACMECGACAKNCAFGAISLKPGVGCAEAIINGWLHHTEPSCGDGAGGCCGSSTGSSPSTLQPTTGGCGSDSAAPS
>Actinobacteria_bacterium_HGW_Actinobacteria_1_Actinobacteria
MRGFRYLSGVASLKLNAEKCTGCRVCLSVCPHAVFTETDDRRVRVADLDACMECGACAKNCAFGAISLKPGVGCAEAIINGWLRGTEPSCGDGSGGCCGTAPMAEGEPAAPA
>Actinobacteria_bacterium_palsa_645_Actinobacteria
MSTLRYIEDAVTLQLDVARCNGCGLCVAVCPRGVFAIADGRASLVDRGTCIECGACALNCVPGAISVEPGVGCAXXXXXXXXXXXXXPPHAPPVLGVIGVLLDNPRLFAATLGVEEGGRKAQGQQGR
>Coriobacteriia_bacterium_palsa_660_Actinobacteria
MSDLRYLEDVITLQFDVDKCTGCGQCALVCPHGVFVMDGNRAKVVDRGACMECGACALNCAFGAIDVKSGVGCAAAIIASYFRRGDVSCGPDDTGGSTGVCC
>Actinobacteria_bacterium_fen_728_Actinobacteria
MKLKYLKNVASLNINCCKCTGCGVCVDVCPHEVIGIVGKKAVIIDLDSCMECGACLKNCPFEAISVSKGVGCAIAVLNSRKNNGECCC
>Actinobacteria_bacterium_fen_727_Actinobacteria
MAKAKVNTLEFDRDACNNCGMCITVCPHGVFAEDGRAVRLADPDACMECGACALNCSQEAIRVDSGVGCANAMIMAALTGRKEVTCGCDSCC
>Actinobacteria_bacterium_fen_731_Actinobacteria
RIKLKLKYLKNVASLNINCCKCTGCGVCVDVCPHEVIGIVGKKAVIIDLDSCMECGACLKNCPFEAISVSKGVGCAIAVLNSRKNNGECCC
>Actinobacteria_bacterium_fen_683_Actinobacteria
MRYLLSGDSLVLDQERCTGCRRCLDVCPHAVFASADRKVAVANRGDCMQCGACRMNCPEGAIEVSTGVGCAAAVVSGLRRGRGGEARCDCG
>Actinobacteria_bacterium_1MN72D_65_13_Actinobacteria
MRGFRYLSGVASLKLDAEKCTGCRVCLSVCPHAVFAGTEDRRVRVADLDACMECGACAKNCAFGAISLKPGVGCAEAIINGWLRGTEPSCDDGCCGQAPATRGDTAAPA
>Aminicenantia_UBA2199_2744054410_Aminicenantes
MNMHKNYYLKNVVTLQLNGEKCIGCGMCTIVCPHGVFEVANGKARIIDLEACMECGACAKNCPPEAISVHSGVGCAQAVIQGALRGKAPCCGPSDGKSGCCG
>Aminicenantes_bacterium_RBG_13_59_9_Aminicenantes
MSEHRHLSNVATLAYDPDLCTGCGMCAEVCPHAIFSIESKKAQIGDRDLCMECGACARNCPFAAISVRPGVGCAWGILLSEIKGREAPSCG
>Bacteroidales_bacteria00203_Bacteroidetes
MNRLVYLKDVVTLELDAEKCNGCMMCTVVCPHDVFLVESRKARIQNKDLCMECGACQLNCPEGAIHVKSGVGCAAGIINGILRGTEPTCDCAGPGVSSCC
>Bacteroidales_bacterium_K_DeepCast_100m_m2_162_Bacteroidetes
MNGLTYLKNVVTLQLDSEKCNGCTLCIMVCPHDVFVMRDKKSYIQNRDLCMECGACEMNCPEGAITVRSGVGCAAGIINGLLKGTEPTCDCSGEKSSCC
>Bacteroidetes_0005_Bacteroidetes
MNGFAYLPGVVTLELDAAKCNGCSMCTVVCPHAVFEITGRKAAIRNKDLCMECGACAKNCEAGAITVKSGVGCAAGIINGILRGTEPTCDCGSGSNCC
>Bacteroidetes_0025_Bacteroidetes
MNELVYLADVVTLELDTSKCSGCRMCMEVCPHAVFGIEHKKAVILHKDSCMECGACAKNCKEGAITVKSGVGCAAGIINGILRGTEPTCDCGSTGNCC
>Bacteroidetes_0026_Bacteroidetes
MRTLTYLTDVVTLELDRQKCNGCTTCIMVCPHEVFIMQDKKAFIQHKDYCMECGACAKNCPENAISVRSGVGCAAGIINGLLRGTEASCDCSDSGSTCC
>Bacteroidetes_0035_Bacteroidetes
MFEHKYLKNVSTLTLDTTKCNGCMKCIEVCPHNVFSMNNKKASIIDKDRCMECGACAINCADGAIYVRSGVGCASGIINGILRNTQPTCGCGDSKSSNCC
>Bacteroides_sp._SM23_62_Bacteroidetes
MLDAYQENTLVFKRELCNGCQMCCIVCPHGVFAPNGKVVQIVNRSLCMECGACQQNCPAHAISVESGVGCATAMFMSALKGKNEAACSCG
>Bacteroides_sp._SM1_62_Bacteroidetes
MLDAYQENTLVFKRELCNGCQMCCIVCPHGVFAPNGKVVQIVNRSLCMECGACQQNCPDHAISVESGVGCATAMFMSALKGKNEAACSCG
>Bacteroidetes_bacterium_GWA2_30_7_Bacteroidetes
MSLSYIKNVSTLELDVEKCTGCSMCVTVCPHNVFEIANRKSRIVNKDLCMECGACVKNCPENALAVKSGVGCAAGILLGYIRGTEPTCGCDGDSDCC
>Bacteroidetes_bacterium_GWA2_31_9_Bacteroidetes
MGLTYLKNVVTLELNQDKCSGCSMCVIVCPHGVFELKNKKSQIVEKDLCMECGACAKNCPDEAITVKSGVGCSAGIIMGFINGTEPTCGCDGDIGCC
>Bacteroidetes_bacterium_GWA2_32_17_Bacteroidetes
MGLTYLKNVSTLELNVNKCTGCLMCVFVCPHNVFKITNKKSQIINKDFCMECGACQRNCPENAIKVTTGVGCAGGIILGYIKGTAPDCGCDGSSECC
>Bacteroidetes_bacterium_GWF2_35_48_Bacteroidetes
MEHRYLKNVVTLKLDVEKCNGCKMCMIVCPHNVFIVEERKAIILNKDLCMECGACAKNCAQEAISVKPGVGCAAGILMGMLKGTEPTCDCTSDSGSSCC
>Bacteroidetes_bacterium_RIFOXYA12_FULL_35_11_Bacteroidetes
MEHRYLKNVVTLKLDVEKCNGCKMCMIVCPHNVFIVEERKAIILNKDLCMECGACAKNCAQEAISVKPGVGCAAGILMGMLKGTEPTCDCTSDSGSSCC
>Bacteroidetes_bacterium_RIFOXYC12_FULL_35_7_Bacteroidetes
MEHRYLKNVVTLKLDVEKCNGCKMCMIVCPHNVFIVEERKAIILNKDLCMECGACAKNCAQEAISVKPGVGCAAGILMGMLKGTEPTCDCTSDSGSSCC
>Bacteroidales_bacterium_45_6_Bacteroidetes
MKTMQYLKNVVTLKLNSDLCTGCGMCAVVCPHAVFEINKGKAHIIDINDCMECGACALNCRFDAITVKSGVGCAAGILNGILNGTEPSCDCSGESEKSCC
>Bacteroidales_bacterium_UBA1800_Bacteroidetes
MKDLLYLPDVVTLSLCEDTCNGCGMCIKVCPHEVFELSGRKARIIRKDYCMECGACALNCPVQAISVRSGVGCAAGIINGILRNSEPTCSCSGSSSNCC
>Bacteroidales_bacterium_UBA4133_Bacteroidetes
MDDFVYLKNVVTLELNQEKCNGCGMCLKVCPHEVFGLKGGRAHILNRDNCMECGACSLNCPMQAIFVKSGVGCAAGILNGILNNTEPSCGCSGNQSACC
>Bacteroidales_bacterium_UBA5072_Bacteroidetes
MDDFVYLKNVVTLELNQEKCNGCGMCLKVCPHEVFGLKGGRAHILNRDNCMECGACSLNCPMQAIFVKSGVGCAAGILNGILNNTEPSCGCSGNQSACC
>Bacteroidetes_bacterium_CG23_combo_of_CG06_09_8_20_14_all_32_9_Bacteroidetes
MNGFVYLKNVSTLKLDTEKCTGCLMCVFVCPHNVFEIKNRKSHIINKDLCMECGACQKNCPENAISVQTGVGCAAGIIKGFINGTAPDCGCDSSKSCC
>Bacteroidetes_bacterium_HGW_Bacteroidetes_21_Bacteroidetes
MLMFGMTYLKNVVTLELDTEKCSGCKMCTIVCPHNVFVVQDRKAKMINRDLCMECGACSINCPEGAITVRPGVGCAGGIMQGALKGTPPTC
>Bacteroidales_bacterium_fen_983_Bacteroidetes
MKDLVYLPDVVTLELSEATCNGCGMCIKVCPHEVFEISGGKAHIVRRDYCMECGACALNCQVQAITVNSGVGCAAGIINGILRNSEPTCGCSESKSNCC
>Bacteroidales_bacterium_fen_982_Bacteroidetes
MKDLLYLTDVVTLNLCEDTCNGCGMCIKVCPRDVFELSGKKAHIVRRDYCMECGACALNCQVQAITVNSGVGCAAGIINGILKNTEPTCGCSDSKSNCC
>Bacteroidales_bacterium_fen_980_Bacteroidetes
MKELLYLTDVVTLSLCEATCNGCGMCIKVCPHEVFELSGKKAHIVRRDYCMECGACALNCQVNAITVKSGVGCAAGIISGILNNTEPTCGCSGEPSCCN
>Bacteroidales_bacterium_fen_978_Bacteroidetes
MKDLVYLPDVVTLELSEATCNGCGMCIKVCPHEVFEISGGKAHIVRRDYCMECGACALNCQVQAITVNSGVGCAAGIINGILRNSEPTCGCSESKSNCC
>Bacteroidales_bacterium_fen_977_Bacteroidetes
MKDLVYLPDVVTLSLCEDTCNGCGMCIKVCPHDVFELSGKKAHILRKDYCMECGACALNCPVKAISVKSGVGCAAGIINGILRNSEPTCGCSDSKSNCC
>Bacteroidales_bacterium_fen_976_Bacteroidetes
MKDLLYLPDVVTLSLCEATCNGCGICIKVCPHEVFELSGKKAHIVRRDYCMECGACALNCQVNAITVKSGVGCAAGIINGILRNSEPTCSCSDSKSNCC
>Bacteroidales_bacterium_fen_979_Bacteroidetes
MNGLVYLKNVVTLELDQEKCNGCRMCTIVCPHAVFEIENKKAVIVNKDFCIECGACEKNCPENAISVRSGVGCAAGIINGILRGTEPTCDCSGPGSSCC
>Bacteroidales_bacterium_fen_975_Bacteroidetes
MKELLYLTDVVTLSLCEATCNGCGMCIKVCPHEVFELSGKKAHIVRRDYCMECGACALNCQVNAITVKSGVGCAAGIISGILNNTEPTCGCSGEPSCCN
>Bacteroidales_bacterium_fen_974_Bacteroidetes
MKELVYLPDVVTLNLCEATCNGCGMCIKVCPHEVFELSGKKAHIVRKDFCMECGACALNCQVKAITVNSGVGCAAGIIGGILNNTEPTCGCSDSKAACC
>Bacteroidales_bacterium_fen_984_Bacteroidetes
MKDLVYLPDVVTLSLCEDTCNGCGMCIKVCPHDVFELSGKKAHILRKDYCMECGACALNCPVKAISVKSGVGCAAGIINGILRNSEPTCGCSDSKSNCC
>Bacteroidales_bacterium_fen_963_Bacteroidetes
MKDLVYLPDVVTLNLCQDTCNGCGMCIQVCPHEVFELSGKKAHIIRRDYCMECGACALNCPVQAVTVKSGVGCAAGIISGILNNSEPTCGCSDSKSTCC
>Bacteroidales_bacterium_fen_959_Bacteroidetes
MKELVYLPDVVTLNLCEATCNGCGMCIKVCPHEVFELSGKKAHIVRKDFCMECGACALNCQVKAITVNSGVGCAAGIIGGILNNTEPTCGCSDSKAACC
>Bacteroidales_bacterium_fen_961_Bacteroidetes
MRDQLYLSDVVTLKLCEETCNGCGICIKVCPHEVFELSGRKAHIIRRDYCMECGACSLNCPVNAISVNSGVGCAAGIINGILRNSEPTCGCNENSNCC
>Bacteroidales_bacterium_fen_957_Bacteroidetes
MKDLMYLPDVVTLELCETTCNGCGMCIKVCPHEVFELSGGKAHIIRRDYCMECGACALNCQVQAIKVNSGVGCAAGIINGILRNSEPTCGCSESKANCC
>Bacteroidales_bacterium_fen_956_Bacteroidetes
MKDLVYLPDVVTLNLCQDTCNGCGMCIQVCPHEVFELSGKKAHIIRRDYCMECGACALNCPVQAVTVKSGVGCAAGIISGILNNSEPTCGCSDSKSTCC
>Bacteroidales_bacterium_fen_945_Bacteroidetes
MKDLMYLPDVVTLELCETTCNGCGMCIKVCPHEVFELSGGKAHIIRRDYCMECGACALNCQVQAIKVNSGVGCAAGIINGILRNSEPTCGCSESKANCC
>Bacteroidales_bacterium_fen_946_Bacteroidetes
MECGACALNCQVQAITVNSGVGCAAGIINGILKNTEPTCGCSDSKSNCC
>Bacteroidetes_bacterium_SZUA_422_Bacteroidetes
MKDPVYIHDIVTLSLCEESCNGCGMCIKVCPHEVLELSGRKAHIVRKDYCMECGACALNCAAGAITVKSGVGCASGIINGLLRNSGPECGCSGTNCC
>Balneolia_bacterium_CSSed10_409R1_Bacteroidetes
MCTLVCPHGVFKMVGKKSQIIDKDGCMECGACVLNCPTGSVAVTPGVGCAAYIIQTWIKGKKLPVSANCC
>Balneolia_bacterium_T3Sed10_283R1_Bacteroidetes
MKFRYLKNVVTLELNQDKCNGCGLCTEVCPQQVFSLNGRVSSITDRDACLECGACARNCAPGAISVRAGVGCAYAILMDMYNINSRCGGDDCGCSLDDIIY
>Bacteroidetes_bacterium_B42_G2_Bacteroidetes
MDTQIYLKNVATLEYDPSLCIGCRLCIEVCPHNVFKMAGKKAEIIDRDKCMECGACMLNCVPGALTVKQGVGCAAAVISGFLKGTEPNCDCSGGDACC
>Bacteroidetes_bacterium_B1_G1_Bacteroidetes
MDTQIYLKNVATLEYDPSLCIGCRLCIEVCPHNVFKMAGKKAEIIDRDKCMECGACMLNCVPGALTVKQGVGCAAAVISGFLKGTEPNCDCSGGDACC
>Bacteriodetes_bacterium_FW215_bin.33_Bacteroidetes
MKELLYLPDVVTLNLCEETCNGCGMCLKVCPHDVFELSGKKAHIVRRDYCMECGACQLNCPVQAISVNSGVGCAAGILNGILRNTEPVCGCSENNSNCC
>Bacteroidia_bacterium_das_tool.concoct.24_Bacteroidetes
MKGQNYIKGVATLEYDRAKCIGCRLCVEVCPHNVFMMDGKFARLVNFDNCMECGACELNCEPGAIRVKSGVGCASAYINGFIRNTEPVCDCSGGNNSCC
>Bacteroidetes_bacterium_PowLak16_MAG39_Bacteroidetes
MNGLVYLKNVVTLELDQEKCNGCRMCIIVCPHAVFAIENKRAVILDKDLCMECGACEKNCPENAISVRSGVGCAAGIINGILKGTEPTCDCSGSGGSCC
>Aminicenantia_UBA8522_M_DeepCast_400m_m2_133_Aminicenantes
MREHRYFKNVTTLAYEPARCTGCGMCVEVCPHRVFAVENGKAEVRDRDLCMECGACARNCPFAAISVRAGVGCAWAIMASELRGKKEVTCG
>Aminicenantia_UBA4085_M_DeepCast_400m_m2_244_Aminicenantes
MSLQYLKDVVTLQYDPEKCAGCGMCADVCPHGVFEMNGKKAVLTGRDRCIECGACMTNCPCEAISVRPGVGCAWAILFSAWKAEPVPSCD
>Aminicenantes_bacterium_UBA647_Aminicenantes
MKMKYLKNVAQLKLDSDKCTGCGMCVKVCPHAVFVIDNKKAIITDRDLCMECGACQVNCPFDALEVRKGVGCASAVIKGKLTGSEPTCGCSDTAGCC
>Aminicenantes_bacterium_UBA4085_Aminicenantes
MSLRYLENVVTLEYAPEKCTGCGKCAEVCPHALFVMEERKARLTDRDLCIECGACMRNCAFDAIKVRPGVGCAYALMISALRGRPAPICE
>Aminicenantes_bacterium_fen_413_Aminicenantes
MPYRHLKNVATLEYDPAKCTGCRLCVEVCPHAVFVMDGKKARLVDKDLCMECGACLRNCPFGAIAVEPGVGCAYAILMSRLKGRKITCGD
>Aminicenantes_bacterium_fen_337_Aminicenantes
MSFRYLENVVTLEYDPAKCTGCEKCLEICPHAIFAMGEDGKAVMSDRDLCIECGACMLNCPFGAITVRQGTGCAYAIMLAALRGKPTPVCGE
>Aminicenantes_bacterium_fen_333_Aminicenantes
MSFRYLENVVTLEYDPAKCTGCEKCLEICPHAIFAMGEDGKAVMSDRDLCIECGACMLNCPFGAITVRQGTGCAYAIMLAALRGKPTPVCGE
>Cloacimonetes_bacterium_Cloacimonetes
MRGQIYLKNVVTLDLDVDKCTGCEMCTIVCPHNVFEMLGEKAAIINRDLCMECGACTLNCPVDAIEVSSGVGCATAIIIGSLKGTEPTCDCSPNKSSNSCCG
>Coatesbacteria_bacterium_B130_G9_Coatesbacteria
MGKPRYLSKDVSLSLDTQKCIGCGTCTQVCPHEVFAVDSGKATVIDHDACMECGACALNCPAEAIFVDAGVGCASAIIIAALLRREPSCGCCCGDKKSD
>Firestonebacteria_bacterium_RIFOXYD2_FULL_39_29_Firestonebacteria
MKYLSNVSTLKLNLHKCSGCGMCLKVCPHEVFAVRNRKAVIVDLDSCMECGACKINCSFGALEVKSGVGCAAGIMLGALRGTEATCNCK
>Firestonebacteria_bacterium_RIFOXYC2_FULL_39_67_Firestonebacteria
MKYLSNVSTLKLNLHKCSGCGMCLKVCPHEVFAVRNRKAVIVDLDSCMECGACKINCSFGALEVKSGVGCAAGIMLGALRGTEATCNCK
>Goldbacteria_bacterium_HGW_Goldbacteria_1_Goldbacteria
MKLRYIDELVSISYNQDKCTGCTMCVKVCPRGVFKMEGNKAAFADKGACIECGACMVNCAYGAINVETGPGCAAAILGSKNGKAECGCGDDTNSGCCGGGKSGCC
>FCPU426_bacterium_Goldbacteria_MAG_0093
MELKYLGLNTLEYDEKKCTGCGMCEIVCPLRIFRINGKKAEITAKEKCIECGACSLNCAFGAITVDSGPGCAAAVLASGLKKGSKAACNC
>FCPU426_bacterium_Goldbacteria_MAG_0094
MELKYLGLNTLEYDVKKCTGCGMCVIVCPHRIFQMKGKKAEVTAKDKCIECGACMKNCAFDAIKVEAGPGCAAAVLASAFRGDKKACC
>Raymondbacteria_bacterium_RIFOXYA12_full_50_37_Raymondbacteria
MAGCPMYLKNVTTLTYDRERCSGCGMCATVCPHGVFSIQEKRAVAGERDACMECGACMVNCPESAIFVKAGVGCAAAVITVMLG
>Raymondbacteria_bacterium_RIFOXYA2_FULL_49_16_Raymondbacteria
MAGCPMYLKNVTTLTYDRERCSGCGMCATVCPHGVFSIQEKRAVAGERDACMECGACMVNCPESAIFVKAGVGCAAAVITVMLG
>Raymondbacteria_bacterium_RIFOXYB12_full_50_8_Raymondbacteria
MAGCPMYLKNVTTLTYDRERCSGCGMCATVCPHGVFSIQEKRAVAGERDACMECGACMVNCPESAIFVKAGVGCAAAVITVMLG
>Raymondbacteria_bacterium_RIFOXYC12_full_50_8_Raymondbacteria
MAGCPMYLKNVTTLTYDRERCSGCGMCATVCPHGVFSIQEKRAVAGERDACMECGACMVNCPESAIFVKAGVGCAAAVITVMLG
>Raymondbacteria_bacterium_RIFOXYD12_FULL_49_13_Raymondbacteria
MAGCPMYLKNVTTLTYDRERCSGCGMCATVCPHGVFSIQEKRAVAGERDACMECGACMVNCPESAIFVKAGVGCAAAVITVMLG
>Raymondbacteria_bacterium_RIFOXYB2_FULL_49_35_Raymondbacteria
MAGCPMYLKNVTTLTYDRERCSGCGMCATVCPHGVFSIQEKRAVAGERDACMECGACMVNCPESAIFVKAGVGCAAAVITVMLG
>Composite_genome_from_Trout_Bog_Hypolimnion_TBhypo.metabat.433_Chlorobi
MKGFAYLRNVVTLQLEQEKCIGCGRCAEVCPHQVFCLIDNRACLAERDACIECGACARNCPVGAIGVDAGVGCASGMINQWLRERKIRRWGKEECCS
>Composite_genome_from_Trout_Bog_TBhypo.metabat.2922.v2_Chlorobi
MHGYRYIEGTATLQVDRQRCVGCGLCTEVCPHRIFALSADGLEVRDLDLCMECGACARNCPVQALTVSPGVGCAAALLTAWTNRLLRRKVVGGCC
>Composite_genome_from_Trout_Bog_TBhypo.metabat.5247_Chlorobi
MNRLVYLKDVVTLELDAEKCNGCMMCTVVCPHDVFLVESRKARIQNKDLCMECGACQLNCPEGAIHVKSGVGCAAGIINGILRGTEPTCDCAGPGVSSCC
>Anaerolineales_bacterium_K_DeepCast_100m_m2_305_Chloroflexi
MFNSYTTTTLQYDPSLCIGCGVCADVCPHAAFEMKERLAYLIAAQACMECGACQLNCPVDAIRVESGVGCAAALMRAALTGKKEPVCT
>Chloroflexi_0033_Chloroflexi
MFNSYKINTLEYKPGLCIGCAMCWVVCPHGVFAEGKIAQLVKKEDCMECGACALNCPADAIAVQSGVGCASAMIKAALKGKSIDSAECC
>Chloroflexi_bacterium_GWD2_49_16_Chloroflexi
MYNSYSVNTLAYNAELCNGCGMCVAVCPHAVFEMNERKAHLFQPLACMECGACQLNCVTGAITVESGVGCAAAMMRAALLGLPEAECSCG
>Chloroflexi_bacterium_GWB2_49_20_Chloroflexi
MYNSYSVNTLAYNAELCNGCGMCVAVCPHAVFEMNERKAHLFQPLACMECGACQLNCVTGAITVESGVGCAAAMMRAALLGLPEAECSCG
>Chloroflexi_bacterium_GWC2_49_37_Chloroflexi
MYNSYSVNTLAYNAELCNGCGMCVAVCPHAVFEMNERKAHLFQPLACMECGACQLNCVTGAITVESGVGCAAAMMRAALLGLPEAECSCG
>Chloroflexi_bacterium_RIFOXYD12_FULL_57_15_Chloroflexi
MLNAYATNTLQYDPSLCIGCGVCVDVCPHAAFEMQGRLAYLVNQ
>Anaerolineales_bacterium_UBA877_Chloroflexi
MLNAYAVNTLVYNPERCNGCARCVEVCPHAVFVMDGRKAVLIHGSACMECGACQKNCIMNAISVDSGVGCASAMIRAALEGSKETTCDCG
>Anaerolineales_bacterium_UBA2200_Chloroflexi
MTTIQASKLNTLQYDSELCCGCGMCLSVCPHGVFGTNGAVPGSQRSEVAVVRGDACIECGACQRNCPTGAIEVESGVGCAAAMIYSALTGRKEECGSEGCCS
>Anaerolineales_bacterium_UBA2232_Chloroflexi
MKRGATMKHVTAEAILLERKMITRSHALRLDRGKCVGCELCTAVCPQEAIVHMAGSIEDGRMVQRPTIDIDPQKCNFCGECVVVCPVHALALQVDGEASIPVIEYEAFPSLIKEISTDADQLRPEMAPSVTEVCPTDVITVQISADGAGQPRTVQAIEIDETDCIYCKQCEVLCPGAFSVTHPFEGMIQLDRSFCPEGCQACADLCPTHALWMRDGELMLDDRFCLYCGACLKICPAAEALTVRRHRVRHTPVKSGAWIAAVEKLISTELAAQELELKNQEKRRSVLAFMPGLRET
>Anaerolineales_bacterium_UBA4142_Chloroflexi
MISVSALNTLKFDQALCTGCGICVDVCPHGVFALNRRVIHVVRADACMECGACQVNCPFGAIQVDSGVGCAAAMIRAALIRKNQVTCS
>Anaerolineales_bacterium_UBA4826_Chloroflexi
MISVSALNTLKFDQALCTGCGICVDVCPHGVFALNRRVIHVVRADACMECGACQVNCPFGAIQVDSGVGCAAAMIRAALIRKNQVTCS
>Anaerolineales_bacterium_UBA6131_Chloroflexi
MQRVSPLNSLAFDPGLCSGCGTCVEVCPQGVFILQDQAAVVTRPDDCIECGACELNCPSAAITVDSGVGCASAMIWGALSRRKVPGASLVVPCCTTSTLDGSAECT
>Anaerolineae_bacterium_CG_4_9_14_0_8_um_filter_58_9_Chloroflexi
MFDAYAVNTLAYNPELCNGCAMCTAVCPHAVFEMNGRKAQLVRPSACMECGACQLNCVTGAIAVESGVGCAAAMIRAALLGQKEAACSCG
>Dehalococcoidia_bacterium_fen_1065_Chloroflexi
MLRYLENVVTLQLDTATCNGCGMCVNVCPHQVLRITERKAVITDKGACMECGACAINCPVNAIQVSSGVGCASAILLGMVGKKSECSGGCGGSPATNEVKKNSSCNAAK
>Dehalococcoidia_bacterium_fen_1064_Chloroflexi
MLRYLENVVTLQLDTETCNGCGMCVNVCPHGVFKVQDRKAAIIDKEACMECGACALNCPVNAIKVQSGVGCATAIIMGAIGKKSECSGSCGGSPAANNSNKSGLCGTTK
>Dehalococcoidia_bacterium_fen_1060_Chloroflexi
MLRYLENVVTLQLDTETCNGCGMCVNVCPHGVFKVQDRKAAIIDKEACMECGACALNCPVNAIKVQSGVGCATAIIMGAIGKKSECSGSCGGSPAANNSNKSGLCGTTK
>Dehalococcoidia_bacterium_fen_1057_Chloroflexi
MLKYLENVVTLQFDTETCNGCGMCVNVCPHGVFNVQNRKAAIVDKEACMECGACALNCPVNAIKVQSGVGCATAIIMGAIGKKSECSGSCGGSPAANTANNSGSRGATKQV
>Dehalococcoidia_bacterium_fen_1055_Chloroflexi
MLKYLENVVTLQFDTETCNGCGMCVNVCPHGVFNVQNRKAAIVDKEACMECGACALNCPVNAIKVQSGVGCATAIIMGAIGKKSECSGSCGGSPAANTANNSGSRGATKQV
>Dehalococcoidia_bacterium_fen_1062_Chloroflexi
MLKYLENVVTLQFDTETCNGCGMCVNVCPHGVFNVQNRKAAIVDKEACMECGACALNCPVNAIKVQSGVGCATAIIMGAIGKKSECSGSCGGSPAANTANNSGSRGATKQV
>Anaerolineaceae_bacterium_fen_1049_Chloroflexi
MFNSYLENTLVLDAQLCTGCTLCVTVCPHQVFAITDHKARIINPTNCMECGACQVNCAAGAITVTSGVGCASAMINAALTGKKEVACGCC
>Dehalococcoidia_bacterium_fen_1048_Chloroflexi
MLKYLENVVTLQFDTETCNGCGMCVNVCPHGVFNVQNRKAAIVDKEACMECGACALNCPVNAIKVQSGVGCATAIIMGAIGKKSECSGSCGGSPAANTANNSGSRGATKQV
>Dehalococcoidia_bacterium_fen_1040_Chloroflexi
MLKYLENVVTLQFDTETCNGCGMCVNVCPHGVFNVQNRKAAIVDKEACMECGACALNCPVNAIKVQSGVGCATAIIMGAIGKKSECSGSCGGSPAANTANNSGSRGATKQV
>Dehalococcoidia_bacterium_fen_1014_Chloroflexi
MVDKKIVLHFPKRLVDRPIVSHLIKDHDLEFNILKASVTQDEEGLMVLELKGKQEEYDKGIAYLKEAGVIIESLSQNVIRNEERCTHCGACITICPVGVFELDTTTRQIKFQEKKCIACGICIKTCPPRAMELHF
>Dehalococcoidia_bacterium_B1Sed10_240_Chloroflexi
MLRYLEHVVALRLDVEACIGCGMCAMVCPHEVFRIEGHKAFIVDQDACIECGACAINCPVNAIRVRTGAGCATGVLLGTLGKEGDCCSSGCGVSEADTGPTETGCGGARTEDTGADSGTSSCSR
>Dehalococcoidia_bacterium_T3Sed10_165R1_Chloroflexi
MLRYLGRVVALRLDGEACIGCGMCTMVCPHEVFMIEGPKAFIVDRDACIECGACANNCPVHAIGVRTGAGCATGVLLGTLGKEGDCCTSGCEVVPEMRTGS
>Dehalococcoidia_bacterium_SURF_27_Chloroflexi
MFNSYKVNTLQYVPELCIGCAMCWEVCPHGVFAEGKEAQLVNQEACMECGACALNCPTNAIAVQSGVGCAAAMIQAALKGKSLDSGECC
>Chloroflexi_bacterium_metabat2.402_Chloroflexi
MYNAYETNTLKFNTELCTGCGICLDVCPHDVFIQSGRTIQMAHSQACMECGACQKNCPFGAITVESGVGCAAAMMRAALTRRTQVSCG
>Anaerolineales_bacterium_E26_bin7_Chloroflexi
MFSVSVSNTLQYDPELCISCEMCSLVCPHAVFAMNGRVAQLVCPEACMECGACQLNCPTGAITVESGVGCAAAMIYASLTGKKEATYGGETESSRCSADK
>Desulfobacula_sp._2757320503_Desulfobacteria_Desulfobacterota
MKELRYLDDVSTLVLDPDKCVGCGLCTEVCPQAVFEMRQSRAHIVDFNACMECGACVNNCPSGAISVSPGVG
>Desulfatiglandales_HGW_15_2757320506_Desulfobacteria_Desulfobacterota
MGQLIYLKDVVTLALNEEKCAGCGTCEVVCPHNVFRLNNGKVTVVGRDACMECGACATNCPTEAITVQSGVGCAAAVINAALGRSSSSCCCVIEPKKPGDPQTTLQNPKSGCC
>Smithellaceae_fen_1166_2757320507_Syntrophia_Desulfobacterota
MKNLVYLKNIVTLKLDENKCTGCGMCLEVCPHEVFKMNSKHAVIQNRDACMECGACSRNCPFGAVSVEAGVGCAAAVINSLLGRNGGECCCGPNTDGTKMGNKGGCCC
>Desulfobacterales_UBA2156_2757320510_Desulfobulbia_Desulfobacterota
MKPLIYLKNVVTLELDAGKCVGCGMCMIVCPHAVFEMNQKHLRIEYRDACMECGACAKNCPAGAIFVKSGVGCATAVINSMLGRKSDSCCCVTEPDNISDSLCKSTAKTHKSNCC
>Desulfocapsaceae_bacteria00193_Desulfobulbia_Desulfobacterota
MKGFAYLRNVVTLQLEQEKCIGCGRCAEVCPHQVFCLIDNRACLAERDACIECGACARNCPVGAIGVDAGVGCASGMINQWLRERKIRRWGKEECCS
>Desulfobulbaceae_bacterium_bacteria00229_Desulfobulbia_Desulfobacterota
MHGYRYIEGTATLQVDRQRCVGCGLCTEVCPHRIFALSADGLEVRDLDLCMECGACARNCPVQALTVSPGVGCAAALLTAWTNRLLRRKVVGGCC
>Syntrophales_bacterium_M_DeepCast_400m_m1_009_Syntrophia_Desulfobacterota
MGQLTYLKDVVTLNLSEEKCIGCSMCVDVCTRGVIRMNGVGRAWIQDRDACMECGACSRNCPTGAFSVQAGVGCAAAVINTMLGREGSICCGDQGCTIEPCEQTEDKRETSCC
>BSN033_UBA1163_K_DeepCast_100m_m1_199_Uncultured_Deltaproteobacteria
MNQLIYLKDVVTLKLDEKKCVGCGMCLLVCPHAVLSLTNGTAEIVDRDACMECGACSRNCPAEALNVQSGVGCAAAVINSKIGRKKESCCYIEPSKNQSQSCCDSQRSGCC
>Myxococcota_UBA6777_K_DeepCast_100m_m2_324_Myxococcia_Myxococcota
MFGLRYLPGVTTLQLDAELCSGCGMCLNVCPHAVLASAGHGKVAITDRDACMECGACARNCSFGALSVQAGVGCAAAIIVGALRGTEPTCGCGDGEGMSCC
>BSN033_UBA1163_K_DeepCast_100m_mx_276_Uncultured_Deltaproteobacteria
MNQLIYLKGVVTLKLDENKCAGCGMCLQVCPRAVLSMANGTAEIVNRDGCMECGACSRNCPVEAISVESGVGCAAAVINSKIGRKKESCCYVEPSKGKTNPPVCSSDSKRSSCC
>Desulfomonilaceae_bacterium_K_DeepCast_150m_m1_199_Desulfomonilia_Desulfobacterota
MNRARQLVYLRNVVTLNLDSGRCSGCGACMEVCPHAVLAQENGKVRIQDRDACMECGACARNCPIAAISVQAGVGCAAAVINTALGRGGSSACCSLEPAAPSCECSIESQAPRKSSC
>Syntrophales_UBA5619_K_DeepCast_150m_m2_113_Syntrophia_Desulfobacterota
MIHPTYLKNVVTLKLDKEKCTGCGMCLEVCPHEVFKMNTRHVEIRNRDACMECGACSRNCPFDAITVKAGVGCAAAVINALLGRTDQPCCGPADPGRSPANKKSAACCG
>BSN033_UBA1163_K_DeepCast_150m_m2_257_Uncultured_Deltaproteobacteria
MNQLIYLKNVVTLKLDEKKCVGCGICLLVCPHAVFRLTNGTAAIVNRDACMECGACSRNCPAEALSVQSGVGCAAAVINSKIGRKKESCCYIEPSKGKANPPECSSDSKRSSCC
>Desulfomonilaceae_bacterium_K_DeepCast_300m_mx_218_Desulfomonilia_Desulfobacterota
MYIPKIDPEKCNLCGECVDVCPADVLEVDDQETRVALPADCLGCESCVAVCPEEAITVEEI
>Myxococcota_UBA9042_M_DeepCast_400m_m1_331_Myxococcia_Myxococcota
MFGLRYLPGVTTLALDVERCSGCGMCLNVCPHAVLAGTDGGRVAIADRDACMECGACARNCPTGALSVEAGVGCAAAIIVGALKGTEPSCGCEGGESAGGHE
>Desulfobacterales_0017_Desulfobulbia_Desulfobacterota
MRYIRYLDDVATLILDKDACVGCSLCTVVCPHGVFELVDGKAKIVDLDGCMECGACVNNCPVNALKVTPGVG
>Desulfobacterales_0019_Desulfobulbia_Desulfobacterota
MKTFRYLPGVATLSVDNALCVGCGMCETVCPHGVLKIDHRKAAIVDADGCMECGACAVNCPVHAVSVTPGVGCASYIIQTWIKGKEAATCGGGSCC
>Desulfobacterales_0027_Desulfobulbia_Desulfobacterota
MKELRYLDDVSTLVLDPEKCIGCRLCTEVCPQAVFEMRGNKAHIADFNACMECGACVNNCPSGAISVNPGVG
>Desulfobacterales_0034_Desulfobulbia_Desulfobacterota
MRHFRYLEDAAILRLSTEKCIGCGNCVLVCPHRIFALKDGRAEIVDRGACMECGACAINCPTQAIYVNPDDGCGCASYIINSWIAKARGKAPSGCGC
>Geobacterales_0030_Desulfuromonadia_Desulfobacterota
MKSFRYLENVVTLQLDESICIGCGRCLEVCPHQVFVPKDKKVTFSDRDACMECGACALNCPVKAITVDAGVGCASGMINEWLREHNIGIINFGECCS
>Geobacteerales_0032_Desulfuromonadia_Desulfobacterota
MRGFRYLKNVATLELDQEVCIGCGRCAEVCPHQVFALAEKPARITELDACMECGACARNCPVAAISVDAGVGCATGLINEWLREQRIRGLGGECCS
>Syntrophobacterales_0007_Syntrophobacteria_Desulfobacterota
MAQLIYLKDVVTLRLDAAKCTGCGVCMEVCPQGVLARDNKKIRIGNKDACIECGACAKNCPVEALEVRVGVGCAAAVINAALGRTSSSCCCVIEPEQTEADGKSGSGGFGCC
>Syntrophobacterales_0012_Syntrophobacteria_Desulfobacterota
MKNLIYLKDVVTLQLDVDKCTGCGMCLDVCPHAVFKMNSSHAVIQNRDACMECGACSQNCPADAISVQSGVGCAAAVINSMLGREGECCCGPDTGSKTADKKGGCC
>Desulfatitalea_sp._BRH_c12_Desulfobacteria_Desulfobacterota
MKTLRYLDNVVTLTLNAQKCIGCGACTQVCPHTVLAMQSRKAYILDMNACMECGACANNCPTEALTVTPGVGCASYIIQSWIVGKEKATCGPGCC
>Desulfobulbaceae_bacterium_BRH_c16a_Desulfobulbia_Desulfobacterota
MQDFRYLDDTAILRLTAEKCVGCGNCALVCPHRIFRVREQKAEILDPNGCMECGACAINCPVGAIYVNPDDGCGCAAYIINSWIARMKTGCGC
>Deltaproteobacteria_bacterium_SG8_13_Uncultured_Deltaproteobacteria
MKDFRYLPGVSTLVLDTEACTGCGLCTIVCPHGVLAMAEKRVEIVDYDGCMECGACAQNCPTGAVGVTPGVGCAAAIINSWIKGGKPACC
>Desulfobacterales_bacterium_SG8_35_2_Desulfobulbia_Desulfobacterota
MQNFRYLNNVTTLQLDVEKCTGCGMCEIVCPHTVFNVGNPKAVIVDRDACMECGACAANCPAAAISVTPGVGCAAYIIQTWIKGKNAVIECC
>Deltaproteobacteria_bacterium_SM23_61_Uncultured_Deltaproteobacteria
MNRMVYLKNVTTLRVFEDKCVRCGICLEVCPHAVLSLNGGKVQIENRDACMECGACAQNCPSGAITVKSGVGCANAVINSMLGRKSNDSCCCVVEEKKGTSESCRDSKACC
>Smithella_sp._SDB_Syntrophia_Desulfobacterota
MKNLMYLKNVVTLQVDKNKCTGCGMCMDVCPHKVFKINSKHVVIQNRDACMECGACSLNCPVNAISVNSGVGCVNAVINAMLGRNNGECCGGPDTDNKATESKGGCCC
>Deltaproteobacteria_bacterium_CSP1_8_Uncultured_Deltaproteobacteria
MEGFRYLDGVASLRFSEAACTGCGMCEQVCPHRVFAVARGKARILDKDLCMECGSCATNCPAGAISVRPGVGCATAIMKGWLSGSEEKT
>Deltaproteobacteria_bacterium_GWC2_55_46_Uncultured_Deltaproteobacteria
MRYLEAVCTLGYDTEKCKGCGLCADVCPHGVFVMADKRARLTDRDLCMECGACMRNCEHGAIKVKTGVGCAAALIRGMVTGDVSCGCGSEADNGDNGKGACC
>Syntrophobacterales_bacterium_Delta_03_Syntrophobacteria_Desulfobacterota
MRNLIYLKNVVTLEVDRETCTGCGVCLEVCPHEVLELLEKRVRIRNRDACMECGACSRNCPAGAVFVEAGVGCAAAVINGMLNRQSASCCCSVDPKNASGGRFKVDCC
>Syntrophobacterales_bacterium_Delta_02_Syntrophobacteria_Desulfobacterota
MRPMVYLKDVVTLFHNREMCNGCGACLSVCPRQVLQRCNGKVEIARRDACIECGACQRNCPQGALTVQAGVGCASAVINQVLGRKKACCVVDNG
>Olavius_algarvensis_Delta_1_Uncultured_Deltaproteobacteria
MQKREALIMESFRYLSGVTTLQLDPEACVGCGMCENVCPHGVFLLEGKKAVVRDIDGCMECGACALNCPTDAIHVTPGVGCASYIIQTWIKGKDKAACGSAECC
>Bdellovibrionales_bacterium_GWB1_55_8_Bdellovibrionota_Bdellovibrionota
MKFRYLRNVSLQYLPEKCNGCQRCVEVCPREVFAFENKRAVLHDREACMECGACMKNCEAGALSVSAGVGCAAAIINGMIRGGEPSCGCDKSGCC
>Bdellovibrionales_bacterium_RIFOXYC1_FULL_54_43_Bdellovibrionota_Bdellovibrionota
MNYLRGGATLHFDSEKCSGCGRCVEVCPHQVFEVKPKSKAFIIDRDSCIECGACAKNCQPGAIQVHSGVGCAAALFYSMRTGKQPCC
>Bdellovibrionales_bacterium_RIFOXYD1_FULL_55_31_Bdellovibrionota_Bdellovibrionota
MNYLRGGATLHFDSEKCSGCGRCVEVCPHQVFEVKPKSKAFIIDRDSCIECGACAKNCQPGAIQVHSGVGCAAALFYSMRTGKQPCC
>Deltaproteobacteria_bacterium_GWA2_54_12_Uncultured_Deltaproteobacteria
MKYLSNVSTLEYDSSKCTGCTMCTQVCPHGVFEMDGKKARITDRDLCMECGACMKNCAAGTITVRSGVGCAAALIKGMITGDASCGCSDGDEKTGACC
>Deltaproteobacteria_bacterium_GWA2_55_82_Uncultured_Deltaproteobacteria
MRYLEAVCTLGYDTEKCKGCGLCADVCPHGVFVMADKRARLTDRDLCMECGACMRNCEHGAIKVKTGVGCAAALIRGMVTGDVSCGCGSEADNGDNGKGACC
>Deltaproteobacteria_bacterium_GWB2_65_81_Uncultured_Deltaproteobacteria
MDGFRYLEGAATLRFSEAACTGCGMCAQVCPHGVFAVARGKARILDRDACMECGACARNCPADAIAVHPGVGCASAIMNGWLSGSKPSCGCGG
>Deltaproteobacteria_bacterium_GWA2_43_19_Uncultured_Deltaproteobacteria
MKYLANVTSLKFFSDTCTGCGRCVEVCPHAVFIIVNGKKAAISDKDRCMECGACVRNCVFGAITVNAGVGCAAAIINGMITGGEPSCGCGDTQNACC
>Deltaproteobacteria_bacterium_GWA2_55_10_Uncultured_Deltaproteobacteria
MKYLKGVATLEYDTSKCKGCGLCAQVXXXXXXXXXXKRARVTDKDLCMECGACMRNCEHGAIKVNAGVGCAAALIRGMVTGDVSCGCSSETDKNKGACC
>Deltaproteobacteria_bacterium_GWB2_55_19_Uncultured_Deltaproteobacteria
MKYLKNVSTLGLNYALCTGCGRCAEVCPHAVFTIENRNAAIVDRNSCMECGACAGNCEFGALTVGSGVGCASALIGGMITGKEPVCGCSEGNDSACC
>Deltaproteobacteria_bacterium_GWD2_42_10_Uncultured_Deltaproteobacteria
MKYLANVTSLEFFSDTCTGCGRCVEVCPHAVFIIVNGKKAALNDKDRCMECGACARNCAFGAIAVNAGVGCAAAIINGMVTGSKPSCGCGDNAGECC
>Deltaproteobacteria_bacterium_GWF2_42_12_Uncultured_Deltaproteobacteria
MKYLANVTSLEFFSDTCTGCGRCVEVCPHAVFIIVNGKKAALNDKDRCMECGACARNCAFGAIAVNAGVGCAAAIINGMVTGSKPSCGCGDNAGECC
>Deltaproteobacteria_bacterium_RBG_13_52_11_Uncultured_Deltaproteobacteria
MDQLTYLKNVVTLTLDQNKCMGCGACLLVCPHAVLSLTNGKIKIANRDGCMECGACARNCLVEALTVRSGVGCATAVINAKLGRQKACCCSIESSEEKGQDITGSSPGSGQPRCG
>Deltaproteobacteria_bacterium_RBG_13_61_14_Uncultured_Deltaproteobacteria
MVTVDRDRCNGCGECVAVCPHAALSLEGNSPRAVLTAAERCMECGACGLNCPEAAITGNFGVACFACMTQQALSGKQSSRCACAC
>Deltaproteobacteria_bacterium_RBG_16_44_11_Uncultured_Deltaproteobacteria
MENSLYLKNVVTLKLNEDKCTGCGMCLDVCPHEVFKMNGKHVTIQNRDACMECGACSKNCLVDAIFVQSGVGCAAAVINSMLGRSDGACCCGSEPAGATTDKRGGCCT
>Deltaproteobacteria_bacterium_RBG_16_58_17_Uncultured_Deltaproteobacteria
MNRLIYLKDVVTLKLDEERCTGCGMCLEVCPHEVFKMNTGHVEIRNRDACMECGACRRNCPFDAISVQTGVGCAAAAINAMLGKTDAACCCTGSLECSPPAANEKGCCG
>Deltaproteobacteria_bacterium_RIFCSPHIGHO2_02_FULL_42_44_Uncultured_Deltaproteobacteria
MKYLANVTSLEFFSDTCTGCGRCVEVCPHAVFIIVNGKKAALNDKDRCMECGACARNCAFGAIAVNAGVGCAAAIINGMVTGSKPSCGCGDNAGECC
>Deltaproteobacteria_bacterium_RIFCSPHIGHO2_02_FULL_43_33_Uncultured_Deltaproteobacteria
MKYLANVTSLKFFSDTCTGCGRCVEVCPHAVFIIVNGKKAAISDKDRCMECGACVRNCAFGAITVNAGVGCAAAIINGMITGGEPSCGCGDTQNACC
>Deltaproteobacteria_bacterium_RIFCSPLOWO2_02_FULL_55_12_Uncultured_Deltaproteobacteria
MRYLEAVCTLGYDTEKCKGCGLCADVCPHGVFVMADKRARLTDRDLCMECGACMRNCEHGAIKVKTGVGCAAALIRGMVTGDVSCGCGSEADNGDNGKGACC
>Deltaproteobacteria_bacterium_RIFOXYA12_FULL_58_15_Uncultured_Deltaproteobacteria
MNGFDYLSGVTTLELDVGLCNGCRMCLNVCPHQVFAMHDKQAAIVALDKCMECGACALNCAEGAIKVDSGVGCAAGLIYEWWRTVRPFKGSNKPSSCC
>Deltaproteobacteria_bacterium_RIFOXYA2_FULL_42_10_Uncultured_Deltaproteobacteria
MKYLANVTSLEFFSDTCTGCGRCVEVCPHAVFIIVNGKKAALNDKDRCMECGACARNCAFGAIAVNAGVGCAAAIINGMVTGSKPSCGCGDNAGECC
>Deltaproteobacteria_bacterium_RIFOXYD12_FULL_53_23_Uncultured_Deltaproteobacteria
MMKRRRLYLKGVATLRLEQDTCIGCGMCLTVCPQEVFAMMEHGKKVRISEQDACMECGACMVNCPVGAIWVQSGVGCAQAVFNTMLGRSSEACCSVEGKPGGGSCC
>Deltaproteobacteria_bacterium_RBG_19FT_COMBO_43_11_Uncultured_Deltaproteobacteria
MKNQIYLKNVATLKLDENKCTGCGICLDVCPHEVFKMNGKHITIQNRDACMECGACSKNCPVDAIFVQSGVGCAAAVINSMLGKNDAGCCCSPEVGGTAKDKGGRCCS
>Deltaproteobacteria_bacterium_RIFOXYD12_FULL_50_9_Uncultured_Deltaproteobacteria
MKEFRYLENVSTLTLNQDACIGCGICTTVCPHGVFTIQDHKAAIIDLNGCMECGACAGNCPSDALLVTPGVGCAAYIIQVWIKGKDKAACGGIECC
>Deltaproteobacteria_bacterium_RIFOXYD12_FULL_57_12_Uncultured_Deltaproteobacteria
METLRYLKNVSTLRLDQETCIGCGMCSTVCPHGVFVVEEKSKARIVDLDGCMECGACAANCAVQAITVTPGVGCAAYIIQSWLKGKAAASCGC
>Deltaproteobacteria_bacterium_RIFOXYD12_FULL_56_24_Uncultured_Deltaproteobacteria
MMKRLLYLKGVATLRLEQETCIGCGMCLTVCPQEVFVMAHGKKVRISEQDACMECGACMLNCPVGALWVQSGVGCAQAVFNTMLVTIQLKAGNEQKQPKP
>Desulfobacterales_bacterium_GWB2_56_26_Desulfobulbia_Desulfobacterota
MQDFRYLDNTAILRLTVEKCIGCGNCELVCPHRIFRVRDQKAEILDPNACMECGACSKNCPTNAIYVNPDDGCGCAAYIINSWIAKVRGKMPSGCGC
>Desulfobacterales_bacterium_RIFOXYA12_FULL_46_15_Desulfobulbia_Desulfobacterota
MKELRYLDEVSTLVLDREKCVGCGLCTEVCPQAVFEMRGNKAEIVDFNACMECGACVNNCPSEAISVSPGVG
>Desulfuromonadales_bacterium_GWD2_54_10_Desulfuromonadia_Desulfobacterota
MKGFSYLPDVVTLTLDVDACIGCELCCKVCPHCVFSMHNNKAVIADRDSCMECGACALNCPTRAIMVDAGVGCASGMINQWLASLNIRFKDNDTCC
>Geobacteraceae_bacterium_GWB2_52_12_Desulfuromonadia_Desulfobacterota
MKGFRYLENVATLELDQATCIGCGRCKEVCPHQVFSVAEKKAAIVDRDACMECGACALNCPVKAITVDCGVGCASGMINEWLQERKLGKLGGGNCCS
>Geobacteraceae_bacterium_GWC2_58_44_Desulfuromonadia_Desulfobacterota
MKGFRYLEGVATLELDQALCIGCGRCLEVCPHQVFEMAGKRARVADRDACMECGACALNCPVAALKVDAGVGCATGLINEWFRERNIRGFGGSGSCG
>Deltaproteobacteria_bacterium_RIFCSPLOWO2_02_FULL_42_39_Uncultured_Deltaproteobacteria
MKYLANVTSLEFFSDTCTGCGRCVEVCPHAVFIIVNGKKAALNDKDRCMECGACARNCAFGAIAVNAGVGCAAAIINGMVTGSKPSCGCGDNAGECC
>Desulfuromonadaceae_bacterium_GWC2_58_13_Desulfuromonadia_Desulfobacterota
MKELRYLENVTTLELNIDTCIGCGMCLNVCPHAVFVLHGNKAAIMDRNRCMECGACAGNCPVDALAVKAGVGCASAIIHGWLTGKEPSCDCGGGADCC
>Syntrophobacterales_bacterium_GWF2_56_9_Syntrophobacteria_Desulfobacterota
MNRLIYLKDVVTLKLDEERCTGCGMCLEVCPHEVFKMNTGHVEIRNRDACMECGACRRNCPFDAISVQTGVGCAAAAINAMLGKTDAACCCTGSLECSPPAANEKGCCG
>Syntrophus_sp._GWC2_56_31_Syntrophia_Desulfobacterota
MNHLTYLKDVVTLNLDKEKCTGCGMCLEVCPHEVFKMNTRHVEIQNRDACMECGACSRNCPFDAIAVQAGVGCAAAVINVILGRTDQPCCGESGCSPSGKKPAACC
>Syntrophobacterales_bacterium_GWC2_56_13_Syntrophobacteria_Desulfobacterota
MNRLIYLKDVVTLKLDEERCTGCGMCLEVCPHEVFKMNTGHVEIRNRDACMECGACRRNCPFDAISVQTGVGCAAAAINAMLGKTDAACCCTGSLECSPPAANEKGCCG
>Syntrophaceae_bacterium_CG2_30_58_14_Desulfobaccia_Desulfobacterota
MRQLTYLKDVVTLKLDQEKCTGCGMCLEVCPHEVFKMNTRHAEIRNRDACMECGACSRNCPFDAISVQSGVGCAAAVIGAMLGRTDQPCCGPSDSGCSSPAANEKGCCG
>Deltaproteobacteria_bacterium_CG2_30_43_15_Uncultured_Deltaproteobacteria
MGQLVYIKDVVTLELDQEKCTGCGMCLLVCPHAVLSLTNGRAKIENRDACMECGACAQNCPSDAVTVNAGVGCATAIINAALGREGDSCCCVIESKETSSNADTCSKEGKEVSCC
>Deltaproteobacteria_bacterium_CG2_30_66_27_Uncultured_Deltaproteobacteria
MDGFRYLDGVSTVRLADAACIGCGMCEEVCPHGVFALTDRKAKILDRDACMECGACAMNCPTKAISVNPGVGCAAAILNGWISGSKPSCGCGG
>Syntrophorhabdus_sp._PtaB.Bin006_Syntrophorhabdia_Desulfobacterota
MASPLRYLKGVVTLNIDNTRCTGCGQCKEVCPHGVLSVRNGKVDIADRDACMECGACSRNCPFEAITVSAGVGCANAVIRGFLRGGPPDCSCSSEDPGCCC
>Syntrophorhabdus_sp._PtaB.Bin047_Syntrophorhabdia_Desulfobacterota
MRPMVYLKNVVTLAHAPELCNGCGACLSVCPRRVLQRLNGKVGIARRDACIECGACQRNCPHGAVTVKAGVGCASALINQMLGRKKVCCTVGD
>Syntrophorhabdaceae_bacterium_PtaU1.Bin034_Syntrophorhabdia_Desulfobacterota
MERMKYLKNVVTLSFHPEKCKGCGMCLAVCPQSVFTRTNGKVEIADRDACIECGACRRNCPHEALSLRSGVGCASAVINQMLGRKRACCVVGEEDCSDTSSQCC
>Syntrophorhabdus_sp._PtaU1.Bin002_Syntrophorhabdia_Desulfobacterota
MASPLRYLKGVVTLNIDNTRCTGCGQCREVCPHGVLSVRNGKVDIADRDACMECGACSRNCPFEAITVSAGVGCANAVIRGFLRGGPPDCSCSSEDPGCCC
>Syntrophorhabdus_sp._PtaU1.Bin050_Syntrophorhabdia_Desulfobacterota
MANPLRYLKGVVTLSIDNARCTGCGQCKEVCPHDVLSVRNGKVDITDRDACMECGACSRNCPFEAITVSAGVGCANAVIRGFLRGSPPDCSCSSEDPGCCC
>Syntrophorhabdus_sp._PtaU1.Bin153_Syntrophorhabdia_Desulfobacterota
MANPLRYLKHVVTLAIDDARCTGCGQCREVCPHGVLSICNGKADIADLDACMECGACSRNCPFEAITVSAGVGCATAVIRGFLRGGPPDCSCSSDQGCCC
>Syntrophorhabdus_sp._PtaB.Bin027_Syntrophorhabdia_Desulfobacterota
MFYIKNVVTLIHEQEMCNSCGICLTVCPRRVFQRSNRVVEIARRDACIECGACQRNCSQGAVTVRAGVGCASALINRMLGRKKACCVVDNG
>Syntrophus_sp._PtaB.Bin001_Syntrophia_Desulfobacterota
MKNFSYLRNVSTLKLDTEKCIGCGRCMEVCPHQVFSFGEGKAVVTDLDACMECGACARNCPVNALFVDFGVGCAAGLIKEWLLEQNFYKAGSKCC
>Syntrophus_sp._PtaB.Bin075_Syntrophia_Desulfobacterota
METLMYLDNVVTLRLDEEKCIGCGMCLEVCPRTVLSLEKGRARISNRDACIECGACSRNCPVDAFAVGTGPGCATAVINSMLGRRGECCCSLDDGDEKGGGSSSCCC
>Syntrophorhabdus_sp._PtaU1.Bin058_Syntrophorhabdia_Desulfobacterota
MQTLTYLKNVVTLALVPENCTGCGNCLQVCPRAVLAMPNGKAEIINRDACIECGACQQNCPFGAIIVKAGVGCAAAVINSFLGRKSACCCTLPSDNSPPTGTGCC
>Smithella_sp._PtaU1.Bin162_Syntrophia_Desulfobacterota
MNNLVYLKDVATLTLDKNKCTGCGMCLDVCPHQVFKMNSSHVVIQNRDACMECGACSRNCPFGAVSVNSGVGCAAAVINSLLGRQGGECCCSIDPADPAQKNKVGCCS
>Syntrophaceae_bacterium_PtaU1.Bin231_Desulfobaccia_Desulfobacterota
MNNLVYLKDIVTLVYDEGKCTGCGLCREVCPHNVFGMNGKRVFIRDRDACMECGACSRNCAFGALSVQTGVGCAAAVIHSLVSRKDTGGCCPPDISANGNCGKSTGCC
>Desulfobacteraceae_bacterium_4572_87_Desulfobacteria_Desulfobacterota
MKKFVYLKGVVTLALDQEKCVGCGMCLMVCPQAVLSMHNGHARIENRDQCMECGACSQNCPTEAVTVQAGVGCAAAVINSALGRDGSSCCCVIETDDRPSGKGGSGCC
>Deltaproteobacteria_bacterium_37_65_8_Uncultured_Deltaproteobacteria
MFDSYTETSLSFDPALCINCRRCTQVCPHAVFTAGQTRVILDRPSACMECGACALNCPVQAIIVQSGVGCAWGMIGAALRGKDMDTEACCGEDGSCCGSSAPKQKALICDCGKKER
>Desulfarculales_bacterium_UBA702_Desulfarculia_Desulfobacterota
MGKLVYLRNVVTLGLDAEKCSGCGMCGIVCPRGVFEISGRKATIVDRDSCMECGACALNCPSKALQVRTGVGCATAVINGMLGIKTSGCDCTIDQYQTVTVNPAATGLDRG
>Geobacter_sp._UBA698_Desulfuromonadia_Desulfobacterota
MKGFRYLRNVATLELDRSVCIGCGRCLEVCPHQVFALADKKASLVDREVCMECGACALNCPVKAIAVDSGVGCASGLINEWLQERNLRKLGGGGCCS
>Desulfarculales_bacterium_UBA696_Desulfarculia_Desulfobacterota
MGKLVYLKDVVTLGLDGEKCSGCGMCAVVCPRAVFEISGRRAAIIDRDSCMECGACALNCPTKALHVKTGVGCATAVINSLLGIKTSGCDCTIDQYQTGDTGSPAAGSNCK
>Syntrophaceae_bacterium_UBA1411_Desulfobaccia_Desulfobacterota
MKDLIYLKNVASLHLDIARCAGCGMCLDVCPHDVFVMQGKTAAIVRRDACMECGACSRNCPAGALAVAAGVGCATAFLNGLLGRNGSECCCGPATPDGGSAGCC
>Deltaproteobacteria_bacterium_UBA1386_Uncultured_Deltaproteobacteria
MRPMVYLKDVVTLTHIPELCSGCGICLSVCPREVLQRLNGKVRIARRDACIECGACQRNCPHGAVTVKAGVGCASALINQMLGRKKACCVVGD
>Desulfovibrio_sp._UBA1335_Desulfovibrionia_Desulfobacterota
MKSFRYIPDVATLKLNRDECVGCGMCHAVCPHRIFQLREKKAEIVDLDACIECGACAKNCPTAAISVNPGVGCASLIMSIWWHQLTGKEIKNTCC
>Syntrophaceae_bacterium_UBA1164_Desulfobaccia_Desulfobacterota
MKNSIYLKNVVTLKLNEDKCTGCGMCLDVCPHEVFKMNGKHVTIQNRDACMECGACSKNCPVDAIFVQSGVGCAAAVINSMLGKNDAVCCCGPEVGGAAKDKDGGCCCE
>Geobacter_sp._UBA1603_Desulfuromonadia_Desulfobacterota
MNGFRYLAEDLTLDVNSETCVGCGICLTVCPHGVYQIQDRKAVMVTRDACMECGACALNCPVRAISVVADVGCASGMINRWLSRFNIRMDSGDCC
>Smithella_sp._UBA2180_Syntrophia_Desulfobacterota
MNNPVYLKDVVTLQLDENKCTGCGMCLDVCPHEVFKMNSRHVEKQNRDACMECGACSQNCPASAISVQSGVGCANALINAMLGRNGGECCCGPADNGKAANDKGCCC
>Syntrophaceae_bacterium_UBA2188_Desulfobaccia_Desulfobacterota
MGQLIYLKDVVTLKLDQKKCMGCGMCLLVCPHAVLGLTNGKVEIVGRDACMECGACVRNCPAEALQVRSGVGCAVAVINAMLGRKNSSCCCVIDLEEKSVDPCEGSTDESRASCC
>Desulfobacteraceae_bacterium_UBA2156_Desulfobacteria_Desulfobacterota
MKKSVYLKDVVSLRLNQGKCNGCGMCLIVCPHAVFGLDNGHALIQNRDACMECGACAQNCSANAVTVQAGVGCAAAIINTALGRDSSSCCCLEEPKNTPATQIDMIQQTD
>Deltaproteobacteria_bacterium_UBA2221_Uncultured_Deltaproteobacteria
MRPLLYLGNVVTLSFDTSKCTGCRMCLAVCPRAVFRPLNGKIEVVSRDACIECGACRRNCPSGALSVRAGVGCASGMINKMLGRKKACCVVDDDKPPSCQ
>Desulfobacteraceae_bacterium_UBA2130_Desulfobacteria_Desulfobacterota
MKKSVYLKDVVSLRLNQGKCNGCGMCLIVCPHAVFGLDNGHALIQNRDACMECGACAQNCSANAVTVQAGVGCAAAIINTALGRDSSSCCCLEEPKNTPATQIDMIQQTD
>Desulfuromonadaceae_bacterium_UBA2294_Desulfuromonadia_Desulfobacterota
MSELRYIEGVVTLQYDEPTCVGCGLCATVCPHAVFAMEGKKARVSDRDRCMECGACAKNCPVSAISVEAGVGCASAIIYSWLTGNPPSCDCEGGNSGCC
>Desulfobulbaceae_bacterium_UBA2262_Desulfobulbia_Desulfobacterota
MSASYLKNVASLVFVQEECVGCGMCYEVCPHGVFVLLEGKARIALPDNCMECGACAVNCPVGAIAVQAGVGCLTAIVNSLLRGRKANGR
>Desulfobulbaceae_bacterium_UBA2248_Desulfobulbia_Desulfobacterota
MKDFRYIDGAAILRLDRETCIGCGNCVTVCPHRIFRLEEHKAAIVDPDGCMECGACATNCPVEAIFVNPDDGCGCAALIINRWLSRITGKSVSGCNC
>Geobacter_sp._UBA2265_Desulfuromonadia_Desulfobacterota
MRGFRYLGGVATLRLDCEACMGCGRCVEVCPHQVFTLDRERARILDLDACMECGACSRNCPADAIRVDTGVGCATGLINEWLRERNAGNKGGGCCC
>Syntrophaceae_bacterium_UBA2280_Desulfobaccia_Desulfobacterota
MDGLAHSGLEELVMKKMVYLKNVTTLALDPGKCTGCGMCLEVCPHAVFEMNGKSVRITDRDACMECGACTKNCPVSAVTVQSGVGCAAAVINQLLGRTGECCCGPQDGSDVPGRVGCC
>Desulfobulbaceae_bacterium_UBA2270_Desulfobulbia_Desulfobacterota
MKEFRYIDGAAILKLDQAVCIGCGMCEIVCPHRVFKCIEKKATIVDYDACMECGACARNCPVEAIFVNPDDGCGCARYILNSWLAKFTGKKPSVCGC
>Syntrophaceae_bacterium_UBA2251_Desulfobaccia_Desulfobacterota
MIYLKNVVTLEVDRDKCTGCGMCLEVCPHAVLAMEDRRVRIRNRDACMECGACARNCPVGAVSVEAGVGCAAAVINGLLNRQAPSCGCSLDPKNASAGKVGGCC
>Geobacter_sp._UBA4078_Desulfuromonadia_Desulfobacterota
MRGFRYLGGVATLRLDCEACMGCGRCVEVCPHQVFTLDRERARILDLDACMECGACSRNCPADAIRVDTGVGCATGLINEWLRERNAGNKGGGCCC
>Syntrophaceae_bacterium_UBA4065_Desulfobaccia_Desulfobacterota
MIYLKNVVTLEVDRDKCTGCGMCLEVCPHAVLAMEDRRVRIRNRDACMECGACARNCPVGAVSVEAGVGCAAAVINGLLNRQAPSCGCSLDPKNASAGKVGGCC
>Syntrophaceae_bacterium_UBA4059_Desulfobaccia_Desulfobacterota
MERMTYLKNVVTLEMNTQKCTGCGMCLTVCPHNVFKINGKKAAMADRDACMECGACRRNCPADAIGVQSGVGCAAAVINSMLGRNGGECCCGPQAKEAGPGRNYGCCP
>Smithella_sp._UBA4047_Syntrophia_Desulfobacterota
MKNQVYLKDVVTLQLDENKCTGCGMCLDVCPHEVFMMNTKHVVIQNRDACMECGACSLNCPANAISVQSGVGCAAAVINSMLGKDGECCCGPDTGGHASGNKSCC
>Geobacter_sp._UBA4057_Desulfuromonadia_Desulfobacterota
MRGFRYLQNVVTLALDRQVCIGCGVCLDVCPHQIFAISGGKAVMTDRDACIECGACALNCPVKAITVEAGVGCASGMIREWLRERSSRGVEGGGSCCG
>Desulfobulbaceae_bacterium_UBA4056_Desulfobulbia_Desulfobacterota
MKDFRYIDGAAILRLDRETCIGCGNCVTVCPHRIFRLEEHKAAIVDPDGCMECGACATNCPVEAIFVNPDDGCGCAALIINRWLSRITGKSVSGCNC
>Syntrophaceae_bacterium_UBA4816_Desulfobaccia_Desulfobacterota
MGQLIYLKDVVTLKLDQKKCMGCGMCLLVCPHAVLGLTNGKVEIVGRDACMECGACVRNCPAEALQVRSGVGCAVAVINAMLGRKNSSCCCVIDLEEKSVDPCEGSTDESRASCC
>Syntrophaceae_bacterium_UBA4810_Desulfobaccia_Desulfobacterota
MKNLTYLKDVVTLKLDENKCNGCGMCLEVCPHQVFKTTGKHAVIQDRDACMECGACTKNCPAAAIFVQSGVGCAAAVINSMLGTNNAGCSCVAETGGARKDQRTGCC
>Syntrophaceae_bacterium_UBA4778_Desulfobaccia_Desulfobacterota
MRKLIYLQDIVSLKLNADKCCGCGMCLDVCPQGVFQMYTSRISIVDRDACMECGACSRNCPTGAVAVQAGVGCAAAVINGLLGRKSSECCCSVESEKSKQNGDSPDGRHGSKINCC
>Deltaproteobacteria_bacterium_UBA5205_Uncultured_Deltaproteobacteria
MKHQYLKNVVTLQLDENRCTGCGMCIEVCPHEVLEFHGKHVQIRDRDACIECGACARNCSFSAISVNAGVGCASAIIRGALTNGEPTCGCSTDGNNSCCC
>Desulfomicrobium_sp._UBA5193_Desulfovibrionia_Desulfobacterota
MKTFRHLENVATLAYDKDKCVGCGLCATVCPHRIFAVQDGKAEVLDREACMECGACALNCPTAAITVTPGVGCAEYIIQTWLPEKFRTSCC
>Desulfobulbaceae_bacterium_UBA5121_Desulfobulbia_Desulfobacterota
MALLYLKNVTTLTLERERCVGCGACLDVCPQAVLAMGDDRRVRLVDQDRCMECGACRRNCPTGALWVRAGVGCAEAVLNSMLGRKSGSCCCVIEEDEGAAGGPRAGGCC
>Deltaproteobacteria_bacterium_UBA5799_Uncultured_Deltaproteobacteria
MTYLRGVSTLQYDSARCSGCGYCAAVCPHRVFEMDGKKARVADQDLCMECGACMRNCIGEAIKVRSGVGCAAALINGMLTGDASCGCSDDGPGACCG
>Syntrophaceae_bacterium_UBA5764_Desulfobaccia_Desulfobacterota
MTNLSYLKNVVTLKLDENKCTGCGMCLEVCPHRVFKMNGRSAILRDRDACMECGACRKNCPAEAIYVESGVGCAAAVINSLLGESDAACCCGGQTAPTGKNNSGCCC
>Deltaproteobacteria_bacterium_UBA5756_Uncultured_Deltaproteobacteria
MKHQYLKNVVTLQLDENRCAGCGICIEVCPHQVLEFHGKHVQIRDRDACIECGACARNCSFSAITVNAGVGCASAIIRGALTNSEPTCGCSTDGNNRCC
>Desulfobulbaceae_bacterium_UBA5750_Desulfobulbia_Desulfobacterota
MKDFRYIDGAAILRLDRETCIGCGNCVTVCPHRIFRLEEHKAAIVDPDGCMECGACATNCPVEAIFVNPDDGCGCAALIINRWLSRITGKSVSGCNC
>Geobacter_sp._UBA5735_Desulfuromonadia_Desulfobacterota
MRGFRYLGGVATLRLDCEACMGCGRCVEVCPHQVFTLDRERARILDLDACMECGACSRNCPADAIRVDTGVGCATGLINEWLRERNAGNKGGGCCC
>Syntrophaceae_bacterium_UBA5726_Desulfobaccia_Desulfobacterota
METLMYLDNVVTLRLDEEKCIGCGMCLEVCPRAVLSLEKGRARISNRDACIECGACSRNCPVDAFAVGTGPGCATAVINSMLGRRGECCCSLDDGDEKGGGSSSCCC
>Smithella_sp._UBA5724_Syntrophia_Desulfobacterota
MKNQVYLKDVVTLQLDENKCTGCGMCLDVCPHEVFMMNTKHVVIQNRDACMECGACSLNCPANAISVQSGVGCAAAVINSMLGKDGECCCGPDTGGHASGNKSCC
>Desulfobacteraceae_bacterium_UBA5681_Desulfobacteria_Desulfobacterota
MKKSVYLKDVVSLRLNQGKCNGCGMCLIVCPHAVFGLDNGHALIQNRDACMECGACAQNCSANAVTVQAGVGCAAAIINTALGRDSSSCCCLEEPKNTPATQIDMIQQTD
>Smithella_sp._UBA6208_Syntrophia_Desulfobacterota
MKNPVYLKDVVTLQLDENKCTGCGMCLDVCPHEVFRMNSKYVTIQNRDACMECGACSLNCPANAISVQSGVGCAAAVINSMLGKDGECCCGPDTGGNASGNKSCC
>Desulfobacteraceae_bacterium_UBA5616_Desulfobacteria_Desulfobacterota
MTALRYLKQVSTLRLNEDLCIGCGLCAQVCPHQVFTLENGKAGIIDLDACMECGACVNNCPSKAIEVHPGVG
>Desulfobulbaceae_bacterium_UBA5611_Desulfobulbia_Desulfobacterota
MKQFRYIDGAAILKLDQAACIGCGMCEIVCPHRIFQCIDNKATIVDYDACMECGACARNCPVGAIFVNPDDGCGCARYILNSWLAKIFRTKLSPCGG
>Desulfovibrio_sp._UBA6079_Desulfovibrionia_Desulfobacterota
MKDYRYLPGVTSLGYDPGKCAGCGTCVAVCPHAVFELNDGRARIVDKDGCMECGACARNCAPGAITVTPGVGCAAYIIKTWLPWTRGGTVCC
>Syntrophaceae_bacterium_UBA5828_Desulfobaccia_Desulfobacterota
MKDLIYLKNVASLHLDIARCAGCGMCLDVCPHDVFVMQGKTAAIVRRDACMECGACSRNCPAGALAVAAGVGCATAFLNGLLGRNGSECCCGPATPDGRSAGCC
>Syntrophaceae_bacterium_UBA6087_Desulfobaccia_Desulfobacterota
MRKLSYLKNVATLTVDEARCTGCGACLEVCPHEVLRMNGRRVQIQDKDACMECGACSRNCPAGAISVQVGVGCAAAVINGMLGRSGAGCCCSIDPDNPSSQGPRCC
>Desulfobulbaceae_bacterium_UBA6913_Desulfobulbia_Desulfobacterota
MALLYLKNVTTLTLERERCVGCGACLDVCPQAVLAMGDDRRVRLVDQDRCMECGACRRNCPTGALWVRAGVGCAEAVLNSMLGRKSGSCCCVIEEDEGAAGGPRAGGCC
>Smithella_sp._UBA6798_Syntrophia_Desulfobacterota
MKNPVYLKDVVTLQLDENKCTGCGMCLDVCPHEVFRMNSKYVTIQNRDACMECGACSLNCPANAISVQSGVGCAAAVINSMLGKDGECCCGPDTGGNASGNKSCC
>Desulfovibrionaceae_bacterium_UBA6814_Desulfovibrionia_Desulfobacterota
MKNFRYLEDKATLALDRDLCVGCGACATVCPHGVPVIAEGKARLADPGACMECGACAMNCPTGAITVTPGVGCASYIVSAWLHQAGLQRKGPGCC
>Desulfovibrio_sp._UBA7315_Desulfovibrionia_Desulfobacterota
MKSFRYIPDVATLKLNRDECVGCGMCHAVCPHRIFQLREKKAEIVDLDACIECGACAKNCPTAAISVNPGVGCASLIMSIWWHQLTGKEIKNTCC
>Syntrophaceae_bacterium_UBA7520_Desulfobaccia_Desulfobacterota
MNNLSYLKNVVTLKLDENKCTGCGMCLEVCPHQVFKMNGRRAIIRNRDACMECGACRKNCPAEAIYVESGVGCAAAVINSLLGKNAAACCCGPQTNPEGKNSGVCC
>Syntrophaceae_bacterium_UBA7544_Desulfobaccia_Desulfobacterota
MKNSIYLKNVVTLKLNEDKCTGCGMCLDVCPHEVFKMNGKHVTIQNRDACMECGACSKNCPVDAIFVQSGVGCAAAVINSMLGKNDAVCCCGPEVGGAAKDKDGGCCCE
>Geobacter_sp._UBA7696_Desulfuromonadia_Desulfobacterota
MIGFQYLANVATLEFIGEKCVGCGMCVEVCPHQVFRLEGSKAEVVARDDCMECGACAVNCPASAIRVDAGVGCASGMINEWLAGVVGSRGGRCC
>Desulfobacter_sp._ARS36_Desulfobulbia_Desulfobacterota
MKKSVYLKDVVSLRLNQGKCNGCGMCLIVCPHAVFGLDNGHALIQNRDACMECGACAQNCSANAVTVQAGVGCAAAIINTALGRDSSSCCCLEEPKNTPATQIDMIQQTD
>Desulfovibrio_sp._SP109_91617_Desulfovibrionia_Desulfobacterota
MKSFRYIPDVATLKLNRDECVGCGMCHAVCPHRIFQLREKKAEIVDLDACIECGACAKNCPTAAISVNPGVGCASLIMSIWWHQLTGKEIKNTCC
>Desulfotalea_sp._NORP6_Desulfobulbia_Desulfobacterota
MKSMRYLKDTAILKLDVQKCIGCGNCELVCPHRVFKIIDAKAQIIDHNGCIECGACTTNCPVDAIYVNPDDGCGCATYIVNSWLQKIFSKKRSFLGG
>Deltaproteobacteria_bacterium_YD0425bin51_Uncultured_Deltaproteobacteria
MKNDTNLVNTLKYNPDMCKGCRICITVCPHGVFEEQGRVVMINKDACMECGACQRNCPHGAVTVESGVGCAYAMMRDAISQKIGFSCQKSSGPSCGCNC
>Deltaproteobacteria_bacterium_CG06_land_8_20_14_3_00_44_19_Uncultured_Deltaproteobacteria
MGQLVYIKDVVTLELDQEKCTGCGMCLLVCPHAVLSLTNGRAKIENRDACMECGACAQNCPSDAVTVNAGVGCATAIINAALGREGDSCCCVIESKETSSNADTCSKEGKEVSCC
>Syntrophobacterales_bacterium_CG03_land_8_20_14_0_80_58_14_Syntrophobacteria_Desulfobacterota
MRQLTYLKDVVTLKLDQEKCTGCGMCLEVCPHEVFKMNTRHAEIRNRDACMECGACSRNCPFDAISVQSGVGCAAAVIGAMLGRTDQPCCGPSDSGCSSPAANEKGCCG
>Deltaproteobacteria_bacterium_CG03_land_8_20_14_0_80_45_14_Uncultured_Deltaproteobacteria
MNHLIYLKDVVTLKLEQKKCVGCGVCLLVCPHAVLSLTNGKIEIANKDACMECGACARNCPTEALNVRSGVGCAVAVINTMLGRKSSSCCCSVDSEVGSSDSSECSQGANQTGCC
>Deltaproteobacteria_bacterium_CG_4_8_14_3_um_filter_45_9_Uncultured_Deltaproteobacteria
MNHLIYLKDVVTLKLEQKKCVGCGVCLLVCPHAVLSLTNGKIEIANKDACMECGACARNCPTEALNVRSGVGCAVAVINTMLGRKSSSCCCSVDSEVGSSDSSECSQGANQTGCC
>Deltaproteobacteria_bacterium_CG_4_9_14_3_um_filter_44_9_Uncultured_Deltaproteobacteria
MGQLVYIKDVVTLELDQEKCTGCGMCLLVCPHAVLSLTNGRAKIENRDACMECGACAQNCPSDAVTVNAGVGCATAIINAALGREGDSCCCVIESKETSSNADTCSKEGKEVSCC
>Deltaproteobacteria_bacterium_CG_4_9_14_3_um_filter_65_9_Uncultured_Deltaproteobacteria
MDGFRYLDGVSTVRLADAACIGCGMCEEVCPHGVFALTDRKAKILDRDACMECGACAMNCPTKAISVNPGVGCAAAILNGWISGSKPSCGCGG
>Deltaproteobacteria_bacterium_CG11_big_fil_rev_8_21_14_0_20_49_13_Uncultured_Deltaproteobacteria
MKGFRYLEDASTLKLDKEACIGCGMCMNVCPHRVFELSSKKVEIVDKDACMECGACSMNCPVNALSVTPGVGCASYILQTWFKKDKASCGCGGPACC
>Deltaproteobacteria_bacterium_HGW_Deltaproteobacteria_6_Uncultured_Deltaproteobacteria
MERMTYLKDVVTLEMNTQKCTGCGMCLTVCPHNVFKIIGKKAAIADRDACMECGACSRNCKTGAISVQSGVGCAAAVINGMLGLNGGECCCGPQTKEADPGRNYGCCP
>Deltaproteobacteria_bacterium_HGW_Deltaproteobacteria_21_Uncultured_Deltaproteobacteria
MSRLKYLKDVVTLSYLEEKCVGCGMCVAVCPQAVFALENGKARIGDRDACMECGACSMNCPAEAIFVKKGVGCAAAVINSILGRKDSGCCCILEPEDGQFDRSKSGMEHSA
>Deltaproteobacteria_bacterium_HGW_Deltaproteobacteria_2_Uncultured_Deltaproteobacteria
MKQQIYLKNVVTLQLDENKCTGCGMCLDVCPHEVFRMNTKHVVIQNRDACMECGACSQNCPADAISVQSGVGCAAAVINSILGKDGECCCGPDTGGNASGSKSCC
>Deltaproteobacteria_bacterium_HGW_Deltaproteobacteria_15_Uncultured_Deltaproteobacteria
MSRLKYLKDVVTLSYLEEKCVGCGMCSAVCPQAVFALENGKARIGDRDACMECGACSMNCPAEAIFVKKGVGCAAAVINSILGRKDSGCCCILEPEDGQSSR
>Deltaproteobacteria_bacterium_HGW_Deltaproteobacteria_13_Uncultured_Deltaproteobacteria
MTEGKIKMKNSVYLKNVVTLQLDENKCTGCGMCLDVCPHEVFKMNSKHVVIQNRDACMECGACSLNCPANAIAVESGVGCAAAVINSMLGRNNGECCCGPVDISDTTTKSKSGCCG
>Deltaproteobacteria_bacterium_HGW_Deltaproteobacteria_12_Uncultured_Deltaproteobacteria
MNNSVYLRNVVTLQLDQKKCTGCGMCLNVCPHAVFTMNSKHAAIQSRDACMECGACSQNCPANAISVQSGVGCAAAVINSLLGRNGGECCCGPVNDNPAKNSKSAGCC
>Deltaproteobacteria_bacterium_HGW_Deltaproteobacteria_1_Uncultured_Deltaproteobacteria
MGSMVYLKNVATLGIDTSKCTGCGMCLDVCPHNVFKMNGKAVMIVDRDACMECGACSKNCPAGALQVQSGVGCAAAVINGMLGRNGGECCCGPQTDGTDSVKSGGACCS
>Deltaproteobacteria_bacterium_HGW_Deltaproteobacteria_4_Uncultured_Deltaproteobacteria
MKNFHYLKNVTTLQLQEELCIGCGRCLEVCPHQVFILQKKKAAISLRDDCMECGACQLNCPVAAISVDAGVGCATGLINDWLREHNLRAPGGDCCS
>Deltaproteobacteria_bacterium_HGW_Deltaproteobacteria_3_Uncultured_Deltaproteobacteria
MRRRQLYLRGVATLRLEQDGCMGCGMCLAVCPQEVFVMAHGKARISEQDACMECGACMMNCPAGVIWVQSGVGCAQAVFHAMLGRGSEACCAIEEKPGGGSCC
>Deltaproteobacteria_bacterium_HGW_Deltaproteobacteria_18_Uncultured_Deltaproteobacteria
MKIFRHLENVATLAYDEDKCVGCGLCATVCPHRIFAVRDGKAEVLDREACMECGACALNCPTAAITVTPGVGCAEYIIQTWLPGKRGPSCC
>Desulfuromonas_sp._BM501_sc_1449_Desulfuromonadia_Desulfobacterota
MKTMRYLEGVSTLQLDGETCIGCGLCEQVCPHAVFAVEGGKARILERDRCMECGACDRNCPVDAIRVDAGVGCASAIIQGWLTGRKPSCDSGGSCC
>Desulfuromonas_sp._BM508_sc_255_Desulfuromonadia_Desulfobacterota
MTNIKPSGFKYLKDVSSLKLNVDACIGCGMCEIVCPHRIFTIEEKTARITDVDACMECGACAKNCPVDAIQVDAGVGCASAIIKGWLTGSEPSCDCSGSSCC
>Desulfuromonas_sp._BM304_sc_825_Desulfuromonadia_Desulfobacterota
MSELKYLPDVATLELDVDKCTGCGLCAVVCPHGVFAVAGDKAEILDKDHCMECGACALNCAFGAIEVNAGVGCASAIIYGWLTGEEPSCDCGGSC
>Desulfuromonas_sp._BM302_sc_866_Desulfuromonadia_Desulfobacterota
MAELRYMEGVVTLQYDEPTCIGCGLCATVCPHGVFKMNDKKAAITDRDRCMECGACANNCPVEAIAVEAGVGCASAIIYGWLTGNEPSCDCAGGGC
>Desulfobulbaceae_bacterium_BM506_sc_223_Desulfobulbia_Desulfobacterota
MAPERPFRYIDGVVSLELDQERCIGCGICLQVCPHAVFELADDKARIVHRDHCMECSACARNCPVQALRVEAGEGCVRAIINEMLGRDCDCC
>Desulfobulbaceae_bacterium_BM004_sc_3649_Desulfobulbia_Desulfobacterota
MQNFRYLNNVTTLELDVEKCIGCGMCGIVCPHTVFKVKNPKARIVDQDACMECGACAANCPTAAISVTPGVGCAFYIIQTWIKRKDAVIECC
>Desulfobacteraceae_bacterium_BM005_sc_3519_Desulfobacteria_Desulfobacterota
MEKMSYLKDVVTLQLNEKICSGCGMCVVVCPHAVLSMNNRKVQIENRDACMECGACAMNCPTEALTVQAGVGCAAAVINSALGREGSCCCVIETKNEPGKDQSKSCC
>Deltaproteobacteria_bacterium_BM525_sc_1963_Uncultured_Deltaproteobacteria
MQGYDYLGINTLHFDAEKCVGCGMCLTVCPHAVFVKGEGNLKGGKVALDKPSKCMECGACAINCPVAAITVTPGVGCASAILHSWITGEEASCDCSGGGCC
>Deltaproteobacteria_bacterium_BM512_sc_460_Uncultured_Deltaproteobacteria
MKGFDYLGVNTLEFDVEKCVGCGMCLTVCPHAVFTRSDAGVKGAKVTLDKPAKCMECGACAINCPVAAITVKPGVGCASAILHSWITGEEASCDCSGGGCC
>Desulfuromonas_sp._BM707_sc_133_Desulfuromonadia_Desulfobacterota
MSEHRYLEGVVTLQYDEPTCIGCGMCATVCPHAVFEMRDKKAAITDRDRCMECGACAKNCPVEAISVKAGVGCASAIIHSWLTGEEPSCDCASGGC
>Desulfuromonas_sp._BM522_sc_1767_Desulfuromonadia_Desulfobacterota
MRGYRYLPDVVTLEFDPDLCVGCGRCFDVCPHQVFVIKENKAWMVDRDACMECGACARNCPVKAITVDAGVGCATGLIGEWLNEIKPRRKGCS
>Desulfuromonas_sp._BM509_sc_169_Desulfuromonadia_Desulfobacterota
MKPVGLRYLKNVTTLQLDQSKCIGCGVCEKVCPHGVFTLKDNQAQVVDGDACIECGGCALNCPAEALQVQAGVGCASAIIKGWLSGSEPNCDCSNDSNCC
>Desulfuromonas_sp._BM103_sc_6408_Desulfuromonadia_Desulfobacterota
MVVTQLRYLEKVASLKLDVELCVGCGLCPQVCPHGVLVMTEGKAAIVDLDLCMECGACAKNCPVAAFQVKAGVGCASAIIHSWLTGEEPSCDCAGSC
>bacterium_BMS3Bbin14_Uncultured_Deltaproteobacteria
MKNFRYMDGAAILRLNRETCVGCGMCVTVCPHRIFGLRDKKAEILDYNACMECGACARNCPVAAIYVNPDDGCGCAAYIINSWIAKVRGSSVPVCGC
>Myxococcales_bacterium_fen_1138_Myxococcia_Myxococcota
MIYLRNVATITLDDSKCNGCGECVQVCPRAVLAMAERKAHIANRDACIECGACKLNCATAALSVDSGVGCAAAMIRTVARGAIRGNRPAPPACGCSGSPGCG
>Syntrophaceae_bacterium_bog_1111_Desulfobaccia_Desulfobacterota
MNNMTYLKDVVTLQLDENKCTGCGMCLEVCPHEVFKTNASHAVIKNRDACMECGACSLNCPFGAISVQAGVGCANAVINSMLGRKNSECSCSVEPTDSKVKQGGCCC
>Syntrophaceae_bacterium_bog_1109_Desulfobaccia_Desulfobacterota
MNNMTYLKDVVTLQLDENKCTGCGMCLEVCPHEVFKTNASHAVIKNRDACMECGACSLNCPFGAISVQAGVGCANAVINSMLGRKNSECSCSVEPTDSKVKQGGCCC
>Syntrophaceae_bacterium_bog_1108_Desulfobaccia_Desulfobacterota
MNNMTYLKDVVTLQLDENKCTGCGMCLEVCPHEVFKTNASHAVIKNRDACMECGACSLNCPFGAISVQAGVGCANAVINSMLGRKNSECSCSVEPTDSKVKQGGCCC
>Syntrophaceae_bacterium_bog_1107_Desulfobaccia_Desulfobacterota
MNNMTYLKDVVTLQLDENKCTGCGMCLEVCPHEVFKTNASHAVIKNRDACMECGACSLNCPFGAISVQAGVGCANAVINSMLGRKNSECSCSVEPTDSKVKQGGCCC
>Syntrophaceae_bacterium_bog_1110_Desulfobaccia_Desulfobacterota
MNNMTYLKDVVTLQLDENKCTGCGMCLEVCPHEVFKTNASHAVIKNRDACMECGACSLNCPFGAISVQAGVGCANAVINSMLGRKNSECSCSVEPTDSKVKQGGCCC
>Syntrophaceae_bacterium_bog_1171_Desulfobaccia_Desulfobacterota
MNNMTYLKDVVTLQLDENKCTGCGMCLEVCPHEVFKTNASHAVIKNRDACMECGACSLNCPFGAISVQAGVGCANAVINSMLGRKNSECSCSVEPTDSKVKQGGCCC
>Syntrophaceae_bacterium_fen_1168_Desulfobaccia_Desulfobacterota
MERMTYLKDVVTLELNEEKCVGCGMCSEVCPQAVIAINGIGRAWIQDRDACMECGACSRNCPTGAFSVQAGVGCAAAVINSMLGRSDAPCCGPIESCGQTGDQEETSCC
>Syntrophaceae_bacterium_fen_1166_Desulfobaccia_Desulfobacterota
MKNLIYLKNVVTLQLDENKCTGCEMCLEVCPHEVFKMNSSHVVIQNRDACMECGACSRNCPFDAISVESGVGCAAAVINSLLGRDASECGCSIEAGGSSNKQGGCCC
>Syntrophaceae_bacterium_fen_1164_Desulfobaccia_Desulfobacterota
MERMAYLKDVVTLDLNEEKCVDCGMCSEVCPQAVIAVNAIGRAWIQDRDACMECGACSRNCPTGAFSVEAGVGCAAAVINSMLGRSDAPCCGPIESCGQTVDQKKSSCC
>Syntrophaceae_bacterium_fen_1160_Desulfobaccia_Desulfobacterota
MKNLVYLKDVVTLKLDEDKCTGCGMCLDVCPHEVFKMNSSHVVIQNRDACMECGACSLNCPAGAIWVQSGVGCAAAVINSLLGLNGGECCCGPDTVSTTANTKGGCCC
>Syntrophaceae_bacterium_fen_1159_Desulfobaccia_Desulfobacterota
MNNMTYLKDVVTLQLDENKCTGCGMCLEVCPHEVFKTNASHAVIKNRDACMECGACSLNCPFGAISVQAGVGCANAVINSMLGRKNSECSCSVEPTDSKVKQGGCCC
>Geobacter_sp._palsa_1151_Desulfuromonadia_Desulfobacterota
MKGFRYLKDVATLKLDRAACISCGRCLEVCPHQVFALAEKKAVLRDRDACMECGACALNCPVKAITVDAGVGCASGMINEWLQERKLRAPGGSSCS
>Syntrophaceae_bacterium_fen_1146_Desulfobaccia_Desulfobacterota
MKNLVYLKDVVTLQLEENKCTGCGMCLDVCPHEVFKMSSSHVVIQNRDACMECGACSLNCPANAISVQSGVGCAAAVINSLLGRNGGECCCGPDTGSTTANTKGDCCS
>Syntrophaceae_bacterium_fen_1145_Desulfobaccia_Desulfobacterota
MERMAYLKDVVTLDLNEEKCVGCGMCSEVCPQAVIAVNDIGRAWIQDRDACMECGACSRNCPTGAFSVEAGVGCAAAVINSMLGRSDAPCCGPIESCGQTVDQKKSSCC
>Myxococcales_bacterium_fen_141_Myxococcia_Myxococcota
MADHRAQIVSRDSCIECGACQRNCAPSALSVQAGVGCAAAMISAATSRNRGKQPECGCSGSTGCCG
>Myxococcales_bacterium_fen_1139_Myxococcia_Myxococcota
MRYLLNGHSLNLVPELCNGCCRCEEVCPHGVFSLVQRKAEIVNRDGCMECGACRMNCATNAISVISGVGCAQLVINSMRRKNGAGVPCECK
>Myxococcales_bacterium_fen_1132_Myxococcia_Myxococcota
MMYLRNVTSLRLDPEGCNGCTQCVQVCPRAVFQMADHRAQIVSRDSCIECGACQRNCSPGALSVQAGVGCAAAMISAATSRNRRKQPECGCSG
>Syntrophaceae_bacterium_fen_1140_Desulfobaccia_Desulfobacterota
MNNTMKYLKNVVTLHLDDSKCTGCGRCTEVCPHGAFALNNGKVTIADRDACMECGACSRNCAFEALSVTAGVGCAAGIIRGVLKGGAPECSCSNSADCC
>Myxococcales_bacterium_fen_1133_Myxococcia_Myxococcota
MIYLRNVATITLDDSKCNGCGECVQVCPRAVLAMAERKAHIANRDACIECGACKLNCATAALSVDSGVGCAAAMIRTVARGAIRGNRPAPPACGCSGSPGCG
>Myxococcales_bacterium_fen_1124_Myxococcia_Myxococcota
MMYLRNVTSLRLDPEGCNGCTQCVQVCPRAVFQMADHRAQIVSRDSCIECGACQRNCSPGALSVQAGVGCAAAMISAATSRNRRKQPECGCSG
>Myxococcales_bacterium_fen_1127_Myxococcia_Myxococcota
MMYLRNVTSLRLDPEGCNGCTQCVQVCPRAVFQMADHRAQIVSRDSCIECGACQRNCSPGALSVQAGVGCAAAMISAATSRNRRKQPECGCSG
>Myxococcales_bacterium_fen_1121_Myxococcia_Myxococcota
MMYLRNVTSLRLDPERCNGCTQCVQVCPRAVFQMADHRAQIVSRDSCIECGACQRNCSPGALSVQAGVGCAAAMISAATSRNRRKQPECGCSGSTGCCG
>Myxococcales_bacterium_fen_1119_Myxococcia_Myxococcota
MMYLRNVTSLRLDPEGCNGCTQCVQVCPRAVFQMADHRAQIVSRDSCIECGACQRNCSPGALSVQAGVGCAAAMISAATSRNRRKQPECGCSG
>Myxococcales_bacterium_fen_1120_Myxococcia_Myxococcota
MIYLRNVATITLDDSKCNGCGECVQVCPRAVLAMAERKAHIANRDACIECGACKLNCATAALSVDSGVGCAAAMIRTVARGAIRGNRPAPPACGCSGSPGCG
>Syntrophaceae_bacterium_bog_1157_Desulfobaccia_Desulfobacterota
MNNMTYLKDVVTLQLDENKCTGCGMCLEVCPHEVFKTNASHAVIKNRDACMECGACSLNCPFGAISVQAGVGCANAVINSMLGRKNSECSCSVEPTDSKVKQGGCCC
>Syntrophaceae_bacterium_bog_1172_Desulfobaccia_Desulfobacterota
MNNMTYLKDVVTLQLDENKCTGCGMCLEVCPHEVFKTNASHAVIKNRDACMECGACSLNCPFGAISVQAGVGCANAVINSMLGRKNSECSCSVEPTDSKVKQGGCCC
>Syntrophaceae_bacterium_bog_1156_Desulfobaccia_Desulfobacterota
MNNMTYLKDVVTLQLDENKCTGCGMCLEVCPHEVFKTNASHAVIKNRDACMECGACSLNCPFGAISVQAGVGCANAVINSMLGRKNSECSCSVEPTDSKVKQGGCCC
>Syntrophaceae_bacterium_bog_1155_Desulfobaccia_Desulfobacterota
MRPLLYFSDVVTLTFDADKCTGCGMCLAVCPREVLRPSNGKVEVAWRDACIECGACRRNCPGGALKVKPGVGCASAMIDKMLGRKKACCVDDDSSPSCGQ
>Syntrophobacteraceae_bacterium_bog_1154_Syntrophobacteria_Desulfobacterota
MGRLIYIKDVVTLQLDGEACTGCAMCATVCPRAVFEISHSKARVADRDACIECGACALNCPAGAVSVRAGVGCATAVINSMLGIKTSGCDCSIDQYDVNEKTPAKRGGCC
>Syntrophaceae_bacterium_bog_1094_Desulfobaccia_Desulfobacterota
MNNMTYLKDVVTLQLDENKCTGCGMCLEVCPHEVFKTNASHAVIKNRDACMECGACSLNCPFGAISVQAGVGCANAVINSMLGRKNSECSCSVEPTDSKVKQGGCCC
>Syntrophaceae_bacterium_bog_1093_Desulfobaccia_Desulfobacterota
MNNMTYLKDVVTLQLDENKCTGCGMCLEVCPHEVFKTNASHAVIKNRDACMECGACSLNCPFGAISVQAGVGCANAVINSMLGRKNSECSCSVEPTDSKVKQGGCCC
>Syntrophaceae_bacterium_bog_1091_Desulfobaccia_Desulfobacterota
MNNMTYLKDVVTLQLDENKCTGCGMCLEVCPHEVFKTNASHAVIKNRDACMECGACSLNCPFGAISVQAGVGCANAVINSMLGRKNSECSCSVEPTDSKVKQGGCCC
>Syntrophaceae_bacterium_bog_1090_Desulfobaccia_Desulfobacterota
MNNMTYLKDVVTLQLDENKCTGCGMCLEVCPHEVFKTNASHAVIKNRDACMECGACSLNCPFGAISVQAGVGCANAVINSMLGRKNSECSCSVEPTDSKVKQGGCCC
>Syntrophaceae_bacterium_fen_1101_Desulfobaccia_Desulfobacterota
MERMAYLKDVVTLDLNEEKCVDCGMCSEVCPQAVIAVNAIGRAWIQDRDACMECGACSRNCPTGAFSVEAGVGCAAAVINSMLGRSDAPCCGPIESCGQTVDQKKSSCC
>Proteobacteria_bacterium_SZUA_275_Uncultured_Deltaproteobacteria
MGFQYLKDVVTLELDIDKCTLCGMCTKVCVHGVFALDGSSIRILDKNDCMECGACAMNCPAEAVTVRAGVGCAWAIFNDWFKKTGVSEHQTACGEN
>Desulfobacterales_bacterium_SZUA_248_Desulfobulbia_Desulfobacterota
MDEFRYLSGVTTLQLDTEACVGCGMCENVCPHGVFQMQGKKATIRDRDGCMECGACALNCLSEAIRVTPGVGCASYIIKTWIKGKEAAACGGVQCC
>Deltaproteobacteria_bacterium_SZUA_410_Uncultured_Deltaproteobacteria
MAELVYLHGVATLRQDTERCTGCGACLEVCPQAVFVRQDEGVRIAALDHCMECGACWRNCPEGALTVTRGVGCAEAVINAALGRKGSSCCCSLDAGAGGGASSCC
>Desulfuromonadaceae_bacterium_SZUA_405_Desulfuromonadia_Desulfobacterota
MRGFLYLPNVVTLTLDQPACIGCGRCLEVCPHQVFVMVGKQVAITDRDACMECGACALNCPVTAIAVEAGVGCATGIVNEWLSRRSGKKSGCC
>Deltaproteobacteria_bacterium_SZUA_384_Uncultured_Deltaproteobacteria
MGFQYLRDVVTLELDIDKCTLCGMCTRVCVHGVFALDGGSIQILDRNDCMECGACAMNCPAEAVTVRAGVGCAWAIFNDWFKKTGVSEHQTACGEN
>Malonomonas_rubra_SZUA_375_Desulfuromonadia_Desulfobacterota
MKKFRYLKNVATLKYDEELCIGCGRCLEVCPHAVFKLLNGRAKIIDFDACMECGACAKNCPVTALAVTAGVGCAAGLLTEWLRERGVKLKQDGC
>Malonomonas_rubra_SZUA_542_Desulfuromonadia_Desulfobacterota
MRNFRYLKQIATLALDVEHCIGCGRCEEVCPHGVFRLNERRAEIVDFDACMECGACARNCPVAVITVKAGVGCASGLLAEWWGGMFPGKRSGIC
>Desulfuromonadaceae_bacterium_SZUA_540__Desulfuromonadia_Desulfobacterota
MHGFRYLENVATLELDAPNCIGCGRCVEVCPHGVFTLNDAKARIVDRDVCMECGACARNCPVGVISVDAGVGCASGLIAEWLQEKNWRRSSGCC
>Halodesulfovibrio_sp._SZUA_473_Desulfovibrionia_Desulfobacterota
MEHFRYVDKVVTIELDASVCVGCGFCSQVCPHAVFAIRKGKAVFMDRDACIECGACVRNCPVEALTVTPGVGCASLMIKRWLHEKGIPLRLGNGCC
>Deltaroteobacteria_bacterium_Glo_12_Uncultured_Deltaproteobacteria
MWDQYLTNVVTLQYDAQNCIGCQMCTIVCPRAVFEMEQKRAVLINRDQCIECGACMVNCPADAISVRAGVGCAKGILNDTLGIQGSDCCNPNK
>Desulfobacteraceae_bacterium_Glo_11_Desulfobacteria_Desulfobacterota
MRKLRHLEGVSTLVLDETKCIGCSLCTEVCPHHVLEMHENKARIVDFNACMECGACVNNCPSEALAVNPGVG
>Desulfobacteraceae_bacterium_Glo_9_Desulfobacteria_Desulfobacterota
MKEFRHYEDVSTLVLDKELCVGCTLCTLVCPHHVFEMADRKAAIVDFNACMECGACVNNCPSGALSVNPGVG
>Desulfobacteraceae_bacterium_B1Sed10_16_Desulfobacteria_Desulfobacterota
MEKFRYFSGVATLRLNDTACIGCGICTHVCPHGVFVLNGRKAGIADKDGCMECGACVNNCPAGAMSVTPGVGCAAYIIQTWIKGKNIPVDMNCC
>Desulfonatronospira_sp._T1Sed10_59_Desulfovibrionia_Desulfobacterota
MQDFRYLEDVLTLEYDPGLCMGCGTCVQVCPHRVFDVGEQKAVLLDPGGCMECGACALNCPAGAIKVRPGGGCAQAILNGWLSRVLFVKRFFRQDVCCS
>Desulfobulbaceae_bacterium_CSSed10_361_Desulfobulbia_Desulfobacterota
MSQLRYLAGVSTLEFFPELCAGCRTCLDVCPHAVFESDQESAGKKVRVGDRDACMECGACRHNCPTGAITVKIGVGCAQAVFSGNAETCC
>Desulfonatronospira_sp._T3Sed10_84_Desulfovibrionia_Desulfobacterota
MQDFRYLEDVLTLEYDPGLCMGCGTCVQVCPHRVFDVGEQKAVLLDPGGCMECGACALNCPAGAIKVRPGVGCSQAILNGWLSRVLFVKRFFRQDVCCS
>Desulfonatronovibrio_sp._T3Sed10_324_Desulfovibrionia_Desulfobacterota
MKKFRYLENTVTLCYNENMCIGCGNCVIVCPHRVFSIENGKAAVMDHDGCMECGACSLNCPSEALFVRPGVGCAQAILHGWISKVPFLGRIFSPDSCCS
>Desulfobacteraceae_bacterium_T3Sed10_121_Desulfobacteria_Desulfobacterota
MDGFRYFEGVATLAMDENACVGCGMCAAVCPHAVMALQNGKARIADKDECMECGACAGNCPTGAVSVTPGVGCAAYIIQTWIRGKNIPLDAKCC
>Geobacter_sp._H2geo_Desulfuromonadia_Desulfobacterota
MKGFSYLKNVATLELDTDTCIGCGMCTVVCPHQVFVLEGAKAVIRAFDACMECGACALNCPVNAIRVDAGVGCAAGMINEWLDSLNLRRRSGDGCC
>Geobacter_sp._L1geo_Desulfuromonadia_Desulfobacterota
MKGFRYLKNVATLKLDQDACIGCGRCLEVCPHQVFSLAEKKASIRDLDACMECGACALNCPVKAIAVDAGVGCAEGLINEWLQERKLRTSGGGCCS
>Desulfobacteraceae_bacterium_SURF_33_Desulfobacteria_Desulfobacterota
MKEFRHLENIVTLEYHPDKCVGCGACTTVCPHGVFNQENGKALLADRDGCMECGACALNCPTRAIVVRSGVGCAQAILYGWLSAIPFLRRLFVPDACCS
>Desulfobacteraceae_bacterium_SURF_4_Desulfobacteria_Desulfobacterota
MKSLRYLDEVVTLALDVQKCTGCGMCLRVCPHGVLALSGRKARIMDRNGCMECGACAKNCPAMALTVSPGVGCAAYIIQVWIRGKTKAACG
>Desulfobacteraceae_bacterium_SURF_7_Desulfobacteria_Desulfobacterota
MKDFRYLDGVTTLVLNEEKCIGCGECETVCPHGVFVLEKKKAVIVDKDGCMECGACALNCPVSAVEVTPGVGCAAYIIQKWIKGRNAAECGCGTGCC
>Desulfarculus_sp._SURF_10_Desulfarculia_Desulfobacterota
MAPLVYLKDVVSLRAQPERCLGCGLCLEVCPHGVLALIDKRVQVVRRDACMECGACMTNCPSGALSVEAGVGCAQAVINAALGRKGDACCCVAEPRRPATQVQAQIDLAPPGPRGGCC
>Deltaproteobacteria_bacterium_B17_G16_Uncultured_Deltaproteobacteria
MGRLIYLKDVVTLQFNEEACVGCGMCVAVCPHEVFVMNNGKVHIRERDACMECGACAVNCPADALSVQAGVGCAAAVINSALGRRDNSCCCIAEPRDLGKRGGSSCC
>Deltaproteobacteria_bacterium_B30_G6_Uncultured_Deltaproteobacteria
MEKFRYLSNVTTLELDVEACTGCGTCEIVCPHGVFEIAAHKAGIVDRDGCMECGACATNCPEEAIAVDPGVGCAAYIIQTWIKGKEAASCGGVDCC
>Deltaproteobacteria_bacterium_B3_G2_Uncultured_Deltaproteobacteria
MENLRYLDDVSTLVLDEEKCIGCSLCTEVCPQAVFEMRQSKAHIVDFNACMECGACVNNCPSQAISVSPGVG
>Deltaproteobacteria_bacterium_B16_G4_Uncultured_Deltaproteobacteria
MEKFRYLSNVTTLELDVEACTGCGTCEIVCPHGVFEIAAHKAGIVDRDGCMECGACATNCPEEAIAVDPGVGCAAYIIQTWIKGKEAASCGGVDCC
>Deltaproteobacteria_bacterium_B144_G9_Uncultured_Deltaproteobacteria
MENLRYLDDVSTLVLDEEKCIGCSLCTEVCPQAVFEMRQSKAHIVDFNACMECGACVNNCPSQAISVSPGVG
>Deltaproteobacteria_bacterium_J133_Uncultured_Deltaproteobacteria
MFGLRYFRNVTTLRFFPERCNGCGMCLQVCPTAVFARDGKRVVVSDADACIECGACQLNCEPKAISVNPGVGCAAAVLASKLGSGSPERAAPCCGPGDSCNPGCC
>Deltaproteobacteria_bacterium_J040_Uncultured_Deltaproteobacteria
MREMRYIDGVSTLSYEESRCVGCGLCAVVCPRGVFAFDGGKARVVDRDLCMECGACARNCEAGAIFVVPGVGCAYAVLLSTVRGKGTACGPSCGPGSGCCD
>Desulfuromonadales_bacterium_GT_UBC1_Desulfuromonadia_Desulfobacterota
MNGFTYLANVATLQLDRETCIGCGMCVEVCPHQVFALERRKAEVRSLDNCMECGACAVNCPVSALTVDAGVGCASGLINEWLASINVRKTGSGCC
>Desulfobacteraceae_bacterium_maxbin2.1429_Desulfobacteria_Desulfobacterota
MKGFRYLSDVTTLKLDPTACIGCGACTEVCPHQVFALNDRKARIADLNGCMECGACMLNCPTQAIRLKPGVGCASYIIKAWLNGKKVSFDNKANCC
>Desulfonatronospira_sp._MSAO_Bac3_Desulfovibrionia_Desulfobacterota
MQDFRYLEDVLTLEYDPGLCMGCGSCVQVCPHRVFDVGEQKAVLLDPGGCMECGACALNCPAGAIKVRPGVGCAQAILNSWLAGMPVLGRFFRRDSCCT
>Geobacter_sp.metabat2.715_Desulfuromonadia_Desulfobacterota
MKGFRYLDRVTSLSLDADVCVACGMCLEVCPHQVFEIIESSACLQDRDACMECGACMRNCPVSALRVNVGVGCATGLIHEWLKAKKLVKSSGNCC
>Desulfobulbus_sp._MAG_6_1_Desulfobulbia_Desulfobacterota
MIRFQYFEDVVSLEFDEEKCIGCGLCTIVCPHGVFSLTGKHKARMVARNHCMECGACMRNCPAKAITVEAGEGCVRAVINELLGIEGPCC
>bacterium_FW300_bin.28_Uncultured_Deltaproteobacteria
MSLDYLGVSTLGFDREKCVGCLMCIDVCPHGVFVAEGRAVKVENGKKCMECGACVKNCPAGAVSVKPGVGCAEAILTGWIKGGPPQCGCSGSGCC
>Desulfobulbaceae_bacterium_Madre3_Desulfobulbia_Desulfobacterota
MKAFRYLDNTAILRLTEDKCIGCGNCELVCPHRIFQVRDKKAQILDKNGCMECGACALNCPTEAIYVNPDDGCGCASYIINSWLSKVRGKPQYGCGC
>Desulfovibrio_sp._Madre1_Desulfovibrionia_Desulfobacterota
MENIRYLPGVTTLRLDPEACVGCGACAEVCPHSVFRVEDRKARVVDRDACMECGACALNCPTDALAVDPGVGCAAYIIASWFKTKDGGCRACC
>Deltaproteobacteria_bacterium_D1FN1.001_Uncultured_Deltaproteobacteria
MSGLRYLDNVVTLQLDAAKCTGCGMCATVCPHAVLALEDRRARIVRRDACIECGACARNCPVAALSVKAGVGCASAIIHGWLTGSEPSCDCQGSC
>Smithella_sp._SDB_sulfate1_Syntrophia_Desulfobacterota
MKNLMYLKNVVTLQVDKNKCTGCGMCMDVCPHKVFKINSKHVVIQNRDACMECGACSLNCPVNAISVNSGVGCVNAVINAMLGRNNGECCGGPDTDNKATESKGGCCC
>Deltaproteobacteria_bacterium_PowLak16_MAG18_Uncultured_Deltaproteobacteria
MEGFRYIDGVATVRLDDAACIGCGMCEEVCPHGVYAVADGKAQILDRDACMECGACAMNCPTQAISVNPGVGCAAAILNGWISGSKPSCGCGG
>Geobacter_sp._H1geo_Desulfuromonadia_Desulfobacterota
MKGFRYLASVVTLELSPPLCVGCGRCVEVCPHQVFRIEEKKAVLADRDACMECGACALNCPTSAIKVDAGVGCASGLINEWLREKKLPGLKGSGCCE
>Syntrophobacter_sp._SbD1_Syntrophobacteria_Desulfobacterota
MSKLVYLKDVVTLQLNSESCSGCAMCATVCPRGVFEISHRKAKVADRDACIECGACAQNCPEGAVSVRVGVGCASAVINSMLGINNSGCCSMDQYENDKAAAKGTGC
>Deltaproteobacterium_sp._OalgD1a_Uncultured_Deltaproteobacteria
MESFRYLSGVTTLQLDPEACVGCGMCENVCPHGVFLLEGKKAVVRDIDGCMECGACALNCPTDAIHVTPGVGCASYIIQTWIKGKDKAACGSAECC
>Syntrophus_sp._G20_Syntrophia_Desulfobacterota
METLLCLEHVVTLQLDGEKCIGCGMCLEACPRRVLLWATDEEHPMQMLIKVVISVSVIVLATALARRFPLLAGLIGVMPLTGALVLVWVYLENGGDPQIMQSFAKGAFWGILPTLLFFFVAFLCLKKGCSLPEVLAAGFAAWTAAAFLHQWLLK
>Deltaproteobacterium_sp._OalgD1b_Uncultured_Deltaproteobacteria
MDDFRYLSGVTTLQLEPEACVGCGMCENVCPHGVFILEGKKAVIRDLDGCMECGACALNCPTDAIRVTPGVGCASYIIQTWIKGREAAACGGADT
>Deltaproteobacterium_sp._OalgD3_Uncultured_Deltaproteobacteria
MKEFRYLPDVTTLKLDRELCIGCGICHLVCPHGVFEPDGNVMEIVDLNGCMECGACSHNCPVDAISVNPGVGCASLIINTWLKDKRITKSSGGGCCC
>Deltaproteobacterium_sp._OalgD4_Uncultured_Deltaproteobacteria
MNEKGILMKEFRHLTDVTTLTFDSEKCVGCRLCTVVCPHGVFEMNGKQARLLDRNGCMECGACALNCPSAAITVTPGVGCAAYIIQSWIKGKENAACGPGGGCC
>Eisenbacteria_RBG_16_71_46_M_DeepCast_400m_m2_100_Eisenbacteria
MLRYLEKPLTLRFDARRCTGCGLCVAVCPHAVFRLEGGRAHLADRAACMECGACARNCEPGAITVRAGVGCAAGVLAGLLAGRGATCVCGEEPGDCCR
>Elusimicrobia_bacterium_GWA2_64_40_Elusimicrobia
MRLEYLRGVSTLKLDTDKCIGCGMCVTVCPHAVFKVEDRKASITDADLCMECGACAGNCPVDAIHVKKGVGCAQAVRNGFLKGTEPDCDCGGDGTCC
>Elusimicrobia_bacterium_GWA2_69_24_Elusimicrobia
MRYLAGVASLKVDEEACTGCGVCTTVCPHAVLRISDRKARIAELDACMECGACARNCEPKAVTVSAGVGCAEAILRGMLSGGPPECGCGGGSDSPYC
>Elusimicrobia_bacterium_GWB2_63_16_Elusimicrobia
MRLEYLRGVSTLKLDTDKCIGCGMCVTVCPHAVFKVEDRKASITDADLCMECGACAGNCPVDAIHVKKGVGCAQAVRNGFLKGTEPDCDCGGDGTCC
>Elusimicrobia_bacterium_GWB2_63_22_Elusimicrobia
MKLEYLRGVSTLKLDAAKCIGCGMCVMVCPHAVFRIEGRKASVTDADLCMECGACAGNCPADAIYVKKGVGCAQAVRTGFLKGTEPDCSCDDDGTCC
>Elusimicrobia_bacterium_GWC2_61_19_Elusimicrobia
MILKYLRGVATLKLDSAKCIGCGLCLNVCPHAVFKLESRKAAITDADLCMECGACALNCPTAAISVKKGVGCAQAVRMGFLKGTEPDCGCGDDSSCC
>Elusimicrobia_bacterium_GWD2_63_28_Elusimicrobia
MKLEYLRGVSTLKLDVDKCIGCGMCAVVCPHAVFKVENRKAAITDADLCMECGACAGNCPVDAITVKKGVGCAQAVRTGFLKGTEPDCDCGDDGTCC
>Elusimicrobia_bacterium_RIFOXYA12_FULL_49_49_Elusimicrobia
MKYLKNVATLKYNEAKCTGCGRCAEVCPHRIFKVREKKAVLTDRDLCIECGACMMNCPAEAIDVEVGVGCAAAVIGAMLGKSKTACCG
>Elusimicrobia_bacterium_RIFOXYA2_FULL_47_53_Elusimicrobia
MKYLKNVATLKYNEAKCTGCGRCAEVCPHRIFKVREKKAVLTDRDLCIECGACMMNCPAEAIDVEVGVGCAAAVIGAMLGKSKTACCG
>Elusimicrobia_bacterium_RIFOXYA2_FULL_40_6_Elusimicrobia
MKHNYLKNVTTLKLDAEKCNGCAKCIEVCPHEVFEMKNKKSFIKDKDACMECGACAKNCPEKALEVDAGVGCAAAIILGALTGGKPTCGCGSDSGCCG
>Elusimicrobia_bacterium_RIFOXYB1_FULL_48_9_Elusimicrobia
MKYLKNVATLKYNEAKCTGCGRCAEVCPHRIFKVREKKAVLTDRDLCIECGACMMNCPAEAIDVEVGVGCAAAVIGAMLGKSKTACCG
>Elusimicrobia_bacterium_RIFOXYB12_FULL_50_12_Elusimicrobia
MKYLKNVATLKYNEAKCTGCGRCAEVCPHRIFKVREKKAVLTDRDLCIECGACMMNCPAEAIDVEVGVGCAAAVIGAMLGKSKTACCG
>Elusimicrobia_bacterium_RIFOXYB2_FULL_46_23_Elusimicrobia
MKYLKNVATLKYNEAKCTGCGRCAEVCPHRIFKVREKKAVLTDRDLCIECGACMMNCPAEAIDVEVGVGCAAAVIGAMLGKSKTACCG
>Elusimicrobia_bacterium_CG1_02_56_21_Elusimicrobia
MSLKYLSGVTTLKLNPDKCTGCGMCVNVCPHAVFIIKTRKAAITDPDLCMECGACALNCSFEAITVKKGVGCAQAVRNGFLRGTEPDCGCGGDSSCC
>Elusimicrobia_bacterium_UBA1565_Elusimicrobia
MSLKYLSGVTTLKLNPDKCTGCGMCVNVCPHAVFIIKTRKAAITDPDLCMECGACALNCSFEAITVKKGVGCAQAVRNGFLRGTEPDCGCGGDSSCC
>Elusimicrobia_bacterium_CG_4_10_14_0_2_um_filter_56_8_Elusimicrobia
MSLKYLSGVTTLKLNPDKCTGCGMCVNVCPHAVFIIKTRKAAITDPDLCMECGACALNCSFEAITVKKGVGCAQAVRNGFLRGTEPDCGCGGDSSCC
>Elusimicrobia_bacterium_HGW_3_Elusimicrobia
MSMEYLRGVSTLKLDVAKCIGCGMCVTVCPHAVFKVENRKAAITNADLCMECGACAGNCPADAITVKKGVGCAQAVRNGFLKGTEPDCDCGDDGTCC
>Elusimicrobia_bacterium_fen_1175_Elusimicrobia
MSLIYLAGVSTLKYDESKCRNCGRCVEVCPHGVFIIENKKAKVVNKDACIECGACQMNCQFEAITVNAGVGCASALLNAKPGESGTCGGEGCNCG
>Elusimicrobia_bacterium_fen_1174_Elusimicrobia
MSLIYLAGVSTLKYDESKCRNCGRCVEVCPHGVFIIENKKAKVVNKDACIECGACQMNCQFEAITVNAGVGCASALLNAKPGESGTCGGEGCNCG
>Methanoregula_sp._2757320509_Euryarchaeota
MFDSYRENTLVFHKERCINCKRCTQVCPHGVFAEGVEHVELAREAACMECGACALNCPVQAIEVQSGVGCAWAMISAAIRGKDMDSGECSCGGDTGSCCGVQEEKTSCCEEK
>Methanoregula_0028_archaea30022_Euryarchaeota
MLDSYKETTLKLDTERCINCKRCTQVCPHGVFAEGVEHVELAHPSACMECGACTLNCPVQAIEVQSGVGCAWAMISAAIRGKDMDSGECSCGGDEGSCCGVKEKKSSCGEEK
>Methanoculleus_sp._SDB_Euryarchaeota
MAFDSYTENTLLYFPERCINCGKCSTVCPHGVFAAGEGCAVLARRESCMECGACMINCPVQAITVESGVGCAQAMIHAALTGGEETCGCCGEEGGGSNGACCSGWE
>Methanomicrobia_archaeon_DTU008_Euryarchaeota
MDMPLMILEEVDANSINTLRFYPGRCVRCGRCREVCPHGVFAFDDGKIKLEAPERCMECGACQRNCPAAAIAVDAGVGCASAMIRAALTGSKEATCGPECCR
>Methanolobus_sp._T82_4_Euryarchaeota
MFDSYNENTLQYYPEKCINCLMCTQVCPHGVFTGGGEHVELKRPSSCMECGACAMNCPVQAIEVQSGVGCAWAMIRAALRGKDMDSADCCCNGDSC
>Theionarchaea_archaeon_DG_70_1_Euryarchaeota
MFNSYLSNTLTYNPDLCIGCGMCSTVCPHAVFEQDDRVARLVRPEACMECGACQLNCPTDAITVDSGVGCAAAMIRAALRGRKETTCNTESGSPCCSADK
>Methanosarcina_sp._Ant1_Euryarchaeota
MFDSYLENTLQYHPDRCINCRRCTQVCPHGVFAEGKEHVELIQPSACMECGACALNCPVQAIEVKSGVGCAWAMISAALKGKSLDSGECGCGGEASVCCGERAEKPSCNR
>Methanoregula_sp._PtaB.Bin085_Euryarchaeota
MLDSYTENSLKFNPVQCINCRRCLQVCPHAVFTEGREHVEMARPAACMECGACALNCPVQAITVQSGVGCAWAMIAAALRGKDMDTECSCGGDESTCCGSSSEPEERGCGCEGK
>Methanomassiliicoccales_archaeon_PtaB.Bin134_Euryarchaeota
MMEIPLMMGTKEAEGNAINTLRFYPGKCINCGRCSEVCPHGVFVPSGTRARMAAPERCMECGACQVNCPVAAITVDSGVGCAYAMIKAALTGSKEVTCGPECCGR
>Methanocella_sp._PtaU1.Bin125_Euryarchaeota
MMFNSYRQNTLELYPDRCIGCGMCANVCPHAVFTIGDRQPANLLASRRVASLANKEACMECGACQMNCPVAAIRVQSGVGCAAAMIKAALTGGPEVCGEGGCCGSGEGGNTSCCGPAK
>Methanoregulaceae_archaeon_PtaB.Bin108_Euryarchaeota
MFDSYRENTLLYYPERCINCRRCSQVCPHGVFAEGPETAVLTDSTRCMECGACALNCPVQAIEVQSGVGCAWAMISAALRGKDMDNCTCGGEAGSCCADTTETSSCCGEK
>Methanoregula_sp._PtaU1.Bin006_Euryarchaeota
MLDSYTETSLVFDPARCINCRRCLQVCPHAVFAEGNDHVELARPSACMECGACALNCPVQAIAVQSGVGCAWAMIGAALRGKDMDTECSCGGDDGSCCGTSAEQPEEPGCGCGRE
>Methanomassiliicoccales_archaeon_PtaU1.Bin124_Euryarchaeota
MAESCNCTSPKPMLIGIGDGVPVGPGSKPGGINTLMLFPDKCTGCGRCQQVCPHRVFEVKGGKAAMVNADACMECGACMMNCPESAIKVDSGVGCAMAMIKAALKGSKEVTCGDDCCN
>Methanoregula_sp._PtaU1.Bin051_Euryarchaeota
MFNSYRENTLRYYPDRCINCKRCTQVCPHGVFAEGGDYAELVRPEACMECGACALNCPVQAIEVQSGVGCAWAMISAALRGKDMDAECSCGGGDGSCCQTPGAGTPRQE
>Methanomassiliicoccus_sp._UBA238_Euryarchaeota
MDMPLMILEEVDANSINTLRFYPGRCVRCGRCREVCPHGVFAFDDGKIKLEAPERCMECGACQRNCPAAAIAVDAGVGCASAMIRAALTGSKEATCGPECCR
>Methanoregula_sp._UBA247_Euryarchaeota
MFDSYAENTLRYHMDRCINCKRCTQVCPHGVFVEGHEHAELARPAACMECGACALNCPVQAIEVRSGVGCAWAMISAALRGKDMDSGECSCGGTEGSCCGIQEEKSSCCEEK
>Methanoregula_sp._UBA471_Euryarchaeota
MFDSYRVNTLQYDPDRCINCGMCSRVCPHGVFMPGRETAELAAPALCMECGACALNCPVQAITVQSGVGCAWAMISAALRGKDMDSGECSCGGEPGSCCGSVQEKPE
>Methanomassiliicoccus_sp._UBA292_Euryarchaeota
MTMDLPMMTMENVNESAINTLRFLPGKCIRCGMCWSVCPHGVFVPGERKARMVAPERCMECGACQRNCPAGAISVDAGVGCASAMIKAALTGSKEVTCGPECCR
>Methanoregula_sp._UBA244_Euryarchaeota
MFNNYTETSLNYYPERCINCKRCTQVCPHGVFTEGKDRVELARPTSCMECGACALNCPVQAIEVQSGVGCAWAMISAALRGRDMDLGECGCCGTDCCVSSQESPGEEK
>Methanomassiliicoccus_sp._UBA382_Euryarchaeota
MTMDLPMMTMENVNESAINTLRFLPGKCIRCGMCWSVCPHGVFVPGERKARMVAPERCMECGACQRNCPAGAISVDAGVGCASAMIKAALTGSKEVTCGPECCR
>Methanolinea_sp._UBA145_Euryarchaeota
MFNSYHETTLRYHPERCINCRRCIQVCPHGVFGEGSERVALLREPACMECGACALNCPVQAIDVQSGVGCAWAMISAAIRGKDMDSAECTCGGGSDSCCGGSPDETPCCTNE
>Methanoregula_sp._UBA450_Euryarchaeota
MFDSYAENTLRYHMDRCINCKRCTQVCPHGVFVEGHEHAELARPAACMECGACALNCPVQAIEVRSGVGCAWAMISAALRGKDMDSGECSCGGTEGSCCGIQEEKSSCCEEK
>Methanomassiliicoccus_sp._UBA393_Euryarchaeota
MTMDLPMMTMENVNESAINTLRFLPGKCIRCGMCWSVCPHGVFVPGERKARMVAPERCMECGACQRNCPAGAISVDAGVGCASAMIKAALTGSKEVTCGPECCR
>Methanomassiliicoccus_sp._UBA386_Euryarchaeota
MIDMPMIATGQESANKINTLRFFPGRCVRCGRCWEVCPHGVFAPSEKKARMAAPERCMECGACQRNCPAGAISVDAGVGCASAMIKAALTGSKEVTCGPECCR
>Methanoregula_sp._UBA434_Euryarchaeota
MFNNYTETSLNYYPERCINCKRCTQVCPHGVFTEGKDRVELARPTSCMECGACALNCPVQAIEVQSGVGCAWAMISAALRGRDMDLGECGCCGTDCCVSSQESPGEEK
>Methanocorpusculum_sp._UBA424_Euryarchaeota
MFNSYTETSLSFDPALCINCRRCTQVCPHAVFTAGRTRVILDRPSACMECGACALNCPVQAIIVQSGVGCAWGMIGAALRGKDMDTEACCGEGSSCCGSSAPKQKAAVCDCGKKER
>Methanocorpusculum_sp._UBA362_Euryarchaeota
MFNSYTETSLCFDPALCINCGRCTQVCPHAVFTAGRTRVILDRPSACMECGACALNCPVRAITVQSGVGCAWGMIGAALRGKDMDTEACCGEGSSCCGHSGSKQNETVCDCGKKEQ
>Methanolinea_sp._UBA437_Euryarchaeota
MFNSYHETTLRYHPERCINCRRCIQVCPHGVFGEGSERVALLREPACMECGACALNCPVQAIDVQSGVGCAWAMISAAIRGKDMDSAECTCGGGSDSCCGGSPDETPCCTNE
>Methanoregula_sp._UBA143_Euryarchaeota
MFNNYTETSLNYYPERCINCKRCTQVCPHGVFTEGKDRVELARPTSCMECGACALNCPVQAIEVQSGVGCAWAMISAALRGRDMDLGECGCCGTDCCVSSQESPGEEK
>Methanolinea_sp._UBA245_Euryarchaeota
MFNSYHETTLRYHPERCINCRRCIQVCPHGVFGEGSERVALLREPACMECGACALNCPVQAIDVQSGVGCAWAMISAAIRGKDMDSAECTCGGGSDSCCGGSPDETPCCTNE
>Methanomassiliicoccus_sp._UBA321_Euryarchaeota
MTMDLPMMTMENVNESAINTLRFLPGKCIRCGMCWSVCPHGVFVPGERKARMVAPERCMECGACQRNCPAGAISVDAGVGCASAMIKAALTGSKEVTCGPECCR
>Methanoregula_sp._UBA154_Euryarchaeota
MFNNYTETSLNYYPERCINCKRCTQVCPHGVFTEGKDRVELARPTSCMECGACALNCPVQAIEVQSGVGCAWAMISAALRGRDMDLGECGCCGTDCCVSSQESPGEEK
>Methanoregula_sp._UBA64_Euryarchaeota
MADCYAENTLQYFPEKCINCRRCTQVCPHRVFAEGKDHAELANPRACMECGACAKNCPVQAIEVESGVGCAWAMIGAAIRGKDMDSGECSCGGPDGSCCGTHEEEPCSCEEK
>Methanolinea_sp._UBA451_Euryarchaeota
MFNSYHETTLRYHPERCINCRRCIQVCPHGVFGEGSERVALLREPACMECGACALNCPVQAIDVQSGVGCAWAMISAAIRGKDMDSAECTCGGGSDSCCGGSPDETPCCTNE
>Methanomassiliicoccus_sp._UBA335_Euryarchaeota
MTMDLPMMTMENVNESAINTLRFLPGKCIRCGMCWSVCPHGVFVPGERKARMVAPERCMECGACQRNCPAGAISVDAGVGCASAMIKAALTGSKEVTCGPECCR
>Methanomassiliicoccus_sp._UBA315_Euryarchaeota
MTMDLPMMTMENVNESAINTLRFLPGKCIRCGMCWSVCPHGVFVPGERKARMVAPERCMECGACQRNCPAGAISVDAGVGCASAMIKAALTGSKEVTCGPECCR
>Methanoregulaceae_archaeon_UBA467_Euryarchaeota
MFDSYRETTLRFYPDKCINCRRCSEVCPHGVFIEGADHAEQVHPETCMECGACAMNCPVQAIGVQSGVGCAWAMISAALKGKDMDSGECSCGGPGSSCCGGDREESPCCSE
>Methanomassiliicoccus_sp._UBA345_Euryarchaeota
MTMDLPMMTMENVNESAINTLRFLPGKCIRCGMCWSVCPHGVFVPGERKARMVAPERCMECGACQRNCPAGAISVDAGVGCASAMIKAALTGSKEVTCGPECCR
>Methanomassiliicoccus_sp._UBA429_Euryarchaeota
MTMDLPMMTMENVKESAINTLRFLPGKCIRCGMCWSVCPHGVFVPGERKARMVAPERCMECGACQRNCPAGAISVDAGVGCASAMIKAALTGSKEVTCGPECCR
>Methanocorpusculaceae_archaeon_UBA425_Euryarchaeota
MFNSYTKTSLSFDSALCINCRRCTQVCPHAVFTAGTTRVNLAQPSACMECGACALNCPVQAITVQSGVGCAWGMISAALRGKDMDTESCCGGEDGSCCGHSGTKQKFTVCDYGKKER
>Methanolinea_sp._UBA275_Euryarchaeota
MFNSYHETTLRYHPERCINCRRCIQVCPHGVFGEGSERVALLREPACMECGACALNCPVQAIDVQSGVGCAWAMISAAIRGKDMDSAECTCGGGSDSCCGGSPDETPCCTNE
>Methanoregula_sp._UBA274_Euryarchaeota
MFNNYTETSLNYYPERCINCKRCTQVCPHGVFTEGKDRVELARPTSCMECGACALNCPVQAIEVQSGVGCAWAMISAALRGRDMDLGECGCCGTDCCVSSQESPGEEK
>Methanoregula_sp._UBA452_Euryarchaeota
MFNNYTETSLNYYPERCINCKRCTQVCPHGVFTEGKDRVELARPTSCMECGACALNCPVQAIEVQSGVGCAWAMISAALRGRDMDLGECGCCGTDCCVSSQESPGEEK
>Methanosarcinaceae_archaeon_UBA470_Euryarchaeota
MFDSYLETTLRYHPDRCINCLRCTQVCPHGVFSEGKEHVELVKPAACMECGACANNCPVQAIEVESGVGCAWAMIGAALRGKDMDSGECCCGGETGSCCK
>Methanoregula_sp._UBA276_Euryarchaeota
MFNSYQETSLQFQRDRCINCKRCTQVCPHAVFTEVKGHVSLTRPEACMECGACALNCPVQAISVQSGVGCAWAMIGAALRGKDMDTECSCGGEDGSCCAESPAKPKTPPSCDCGERTR
>Methanomassiliicoccus_sp._UBA6_Euryarchaeota
MLDIPMVAADKVDDNGINTLRYMPGRCINCGRCSEVCPHGVFRQGEKRAVLSQPERCMECGACQLNCPTGAVQVESGVGCAAAMIKAALTGSKEVTCGPDCCGR
>Methanomassiliicoccus_sp._UBA364_Euryarchaeota
MTMDLPMMTMENVNESAINTLRFLPGKCIRCGMCWSVCPHGVFVPGERKARMVAPERCMECGACQRNCPAGAISVDAGVGCASAMIKAALTGSKEVTCGPECCR
>Methanomassiliicoccus_sp._UBA360_Euryarchaeota
MTMDLPMMTMENVNESAINTLRFLPGKCIRCGMCWSVCPHGVFVPGERKARMVAPERCMECGACQRNCPAGAISVDAGVGCASAMIKAALTGSKEVTCGPECCR
>Methanolinea_sp._UBA473_Euryarchaeota
MFDSYNETSLKFYPDRCVNCRRCIQVCPHGVFGSGKQHVDLVLPASCMECGACALNCPVQAIEVQSGVGCAWGMINAALRGKDMDTECICGGEDGSCCGGEDSSCCGESR
>Methanolinea_sp._UBA155_Euryarchaeota
MFNSYHETTLRYHPERCINCRRCIQVCPHGVFGEGSERVALLREPACMECGACALNCPVQAIDVQSGVGCAWAMISAAIRGKDMDSAECTCGGGSDSCCGGSPDETPCCTNE
>Methanoregula_sp._PD_MW2_B_NODE_3413_Euryarchaeota
MYHSYTETSLKYDPDRCINCKRCTQVCPHAVFAEGKEHVELARPAACMECGACAKNCPVQAIEVQSGVGCAWAMIGAALRGKDMDTECSCGGEDGCCGGNSPT
>Methanoperedenaceae_archaeon_HGW_Methanoperedenaceae_1_Euryarchaeota
MFNSYTETTLEYDEKLCINCGMCSTVCPHGVFYVGADKAQLVNKRACMECGACQLNCPVRAIKVESGVGCAYAMMWSAVTGKEEVTCGCDNDSGSCCAPTTAQVFQLGKKE
>Methanomicrobiales_archaeon_HGW_Methanomicrobiales_3_Euryarchaeota
MFNSYQETTLRLDAERCINCKRCTQVCPHAVFAEGKDHVELARPAACMECGACALNCPVQAITVESGVGCAWAMISAALRGKDMDSGECSCGGDEGSCCGQSPEQSCGCDNK
>Methanomicrobiales_archaeon_HGW_Methanomicrobiales_1_Euryarchaeota
MFDSYAENTLHFHKDRCINCKRCTQVCPHRVFAEGPEHAELVRPAACMECGACALNCPVQAIEVQSGVGCAWAMISAALRGKDMDSGECSCGGDAGSCCGAREEKSSCGDQK
>Methanoperedenaceae_archaeon_FeB_1_FeB1_22_Euryarchaeota
MFNSYASNTLKYDPELCINCGMCSTVCPHRVFSPDEKIAQLTNPKACMECGACQLNCPTKAIKVDSGVGCASAMMLAAIKGQKEATCGCDSPC
>Methanomassiliicoccaceae_archaeon_fen_33_Euryarchaeota
MNIMQVTDEPVSLEVVANEMNTLKYYPQRCVNCGMCINVCPHGVFMPDGGKVKIADHSGCIECGACKMNCPAAAIDVDSGVGCAAAMIRAALTGKKEPTCGPDCCSN
>Methanoregula_sp._fen_601_Euryarchaeota
MFNSYTETTLAYNPTICINCGICSNVCPHGVFVPGEHAAVLVAPASCMECGACMRNCPVQAIVVESGVGCAEAMIRAAITGSKNETCGCSGEDDSLSCCCGGSKV
>Methanoregula_sp._fen_66_Euryarchaeota
MFDSYTKNTLRYYEDRCINCKRCSQVCPHSVFAEGPEKAELVNPAACMECGACALNCPVQAIEVRSGVGCAWAMINAALRGKDLDSGECSCGGDEVSCCGVQEEKSTCSEGK
>Methanoregula_sp._fen_47_Euryarchaeota
MFDSYTETSLHYSPDRCINCKRCTQVCPHAVFAEGKDHVELIQPASCMECGACALNCPVQAIEVQSGVGCASAMIAAALRGRDMDTECSCGGDDGSCCGVKEEKSSCCEGK
>Methanoregula_sp._fen_34_Euryarchaeota
MFNAYAENTLKYFPEKCINCRRCTQVCPHGVFTEGKNRAALVNPRACMECGACAKNCPVQAIEVQSGVGCAWAMISAALRGKDMDSGECSCGGPESSCCGQTKEDPCSYGAE
>Methanoregula_sp.isolate_fen_24_Euryarchaeota
MFDSYTETSLHYSPDRCINCKRCTQVCPHAVFAEGKDHVELIQPASCMECGACALNCPVQAIEVQSGVGCASAMIAAALRGRDMDTECSCGGDDGSCCGVKEEKSSCCEGK
>Methanosarcinaceae_archaeon_T1Sed10_164_Euryarchaeota
MFNSYLENTLEYYPENCINCHRCIQVCPHNVFTEGNDHVKLTNPTSCIECGACAQNCPNEAIKVEAGVGCAWAMIRAALKGKEMDSGECGCDDDGKSCC
>Methanosalsum_natronophilum_MSAO_Arc3_Euryarchaeota
MFNSYLENTLEYYPENCINCHRCIQVCPHNVFTEGNDHVKLTNPTSCIECGACAQNCPNEAIKVEAGVGCAWAMIRAALKGKEMDSGECGCDYNGKSCC
>Methanomassiliicoccus_sp._das_tool.metabat2.44_Euryarchaeota
MMEIGVLDLEQLPTIKPINTLVFHPGRCVNCGMCLQVCPHRVFTPGERRVRMVNGADCMECGACQKNCPANAIEVDSGVGCASAMIIAALKGRDEVKCGEDCCR
>Fibrobacteres_bacterium_bog_1184_Fibrobacteres
MKYLKNVTTLKLDSDKCIGCGKCLEVCPRGVFSILGGKAVIVDRDLCIECGACKQNCAFAAISVNAGVGCAQALFNAMITGGEPVCDCEIGANKSKGCC
>Fibrobacteres_bacterium_fen_1185_Fibrobacteres
MKHLYLSGVSTLKLAVEKCTGCERCVEVCPHGVFEIHNHRAKIIALDNCMECGACAQNCAVGALSVRNGVGCAVAMINGLMTKGDPDKGTCDCGGDSGSCC
>Firestonebacteria_bacterium_RIFOXYA2_FULL_40_8_2713315861_Firestonebacteria
MQYLSNVSTLKLDAKACTGCGMCVKVCPHEVFAISNKKAVIVSLDACMECGACKKNCAFNALEVRSGVGCAAGIIIGTLRGADASCDCD
>Fusibacteraceae_UBA5201_2757320499_Firmicutes_Clostridia
MKHHYLKNVVTLEQDIALCKNCNQCLDVCPHQVFSRKEEGLRIVNRDACIECGACVRNCPFNALHVEAGVGCAQAIINGFINGTEPNCDCDGGSGSDCC
>Vallitaleaceae_bacterium_2757320500_Firmicutes_Clostridia
MKQNYLNNVVTLKYNADLCIGCGRCVEVCPHHVFEKLEKKAMLIDKNRCMECGACKKNCPTKAIQVTTGVGCAYAIIMGWMMGSEPTCGCSDSQSSSCC
>DTU022_UBA993_K_DeepCast_150m_m2_056_Firmicutes_Clostridia
MKYRYLKDVVTLNLDQSKCNGCGLCLEVCPQQVFTIKEGLSSITDRDACMECGACARNCAPGAIYVRPGVGCAYAVLMDKLGIKGKCCGDTCGCTLEGTSDY
>Clostridia_0014_Firmicutes_Clostridia
MKYLKNVVTLQHDIDKCTGCGRCLEVCPHRVFQSEGKKVAIRDRDACMECGACARNCPFDAIQVEQGVGCAAAVIIGFFMGTEPTCG
>Clostridia_0015_Firmicutes_Clostridia
MTTHRYLKNVTTLSLNQETCTGCGMCTQVCPHAVFRVESGKAAVSRRDACMECGACALNCPAGALTVNPGVGCAAAIIAGFLTGTEPNCGGDQNEGGCC
>Clostridia_0016_Firmicutes_Clostridia
MKLRYLKNMATLELDEEKCTNCQICIDVCPHNVFDMVNERFSVKQKLAIVDLDACMECGACALNCPFDALKVNSGVGCAYAVVRGMIFNTEPSCDCGPADEMDEHSPEDEGGGGSCC
>Desulfosporosinus_sp._BICA1_9_Firmicutes_Clostridia
MRHQYLKNVSTLKMKPDQCTGCGRCLEVCPHNVFLIKDKKSVIVDKDRCMECGACVKNCPSNAIEVKPGVGCAYAIIMGWLTGTEPSCDCSPDSGDSCC
>Clostridiaceae_bacterium_BRH_c20a_Firmicutes_Clostridia
MNHKYLKNVTTLILKADKCTGCGRCIQVCPHKVFDLKNGKSEIIDKDGCIECGACAKNCLFNAIEVKPGVGCAYAIIMGWLRGTEPSCDCSGSSSSSGCC
>Desulfotomaculum_sp._46_296_Firmicutes_Clostridia
MKYLKNVVTLELDEEKCAGCGICAEVCPHQVFKLINGKAAIGDRDSCMECGACAINCPFSAVSVAAGVGCAYAVIKGKFGKGEVCC
>Desulfotomaculum_sp._46_80_Firmicutes_Clostridia
MKYLKNVVTLALDKEKCTGCGICTKVCPHQVFSIVSGKAAIRDRDSCMECGACAMNCPFCAISVAAGVGCAYAVIKGKFGKGEVCC
>Syntrophomonas_sp._DTU018_Firmicutes_Clostridia
MKLRYLKNVATLYLAVEKCIGCGRCAEVCPHRVFRVEEKKAKIEDRDSCMECGACARNCPVNAVTVKAGVGCAQAVIVGWLTGTEPTCDCSSGEACC
>Desulfitibacter_sp._BRH_c19_Firmicutes_Clostridia
MSLQYIKNVSTLKFDPKLCNGCGMCLNVCPHNVLSIVDKKINIKHKDSCMECSACVKNCPQEALSVNPGVGCAYAILIGMIKGTAPNCDC
>Desulfosporosinus_sp._BRH_c37_Firmicutes_Clostridia
MKNRYLKNVSTLKLKSEQCTGCGRCLEVCPHNVFLIEDRKSVIVDKDSCMECGACVKNCPFNAIEVKPGVGCAYAIIMGWLTGSEPSCDCSGGSGGSCC
>Gracilibacter_sp._BRH_c7a_Firmicutes_Clostridia
MKHQYLKNVTTLKLNTNACTGCERCIEVCPHQVFALKNGKSEIINKDSCMECGACAKNCPFMAIEVRPGVGCAAAVISGWLKGDEPSCDCSDGCGSGGCC
>Firmicutes_bacterium_UBA993_Firmicutes_Clostridia
MKHMYLKNVATLRLSVEKCLGCGRCVEVCPHEVFNINEKKALIKEKDRCMECSACAMNCPANAIAVDSGVGCAAAVIMGWITGREPSCDCSGGAECC
>Clostridium_sp._UBA701_Firmicutes_Clostridia
MKHKYLKDVVTLKLETEKCTGCGRCVEVCPHNVFVINNNKAEMIDRDSCIECGACAKNCPFKAVTVKPGVGCASAVIKGWLTGSEPSCDCSGDRGSCC
>Clostridium_sp._UBA699_Firmicutes_Clostridia
MKHRYIKNVATLKLDQDKCVGCGRCMEVCPHSVFSMEGGKAKIQDLDACMECGGCQRNCPANALEVKKGVG
>Firmicutes_bacterium_UBA1422_Firmicutes_Clostridia
MELKYLKGVAELKLDTDKCIGCGMCGVVCPHAVFSISDNKALINDIDLCMECGACSMNCPVSAITVRKGVGCAYAVLMGMFSGNKDGKGPSCGDSGCCG
>Ruminococcaceae_bacterium_UBA1320_Firmicutes_Clostridia
MKHKYLKGVVTLKLNTEKCRGCGMCVNVCPHAVLKISKGKAFIADKNSCMECGACAKNCAFSAISVNPGVGCASAIIKGLLTGGEPSCDCSSGECC
>Ruminiclostridium_sp._UBA1305_Firmicutes_Clostridia
MKHRYLKNRATLKLDSAKCTGCGICAKVCPHNVLSVNDGKVGIVDINSCMECGACALNCPFSALSVKPGVGCAAAIITGWLTGSEPTCGCSDPDDGCSNSANGCC
>Lachnoclostridium_sp._UBA1434_Firmicutes_Clostridia
MKHRYLKNVTTLCLSEEKCIGCGKCAEVCPHGVFRVDEKKARIV
>Firmicutes_bacterium_UBA2530_Firmicutes_Clostridia
MNNKYLKNVVTLTLLAEKCVGCGICTDVCPHGVFCIDGKKAQVKDKNRCMECGACAMNCPAKAISVDSGVGCAAAVIWGWLNGNEPSCDCLGGGECY
>Firmicutes_bacterium_UBA2269_Firmicutes_Clostridia
MKYLKNVVTLDLDEEKCTGCGICAEVCPHQVFKIINKKAAIQDRDSCMECGACAINCPFSAISVAAGAGCAQAIIKGKLGKGEICC
>Clostridium_tunisiense_UBA3047_Firmicutes_Clostridia
MKQKYIKNVATLKLDIEKCVGCGLCVTVCPHNVFAIENKKAIIVNKDNCIECGGCMNNCEPKAISVSQGVG
>Clostridiales_bacterium_UBA3578_Firmicutes_Clostridia
MKHRYLKNVATLRLSAEKCIGCGRCTEVCPHGVFSVNEKKAKIEDKDFCMECGACAKNCPSNAITVDAGVGCATAVIMGWLTGKEPSCDCSSSEECC
>Clostridiales_bacterium_UBA3582_Firmicutes_Clostridia
MKHQYLKNVVTLCLSSDKCIGCGRCTQVCPHGVFEIKNRKVQIKNRDWCMECSACARNCPAECITVNPGVGCAAAVLSSWLSGSEANCDCSGGGCC
>Hungateiclostridiaceae_bacterium_UBA3548_Firmicutes_Clostridia
MRHRYLKNVATLKLDREKCKGCGKCIEVCPHKVFALSADKAEIMDRDGCMECGACAGNCPFGALEVKPGVGCAAAIIMGWLTGSEPSCDCSSGDSSSGCC
>Firmicutes_bacterium_UBA3553_Firmicutes_Clostridia
MKNKYMKNVVTLNLSPEKCVGCGICIEVCPHGVFTMEGRRVQIKDKDRCMECGACAINCPAKAISVDAGVGCAAAVIIGWLTGNEPSCDCSGGGECC
>Firmicutes_bacterium_UBA4049_Firmicutes_Clostridia
MKYLKNVVTLDLDEEKCTGCGICAEVCPHQVFKIINKKAAIQDRDSCMECGACAINCPFSAISVAAGAGCAQAIIKGKLGKGEICC
>Desulfosporosinus_sp._UBA4048_Firmicutes_Clostridia
MRNRYFKNVSTLNLKSEQCTGCGRCIEVCPHNVFLIENRKTVIFDKDGCMECGACAKNCPFNALEVKPGVGCAAGIIKGWLTGTEPSCGCSDGGGDSCC
>Firmicutes_bacterium_UBA4599_Firmicutes_Clostridia
MKNKYLKNVVTLNLSHEKCVDCGICIEVCPHGVFSMEGKKIQIKDKDRCMECGACATNCPAKAISVDAGVGCAAAVIIGWLTGNEPSCDCSGGGECC
>Clostridium_sp._UBA4548_Firmicutes_Clostridia
MKQKYIKNVVTLKLDIEKCVGCGLCVTVCPHNVFAIENKKAIIVNKDNCIECGGCMNNCEPKAISVSQGVG
>Syntrophomonas_sp._UBA4990_Firmicutes_Clostridia
MKHKYLKNVATLNLSAEKCIGCGRCVEVCPHEVFKVDERKARIKDKDLCMECGACAINCPANAITVDAGVGCAYAVIMGWLTGSEPSCDCSGGKCC
>Syntrophomonas_sp._UBA4968_Firmicutes_Clostridia
MKHKYLKNVATLNLSAEKCIGCGRCVEVCPHEVFKVDERKARIKDKDLCMECGACAINCPANAITVDAGVGCAYAVIMGWLTGSEPSCDCSGGKCC
>Syntrophomonas_sp._UBA4911_Firmicutes_Clostridia
MKHKYLKNVATLNLSAEKCIGCGRCVEVCPHEVFKVDERKARIKDKDLCMECGACAINCPANAITVDAGVGCAYAVIMGWLTGSEPSCDCSGGKCC
>Syntrophomonas_sp._UBA4894_Firmicutes_Clostridia
MKHKYLKNVVTLKLDEEKCKGCGICAIVCPHEVFLIKEDKAVITDKDSCMECGACAKNCPFSAIEVKSGVGCAYAIIIGKLTGTEPNCGCSGDANGCC
>Syntrophomonas_sp._UBA4889_Firmicutes_Clostridia
MKHKYLKNVATLNLSAEKCIGCGRCVEVCPHEVFKVDERKARIKDKDLCMECGACAINCPANAITVDAGVGCAYAVIMGWLTGSEPSCDCSGGKCC
>Syntrophomonas_sp._UBA4878_Firmicutes_Clostridia
MKHKYLKNVVTLKLDEEKCKGCGICAIVCPHEVFLIKEDKAVITDKDSCMECGACAKNCPFSAIEVKSGVGCAYAIIIGKLTGTEPNCGCSGDANGCC
>Syntrophomonas_sp._UBA4844_Firmicutes_Clostridia
MKHKYLKNVATLNLSAEKCIGCGRCVEVCPHEVFKVDERKARIKDKDLCMECGACAINCPANAITVDAGVGCAYAVIMGWLTGSEPSCDCSGGKCC
>Pelotomaculum_sp._UBA4789_Firmicutes_Clostridia
MKLVYLKNVVTLALDREKCTGCGMCVEVCPHEVFVVEHRKAFLSDKDACMECGACAANCPATAISVQAGVGCAAAVLGSKKGGGDCCCG
>Desulfosporosinus_sp._UBA4745_Firmicutes_Clostridia
MNHQYLKNVSTLKLKSDQCTGCGRCLEVCPHNVFYIEDKKTVIYDKNRCMECGACVKNCPFHALEVKQGVGCAYAIIMGWLTGTEPSCDCSDNSGGCC
>Desulfosporosinus_sp._UBA4726_Firmicutes_Clostridia
MKNRYLKNVATLKLKSDKCTGCGRCIEVCPHQVFVIKEGKSVIVDKDGCMECGACVKNCSFNALDVKPGVGCAYAIIMGWLTGTEPSCDCSDNGSGGCC
>Peptococcaceae_bacterium_UBA5318_Firmicutes_Clostridia
MKHKYLKNVATLCLSAEKCIGCGRCAQVCPHGVFGMNEKKARIKDKDRCMECGACARNCPENAITVDAGVGCAAAVIMGWLTGSEPSCDCSGGGGCC
>Syntrophomonas_sp._UBA5316_Firmicutes_Clostridia
MKHKYLKNVATLNLSAEKCIGCGRCVEVCPHEVFKVDERKARIKDKDLCMECGACAINCPANAITVDAGVGCAYAVIMGWLTGSEPSCDCSGGKCC
>Syntrophomonas_sp._UBA5288_Firmicutes_Clostridia
MKHKYLRNVVTLKLDEEKCKGCGICAMVCPHAVFSIKEDKATIADKDSCMECGACAKNCPFSAIEVKSGVGCAYAIIIGKLTGTEPNCGCSGDANGCC
>Syntrophomonas_sp._UBA5246_Firmicutes_Clostridia
MKHKYLKNVATLNLSAEKCIGCGRCVEVCPHEVFKVDERKARIKDKDLCMECGACAINCPANAITVDAGVGCAYAVIMGWLTGSEPSCDCSGGKCC
>Syntrophomonas_sp._UBA5373_Firmicutes_Clostridia
MKHKYLKNVATLNLSAEKCIGCGRCVEVCPHEVFKVDERKARIKDKDLCMECGACAINCPANAITVDAGVGCAYAVIMGWLTGSEPSCDCSGGKCC
>Syntrophomonas_sp._UBA5314_Firmicutes_Clostridia
MKHRYLTNVATLAFNEEKCNGCGVCLEVCPQAVLARAGKKIEIRDRDACMECGACAVNCPFGALSVQSGVGCASALIKAALTGKEPTCGSDDGCCC
>Syntrophomonas_sp._UBA5380_Firmicutes_Clostridia
MKHKYLKNVVTLKLDEEKCKGCGICAIVCPHEVFLIKEDKAVITDKDSCMECGACAKNCPFSAIEVKSGVGCAYAIIIGKLTGTEPNCGCSGDANGCC
>Syntrophomonas_sp._UBA5298_Firmicutes_Clostridia
MKHKYLKNVATLNLSAEKCIGCGRCVEVCPHEVFKVDERKARIKDKDLCMECGACAINCPANAITVDAGVGCAYAVIMGWLTGSEPSCDCSGGKCC
>Syntrophomonas_sp._UBA5221_Firmicutes_Clostridia
MKHKYLKNVATLNLSAEKCIGCGRCVEVCPHEVFKVDERKARIKDKDLCMECGACAINCPANAITVDAGVGCAYAVIMGWLTGSEPSCDCSGGKCC
>Desulfosporosinus_sp._UBA5188_Firmicutes_Clostridia
MNHQYLKNVSTLKLKSDQCTGCGRCLEVCPHNVFYIEDKKTVIYDKNRCMECGACVKNCPFHALEVKQGVGCAYAIIMGWLTGTEPSCDCSDNSGGCC
>Desulfosporosinus_sp._UBA5179_Firmicutes_Clostridia
MNHQYLKNVSTLKLKSDQCTGCGRCLEVCPHNVFYIEDKKTVIYDKNRCMECGACVKNCPFHALEVKQGVGCAYAIIMGWLTGTEPSCDCSDNSGGCC
>Desulfosporosinus_sp._UBA5775_Firmicutes_Clostridia
MRNRYFKNVSTLNLKSEQCTGCGRCIEVCPHNVFLIENRKTVIFDKDGCMECGACAKNCPFNALEVKPGVGCAAGIIKGWLTGTEPSCGCSDGGGDSCC
>Peptococcaceae_bacterium_UBA6129_Firmicutes_Clostridia
MKTKYLKNVVTLQLQEEKCTGCGICIEVCPHNVLALTGNKVRIIDKDSCMECGACAKNCAFGAIGVRSGVGCAAAIIIGKMLGTEPSCGCSDGGSSGCC
>Firmicutes_bacterium_UBA5526_Firmicutes_Clostridia
MKNKYMKNVVTLNLSPEKCVGCGICIEVCPHGVFTMEGRRVQIKDKDRCMECGACAINCPAKAISVDAGVGCAAAVIIGWLTGNEPSCDCSGGGECC
>Syntrophomonas_sp._UBA5481_Firmicutes_Clostridia
MKHKYLKNVATLNLSAEKCIGCGRCVEVCPHEVFKVDERKARIKDKDLCMECGACAINCPANAITVDAGVGCAYAVIMGWLTGSEPSCDCSGGKCC
>Syntrophomonas_sp._UBA5504_Firmicutes_Clostridia
MKHKYLKNVATLNLSAEKCIGCGRCVEVCPHEVFKVDERKARIKDKDLCMECGACAINCPANAITVDAGVGCAYAVIMGWLTGSEPSCDCSGGKCC
>Syntrophomonas_sp._UBA5443_Firmicutes_Clostridia
MKHKYLKNVATLNLSAEKCIGCGRCVEVCPHEVFKVDERKARIKDKDLCMECGACAINCPANAITVDAGVGCAYAVIMGWLTGSEPSCDCSGGKCC
>Desulfosporosinus_sp._UBA6075_Firmicutes_Clostridia
MRHRYFKNVSTLNLKSEQCTGCGRCLEVCPHNVFLIENRKAVIFDKDRCMECGACAKNCPFNALEVKPGVGCAAGIIKGWLTGTEPSCGCSDGGGDSCC
>Firmicutes_bacterium_UBA6245_Firmicutes_Clostridia
MKYLKNVVTLDLDEEKCTGCGICAEVCPHQVFKIINKKAAIQDRDSCMECGACAINCPFSAISVAAGAGCAQAIIKGKLGKGEICC
>Firmicutes_bacterium_UBA6827_Firmicutes_Clostridia
MNNKYLKNVVTLTLLAEKCVGCGICTDVCPHGVFCIDGKKAQVKDKNRCMECGACAMNCPAKAISVDSGVGCAAAVIWGWLNGNEPSCDCLGGGECY
>Firmicutes_bacterium_UBA6800_Firmicutes_Clostridia
MKYLKNVVTLDLDEEKCTGCGICAEVCPHQVFKIINKKAAIQDRDSCMECGACAINCPFSAISVAAGAGCAQAIIKGKLGKGEICC
>Sporomusaceae_bacterium_UBA7701_Firmicutes_Clostridia
MIKHRYLKKVATLELNADKCIGCGVCLDVCPHEVFEINSGKTWISDRDRCMECGACAQNCPVEALTVKVGVGCAAAIIQGKLKGTAPCCGGSEGDKSSCCGG
>Firmicutes_bacterium_HGW_Firmicutes_Clostridia_9_Firmicutes_Clostridia
MKYLKNVVTLQYDSTKCTGCGRCLEVCPHRVFQPEGKKVKIADRDACMECGACARNCAFDAIEVTEGVGCAAAVIIGFFTGTEPTCG
>Firmicutes_bacterium_HGW_Firmicutes_Clostridia_4_Firmicutes_Clostridia
MKNRYFKNVVSLKLDKSRCVGCRSCLEVCPHRVFELFEGQSRIRDKDACMECGACAMNCPTDAITVKTGVGCASAILKSIFTGAEPSCECDNSHESDSSCC
>Clostridia_bacterium_SZUA_378_Firmicutes_Clostridia
MKHKYLKNVATLQLSYEKCIGCGRCEEVCPHGVFKIEERKVRLIDKDLCMECGACAKNCPVNSITVDAGVGCAAAVIMGWLTGSEPSCDCSGGGECC
>Syntrophomonadaceae_bacterium_B1Sed10_8_Firmicutes_Clostridia
MKFRYLKNVVTLELDQNKCNGCGLCTEVCPQQVFTLNGKVSSIEDRDACLECGACARNCAPGAVSVRAGVGCAYAVLKDMYNIKSRCCDDDCGCSLDGIQY
>Syntrophomonadaceae_bacterium_B1Sed10_39R1_Firmicutes_Clostridia
MKFRYLKNVVTLAMDQDKCNGCGICTEVCPQQVFTMGDSVSSITDRDACMECGACARNCPRQAIYVRQGVGCAYAVLMDKLNIKGKCCGDTCSCSLDNIPDH
>Syntrophomonadaceae_bacterium_T1Sed10_56_Firmicutes_Clostridia
MKKFKYLKNVVTLQIDQDKCNGCGMCMEVCPQQVFTLAGKTSSITDRDACMECGACARNCPQQAIYVRPGVGCAYAVLMDKLNIKGKCCGDVCGCSLDNIPDH
>Syntrophomonadaceae_bacterium_T1Sed10_71R2_Firmicutes_Clostridia
MKFKYLPNVTTLDLDQSKCNGCGMCLVVCPQEVFSFNEKVSSITDRDACLECGACARNCPQGAIRVRAGVGCAYAVLMDKFNLKGSCCNDSCGCSLEDIADR
>Syntrophomonadaceae_bacterium_T1Sed10_80R1_Firmicutes_Clostridia
MKFQYLKNVVTLAMDQDKCNGCGICTEVCPQQVFTMGDSVSSITDRDACMECGACARNCPPQAIYVRQGVGCAYAVLMDKLNIKGKCCGDACSCSLDNIPDH
>Syntrophomonadaceae_bacterium_T1Sed10_2_Firmicutes_Clostridia
MKFRYLNNVVTLKLDQDKCSGCGLCVEVCPQAVYTLNGKVSLITDRDACLECGACAQNCAPGAITVRPGVGCAFAILMDMFNIKSQCCGDACSCSLDNVQD
>Syntrophomonadaceae_bacterium_T1Sed10_137m_Firmicutes_Clostridia
MKFKYLSDVVTLKLDQGKCNGCGMCLTVCPQGVFSMNNKVSAIADRDACLECGACAKNCPQKALSVRAGVGCAYAVLMDKFNLKGSCCDDTCECSLDDIKDAGNT
>Syntrophomonadaceae_bacterium_T1Sed10_166_Firmicutes_Clostridia
MKYRYLKNVVTLQMDQDKCSGCGMCLEVCPQQVFTLGEKVSSITDRDACMECSACARNCPRQAISVRQGVGCAYAVLIDKFNLSGKCCGDSCSCSLDNIPDY
>Syntrophomonadaceae_bacterium_CSSed10_9_Firmicutes_Clostridia
MKYRYLKNVVTLQMDQEKCSGCGMCLEVCPQQVFTYAENVSWITDRDACMECSACARNCPRQAIKVRQGVGCAYAVLMDRFKLKGICCKDACRCSLDNIPDP
>Syntrophomonas_sp._CSSed10_428R1_Firmicutes_Clostridia
MTMTYLKNVVTLRLDTHRCTGCQTCTQVCPHQVLAMEDKKARVVNRNACMECGACAINCPADAIEVKSGVG
>Syntrophomonadaceae_bacterium_CSSed11_70_Firmicutes_Clostridia
MKLAYLRNVTTLQLDADGCTGCQICTHVCPHRVFSMENRKARIVDRESCMECGACARNCPASAITVRSGVG
>Syntrophomonadaceae_bacterium_CSSed11_66_Firmicutes_Clostridia
MMKFRYLKNVVTLDLDQSKCNGCGLCTEVCPQQVFTLNGKVSSITDRDACLECGACARNCAPGAISVRAGVGCAYAVLMDMYNIKSRCCDDDCGCSLDGIEY
>Syntrophomonadaceae_bacterium_CSSed11_39_Firmicutes_Clostridia
MKFRYLKNVVTLAMDQDKCNGCGICTEVCPQQVFTMGDSVSSITDRDACMECGACARNCPRQAIYVRQGVGCAYAVLMDKLNIKGKCCGDTCSCSLDNIPDH
>Syntrophomonadaceae_bacterium_CSSed11_160_Firmicutes_Clostridia
MKYRYLKNVVTLQMDRNKCNGCGMCLEVCPQQVFIFNDKVSTIADRDACIECGACAKNCPTKAINVRVGVGCAYAVVMDKFNRKSKCCGDACCSLDNIPDQ
>Syntrophomonadaceae_bacterium_CSSed11_224R2_Firmicutes_Clostridia
MKYRYLKNVVTLQMDQSKCNGCGMCTDVCPQQVFTLMQKVSSITDRDACMECGACARNCPRQAITVRPGVGCAYAILMDKLNIKGKCCEDACGCSLDDSPDH
>Syntrophomonadaceae_bacterium_T3Sed10_167_Firmicutes_Clostridia
MKYRYLKNVVTLQMDRNKCNGCGMCLEVCPQQVFIFNDKVSTIADRDACIECGACAKNCPTKAINVRVGVGCAYAVVMDKFNRKSKCCGDACCSLDNIPDQ
>Syntrophomonadaceae_bacterium_T3Sed10_15_Firmicutes_Clostridia
MKYRYLKNVVTLQMDQGKCSGCGMCLEVCPQQVFTYAENVSWITDRDACMECSACARNCPRQAIKVRQGVGCAYAVLMDRFKLKGICCKDACRCSLDNIPDP
>Clostridiales_bacterium_MAG_BB_3_Firmicutes_Clostridia
MNYLEGVSTLKFDVSKCIGCNKCIEVCPREVLVVDFNKIRIIELDNCIECGACQMNCPTEALEVNAGVGCALAIMSRYFRNSKWLKPFASKDCC
>Desulfosporosinus_infrequens_Firmicutes_Clostridia
MRNQYLKNVATIKLKSDQCTGCGRCIEVCPHNVFQMEDKRSVIVGKDRCMECGACVKNCPFNAIEVKQGVGCAYAIIMGWLTGKEPSCDCSDSSSGNCC
>Clostridium_Ga0073690_Firmicutes_Clostridia
MKHRYLKNVSTLELDSTKCIGCEMCTLVCPHRLLFMNGGEAAVTDKDLCMECGACAKNCPAAAISVQVGVGCAIAVLNGLFRKTAPNCDSGSLLKGGKGCC
>Clostridium_sp._3_Draft_3_Firmicutes_Clostridia
MMKLRYLQNVVTLKLDVEKCTGCGMCINVCPHSVFEFDCGKTKIRDINSCMECGACTKNCAFSAISVSPGVGCAAAIIKGMLTGSEPSCDCSGDESCC
>Heimdallarchaeota_archaeon_B3_JM_08_121_Heimdallarchaeota
MVAVIFIERCNGCAWCLDVCPHQIIILTNDKKAEIVNEERCIECGACALQCPRDAILAHPLGCGCVSSVVRKKVRKLLHLPEKSKQCC
>Ignavibacteriae_bacterium_fen_1300_Ignavibacteria
MNRLRYYSEVVTLQLIQEKCNNCGMCVKVCPHEVFELKDKKVRIIGRDFCMECGACKQNCPQGAILLDVGDGCGCAAGIIQGAFNGTAPTCGGPDEGTCCN
>Ignavibacteriae_bacterium_fen_1299_Ignavibacteria
MNRLRYYSEVVTLQLIQEKCNNCGMCVKVCPHEVFELRDKKLHIIGRDFCMECGACKRNCPQGAILLDVGDGCGCAAGIIQGAFNGTAPTCGGPDEGTCCN
>Ignavibacteriae_bacterium_fen_1298_Ignavibacteria
MNRLRYYSEVVTLQLIQEKCNNCGMCVKVCPHEVFELKDKKVRIIGRDFCMECGACKQNCPQGAILLDVGDGCGCAAGIIQGAFNGTAPTCGGPDEGTCCN
>Ignavibacteriae_bacterium_fen_1294_Ignavibacteria
MNPMQRLVYLKNVVTLTLKEDKCNGCGMCLKVCPHEVFGMSGHKAFIIDKDYCMECGACALNCPQDAILVRAGVGCAAALIQGALTGTEPACGCSSRKASCS
>Ignavibacteriae_bacterium_fen_1292_Ignavibacteria
MERLRYFSEVLTLDLIQEKCNNCGMCVKVCPHEVFELKDKKVRIIGRDFCMECGACKRNCPQGAIVLDVGDGCGCAAGIIQGAFNGTAPTCGGPDKGTCCN
>Ignavibacteriae_bacterium_fen_1287_Ignavibacteria
MERLRYFSEVLTLDLIQEKCNNCGMCVKVCPHEVFELKDKKVRIIGRDFCMECGACKRNCPQGAIVLDVGDGCGCAAGIIQGAFNGTAPTCGGPDKGTCCN
>Ignavibacteriae_bacterium_fen_1289_Ignavibacteria
MQRLVYLKNVVTLTLKEDKCNGCGMCLKVCPHEVFGMSGHKAFIIDKDYCMECGACALNCPQDAILVRAGVGCAAALIQGALTGTEPACGCSSRKASCS
>Ignavibacteriae_bacterium_fen_1278_Ignavibacteria
MERLRYFSEVLTLDLIQEKCNNCGMCVKVCPHEVFELKDKKVRIIGRDFCMECGACKRNCPQGAIVLDVGDGCGCAAGIIQGAFNGTAPTCGGPDKGTCCN
>Ignavibacteriae_bacterium_fen_1272_Ignavibacteria
MNRLLYLPDVVTLKLDPDKCNGCGMCVKVCPHAVFDMVEKKAIIVGRDFCMECGACAMNCSEDAISVKSGVGCAAGIIQGILRNTEPACGCSEKVRCN
>Ignavibacteriae_bacterium_fen_1275_Ignavibacteria
MNRLLYLPDVVTLKLDPDKCNGCGMCVKVCPHAVFDMVEKKVIIVGRDFCMECGACAMNCSEDAISVRTGVGCAAGIIQGILRNTEPACGCSEKVRCN
>Ignavibacteriae_bacterium_fen_1261_Ignavibacteria
MNRLLYLPDVVTLKLDPDKCNGCGMCVKVCPHAVFDMVDKKAEIVGRDFCMECGACAMNCSEDAISVKSGVGCAAGIIQGILRNTEPACGCSEKVSCN
>Ignavibacteriae_bacterium_fen_1254_Ignavibacteria
MNRLLYLPDVVTLKLDPDKCNGCGMCVKVCPHAVFDMVDKKAEIVGRDFCMECGACAMNCSEDAISVRTGVGCAAGIIQGILRNTEPACGCSEKVSCN
>KSB1_bacterium_RBG_16_48_16_KSB1_Unclassified
MAMRYLKNVVTLELDSAKCTGCGVCVEVCPHAVFRIENRKAVIVFRDLCMECGACARNCAFGALFVRAGVGCAAAVIHGKLHGIEPGCGCAETACCG
>Lentisphaerae_bacterium_RIFOXYA12_64_32_Lentisphaerae
MRYLKDVVTLSLDQDTCIGCGVCTEVCPHGVFRVADRKAQVVDRDACIECGACARNCPVKALTVQVGVGCATGIMQTALGMKSECCTDKQGCGCSPTKADKEGRIPPDRLGVSGAVPAPAGCTEPPQTPTRRNEVMSSTNNDQKPTNNMDALKQQASACEPGCCCHAAGASGRTRWVLGSIILLAAAALAARAVMKSNGASTPPATAAFAAPQSAGDTSAPDAAPPASAQKDATAAAAPKLETQAAPETVPSLSAAKDAPATAVSAVAPTVPAAASVPAAPTDGAPKASESDTVVGKEISGFADLNKLAADTTAVFVFLPGKTPDAGKPPAAQMQGAARTIEAQGKKVGLFTLKTGSRDYEQIAAQMSVPGVLALVKGRGMKAVEGEITETKLIQGFVAASSADGCGPASGGCGPSGCK
>Lentisphaerae_bacterium_RIFOXYB12_FULL_65_16_Lentisphaerae
MRYLKDVVTLSLDQDTCIGCGVCTEVCPHGVFRVADRKAQVVDRDACIECGACARNCPVKALTVQVGVGCATGIMQTALGMKSECCTDKQGCGCSPTKADKEGRIPPDRLGVSGAVPAPAGCTEPPQTPTRRNEVMSSTNNDQKPTNNMDALKQQASACEPGCCCHAAGASGRTRWVLGSIILLAAAALAARAVMKSNGASTPPATAAFAAPQSAGDTSAPDAAPPASAQKDATAAAAPKLETQAAPETVPSLSAAKDAPATAVSAVAPTVPAAASVPAAPTDGAPKASESDTVVGKEISGFADLNKLAADTTAVFVFLPGKTPDAGKPPAAQMQGAARTIEAQGKKVGLFTLKTGSRDYEQIAAQMSVPGVLALVKGRGMKAVEGEITETKLIQGFVAASSADGCGPASGGCGPSGCK
>Lentisphaerae_bacterium_RIFOXYC12_FULL_60_16_Lentisphaerae
MTLTYLKDVVTLRLDSNLCVGCGRCPEVCPHGVLVMENGKSRIVNRDACMECGACARNCPVDALWVKNGVGCAIGILNSVLGRKSACCGEDQGCCCA
>Lentisphaerae_bacterium_GWF2_57_35_Lentisphaerae
MKYLSSQISLRLDVERCVGCGLCEAVCPHGVFLVQQGKARIQDRDACIECGACARNCPAKAISVNSGVGCAQAIINKMVTGKETCCGESGCCGASSENDRDDTIGKETRPDERTDVDEIIYKEKRMMSTQDNEPTPPDNMERLKQAASACGPGCACQPTGRSFRIRWTIGLIVLLAAGVLVARALVKTQGASCAATAPGYASLTVTPPSPSPALKADRETQEVGALSELNDAAADTDAVFVFLPGQDEASDQLLVAPIQDAARTIAARSQSRIGLFTLKPGSPDYEKLFVQTPPPRVLAMVKGRGMASVSGEITEAKLVQAFVEASSAGGCGPSAGAGCCPK
>Lentisphaerae_bacterium_RIFOXYA12_FULL_48_11_Lentisphaerae
MKYLSNVTTLALDKEKCIGCGMCEIVCPHAVFSVVDGKAFITDRDACMECGACARNCPVEAITLDSGVGCATGLINGMFGGGGACCGEKTCCSK
>Lentisphaeria_bacterium_UBA5247_Lentisphaerae
MKHTYLKNVVTLNLDKDKCVGCGMCAVVCPHRVFAMEDRKAQIVDKDHCIECGACAINCLAKAISVEANVGCASAIIRGWLTGSEPTCDCSSGECC
>Victivallales_bacterium_SZUA_436_Lentisphaerae
MALRYLANVVTLQLDEAACVGCGRCAEVCPHAVFAIQDRRARIVDRDACMECGACARNCPVAAISVDAGVGCATGLLNRALGRKGDCCCSEERGNECTTTK
>Margulisbacteria_0024_Margulisbacteria
MANYKYIKNISTLTINTSKCTGCGVCTFVCPHGVLSLLNQKVIIGNKDSCMECGACSKNCSTKAISVQSGVGCSSGIINGLLRGTEPTCDCGSGKGASCC
>Margulisbacteria_0029_Margulisbacteria
MKQIYLKNVSTLTLDSEKCTGCGMCVNVCPHNVFRIQDNTAIINDKDLCMECGACEKNCAFDAVHVKSGVGCAAGIMLGALKGTEPTCGCSGGGCC
>Nitrospira_bacterium_SG8_3_2_Nitrospirae
MKSFRYIPDVATLKLNRDECVGCGMCHAVCPHRIFQLREKKAEIVDLDACIECGACAKNCPTAAISVNPGVGCASLIMSIWWHQLTGKEIKNTCC
>Nitrospira_bacterium_SG8_3_Nitrospirae
MGELIYLKNVVTLELDREKCIGCSMCLIVCPHAVFGMNNGYAGIENRDACMECGACARNCPTGAVTVHAGVGCATAVINAALGRDGSSYCCMVESQDTSAEKLSMTEGSGRSTCC
>Nitrospira_bacterium_SG8_35_1_Nitrospirae
MQNFRYLENVTTLELDIEKCIGCGMCEIVCPHTVFKVEKPKAAIADRDACMECGACATNCPVAAINVTPGVGCASYIIQTWIKGKDAVIECC
>Nitrospirae_bacterium_GWA2_46_11_Nitrospirae
MKYISDVISLEFFPEKCTGCGRCVDVCPHAVFAMRDKRAVITDSDLCMECGACALNCEFGAIKVDSGVGCAAALINSMITGGPPSCDCGGTTGSDCC
>Nitrospirae_bacterium_GWB2_47_37_Nitrospirae
MKYISDVISLEFFPEKCTGCGRCVDVCPHAVFAMRDKRAVITDSDLCMECGACALNCEFGAIKVDSGVGCAAALINSMITGGPPSCDCGGTTGSDCC
>Nitrospirae_bacterium_GWC2_56_14_2_Nitrospirae
MKYLANVSTLQFFSDKCTGCGRCVEVCPHGVFEMRDKRANLIDRDRCMECGACAKNCEFNAITVNTGVGCAAAIINSLIYGGAPSCDCSGTGSSCCG
>Nitrospirae_bacterium_RBG_19FT_COMBO_55_12_Nitrospirae
MKYLANVTTLQYASDKCTGCGRCIEVCPQGVFVMHEKRAAVTDRDLCMECGACAMNCEFGAISVDSGVGCATAIINGMLTGSAPSCDCGDAEGSSCCS
>Nitrospirae_bacterium_RIFOXYA2_FULL_44_9_Nitrospirae
MKYIADVVTLEFFQEKCTGCGKCVDVCPHGVFLMRDKKAIVVDRDRCMECGACANNCEFGAIKVNLGVGCAAAIINGMITGGPPSCDCGVESGGNCCG
>Nitrospirae_bacterium_GWF2_44_13_Nitrospirae
MKYIADVVTLEFFQEKCTGCGKCVDVCPHGVFLMRDKKAIVVDRDRCMECGACANNCEFGAIKVNLGVGCAAAIINGMITGGPPSCDCGVESGGNCCG
>Nitrospirae_bacterium_RIFOXYC2_FULL_44_7_Nitrospirae
MKYIADVVTLEFFQEKCTGCGKCVDVCPHGVFLMRDKKAIVVDRDRCMECGACANNCEFGAIKVNLGVGCAAAIINGMITGGPPSCDCGVESGGNCCG
>Nitrospirae_bacterium_CG1_02_44_142_Nitrospirae
MKYLVDVVTLEFFQEKCTGCGRCIEVCPHGVFLLRDKKAFVADRDRCMECGACANNCEFGAIKVNSGVGCAAAIINGMITGGPPSCDCGEQSGSDCCG
>Nitrospirae_bacterium_CG2_30_53_67_Nitrospirae
MKYLSDVSTLEFDQGKCTGCGRCVEVCPHGVFVMRDKKAMIVDHDLCMECGACAMNCEFDALKVNAGVGCASAIIKSMIKGGEPSCDCSGDDHGACCQ
>Nitrospiraceae_bacterium_UBA6905_Nitrospirae
MKYLPNTASLEYFPLHCVGCGMCVEVCPHGVFALENKKAVVLERDRCMECGACITNCAFGALKVDRGVGCAAAVIRSMINGGEPSCDCSGKGKTGDCC
>Nitrospirae_bacterium_MYbin6_Nitrospirae
MKYLAGVSTLQLDSGRCTGCGMCAEVCPHGVFAIADAMASITDKDKCMECGACENNCAFGAIRVASGVGCASAIINGMITGGEPTCGCGPNDSACC
>Nitrospirae_bacterium_MYbin3_Nitrospirae
MKYLANVATLTLNKDKCTGCGNCAEVCPHAVLEIQDKKAFITDPDRCMECGACQTNCPFEAVGVDKGVGCAAALINSMIYGGEPSCDCSAPQEGKAKSCC
>Nitrospirae_bacterium_HCHbin1_Nitrospirae
MIYLAGVSTLQFDAERCTGCGMCAEVCPHGVFIIASAKASITNKDKCMECGACENNCAFDAIRVSSGVGCAAAIINGMITGGEPSCGCSSEGGTCC
>Nitrospirae_bacterium_CG22_combo_CG10_13_8_21_14_all_44_11_Nitrospirae
MKYLVDVVTLEFFQEKCTGCGRCIEVCPHGVFLLRDKKAFVADRDRCMECGACANNCEFGAIKVNSGVGCAAAIINGMITGGPPSCDCGEQSGSDCCG
>Nitrospirae_bacterium_CG08_land_8_20_14_0_20_52_24_Nitrospirae
MKYLSDVSTLEFDQGKCTGCGRCVEVCPHGVFVMRDKKAMIVDHDLCMECGACAMNCEFDALKVNAGVGCASAIIKSMIKGGEPSCDCSGDDHGACCQ
>Nitrospirae_bacterium_CG02_land_8_20_14_3_00_44_33_Nitrospirae
MKYLVDVVTLEFFQEKCTGCGRCIEVCPHGVFLLRDKKAFVADRDRCMECGACANNCEFGAIKVNSGVGCAAAIINGMITGGPPSCDCGEQSGSDCCG
>Nitrospirae_bacterium_CG01_land_8_20_14_3_00_44_22_Nitrospirae
MKYLVDVVTLEFFQEKCTGCGRCIEVCPHGVFLLRDKKAFVADRDRCMECGACANNCEFGAIKVNSGVGCAAAIINGMITGGPPSCDCGEQSGSDCCG
>Nitrospirae_bacterium_CG17_big_fil_post_rev_8_21_14_2_50_50_9_Nitrospirae
MKYLSDVSTLEFDQGKCTGCGRCVEVCPHGVFVMRDKKAMIVDHDLCMECGACAMNCEFDALKVNAGVGCASAIIKSMIKGGEPSCDCSGDDHGACCQ
>Nitrospirae_bacterium_CG_4_8_14_3_um_filter_44_28_Nitrospirae
MKYLADVVTLEFFQEKCTGCGRCIEVCPHGVFLLRDKKAFVADRDRCMECGACANNCEFGAIKVNSGVGCAAAIINGMITGGPPSCDCGEQSGSDCCG
>Nitrospirae_bacterium_CG_4_10_14_3_um_filter_44_29_Nitrospirae
MKYLVDVVTLEFFQEKCTGCGRCIEVCPHGVFLLRDKKAFVADRDRCMECGACANNCEFGAIKVNSGVGCAAAIINGMITGGPPSCDCGEQSGSDCCG
>Nitrospirae_bacterium_CG_4_9_14_3_um_filter_44_28_Nitrospirae
MKYLVDVVTLEFFQEKCTGCGRCIEVCPHGVFLLRDKKAFVADRDRCMECGACANNCEFGAIKVNSGVGCAAAIINGMITGGPPSCDCGEQSGSDCCG
>Nitrospirae_bacterium_BMS3Abin07_Nitrospirae
MKYLANVTTLEFSPEKCTGCGRCVEVCPHGVFEINEKKAHITDKDLCMECGACTNNCEFGAIKVNSGVGCASAVINSILYGGEPACDCNGTDSKSACC
>Nitrospirae_bacterium_BMS3Bbin05_Nitrospirae
MKYLANVTTLEFSPEKCTGCGRCVEVCPHGVFEINEKKAHITDKDLCMECGACTNNCEFGAIKVNSGVGCASAVINSILYGGEPACDCNGTDSKSACC
>Nitrospiraceae_bacterium_fen_1314_Nitrospirae
MKYLLEVATLELISERCKGCGTCVEVCPHGVLAMDNKKAIIIDRDMCMECGACMNNCSFGALQVNKGVGCAAAIMNSMIYGGQPSCDCSGDSKNTNCC
>Nitrospiraceae_bacterium_fen_1313_Nitrospirae
MKYLLEVATLELISERCKGCGTCVEVCPHGVLAMDNKKAIIIDRDMCMECGACMNNCSFGALQVNKGVGCAAAIMNSMIYGGQPSCDCSGDSKNTNCC
>Nitrospiraceae_bacterium_fen_1311_Nitrospirae
MKYLLEVATLELISERCKGCGTCVEVCPHGVLAMDNKKAIIIDRDMCMECGACMNNCSFGALQVNKGVGCAAAIMNSMIYGGQPSCDCSGDSKNTNCC
>Nitrospiraceae_bacterium_fen_1305_Nitrospirae
MKYLLEVATLELISERCKGCGTCVEVCPHGVLAMDNKKAIIIDRDMCMECGACMNNCSFGALQVNKGVGCAAAIMNSMIYGGQPSCDCSGDSKNTNCC
>Nitrospiraceae_bacterium_fen_1309_Nitrospirae
MKYLLKVSTLELFRDKCIGCGICIEVCPHGVLAMNYKKAVIVDSDKCMECGACMINCAFGALHVDKGVGCAAAIISGMITGKEPACDCSGGSKNDSCC
>Nitrospirae_bacterium_SZUA_224_Nitrospirae
MGDIIVAYKWSINYEKCGGCGTCIDVCPLAIYELNNNKIAVKNGIECGECGACNAQCPEEAIIEKERLTD
>Nitrospirae_bacterium_Nitrospirae_MAG_0681
MKYLTRVASLAYDPEKCVGCGRCAEVCPHGVFAIRDKKAAISDRDRCMECSACANNCAVAALSVDRGVGCAAALINSMISGGEPSCDCSAKNGRDHDSCAGNSFSKNRLRRPINDPAAAMGSEHESLSAFKTVSDKKGERVENVISAAKNINRV
>Nitrospirae_bacterium_SZUA_452_Nitrospirae
MKYLTRVASLAYDPEKCVGCGRCAEVCPHGVFAIRDKKAAISDRDRCMECSACANNCAVAALSVDRGVGCAAALINSMISGGEPSCDCSAKNGSACC
>Nitrospirae_bacterium_Nitrospirae_MAG_0685
MKYLSNVATLMLDREKCTGCGNCTEVCPHAVLSVRDKKASITDLDKCMECGACETNCPFGAITVDRGVGCAAALINSMLYGGEPSCDCSSSQSGKTTACC
>Nitrospirae_bacterium_Nitrospirae_MAG_0686
MKYLANIVSLELFPEKCVGCGLCVEVCPHAVFQIKDKKAVIRDRDQCMECGACVQNCAFGALKVDKGVGCAAALINGMITGGEPSCDCSGQGSTGNCC
>Phycisphaerae_bacterium_SG8_4_Planctomycetes
MGRLQYLKNVVTLKLDVAKCTGCQRCAEVCPHGVFAIENKKARLIDLDSCMECGACQNNCPADAISVGAGVGCAQAVINGFLRRTGPDCDCSGTCCD
>Planctomycetes_bacterium_RBG_16_64_12_Planctomycetes
MFGLRYLPGVVTLTLSGEKCNGCGMCQSVCPHAVFQVEAGKARIADRDACMECGACALNCPTEALSVQSGVGCAAAVILGALKRTVPSCDCSGGPTCGCG
>Phycisphaerales_bacterium_fen_1362_Planctomycetes
MKLRYLKNVVTLGLNVDKCIGCGMCVAVCPHRVFQLNNKKAEIIDRDACMECGACSRNCPVDAISVKTGVGCAAAVIQGFIQGTEPVCDCGCDKKSKCC
>Brocadiaceae_bacterium_B1Sed10_183_Planctomycetes
MLRYLKNVVTLRLDAEACNGCGMCAIVCPHSVFKIEDRKAVIADRDACIECGACVINCPTNAVRVRTGVGCATGVLLSSIGKEDECCTNDCGVSPAESEPAQIGCCGSQT
>Brocadiaceae_bacterium_T3Sed10_170_Planctomycetes
MLRYLKNVVTLRLDAEACNGCGMCAIVCPHSVFKIEDRKAIIADRDACIECGACVINCPTNAVRVRTGVGCATGVLLSSIGKENECCTSDCGVSPAESEPAQIGCCGSQTEKTDGDTPSCSR
>Saganbacteria_bacterium_CG08_land_8_20_14_0_20_45_16_Saganbacteria
MKYLKDVVTLKLDKDKCLGCSMCVNVCPHAVFEMRNKKAEIIDRDSCMECGACAKNCPTQAITVKSGVGCAAGIINGILKGTEPTCDCSDGKSCCG
>Spirochaetota_GWE2_31_10_2757320495_Spirochaetes
MKMKYIKSVLSLKLDQAKCIGCSTCFDVCPHLVFKMENNKAYISDKESCMECGACKLNCPTGAIEVNSGVGCAYAVINGLITGTEPSCDCGNNKNSSSCC
>Treponematales_UBA12059_2757320496_Spirochaetes
MAYAYLKNGETLVLDEAVCIGCGACVDVCPHAVFIIEERKARIASRATCMECGACTRNCPVTAITVSSGVGCAQAIILGKLRGTAPECGGDACCGDGKTKGGSCC
>Spirochaetota_UBA4802_2757320497_Spirochaetes
MKMKYLKNASLKYFPENCTSCGRCIEVCPHAVFKKIETKVVMKNPENCMECGACQKNCDFNAITVKSGVGCAFAVITGIINGTEPDCGCGSSGTSCC
>Spirochaetales_bacterium_Spiro_09_Spirochaetes
MKQHYQGNGRSLQVDESICVRCGRCIDVCPHAVFLLPEGNGAVSIRQRDYCMECGACAKNCPVRAIRVNSGVGCAAAVINGMLNRTGECSCDNSTSCC
>Spirochaetales_bacterium_Spiro_10_Spirochaetes
MKDVSARVSHQVYPLNGESLALDADACVGCGLCVEVCPHAVFDTDAVSRKAVVARRGSCMECGACALNCPARAIAVNRGVGCAAAIIDRLLGRKGACSCDQSGPDDRPGRTCSSGTCC
>Spirochaetes_bacterium_GWB1_27_13_Spirochaetes
MELKYISSVIKLELDQDKCIGCGMCVNVCPHNVFEMENKKAKIINKDLCMECGACKKNCPAMAIEANNGVGCAYAIINGMIKGKKATCGDDDEASSCGNNNKKKSSCGCG
>Spirochaetes_bacterium_GWB1_36_13_Spirochaetes
MKYLKTITLELNSQKCIGCRMCLEVCPHQVFGFENKKAFIKNKDQCMECGACDKNCPVHAISAGKGVGCAAAVINGMLRKTEPSCDCGNGNGGCCG
>Spirochaetes_bacterium_GWB1_59_5_Spirochaetes
MKGTHMTLSYLKNGETLVLDEGACIGCGACVDVCPHAVFLIEEKKARIVSRRTCMECGACARNCPVSAISVSAGVGCAQAIIIGKLRGTAPACGGDTCCGDGTTKGGTCC
>Spirochaetes_bacterium_GWB1_60_80_Spirochaetes
MKTWHYLKNGTSLRLDAARCIGCGACTAVCPHRVFRLENRQAAIVDRLACMECGACAGNCPTGAIAVQPGVGCVAAIIIGKLTNRPPTCGCDSGGQAGCC
>Spirochaetes_bacterium_GWB1_66_5_Spirochaetes
MKYLEDVVTLRYHAEACTGCGRCLEVCPRGVFVRSNGKVALTDPALCMECGACMSNCPEGALTVRAGVGCAAAVLNGLLRGGEPSCDCSGDSGSSNCCG
>Spirochaetes_bacterium_GWC1_61_12_Spirochaetes
MKTWHYLKNGTSLRLDAARCIGCGACTAVCPHRVFRLENRQAAIVDRLACMECGACAGNCPTGAIAVQPGVGCVAAIIIGKLTNRPPTCGCDSGGQAGCC
>Spirochaetes_bacterium_GWD1_61_31_Spirochaetes
MKTWHYLKNGTSLRLDAARCIGCGACTAVCPHRVFRLENRQAAIVDRLACMECGACAGNCPTGAIAVQPGVGCVAAIIIGKLTNRPPTCGCDSGGQAGCC
>Spirochaetes_bacterium_GWE1_32_154_Spirochaetes
MNLQYIKNVATLKLDAGKCTGCAICTDVCPRQVLKMNERKVEIINLNNCIECGACSKNCPFSALTVESGVGCAAAIYFGILNNTAPSCDCSKSGCC
>Spirochaetes_bacterium_GWE2_31_10_Spirochaetes
MNLQYIKNVATLKLDAGKCTGCAICTDVCPRQVLKMNERKVEIINLNNCIECGACSKNCPFSALTVESGVGCAAAIYFGILNNTAPSCDCSKSGCC
>Spirochaetes_bacterium_GWF1_31_7_Spirochaetes
MNLQYIKNVATLKLDAGKCTGCAICTDVCPRQVLKMNERKVEIINLNNCIECGACSKNCPFSALTVESGVGCAAAIYFGILNNTAPSCDCSKSGCC
>Spirochaetes_bacterium_GWF1_41_5_Spirochaetes
MIKQYEYLAGVTTLRLDDAACIGCGLCTQVCPHGVFKIQDKIAAIQNRDLCMECGACARNCPSGAIFVRPGVGCAMAIIMGKLRGTQPQCGCCEGGKEKSSCC
>Spirochaetes_bacterium_GWF1_49_6_Spirochaetes
MKYAYLKNGESLLIDDDKCTGCGFCIDVCPHAVLDIADGKAIVIERRFCMECGACKLNCPAGAIEVNSGVGCAYAVLNGIISGKKPACGSSGDSSCGCC
>Spirochaetes_bacterium_GWF1_51_8_Spirochaetes
MKFTYLKNGESLALSANSCTGCGTCVEVCPHEVFDIREKKAVIVNRNYCMECGACALNCPAGALEVKSGVGCAAAVLSGLLKGKEASCGGDGDSSCGCDSQDVRSPVLTGRQGAGRSSQDVRSSSGGCC
>Spirochaetes_bacterium_RBG_13_51_14_Spirochaetes
MKYLKNVATLAYDPEKCTGCRRCTEVCPHAVFEMRDGKITIIDRDRCMECGACALNCDFGAIAVGSGVGCAAALIRGMITGGEPTCDCGPAAGKSTTCC
>Spirochaetes_bacterium_RBG_16_49_21_Spirochaetes
MIYLKNVASLGYDPQKCTGCGRCVEVCPHGVFFMQDKRAVMGERDLCMECGACQKNCPFNAIHVNAGVGCANAVIRSIATGSEPTCGCS
>Spirochaetes_bacterium_RBG_16_67_19_Spirochaetes
MKYLEDVVTLRYQAEACTGCGRCLEVCPRGVFVRSNGKVALTDPALCMECGACMSNCPEGALTVRAGVGCAAAVLNGLLRGGEPSCDCSGDSGSSNCCG
>Spirochaetes_bacterium_RIFOXYB1_FULL_32_8_Spirochaetes
MNLQYIKNVATLKLDAGKCTGCAICTDVCPRQVLKMNERKVEIINLNNCIECGACSKNCPFSALTVESGVGCAAAIYFGILNNTAPSCDCSKSGCC
>Treponema_sp._GWA1_62_8_Spirochaetes
MDLRYIANGSSLTLDAEKCIGCGRCVEVCPHAVFALAAGPAAAGPGGAGPGGAGPEGSKAGGSKAAVAVRGRCMECGACARNCPVSAITVQAGVGCAAAIIGSLIGKPGACGCGKGTSCC
>Spirochaetes_bacterium_GWE1_60_18_Spirochaetes
MKTWHYLKNGTSLRLDAARCIGCGACTAVCPHRVFRLENRQAAIVDRLACMECGACAGNCPTGAIAVQPGVGCVAAIIIGKLTNRPPTCGCDSGGQAGCC
>Spirochaetes_bacterium_GWF1_60_12_Spirochaetes
MKTWHYLKNGTSLRLDAARCIGCGACTAVCPHRVFRLENRQAAIVDRLACMECGACAGNCPTGAIAVQPGVGCVAAIIIGKLTNRPPTCGCDSGGQAGCC
>Spirochaetes_bacterium_RIFOXYC1_FULL_54_7_Spirochaetes
MKRWHYLENGITLELDTPSCIGCGACIDVCPHGVFNIVDRKAVITDRAACMECGACALNCPAHALAVTPGVGCVAAIITGKLRGTAPDCSCGEGSSCC
>Spirochaetaceae_bacterium_UBA1318_Spirochaetes
MKSWMYLKNGESLSIDAGRCTGCGTCLEVCPHGVFVLAGGKAVVADRGACMECGACGKNCPLGAIAVSSGVGCAAAIINGRIRGTAPDCGCGGGCCGG
>Spirochaetaceae_bacterium_UBA1306_Spirochaetes
MTEYKYIKNGETLKLDASACEGCGECVEVCPHGVFELSEGKAGIRDRELCMECGACARNCPASAIAVTTGVGCAAAIIIGKLTGSTPSCSCGSGSGKPCCG
>Spirochaetia_bacterium_UBA5368_Spirochaetes
MKYLRKVTTLRFDETRCTGCGRCFEVCPRNVFGMRGRKAFIVDKDLCLECGACSLNCTPAALSVESGVGCASALITSMLRGGEPVCGCDSSTGGCC
>Spirochaetaceae_bacterium_UBA5200_Spirochaetes
MKRWHYLKNGSSLNLNVERCVGCGACVEVCPHGAIAIQGGKAFIADRLACMECGACSLNCPAGALSVTPGVGCAAAIITGKLRGGSPDCSCGEGCC
>Spirochaetia_bacterium_UBA5763_Spirochaetes
MKYFRASDTFQFNAEKCTGCGRCVEVCPHNVFKIENRKAAPVNSDRCMECGACAENCEFGALIVKRGVGCAAAVITGLLRGTEPTCDCSGPSGKCC
>Spirochaetae_bacterium_HGW_Spirochaetae_7_Spirochaetes
MRLRYILAGRSLILDSGRCVGCGLCVDVCPHAVFAVDVGKAAVVDREACMECGACMRNCPAGAIEVRTGEGCAASVIKGLLTGKPGCGCDGDSGCC
>Spirochaetae_bacterium_HGW_Spirochaetae_5_Spirochaetes
MIYLKDITTLQVFPEKCTGCGRCIEVCPHAVLKLEDRKVLIADKDRCMECGACEKNCDFGAVSVNAGVGCAAAVINGIIRGTEPNCDCSGSSGSCC
>Spirochaetae_bacterium_HGW_Spirochaetae_1_Spirochaetes
MGDIVKYLKNVTTLKYNEDKCTGCRRCTEVCPHAVFVMEDKKARLTDADACMECGACAINCAFGAITVSAGVGCAAAIIHSMIYGGEPTCDCSGPGQSCC
>Spirochaetaceae_bacterium_fen_1366_Spirochaetes
MNLRYLKNGETLTFSAAACTGCGRCIEVCPHAVFAMAGGKASIADRGACMECGACMRNCASGAIKVRPGVGCAAAIIGGLVRGTEPTCGDSCGCSAGPAAAGKAGSKAGCC
>Spirochaetaceae_bacterium_fen_1364_Spirochaetes
MKLSYLKNGETLFLDQGKCNGCMECIEVCPHAVYEMSGGKSRIADRGACMECGACARNCAPGAIRVKAGVGCAAAIIGGXRIGPRGHQLRVLLADKRHC
>Treponema_sp._SZUA_426_Spirochaetes
MGELRYFAAGKSLGLETERCVGCGRCVEVCPHAVFAVDGGKARIAERGRCMECGACARNCPVGVISVTAGVGCAAAVIGGFFNGGVPTCGCGCGDDDPRCC
>Spirochaetales_bacterium_SZUA_416_Spirochaetes
MNESYLKNGETLSLDMGACVGCGACADVCPHAVFAVSGGKAEIVGRERCMECGACALNCPVKALSVTPGVGCAAAIIIGKLTGKAPSCGGDGCCG
>Spirochaetales_bacterium_SZUA_414_Spirochaetes
MMYLKNVSTLELDVENCTGCGRCIDVCPHNVFEMEDRTVRILSYDRCMECGACMSNCAFGALTVSKGVGCASAIIIGAIRGTEPACGCCDDDEGAVSGPGCCC
>Spirochaetales_bacterium_SZUA_475_Spirochaetes
MRFGYIKNGSSLSLRAASCVGCGACVDVCPHGVFSLADGKASVTDRERCMECGACARNSPVSALSVTAGVGCAAAIIVGKLTGTAPNCGGDTCC
>Spirochaetaceae_bacterium_maxbin2.0195_Spirochaetes
MRLTYLKNVTTLEYNIEKCTGCKMCTFVCPHGVFEMKDKKASITNKDLCMECGACAKNCASGAIKVHAGVGCATAIIWGKLRGTEPSCGGDDGSTGCGCGSSSDGGCCG
>Spirochaetales_bacterium_das_tool.metabat2.70_Spirochaetes
MMLNLEYIKNAASLSFDPDLCTGCGMCLKVCPHAVFEFRRKDEAAVEKDCGCEGAGCSGGNGRSSANTAVLETVAVSKRRIVEIVYKDRCMECGACMMNCPTGAITVKKGVGCAAAVIASRLAGREDISCGCGEEEGCTEEGVAAGAVNTGCGCGDKPEDSGGRAKKKSSCCG
>Spirochaetales_bacterium_das_tool.maxbin2.98_Spirochaetes
MELRYFSAGKSLALDTGSCIGCGRCVEVCPHAVFSINDRLAAIEVRDRCMECGACGRNCPTGAITVKSGVGCAFAIINGMVSGKEPSCDCDGPESPRKNRKACC
>Synergistales_bacterium_Syner_03_Synergistetes
MDLKYLKGVAALKLDTDKCIGCGMCLNVCPHAVFSLIESKAHITDIDHCMECGACAMNCPVSAISVRKGVGCAYAVLMSILSGNNNGDGPCCGGPDCCG
>Synergistaceae_bacterium_UBA4921_Synergistetes
MGFKYLKGVAALKLDRDKCIGCGMCGTVCPHAVFTISDNKARINDIDLCMECGACSMNCPVSALTVRKGVGCAYAVLMGMFSGNKDGEGPSCGGSGCCG
>Synergistaceae_bacterium_UBA5258_Synergistetes
MGFKYLKGVAALKLDRDKCIGCGMCGTVCPHAVFTISDNKARINDIDLCMECGACSMNCPVSALTVRKGVGCAYAVLMGMFSGNKDGEGPSCGGSGCCG
>Synergistaceae_bacterium_UBA6101_Synergistetes
MGLKYIKNVATLKLDKDKCIGCGMCGIVCPHAVFTVKNNKAGISDIDMCMECGACSMNCPASAITVKSGVGCAYAVLMEMFNGNKDGEGPSCGGSGCCG
>Synergistetes_bacterium_HGW_Synergistetes_1_Synergistetes
MGLKYIKNVATLKLDTDKCIGCGMCEIVCPHAVFILKNNKAAINDIDMCMECGACSMNCPVSAITVKSGVGCAYAVLMGMFNGNKDGEGPSCGGSGCCG
>TA06_E44_bin18_TA06
MRALRYLSNVVTLKLDADRCTGCGLCAIVCPHAVFEMDGKAIIVDKDACIECGACALNCAAEAIEVKSGVGCATAIIIGAVRRTEPTCDCSGESKKSCCN
>Unclassified_2757320502
MKYIKPVGSLSVNTHTCIACGMCVHVCPHNVFSIENKKAQINDNDACMECGACKMNCPVGAIDVRSGVGCAYAVINGLIKGTAPDCSCDCGGDDPGCC
>Unclassified_Moduliflexus_flocculans
MKQMSYLQNGQTLRFNAERCVGCGRCVEVCPHQVFALEQRKASIMHREWCMECGACQKNCPVNAIAVQAGVGCAAAIIQGYLKKTAPQCGCSTSSSGCCG
>Unclassified_bacterium_BMS3Abin14
MKNLIYFTDVVTLELDRESCTGCGMCLIVCPHAVFTMENGRAAVASRDECMECGACAMNCPPKAINVKSGVGCAQAIINEMLGGKCECC
>Unclassified_bacterium_BMS3Abin13
MKNFRYMDGAAILRLNRETCVGCGMCVTVCPHRIFGLRDKKAEILDYNACMECGACARNCPVAAIYVNPDDGCGCAAYIINSWIAKVRGSSVPVCGC
>Unclassified_bacterium_SZUA_204
MNRFVYLPDVVSLQLNDNRCTGCGMCAIVCPHGVMTLENGRALIADRDACMECGACARNCPADAIAVQAGVGCAQAVINAALGRTGKACCTIDRE
>Acidulodesulfobacterium_ferriphilum_AP3
MKYLKNVSSLKFFAEKCTNCFVCIDVCPHGVFRLKNKKVGVADKDLCMECGACALNCKYGAISVNSGVGCASGIINGMISGGAPSCDCDSSLSKECC
>Unclassified_bacterium_M0043
MSRFVYLPNVVSLQLNEDRCTGCGMCAVVCPHGVMALDNGRAFTTDRDACMECGACAQNCPADAIFVQVGVGCAQAVINTALGRKGNICCSTESGSEVESDCSAPTESNSGCC
>Kiritimatiellales_UBA1859_2757320508_Verrucomicrobia
MKHLKNVATLKLDVEECIGCGQCLEVCPHEVFALAESKASIVDLDACMECGACAKNCPVEALSVKTGVGCASGILNGLLNGSGECCCDKGGCCG
>Verrucomicrobia_bacterium_Verruco_0006_Verrucomicrobia
MKMTYLKDVVTLRLDAAKCVGCGRCVEVCPHRVFVVEAHKSRIVERDACMECGACARNCPVDALWVKNGVGCAVGLLNAALGRKSACCGEKQACCCGDEKSK
>Verrucomicrobia_bacterium_Verruco_0008_Verrucomicrobia
MKMAYLKDVVSLQLDRDACMGCGRCLEVCPHGVFAMEGGKSRIDERDACMECGACARNCPVDALSVNNGVGCAAGLLNSALGLKSNCCGESQSCCCR
>Verrucomicrobia_bacterium_Verruco_0010_Verrucomicrobia
MKMVYLRAVVTLRLDVEKCIGCGRCLEVCPHGVFALDEGKSRIADRDACMECGACARNCPVNALWVKNGVGCAVGILNSALGRTSGCCGESQSCCCESQKTECTPEK
>Verrucomicrobia_bacterium_Verruco_0011_Verrucomicrobia
MKYLKNVVTLRLDQEACVGCARCVEVCPHGVFAVDAGKAQINDRDACMECGACARNCPVCALFVKNGVGCAVGILNAKLGRTSGCCGGEQACCCSEEPDVKKKEACHG
>Verrucomicrobia_bacterium_Verruco_0020_Verrucomicrobia
MKMAYLMNVVSLKLDVDACIGCGRCWEVCPHGVFGWEPGKSRIVDRDACMECGACARNCPVDALWVKNGVGCAIGILNSALGRTSACCGETQACCCGKR
>Verrucomicrobia_bacterium_Verruco_0022_Verrucomicrobia
MKYLTRDLSLSLDVNLCIGCGMCAIVCPHGVFSVEGKKARLLDRDACMECGACAINCPVEAIEVDSGVGCAEAIINGLLTGKETCCGGDCCCSANDKKDETDGK
>Verrucomicrobia_bacterium_Verruco_0023_Verrucomicrobia
MRYLKNVVTLKLNVAVCIGCGRCVEVCPHAVFNMHNHRAAIVDRDACMECGACARNCPVDAVTVSAGVGCVTGLINRALGRKGDCCCAEDSSS
>Verrucomicrobia_bacterium_Verruco_0036_Verrucomicrobia
MVYLRNVVGLELDEAACTGCGRCVEVCPHEVFVMESGRSRIGSRDACMECGACARNCPAGAIRVRSGAGCADGILGAMLRRWTCTCHESDRGGTPHE
>Verrucomicrobia_bacterium_Verruco_0037_Verrucomicrobia
MQYFKNVSTLKLQVAKCTGCGMCLKVCPHGVFAISNKKSVIISFDSCMECGACKRNCAFNALEVRSGVGCAAGIMLGALRGTEATCDCE
>Opitutae_bacterium_fen_1433_Verrucomicrobia
MQYLLAGDSLALNETLCNGCGRCEEVCPHAVFALVQRKAKVAHRGNCMQCGACRMNCPVGAIEVSSGVGCAAAILRSIRRGDPTGANCDCS
>Verrucomicrobia_bacterium_Glo_14_Verrucomicrobia
MSTDPIKVIDENCVGCTLCTKVCPFGAIEMDERLAAIDLTKCTVCGACVEACKFDAIEMRERTISLKHDLRHYENVWVLAEQFDGHIESVTYELLGEGRKLADDLDMDLCAVLLGSDIEARAQDLIARGADRVYVADRPELAYFADEPYANVLIELINEHKPSIVLCGATTVGRSLVSRVAVSVHAGLTADCTALAIDPDTHNLLQTRPAFGGNIMATIETPGHRPQMATVRHKVMKEADVDASRTGEVIVKEIAAEILKSRTKRLNYVAEEEATVNIAEANILVSGGRGLQKPENFEVIREFAKVLGAGIGASRAAVDADWIPYSHQVGQTGKTVCPRIYFACGISGQIQHLAGMSSADIIVAINKDPDAPIFDVATYGIVGDALEILPLLTREFGKVLGK
>Verrucomicrobia_bacterium_DP16D_bin.41_Verrucomicrobia
MKYLSKDISLRLDAGRCSGCKMCVMVCPHGVFAVENTKAHIADREACIECGACALNCATGAITVASGVGCAETIINGLLTGKETCCGGDACCCPPQA
>Wallbacteria_bacterium_GWC2_49_35_Wallibacteria
MARMIYLKDVVTLGMQPEKCVGCGMCLLVCPHAVFGLNNGTAVILDRDACIECGACSMNCPSDAIRVRPGVGCAAAVINTALGRKGDSCCCIIESPENSAETEPSSPEGGANKGICC
>WOR_1_bacterium_RIFOXYA12_FULL_43_27_WOR_1
MSKLKYLPNVVTLKLDRAKCNGCGMCQIVCPHAVFKLEGRKAQIVDRDACMECGACALNCPEGAITVKAGVGCASGIISGMIRGTEPTCDCHAEGGNCCG
>WOR_1_bacterium_RIFOXYB2_FULL_42_35_WOR_1
MDNNQVYLKNVATLKLDVTKCIGCNRCIEVCPHEVLVMEDKKAKIVTLDACMECGACAKNCPTKAITVKSGVGCAAGIINGILRGTEPTCDCSDPGSCC
>WOR_1_bacterium_RIFOXYB2_FULL_46_45_WOR_1
MSKLKYLPNVVTLKLDRAKCNGCGMCQIVCPHAVFKLEGRKAQIVDRDACMECGACALNCPEGAITVKAGVGCASGIISGMIRGTEPTCDCHAEGGNCCG
>WOR_1_bacterium_RIFOXYC2_FULL_41_25_WOR_1
MDNNQVYLKNVATLKLDVTKCIGCNRCIEVCPHEVLVMEDKKAKIVTLDACMECGACAKNCPTKAITVKSGVGCAAGIINGILRGTEPTCDCSDPGSCC
>WOR_1_bacterium_RIFOXYC2_FULL_46_14_WOR_1
MSKLKYLPNVVTLKLDRAKCNGCGMCQIVCPHAVFKLEGRKAQIVDRDACMECGACALNCPEGAITVKAGVGCASGIISGMIRGTEPTCDCHAEGGNCCG
>WOR_1_bacterium_RIFOXYA2_FULL_41_14_WOR_1
MDNNQVYLKNVATLKLDVTKCIGCNRCIEVCPHEVLVMEDKKAKIVTLDACMECGACAKNCPTKAITVKSGVGCAAGIINGILRGTEPTCDCSDPGSCC
>WOR_1_bacterium_RIFOXYA2_FULL_46_56_WOR_1
MSKLKYLPNVVTLKLDRAKCNGCGMCQIVCPHAVFKLEGRKAQIVDRDACMECGACALNCPEGAITVKAGVGCASGIISGMIRGTEPTCDCHAEGGNCCG
>WOR_3_bacterium_SM23_42_WOR_3
MKSKYLETTLRYNAELCTGCGMCSSVCPHGVFTQTGHVAQLIRPTACMECGACARNCPVEAITVEAGFGCAVAQFVAALKGSKEPTCNCC
>Nitrospina_HgcB_(fig|1131269.3)
MIVKTFDGVKNLLIGLGVTFKNLFSTPVTFSYPEVKRIMPERFRGRHFLNRDENGLEKCIGCSLCSINCPVNCIHVVSAENDPDHPVSPGERYAETYEINLLRCIYCGYCEEACPVDAVVLREHYELADYDRDTYIATKSDLLVYPEPNEFKVNILGNTKRV
