# Supplementary material for: Distribution and function of prokaryotes involved in mercury methylation, demethylation, and reduction in the western North Pacific Subtropical Gyre
Source: Front Microbiol. 2026 Jan 22;16:1642479. doi: 10.3389/fmicb.2025.1642479 (PMC12874090; doi:10.3389/fmicb.2025.1642479)
Supplement: Supplementary file 7 [file Data_Sheet_7.FASTA]

>Bacillus_cereus_RC607_BAB62433_Bacilli_Firmicutes
MKKYRVNVQGMTCSGCEQHVAVALENMGAKAIEVDFRRGEAVFELPDDVKVEDAKNAIADANYHPGEAEEFQSEQKTNLLKKYRLNVEGMTCTGCEEHIAVALENAGAKGIEVDFRRGEALFELPYDVDIDIAKTAITDAQYQPGEAEEIQVQSEKRTDVSLNDEGNYDYDYIIIGSGGAAFSSAIEAVALNAKVAMIERGTVGGTCVNVGCVPSKTLLRAGEINHLAKNNPFVGLHTSASNVDLAPLVKQKNDLVTEMRNEKYVNLIDDYGFELIKGESKFVNENTVEVNGNQITAKRFLIATGASSTAPNIPGLDEVDYLTSTSLLELKKVPNRLTVIGSGYIGMELGQLFHNLGSEVTLIQRSERLLKEYDPEISEAITKALTEQGINLVTGATYERVEQDGDIKKVHVEINGKKRIIEAEQLLIATGRKPIQTSLNLHAAGVEVGSRGEIVIDDYLKTTNSRIYSAGDVTPGPQFVYVAAYEGGLAARNAIGGLNQKVNLEVVPGVTFTSPSIATVGLTEQQAKEKGYEVKTSVLPLDAVPRALVNRETTGVFKLVADAKTLKVLGAHVVAENAGDVIYAATLAVKFGLTVGDLRETMAPYLTMAEGLKLAVLTFDKDVSKLSCCAG
>Thermoproteus_sp._Obs2_genome_001_Obs2_genome_001_2771080108_Thermoprotei_Crenarchaeota
MYDVVVLGGGSAGVAAAVKAAQLGAEVALVNAGRLGGTCVNVGCVPSKFLMRAAALRLAAERPYFRGLSAKVEVDGEALMAHMREVVDRLRREKYENVLAYYDVEVVEGYGRLRSAREVEVGGRALEGRRIIVATGSRPRIPGIKGLQEAFRRGLAFTNEEFFSAGRIPSSVVFIGGGAVAVELAQALARLGVKTWIVHRSALLKYEEEAASRFVEELLREEGVGLVRGEATAVEAKDGGVEVRHTGGAVAAEAVFVAAGRIPNVEPLGGLLRLGPHGGVEVDERMETSLPGVYAAGDVTGGLWGVRYLENAAARQGVTAAVNALGGNARFNPLAVPRVVFTDPPVAAVGLREEDMIRGGIGCRCRAAPVDAVAAAWTKGQLRGFIKINTYPETWRVSVKRGKIAGALVAAPEAEEVINLFALAIQMGLAVDDLVEFLPSFPSLGEAARLAALAFYTDPSKLSCCGG
>Pyrobaculum_aerophilum_IM2_638171666_Thermoprotei_Crenarchaeota
MYDVVVLGGGSAGVAAAVKAAQLGAKVAVVNSGPLGGTCVNVGCVPSKFLIRAAQLKRYAERPFFKGISAKVEVAFDALLQHMKEVVEELRREKYEEVLKYYDVDIIEGYGYLKDAKTVKVGEREVRGEKIIVATGARPRVPEIPGLKEAMARGMAFTNEEFFKLDHMPSSIVFIGGGAIAAELSQALARLGIEVAVIYRSSFLKYEEEIASKFVEELLANEGVRLIKAAVTAVEIRGREVEVRHSGGSVRAEALFVAAGRAPNIEPLGGLLKLGPNGGVLVNERMETSLPGVYAAGDVTGGLEGARFLENAAARQGVVAAVNAMGGNAKFNPLAVPRVVFTDPAVASVGLREEDMIKGGIGCRCRAAPIEAVAAGWTKGQTTGFIKINTYPETWKVSVKRGKIAGALVVAPEAEELINVFAMAIQLGLTVEDLIEWLPSFPSYGEALRLAALAFYTDPTKLSCCGG
>Thermoproteus_tenax_Kra1_2511626708_Thermoprotei_Crenarchaeota
MTFDLVVLGGGSAGFAAAIKAAQLGASVAMINDGPLGGTCVNVGCVPSKYLVRAGELMKAARAPYFRGIRGWAEVDGKALMAHMRSVVEELRRRKYADLIDYYDIKLMEGRGMLVGPGAVKVGGETVVGRKIVVATGARAVWPQIKGLEEARRRGLAFSNEEFFSLEDLPNSVVFIGGGAISVELGQALSRLGMETYVIYRSRLLKYEEALVSDFIEEALREDGVKLIRGEATAVEVKNNGVEVRAGGVSVEAEAVFVATGRRPNVEDLGGLLKLTPEGAVEVNRRMETSVPGIYAAGDVTGGLPGGRYLENVAARQGVVAAVNALGGSAEFDAMWAPRVVFSDPPVASVGLREEDMIRSGVGCACRLVTIDNAAAAWTSGRARGFIKINTYPERLRLKGGRIAGALVVSPHAEELINIFALAVRKGLTVDDIADWIPAFPSFSEALRLAALAFTTDPTKLSCCGG
>Unclassfied_Crenarchaeota_DRTY7_bin_25_26_2722537975_unclassified_Crenarchaeota
VYDLVVLGGGSAGFAAAIKASELGARVVIVNAGLPPGGTCVNVGCVPTKFLVKAAEALRWAQAYFPEANLKPSLRRLLAEAAETSAMLRKEKYVDLLDYYGIEYIEGRGVLAGPGRVMVEGRGVLEGKRVVVATGSRPAVPNIKGLGEVGYYTNQRLFDLGEPSSVVFVGGGAVAVELAQALNRLGVKTAIVARGRLLKYEEEMASQFVEEVLKEEGVEVVRDEAVAVRRADGGVEVETRAGRRLRAEALFVAAGRVPNSEVAGGLLELNSDGSIRVNKRLETSMPGVYAAGDVAGGVWLRGGRYAENAAARQGTIAAVNALGGHEEYDPAAVPRVVFTDPPVASVGVSEDEMITSGIGCRCAAVPIDVVAAAWASKRTSGFIKINTYPETWRVSMKGGKIAGAVVAAPHAEELIHVFAIAVKLGLRIGDLAELVPAFPSFGEALRVAALAFEKDVSKLSCCAG
>Pyrobaculum_calidifontis_JCM_11548_640125209_Thermoprotei_Crenarchaeota
MYDLCVLGGGSAGFAAAIKAAELGAKVVMVNAGLPPGGTCVNVGCVPTKYLAKAAEVVHRAKMGYYPGVKATVEVRLGDLLRGAAGVVERLRQEKYIDLLEYYGIDYVEGFGVLASANAVKVGDRTIEARRVLIATGARPAVPAIKGLEEVRYYTNESLFELGEPSSVVFIGGGAVSVELAQALNRLGVKTAIFTRGRLLKYEEEVASHFVEEVLREEGVEVIHDEAVAVRRVDGGVEVVGREGSRARGEALFIAAGRRPNSEAAGGLVELNPEGSVKVNERMETSLPGVYAAGDVTGGLPGGRYLENAAARQGVVAAINALGGDARFNPLHVPRVVFTDPPVASVGMREEDMLKSGVGCVCRLAPVSAVAAAWASGRLDGFIKINTYPQTWRISMRGGKIAGAVAAAPQAEELIHIFAMAVAHGLTVDDIADMIPAFPTFGEAARLAALAFYKDVTKLSCCAG
>Thermofilum_sp._2505620078_Thermoprotei_Crenarchaeota
MEGGVYDVVVLGGGSTGVAAAVKAAQLGAKVAVVNAGRLGGTCVNVGCVPSKFLIRAAALKKMAERPYFRGIKAVVELDGGALMSHMREVVERLRREKYEEVLAYYDVDVIEGFGVLKSATEVEVGGRVVRGRRIIVATGSRPKIPEVPGLEEACRRGLAFTNEEFFKLDHVPSSVVFIGGGAVAVELAQALARLGARTWIIYRSALLKYEERIASEFVEGLLREEGVGLVKGEITSVEVKNGGVEVRHPGGSIAAEAVFVAAGRVPNVEPVKGLLKLGPHGGVEVNEKMETSLPGVYAAGDVTGGLWGVRFLENAAARQGVVAAINAMGGNAKFNPLAVPRVVFTDPPVASVGLREEEMISRGIGCRCRWAPMDAAAAAWTKGVLNGFIKINTYPETWKVAVKRGRIAGAVAAAPEAEEVINLFALAIQIGLTVDDLAELVPSFPSIGEAARLAALAFYTDPTKLSCCGG
>Pyrobaculum_arsenaticum_PZ6_DSM_13514_640468752_Thermoprotei_Crenarchaeota
MYDLVVLGGGSAGFAAAIKASELGARVVIVNAGLPPGGTCVNVGCVPTKFLVKAAEALRWAQAYFPEANLKPSLRRLLAEAAETSAMLRKEKYVDLLDYYGIEYIEGRGVLAGPGRVMVEGRGVLEGKRVVVATGSRPAVPNIKGLGEVGYYTNQRLFDLGEPSSVVFVGGGAVAVELAQALNRLGVKTAIVARGRLLKYEEEMASQFVEEVLKEEGVEVVRDEAVAVRRADGGVEVETRAGRRLRAEALFVAAGRVPNSEVAGGLLELNSDGSIRVNKRLETSMPGVYAAGDVAGGVWLRGGRYAENAAARQGTIAAVNALGGHEEYDPAAVPRVVFTDPPVASVGVSEDEMITSGIGCRCAAVPIDVVAAAWASKRTSGFIKINTYPETWRVSMKGGKIAGAVVAAPHAEELIHVFAIAVKLGLRIGDLAELVPAFPSFGEALRVAALAFEKDVSKLSCCAG
>halophilic_archaeon_DL31_2507078966_Halobacteria_Euryarchaeota
MEDNRSYDLVILGGGAAAFAAITEASGRGLSTAIVNTGLPIGGTCVNVGCVPSKHLLAVGESAAAPQKNPFEAVQYSDDEPTVDWDEALDGTDALVERFRQENYVDVAEHFETDIYEGYGELVDDTTIEIVDGPDKGIRITGEKTLVATGSSPWVLPIDGLDGVDYYTSETILKERNLPGSIVIIGGGYIALEWGQILHRIGVDVTILQRSERVLSGMEGQLGREMQRAFEEEGIKVITGNDFQRVRAPAVDGGADAIQSDVGIETLVDGNERTVTGDALFVATGVQPNSEDIGLETVGVEANDDGAILVDEHFQTANPDVYAAGDVIGEPELETVAAKEGNHAIKNAFGNEGVTIDYDTVPAVVFTSPEVASVGTTELEYMDEHGTCSCRTVQMEDVPRAKAVKNTDGLVQVVKHHETDEIVGVHMVGPRAADMIMEATLAVKFGLTVDDIIDTVHPFPTFSEAFKHACQAFRRDTSTMSCCVE
>halophilic_archaeon_DL31_2507078355_Halobacteria_Euryarchaeota
MPSPTDYDLVILGGGAAAFAAITEASRQGLSTAMVNTGLPIGGTCVNVGCVPSKHLLAVAEHGAAASDNPFDAVTYTEEPTVDWTEALDGTDEIVERFRQENYVDVAEHFETDIYEGYGQLIDDTTIEVVDGLDKGTRIAGEKALIATGSSPWAPPIDGLDDVEYYTSETILDERDLPESISIIGGGYIALEWGQILHRVGVDITILQRSDRILSGMEVQLGREIQRAFREEGIDIVTGNDFQQVQSAAADGGTEAIQQGVTVETTVDGDSRVFTAEALFVATGVQPNSQNIGLEALGVETEPDGAIRVDECFQTTNSDIYAAGDVIGEPELETVAAKEGNHVVKNAFGDEGATIDYNAVPAVVFTSPEVAAVGTTELEYMNEHGTCSCRTVQMEDVPRAKAVKNTDGLVQVVKHHETDEIVGVHMVGPRAADMIMEATLAVKFDLTVDDIIDTVHPFPTFSEAFKQTCQTFRRDTSKMSCCIE
>Halosimplex_carlsbadense_2_9_1_2533731649_Halobacteria_Euryarchaeota
MSDPIKYDLVILGGGAASFAAITEASRRGLSTAMVNTGLPLGGTCVNVGCVPSKHLLAVGEKAATPQENPFEAVQYSDGEPTIDWAAALDGTDELVERFRQENYVDVAEYFETDIYEGYGELVDDTTIEVVDGVDEGARITGERALVATGSSPWAPPIDGLDEVDYYTSETILKERDLPESIVMLGGGYIALEWGQILHRVGVDVTILQRSERVLSGMEGQLGREMQCAFQEEGIEVITGNGFQRVRAPATDGGSETIQSGVAVETLVDGTERSVTGDALFVATGVQPNSDGIGLETVGVETNDDGTIHVDEHFQTTNPDVYAAGDVIGDPELETVAAKEGNHAIKNAFGDEGVSIDYDSVPAVVFTDPEVAAVGTTELEYMDEHGTCSCRTVEMEDVPRAKAVKNTDGLVQVVKHHETDEIVGVHMVGPRAADMIMEATLAVKFGLTVDDIIDTIHPFPTFSEAFKHACQAFRRDTSTMSCCVQ
>Haloarcula_japonica_DSM_6131_2535906980_Halobacteria_Euryarchaeota
MTHTSDYDLVILGGGAAAFAAITEASRRDLSTAMVNTGLPIGGTCVNVGCVPSKHLLAVVENGAAAAENPFDAVRYPEEPTVDWADALDGTNELVERFRQENYVDVAEHFETDIYEGYGQLVDDTTIEVVDGADEGAHITGEKALVATGSSPWAPPIDGLDDVDYYTSETILEERDLPESILMLGGGYIALEWGQILHRVGVDVTVLQRSDRILSDMEGQLGREMQRAFEEEGIEVVTGNDFRRVHASAADGGAEAIQSGVAVETTVDGTERTITGDALFVATGVQPNSEGIGLETVGVETNDDGTVHVDEHFQTTNPDVYAAGDVIGEPELETVAAKEGNHAVKNAFGNEGVSIDYDAVPAVVFTSPEVAAVGTTEREYMDEHGTCSCRTVQMEDVPRAKAVKNTDGLVQVVKHHETDEIVGVHMVGPRAADMIMEATLAVKVGLTVDDIIDTVHPFPTFSEAIKQACQAFRRDTSTMSCCIE
>Halorubrum_tebenquichense_ALT_6_ALT6_92_2556148258_Halobacteria_Euryarchaeota
MTSTTGYDLVILGGGAAAFAAITEASRRDLSTAIVNTGLPIGGTCVNVGCVPSKHLLALAESGAAASENPFDAVTYSEEPTVDWGEALDGTDDLVGRFRRENYVDVAEHFETDIYEGYGELVEDTTIEIVDGPDEGTRITGKTALVATGSSPWAPPIDGLDAVDYYTSETILEERNLPESIIMIGGGYIALEWGQILHRVGVDVTILQRSERVLSGMEGQLGREIQQAFREEGIDVVTGNEFERVRSPATDGSAEAVPQGATVETVVDGDSQVFTADALFVATGVQPNSENVGLDAVGVETNDDGTIHVDEHFQTTNPDVYAAGDVIGAPELETVAAKEGNHAVKNAFGEEGVTIDYDAVPAVVFTSPEVAAVGTTELEYMDEHGTCACRTVQMEDVPRAKAVKNTDGLVQVVKHHETDEIVGVHMVGPRAADMIMEATLAVKFGLTIDDIIDTVHPFPTFSEAFKQACQAFRRDTSTMSCCVE
>Halobellus_limi_CGMCC_1.10331_2619814177_Halobacteria_Euryarchaeota
MTQTADYDLVILGGGAAAFAAITEASRRDLSTAMVNTGLPIGGTCVNVGCVPSKHLLAVAESGAAASENPFDAVRYPEEPTVDWAAALNDTDELVERFRQENYVDVAEHFEIDIYEGYGQLVDDTTIEVVDGADEGAHITGKKALVATGSSPWAPPIDGLYDVDYYTSETILEERDLPESILMLGGGYIALEWGQILHRVGIDVTVLQRSDRVLSDMEGQLGREMQRAFEEEGIEVITGNDFQRVRTLAADGGAEAIQSGVAVETTIDGDERTVTGDALFVATGVQPNSEGIGLETVGIETNPDGTIRVDEYFQTTNPDIYAAGDVIGEPELETVAAKEGNHAVKNAFGNEGVSIDYDAVPAVVFTSPEVAAVGTTEREYMDEHGTCSCRTVQMADVPRAKAVENTDGLVQVVKHHETDEIVGVHMVGPRAADIIMEATLAVTFGLTVDDIIDTVHPFPTFSEAFKQACQAFRRDISTMSCCIE
>Halobellus_limi_CGMCC_1.10331_2619813000_Halobacteria_Euryarchaeota
MSDQHSYDLVVLGGGAAAFAAVTEAGRRGLSTAMVNAGLPIGGTCVNVGCVPSKRLLAVAESAFASRENPFDAVRYGDGEPAVDWAAAIDGTDDLVERFRRTNYVDVADHHGTDVYEGRGRFVRDTTIEVVDGTDAGVRIAGEKALVATGSSPSAPPIEGLDEVDYYTSETILRERDLPESVVVVGGGYVALEWGQILHRVGVDVTVLQRSARVLSSMEGRLGRELQRVFEAEGIEIVTGNEFEHVRGTGADAMESGVAVETTVDGTERTVTGEALFVATGVRPNSDGIGVETDDDGSVTVDEYLRTTNSDVYAAGDVIGDPELETVAAKEGNHAVGNAFGGEGVTIDYGSVPAVVFTSPEVASVGTTEREYAAEHGTCSCRTVRMEDVPRARVLEDTDGLVQVVKHHETDEIVGVHMVGPRAAETIGEATLAVKFGLTVDDVIDTVHPFPTFSEAFKHACQAFRRDTSTMSCCVE
>Halorubrum_sp._E3_2792543154_Halobacteria_Euryarchaeota
MTSDPQYDLVILGGGAAAFAAITEASRRDLTTAMVNTGLPIGGTCVNVGCVPSKHLLAVGESGAAASENPFDAVRYPEEPTVDWADALDGTDALVERFRQENYVDVAEQFETDVYEGYGQLTDDTTIEVVDGPDEGARITGEKALVATGSSPRAPPIDGLDAVDYYTSETILEEHDLPERLVMIGGGYIALEWGQILHRVGVDVTVLQRSDRVLSGMEGQLGREVKRAFEEEGVEVVTGTDFERVRGPATDGGTDAGPEATGSGVAVEVTVDGAERTVTGDALFVATGVRPNSEGIGLGTVGIETNDDGTIHVDTHFRTTNPDIYAAGDVIGEPELETAAAKEGNHAVKNAFGNEGVSIDYDAVPSVVFTSPEVASVGTTELEYTEEHGTCSCRTVRMEDVPRAKAVEDTDGLVQVARDHETDEIVGVHMVGPRAADMIMEATLAVKFDLTVDDIIDTVHPFPTFSEAFKQACQAFRRDTSTMSCCIE
>Halobaculum_gomorrense_DSM_9297_2698327517_Halobacteria_Euryarchaeota
MTSTADYDLVILGGGAAAFAAITEASRQDLSTAMVNTGLPLGGTCVNVGCVPSKHLLAVGDQAATPQENPFEAVQYSDGEPTVDWAAALDGTDDLVEGFRQENYVDVAEHFETDIYEGYGRLIEDSTIEVVDGADEGARISGGKALVATGSSPWAPAIGGLDGVDYYTSETILEERDLPESIVMLGGGYIALEWGQILHCVGVDVTILQRSERVLSGMDGQLGREMQRAFEAEGIEVITGNDFQRVRTPAADGGAETVQSGVAVETVVDGTERTVSGDALFVATGVQPNSEGIGLESVGIETNPDGTIHVDEHFQTTNPTIYAAGDVIGEPELETVAAKEGNHAIKNAFGDEGVSINYDTVPAVVFTSPEVAAVGTTELEYMDEHGTCSCRTVQMEDVPRAKAVKNTDGLVQVVKHHETDEIVGVHMVGPRAADMIMEATLAVKFGLTVDDIIDTVHPFPTFSEAFKQACQAFRRDTSTMSCCIE
>Natrinema_pellirubrum_157_2509886706_Halobacteria_Euryarchaeota
MTHTSDYDLVILGGGAAAFAAITEASRRDLSTAMVNTGLPIGGTCVNVGCVPSKHLLAVAESGAAASENPFDAVRYPEEPTIDWADALEGTDDLVEGFRQENYVDVAEHFETDIYEGYGQLVDDTTIEVVDGPYEGARITGEKALVATGSSPWAPPIDGLDDVDYYTSETILEERDLPESIVMLGGGYIALEWGQILHRVGVDVTVLQRSGHVLSDMEGQLGREMQGAFNEEGIDVVTSNDFQQVQDVATDSGADPGQQGVAVETVIEGEEQAFTAEALFVATGVQPNSEDIGLEAVGVGTESDGAIRVDEHFQTTNPDIYAAGDVIGEPELETVAAKEGNHAVKNAFGDESVDIDYDAVPAVVFTSPEVAAVGTTEREYMDEHGTCSCRTVQMEDVPRAKAAENTDGLVQVVKHHETDEIVGVHMVGPRAADMIMEATLAVRFGLTVDNIIDTVHPFPTFSEAFKQACQAFRRDTSTMSCCIE
>Halorhabdus_tiamatea_SARL4B_2656727206_Halobacteria_Euryarchaeota
MTTDNAYDLVILGGGAAAFAAITEASRRGLSTAMVNTGLPIGGTCVNVGCVPSKHLLAVAEHAAAPRENPFDAVQYGHEPTVDWVTALDQSDALVERFRRTNYVDVAEHFEIDIYEGYGEFVDGTTIAVVNGADEGAQITGENALVATGSSPWTPPIDGLDGIEYYTSETILEERNLPESIVIIGGGYIALEWGQILHRVGVEVTILQRSDRLLSGMEEQLGREMERAFETEGIDVLTGNEFRRVRGSVADEGDTMESAVTVETVADGAERTVTGKALFVATGVQPNSEDIGLEPVGIETNDDGTVRVNEHFQTTNPDVYAAGDVIGDPELETVAAKEGNHAVKNAFGNADISIDYDAVPAVVFTSPEVATVGTTEREYMDEHGTCSCRTIQMADVPKAKAVQDTRGLVQVVKHHETDAIVGVHMVGPRAADMIPEATLAVKFGLTVDDIIDTIHPFPTFSEAFKQACQAFRRDVSTMSCCVE
>Uncultured_Haloferacaceae_archaeon_SG1_64_39_2795419373_Halobacteria_Euryarchaeota
MSLTADYDLVVLGGGAAAFAAITEASERDLETAIVNTGLPLGGTCVNVGCVPSKHLLEVSKTAFEPPRNPFEAIDYDEEPTIDWSTALDEKDRLVGGLQEENYLDVADHFGTDVYEGYGRFAGDTTIEVVDGVDEGATVTGEKILVATGSSPRPAPIDGLKRIDYETSESILEGRNLPESVVVIGGGYIALEWGQILQHVGSEVTILQRSEHVLSGMEGQLGREIERCFREEGIEVVTGVDIEQVRKGKTGAGRSVAADGGLAAVEECVVETAVDGEPREFAGEALFVATGVAPNSEGIGLDSVGIETDEAGAIVVSERFQTATPDVYAAGDVIGEPELETVAAKEGNHAVTNAFGDEGKTIDYGTVPKVVFTSPEVASVGSTEAEYMDEYGTCECRTVDMADVPKAKAVEDTRGLLQVVKHHETDEIIGVHMVGPRAADMISEATLAVEFGLTVDDIIDTIHPFPTFSEALKHACQAFRRDTDTMSCCIE
>Halorubrum_halodurans_Cb34_2792536687_Halobacteria_Euryarchaeota
MAQTSDYDLVILGGGAAAFAAITEASRRDLSTAMVNTGLPIGGTCVNVGCVPSKHLLAVAESGAAASENPFDAVTYPEEPTVDWADALDGTNELVERFRQENYVDVAERFETDIYEGYGRLVDDTTIEVVDGADEGARITGEKALVATGSSPWAPPIDGLDDIDYYTSETILEERDLPESILIVGGGYIALEWGQILHRVGVDVRVLQRSGHVLSGMEGQLGREMERAFREEGIDIMTGNDFQQVQGVATDNSADSGQQGVAVETVIEGDKRAFTAEALFVATGVQPNSEDIGLEAVSVETESDGAIHVDEHFQTTNPDVYAAGDVIGEPELETVAAKEGNHAVKNAFGNEGVSIDYDTVPAVVFTSPEVAAVGTTEREYMDEHGTCSCQTIQMADVPRAKAVKNTDGLVQVVKHHETDEIVGVHMVGPRAADMIMEATLAVRFGLTVDDIIDTVHPFPTFSEAFKHTCQAFRRDTSTMSCCIE
>Haloquadratum_walsbyi_J07HQW2_2512899043_Halobacteria_Euryarchaeota
MTSTSDYDLVILGGGAAAFAAITEASRRDLSTAMVNTGLPIGGTCVNVGCVPSKHLLALGDQAATPQENPSEAVQYSDGEPTVDWAAALDGTDELVERFRQENYVDVAEHFDTDIYEGYGELVDDTTIEVVDGADEGARITGAKALVATGSSPWAPSIDGLDGVDYYTSETILKERDLPESIVIIGGGYIALEWGQIMHRVGVDVTILQRSDRVLSGMEGQLGREMQRAFEEDGIEVVTGNDVQRVRTPAADGGAESIQAGVAVETAVDGTEQTVTGDALFVATGVQPNSEGIGLETVGVETNDDGTVHVDEHFQTTNPDVYAAGDVIGEPELETVAAKEGNHAVKNAFGDEGVSIDYDSVPAVVFTSPEVAAVGTTELEYMDEHGICSCRTVQMEDVPRAKAVKNTDGLVQVVKHHETDEIVGVHMVGPRAADMIMEATLAVKFGLTVDDIIDTVHPFPTFSEAFKHACQAFRRDTSKMSCCIE
>Halogranum_salarium_B_1_2538974591_Halobacteria_Euryarchaeota
MATNHSYDLVILGGGAAAFAAITEAERRNLSTAMVNTGLPLGGTCVNVGCVPSKHLLEVGKAAFEPPRNPFDAVTYDDDQPRTDWSAAMEEKDGIVASLREQNYVDVADHFGADIYEGYGRVIDDTAIEVVDGEDSGTTITGEKVLIATGSSPHIAPIDGIETVDYETSETILERRDRPESVVMIGGGYVALEWGQILHHMGVDVALLQRSSRVLSEMEGQLGRELQRCFEDEGIEVVTDATVDRVREENGDASSLGVSVDVTVGRESRTYTAADLFVATGATPNTDDIGLAEIGVETDNSGAIVVDETFRTANPDVYAAGNCIGEPMLETVAAKEGNYAVRNAFGGEGATIDYHDVPKVVFTSPEVAAVGTTELEYMDEHGTCTCRTVEMDDVPKAKAVEDTRGLVQVVKHHETDEIVGVHMVGPRAADMITEATLAVKFGLTVDDIIDTIHPFPTFSEAFKHACQAFRRDMSKMSCCVE
>Halorubrum_persicum_C49_2792547726_Halobacteria_Euryarchaeota
MAQTSDYDLVILGGGAAAFAAITEASRRDLSTAMVNTGLPIGGTCVNVGCVPSKHLLAVAESGAAESESPFDAVRYPEEPTVDWADALDGTDELVERFRQENYVDVAEHFETDIYEGYGQLVGDTTIEVVDCDDEGVRITGEKALVATGSSPWAPSIDGLGGVDYYTSETILEERDLPESIVMLGGGYIALEWGQILHRVGVDVTVLQRSGHVLSDMEGQLGREMQRAFREEGIDVVTSNDFQQVQDVATDSGADPGQKGVAVETVIEGEERAFTAEALFVATGVQPNSEDIGLEAVGVETESDGAIRVDEHFQTTNPDIYAAGDVIGEPELETVAAKEGNHAVKNAFGDEGVSIDYDAVPAVVFTSPEVAAVGTTELEYMDEHGTCSCRTVQMADVPRAKAVENTDGLVQVVKHHETDEIVGVHMVGPRAADMIMEATLAVKFGLTVDDIIDTVHPFPTFSEAFKHACQAFRRDTSTMSCCIE
>Halopelagius_longus_CGMCC_1.12397_2671759427_Halobacteria_Euryarchaeota
MTTSRSYGLVILGGGAAAFAAITEADRRGLSTAMVNTGLPLGGTCVNVGCVPSKHLLEVGKTAHEPPHNPFDAVEYDDDQPVTNWAAAIDEKDEIVASLREQNYVDVAEHFGTDIYEGYGRLVDDATIEVVNGADAGTTIAGEKALVATGSSPDIAPIDGIDAVGYETSESILERRDLPESIVMIGAGYVAMEWGQILHHMGTDVTILQRSSRVLSEMEGQLGRELQRCFEAEGITVETDVDIRRVSEGGETGDDVTVEAAVAGASQTFTAGDLFVATGVSPNTDDVGLDEVGVETDGSGAVVVDDEFQTDNLDVYAAGDCIGEPMLETVAAKEGNHAVRNAFGDGGATIDYHAVPKVVFTSPEVAAVGTTELEYMDEHGTCTCRTVEMEDVPKAKAVEDTRGLVQVVKHHETDEIVGVHMVGPRAADMIPEATLAVKFGLTVDDIIDTIHPFPTFSEAFKHACQAFRRDTSTMSCCVE
>Haloarcula_marismortui_ATCC_43049_638205746_Halobacteria_Euryarchaeota
MTHTSDYDLVILGGGAAAFAAITEASRRDLSTAMVNTGLPIGGTCVNVGCVPSKHLLAVAESGAAASENPFDAVRYPEEPTVDWAAALNDTDELVERFRQENYVDIAEHFEIDIYEGYGQLVDDTTIEVVDGADEGARITGEKALVATGSSPWAPPIDGLYDVDYYTSETILEERDLPESILMLGGGYIALEWGQILHRVGIDVTVLQRSDRVLSDMEGQLGREMQRAFEEEGIEVITGNDFQRVRTLAADGGAEAIQSGVAVETTIDGDERTVTGDALFVATGVQPNSEGIGLETVGIETNPDGTIRVDEYFQTTNPDIYAAGDVIGEPELETVAAKEGNHAVKNAFGNEGVSIDYDAVPAVVFTSPEVAAVGTTELEYMDEHGTCSCRTVQMADVPRAKAVENTDGLVQVVKHHETDEIVGVHMVGPRAADMIMEATLAVTFGLTVDDIIDTVHPFPTFSEAFKQACQAFRRDISMMSCCIE
>Haloferacaceae_archaeon_SYSU_A9_0_2789076037_Halobacteria_Euryarchaeota
MKGGIDYDLVVLGGGAAAFAAITEAGGRGLSAAMVNAGLPLGGTCVNVGCVPSKHLLAMAEAASVPSHNPFTAVGYSRDEPTIDWSAAIDEKDRLVRQLRRENYVDVAEHSGTDIYEGYGRFVESTTVEVVDGRDEGARITGEKALIATGSSPWAAPVDGLEDIDYETSETILDRRELPDSIIVLGGGYVALEWGQILRRVGVDVTILQRSERVLSGMEGQLGREIRRSFREEGIEVVTGNDFQRVTSAVTDGGAAVQGAGVSVETVVDGESRTFAAEDLFVATGVQPNSENIGLDTIGVDTDERGAVLVDRHLRTTNPDVYAAGDVIGEPELETVAAKEGNHAVKNAFGDEGRTIDYGAVPAVVFTSPEVASVGTTESEYVGEYGTCSCRTVRMADVPKARTVEDTRGLVQVVKHHETDEIVGVHAVAPRAADMIMEAALAVKFGLTVDDIIDTVHPFPTFGEAFKRACQAFRRETSAMSCCVE
>Halorubrum_saccharovorum_M6_2525944828_Halobacteria_Euryarchaeota
MTHTSDYDLVILGGGAAAFAAITEASRRDLSTAVVNTGLPIGGTCVNVGCVPSKHLLAVAESGAAASENPFDAVTYPEEPTVDWADALDGTNELVERFRQENYVDVAERFETDIYEGYGRLVDDTTIEVVDGSDEGARITGEKALVATGSSPWAPPIDGLDDIDYYTSETILEERDLPESILIVGGGYIALEWGQILHRVGVDVRVLQRSGHVLSGMEGQLGREMERAFREEGIDIMTGNDFQQVQGVATDNSADSGQQGVAVETVIEGDKRAFTAEALFVATGVQPNSEDIGLEAVSVETESDGAIHVDEHFQTTNPDVYAAGDVIGEPELETVAAKEGNHTVKNAFGNEGVSIDYDTVPAVVFTSPEVAAVGTTEREYMDEHGTCSCQTIQMADVPRAKAVKNTDGLVQVVKHHETDEIVGVHMVGPRAADMIMEATLAVRFGLTVDDIIDTVHPFPTFSEAFKHTCQAFRRDTSTMSCCIE
>Halorubrum_ezzemoulense_Ga36_2805982940_Halobacteria_Euryarchaeota
MDDANSYDLVILGGGAAAFAAVTEADRRGLSTAMVNAGLPIGGTCVNVGCVPSKRLLAVGESAFAPRDNPFDAVRYDDGEPNVDWAAALDGTDELVDRFRRENYVDVAEQFETDVYEGYGQLTDDTTIEVVDGPDEGARITGEKALVATGSSPRAPPIDGLDAVDYYTSETILEEHDLPERLVMIGGGYIALEWGQILHRVGVDVTVLQRSDRVLSGMEGQLGREVKRAFEEEGVEVVTGTDFERVRGPATDGGTDAGPEATGSGVAVEVTVDGAERTVTGDALFVATGVRPNSEGIGLGTAGIETNDDGTIHVDDHFRTTNPDIYAAGDVIGEPELETAAAKEGNHAVKNAFGNEGVSIDYDAVPSVVFTSPEVASVGTTELEYTEEHGTCSCRTVRMEDVPRAKAVEDTDGLVQVVKHHETDEIVGVHMVGPRAADMIMEATLAVKFGLTVDDIIDTVHPFPTFSEAFKQACQAFRRDTSTMSCCIE
>Halorubrum_trapanicum_CBA1232_2778193066_Halobacteria_Euryarchaeota
MTQTSDYDLVILGGGAAAFAAITEASRRDLSTAMVNTGLPIGGTCVNVGCVPSKHLLAVAEYGAAASENPFDAVRYPEEPTVDWADALDGTDGLVERFRQENYVDVAEHFETDIYEGYGQLVDDTTIEVVDGSDEGARITGEKALVATGSSPWAPPIDGLDDVDERSSSAHQTQSDDVDYYTSETILEERDLPESIVMLGGGYIALEWGQILHRVGVDVTILQRSGHVLSDMEGQLGREMQRAFNEKGIDVVTGNDFQQVQDVATDSGADPGQKGVAVETVIEGEERAFTAEALFVATGVQPNSEDIGLEAVGVETESDGAIRVDEHFQTTNPDIYAAGDVIGEPELETVAAKEGNHAVKNAFGDEGVSIDYDAVPAVVFTSPEVAAVGTTELEYMDEHGTCSCRTVQMADVPRAKAVENTDGLVQVVKHHETDEIVGVHMVGPRAADMIMEATLAVRFGLTVDDIIDTVHPFPTFSEAFKHACQAFRRDTSTMSCCIE
>Haloterrigena_sp._LL2A_2640209046_Halobacteria_Euryarchaeota
METEHSYDLVILGGGAAAFAAITEASDRGLSTAMVNTGLPIGGTCVNVGCVPSKHLLAVGESAAAPQENPFDAVQYSDDEPTVDWEAALDGTDDLVERFRQSNYVDVATHYDTDIYEGYGKLVTSEGHCPSSSRPRADDNRSRSGGVTAIEVVDGTHEGVCITGETVLVATGSSPWAPPIDGLDDVDYYTSETILDERDLPESIVVIGGGYIALEWGQILHRIGVDVTILQRSDHVLSDMEGQLGREIQDSFEEQGINVVTGNEFKRVRSPATDGGATAVQGGVTVETVIDDNQHAFTAESLFVATGVQPNSETIGLDEAGVETADDGSVRVDEYFQTTNPNVYAAGDVIGEPELETVAAKEGNYAVKNAFGEAGVTIDYDAVPAVVFTSPEVASVGITELEYMDRHGTCSCRTIRMADVPRAKAVENTDGLVQVVKHHETDNIVGVHMVGPRAADMILEATLAVKFGLTVVNIIDTVHPFPTFSEAFKQACQAFRRDTSTMSCCVE
>Halopelagius_inordinatus_CGMCC_1.7739_2618024292_Halobacteria_Euryarchaeota
MTHTSDYDLVILGGGAAAFAAITEASRRDLSTAIVNAGLPIGGTCVNVGCVPSKHLLAVAESGAAASENPFDAVTYPEAPTIDWADALDGTDELVERFRQQNYVDVAEHFETDIYEGYGQLVDSEGRSPSGNRNATRSGDDTTIEVVDGPDKGTRTTGEKALVATGSSPWAPPIDGLEEVEYYTSETILEERDLPESIVMLGGGYIALEWGQILHRVGVDVTILQRSERVLSDMEGQLAQELQRALHEEGIDIVTGNDFKRVRTAATDGSSQPSQQDVTVETVVDGEERAVTAEALFVATGVQPNSENIGLERVGVETEPDGAIRVDEYFQTTNPDIYAAGDVIGEPELETVAAKEGNHAVKNAFGSAELRSVGRSSGQSPREDYEGVTIDYDTVPAVVFTSPEVAAVGTTEREYMNKHGICSCRTVQMEDVPRAKAVSNTDGLVQVVKHHETDEIVGVHIVGPRAADMIMEATLAVKFGLTVDDIIDTVHPFPTFSEAFKHACQAFRRDTSKMSCCIE
>Salinigranum_rubrum_GX10_2788991489_Halobacteria_Euryarchaeota
MTHTSDYDLVILGGGAAAFAAITEASRRDLSTAIVNAGLPIGGTCVNVGCVPSKHLLAVAESGAAASENPFDAVTYPEAPTIDWVDALDGTDDLVERFRQQNYVDVAEHFETDIYEGYGQLVDSEGRSPSGNRNATRSGDDTTIEVVDGPDKGTRITGEKALVATGSSPWAPPIDGLEEVEYYTSETILEERDLPESIVMLGGGYIALEWGQILHRVGVDVTILQRSERVLSDMEGQLGRELQRALREEGIDIVTGNDFKRVRTAATDGSSQPSQQDVTVETVVDGEERAVTAEALFVATGVQPNSENIGLERVGVKTEPDGAIRVDEYFQTTNPDIYAAGDVIGEPELETVAAKEGNHAVKNAFGSAELRSVGRSSGQSPREDNEGVTIDYDTVPAVVFTSPEVAAVGTTEREYMNEHGICSCRTVQMEDVPRAKAVSNTDGLVQVVKHHETDEIVGVHMVGPRAADMIMEATLAVKFGLTVDDIIDTVHPFPTFSEAFKHACQAFRRDTSTMSCCIE
>Halorubrum_sodomense_RD_26_2617340384_Halobacteria_Euryarchaeota
MTSDPQYDLVILGGGAAAFAAITEASRRDLTTAMVNTGLPIGGTCVNVGCVPSKHLLAVAENGAAAAENPFDAVRYLEEPTVDWADALDGTDALVERFRQENYVDVAEHFETDIYEGYGQLVDSEGRSPSGNRTQSGDDTTIEVVDGADEGARITGKKALVATGSSPWAPPIDGLDDVDYYTSETILEERDLPESIVILGGGYIALEWGQILHRVGVGVTILQRSEHVLSGMEGQLGREMLRAFEEEGIEVITGNDFQRVRTPAAAGGIKTRQSGVAVETAVDGTERTITGDALFVATGVQPNSDGIGLASVGVETDNNGRIHVDEHFQTTNSHIYAAGDVIGEPELETVAAKEGNHSVRNAFGNEAVSIDYDAVPAVVFTSPEVAAVGTTELEHTEEHGTCSCRTVQMEDVPRAKAVKDTDGLVQVVKHHETDEIVGVHTVGPRAADMIVEATLAVKFGLTVGDIIDTVHPFPTFSEAFKQACQAFRRDTSKMSCCIE
>Halorubrum_chaoviator_DSM_19316_2727826155_Halobacteria_Euryarchaeota
VTSDPHYDLVILGGGAAAFAAITEASRRDLSTAMVNTGLPIGGTCVNVGCVPSKHLLAVAENGAAASENPFDAVRYPEEPTVNWADALDGTDELVERFRQENYVDVAEHFETDIYEGYGQLVDSEGHSPSGNRTQSGDDTTIEIVDGADEGARITGKKALVATGSSPWAPPIDGLEDVDYYTSETILEERDLPESIVMLGGGYIALEWGQILHHVGVDVTILQRSERVLSEMEGQLGREIQRVFNEDGIEVVTGNDFQRVRTSATAGETKTRQSGVAVETAVEGTERTITGDALFVATGVQPNSDGIGLESVGVETDDNGTIHVDEHFQTTNSHIYAAGDVIGEPELETVAAKEGNHAVKNAFSDEGVSIDYDAVPAVVFTSPEVAAVGTTELEYTDEHGTCSCRTVQMEDLPRAKAVKDTDGLVQVVKHHETDEVVGVHMVGPRAADMIMEATLAVKFGLTVDDIIDTVHPFPTFSEAFKQACQAFRRDTSKMSCCIE
>Halarchaeum_acidiphilum_MH1_52_1_2651274292_Halobacteria_Euryarchaeota
MSSPSNYDLVILGGGAAAFAAITEASRRDLSTAMVNTGLPLGGTCVNVGCVPSKRLLAVAEHGAAASDNPFDAVTYPEEPTVDWADALDGTDDLVEQFRQENYVDVAEHFETDIYEGYGKLIDSEGQRPSSNRTSSGDDTTIKVVDGSDEGAKISGEKALVATGSSPWTPPIDSLETVDYYTSETILEERDLPESIVMIGGGYIALEWGQILHRVGVDVTILQRSKRVLSGMEGQLGREIQLAFREEGIDVVTGNDFQQVRSPASDGGAEAVQQGVAVETIADDEPREFTADALFVATGVQPNSENVALDAVGIETTDDGTIRVDKHFQTTNPDVYAAGDVIGEPELETVAAKEGNHAVKNAFGDEGASIDYDAVPAVVFTSPEVASVGTTELEYMDEHGTCTCRTVQMEDVPRAKAVENTDGLVQIVKHHETDEIVGVHMVGPRAADMIMEATLAVKFGLTIDDIIDTVHPFPTFSEAFKYACQAFRRDTSTMSCCVE
>Archaeoglobus_sp._JdFR_24_2730032875_Archaeoglobi_Euryarchaeota
MTKKYDLAILGSGSAAFAAALKASELGAKVLLTEFDEIGGTCVNRGCIPTKNLIEASIIYRKLVKDFPGIDVKVSLNFASLIAQKDELVSELRHAKYISVAENDENMDLVKGKAYFASTSEIKVNGEKYEAEKFIIATGARPAVPPIKGLEEAGYLTSRTIFQLDELPESLIIIGGGYIALEIGQLFSRLGSEVTILERSQRILRRAEPVISEYLRKYMEEDGIAVYTSASISEVSRAGDVKEVVISVRNETIRLKTEQILVAAGRKPNSENLGLEKVGVETDERGFIRVNQELRAAPNVWAAGDVIGEPMATPVAAKEGIVAAENAVAGKHRVMNYETIPRAIFTHPEVGIVGFTEEEAVKAGYTCACRSLLMRDVPKARAIREERGIIKMVTDAQTKRIIGVHMLGDRAADVIHEAALAIKHRMTIDDLIDMVHIYPTMSEAVRMVAQMFYKDVTKLSCCAE
>Archaeoglobus_sp._JdFR_37_2730005537_Archaeoglobi_Euryarchaeota
MSRKYNLAILGSGSAAFAAALKASEYGAKVLLTEFDEIGGTCVNRGCIPTKNLIHASLIYRNAVKGFPGIDAIASIDFASLIALKDELVAELRHAKYISVAESDENIDLIKGRAYFTSPSEIKVNGERYQAEKFIIATGARPAIPPIKGLEEAGYLTSRTILQLDELPESLIIIGGGYIALEIGQLFSRFGSDITIIERGQRILSRAEPVISEHLQKYMGEDGITIYTSASISEVRRGGEEKEVVVRVDDQTLMLKAQHILVATGRRANTENLGLEKAGVETDGRGFIKVDEELKAAANVWAAGDVIGEPMATPVAAKEGIAAAENAIAGKRKTVDYNAIPRAIFTHPEVGMVGMTEEEAEKSFTCACRTLFMKDVPKARAIRETRGVVKMVADARTKRIIGVHMLGERAADVIHEAALAIKHGMTVDDIMDMVHVYPTMSEAIKMVAQTFYKDVTKLSCCAE
>Caldisphaera_lagunensis_DSM_15908_2510092709_Thermoprotei_Crenarchaeota
MKDLVIIGYGAAGFAALIKANELNVKPVLIGEGPIGGTCVNVGCVPSKKLLSIGEIYYKSRKHLKLNIYPPFFETFKEKDNLVSNLRKMKYEDVISSSDVELIEGKAKFISPHEVKVGNKIIEGKKFIIATGSSPKIPRIPGLDKIGYWTNNEALSPDRKIDSLAIIGGGPLGLEFAQMYKRLGVDVIVLEALPVLLYGWEPEISLEAEKILENEGISVVTNVNIKEIKKGSGKVIVTNKGEVEVDEILVATGRKPNTDLDLEKANVDLNENKGIKVDEELRTSNKDIYAAGDVIGSKMLEALAGKQGTVAAENALLDSHKKIDMLSVPQVVFLQPNIASVGLTEAEAEKIYRIETSKIMMEDLPKANILGENEGFIKMIIEEETKKILGVHLVSENGAEIINEASLAIKMRANINDLIDTIHVFPTMGEAIRLAALSFISDIKKMSCCV
>Nanoarchaeota_archaeon_SCGC_AAA011_D5_contamination_screened2264946950_unclassified_Nanoarchaeota
MNKEYELIIIGGGAGAFAAANTANKLKKKTLLVNYEKILPLGGTCVNVGCVPSKIMLHQGEEYYNAVRSKFRAIKLQGRSDFIEALKETHEMVKNFRNKNYEKVIEKQEYVDFKEGLASFVDSHTVKVDNKTFKGKHFLIAAGAYTFVPPIKGIDKIDFITNVNIFNLKKKPKSVIIIGGGPLGMEFSQIFHHFGVKVTVLQRSERVIPKFDSMLGEELRKHLQEEGITIYTNADSKEVKKTKNGIELTVEIDGKRKVLTAEKLMLATGLQANTKLLETEKSGVNLDEKGFVKVNEFMQTSQKHIYAAGDVTGLMPLETTAAKQGNFAVFNMFENANKKINYNEVPHAVFTSPEVAAVGITEEEFMRKYNVCLCRTMTLDHVEKALAIKDTRGLIRMVLDPKTKIVIGVHIIGPMAADIITTATYAIKNKMTIYDIKDTVHVFPTLSEMIKKVAQSFDQSLDEMACCVE
>NAG2_mk4_r01_2524425327_unclassified_unclassified
MMPDTWDIAILGKGAAAFAAAIKASEKSSGKARIVMVGSGPIGGTCVNVGCVPSKYLLEASHRLYYTAREVFPGVGAVNPSLDFPKLMEGVHNLVGNMRREKYEKVLRYYPNVEVLDGKAKFESPTAIKVVGTAHEKTIYAKNFIVATGSRPTAPPIEGLEQTGYITSDSVWNLEYKPETLAVIGGGAIGLELGQAFRHLGSEVTVLEAMPRIVPPAEPEVSETLQGVLEDEGVKFQLKVRIARVYKKDGKKALEVVTAQGKRELVVDEILVATGRAPNTDMLDLDKAGVRTDERGFIVVDKGMRTSNPNIYSAGDCVSKRLMLETLAAREGVVAATNILGGSEEVDYSTTPWAVFTNPQVASVGYTEDEVMAKMNACACRIVDLDRVAKAGIMGSERGLIKLVLDPYTYKVIGVHALTPNATEYIVEGALAIKYGLTYSDLINTTHVFPTLAEGVKLAAQSFIRPVDRMSCCVE
>Sulfolobales_archaeon_Acd1_2525233378_Thermoprotei_Crenarchaeota
MKDLVIIGWGAAGFAALIKANQLGFKPTVIGYGPIGGTCVNVGCIPSKRALRIGELYSVASRVLGERTYPDFGEAFKDVKDLVESLRKRKYEDVLASYDAEVIEGKARFVSPRAVKVNGEIIEARKFIIATGSSPKVLEIKGLREAGFWTNSEALYPDREVDSLAIIGGRAQALEFAQMYRRLGVDVAVLQRSKVLLPDWEPEVSLLAERVLSDEGVYVFTNVEVREVRRSANSKVIVTNRGEIEAEEILLATGRKPNVDLNLEAAGVELGPNGGVKVNDDLSTTNPNVYAAGDVLGEPMLESLAGYEGSIAAENALTGSRKSTNRRLAPQAIFTQPNIARVGSAEGYEVGSLESRVIWLSELPKASILGDERGLVKMTVERETKRIVSVQMVAENAGDVIAEAALAIRHGLTIDDIIEVVHPFPTVAESLRLAALSFYVDVSRLSCCV
>Sulfolobus_islandicus_M.16.46_2549782108_Thermoprotei_Crenarchaeota
MEDLVIIGYGAAGFAALIRANQLGIKPVVVGYGEIGGTCVNVGCVPSKRMLRIGELYNNSSKIVGKKLFPEFFQAFQDKAEIVNSLRKEKYEDVINSYDVKLIIGKAHFISPNAIKVNGETIEAKKFIIATGSSPNVPNINGLTEVGFWTNVEALSPDKTISSLAIIGGRALALEFAQMYKRLGVDTIILQRSERILPDWEPEISLSVKNYLEKNDNIPIFTNVRVKEVRKGNGGKIVVTDNGEVEADEILLATGRKPNVDMNLDAAGIELNDKGGIKVNEELRTSNPNVYAAGDVIGGPMLEALAGRQGSIAAENAIMNVKRKIDMSSVPQVVFIEPNVAKVGLTALEAMKEGYDIDHRVVKMNNIAKARILREDYGLIKMVIDKKFRNILGVQMFGKYAAEVINEAALAVKFRATIDDLIDTIHVFPTMAESLRIVALAFTSDVSKMSCCV
>Metallosphaera_sedula_2612178833_Thermoprotei_Crenarchaeota
MHKLAIIGYGAAGFAAMIKANELGVKPVLIGKGEIGGTCVNVGCVPSKRMLYIAEIYKKAREVTGSEVYPPFSSFQEKDGLVQEMRKTKYEDLLSYYDVELIQGEARFISPHAVKVNGQVIEAEKFVIATGSSPLIPRIPGLDKVGFWTNREALSPDRRIDSLAVIGGRALALEFAQMYSRMKVEVAILQRSPVLIPDWEPEASVEARRIMENDGVAVVTGVNVKEVRKGAGKIVITDKGEVEADEILLATGRKPNVDLGLENAGVRLNERGGIKVDDELRTDNPHIYAAGDVLGGKMLEALAGRQGSIATENALTGSHKRVDENAVPQVIFTQPNLARVGLTEAEARAKEGEVEARVLPMSSVAKAEIINSRLGFVKMVTMNGRIVGVHAVGENVAEMIGEAALAIRFGATVHDLIDTVHMFPTIAESLRLVALAFRSDVSRLSCCV
>Sulfolobus_sp._JCM_16833_2682545488_Thermoprotei_Crenarchaeota
MIKANELGVKPVLIGSGPLGGTCVNVGCVPSKTLLHEGEIAKQCGKNADFSKSMEIKNNIVEEMRKKKYEDVLSSYDVELVEGKAHFISPKAVKVGDKVVEGDKFIIATGSSPSIPDIPGLREVGFWTNVEALSSRKVNSLIVVGGRALGVEFAQMYARMGIDVALLQRSPVLLPDWEPEVSIEARNILEDDGVVVATNVRVKEVRKGLEKVVVTDKGEVEADEILMATGRKPNVDLNLKVAGVSLNDRGGVKVNDALQTSNPNVYAAGDVIGEPMLEAVAGREGSLAAENAITGSRKGIDFLSVPRAVFVQPNIASVGLREMDVPQAESRKVMMKDIAKGRIVNSRGFIKMVTQQGRVMGVSMVGENAADVINEAALAIKMRVTVDDLIDTIHLFPTMGEAIRIAAISFRGDVQRMSCCV
>Thermococcus_celericrescens_DSM_17994_2685275621_Thermococci_Euryarchaeota
MKNYDFLIVGGGAAGFAAALKANELGVKTLMANRGPIGGTCVNVGCVPTKYLLTALELKRRALFSPYLGLGFSMDEFDFAKLVEGKDKLVETLRKEKYEDVLQSLEHVDYVEGSARFVSENTVEVNGARIGFKKALIATGSRARVLPLKGLEEVRDRVLTHVEALSLKDPPDSVVVIGGRTQALEFAQIFARAGSRVVLLQRSLRIMPDAEPELAIELEDILSEEVEIHTEALPEGLKRGENGVLVEATVGGRKRTFEAEYLFFATGRVPNTENLGLENLGVKTDERGFIVVDRTMKAGENVYAAGDVVGEPMLETVTAREGFIATTNALEGRGIGMDYSVVPKVVFTDPQLASVGLTDREASKARRCLCNTVEFSSVPKARILGEERGLMKMVVDDETERILGVHILAHNAAEIIHEATMIVRNNMALDEVIETLHVFPTMSEAIKLAALSFKGDVSKMPCCAM
>Sulfolobus_acidocaldarius_GG12_C01_13_2685433591_Thermoprotei_Crenarchaeota
VRKVYDLAIIGYGAAGFSALIRANELGIKPVIIGYGEIGGTCVNVGCVPSKRLLSIGETYKYASIALNQKTTPNFEKSFEDKSEIVSSLRKEKYEDVLNSYDAKVIKGRAHFISPNAIKVNGEIVEAKKFIIATGSSPSIPDIKGLREAGYWTNVEALSPTRRISSLAIIGGRALALEFSQMYKRLGVDTVILQRSNRILPNWEPEISLSVKSYLENMEEIPVFTQVKVKEVETKNDQKVIITDMGEVEVDEILVATGRRPNVDLNLNVAGVSLNEKGGVKVDEELRTTNPNIFAAGDVIGEQMLESVAGKEGFIAVDNAILNSHKKIDKLSIPQVVFIDPNVSRVGLTQVEAESSGYTVDYRVVNMESVPKARILRESHGLIKMVVNREDMRILGAEIFGKNSAEIINEAALAIKFRATIYDIIDTIHVFPTMSESLKIAAIAFERDVKRMSCCVD
>Parvarchaeota_archaeon_TC.Endo.bin.24_2700379150_unclassified_Candidatus Parvarchaeota
MEKYEYAIIGQGAAAFAAAIKADELGIKTIMIGKNETSGALLGGTCVNVGCVPSKRLITIGNLMAKINIKRFDGLYYSSKIENFNKIICDKDFLVDSMRFSKYQKVLGKLKNIKYINGFASFKDSNTLIVNGKEIKAKKILVATGARTRIPNINGLKNLNYLTNEEALSLKKLPKSLIVIGGRALGLEFAQLFAHFGVKVTLLQRSERILPNWEPEVSYYLEQYLKDERIEIITNAKIENIYKSGELISVSLSAKDLKRNVKAEKLLLATGRTPNIERLNIENTGIKLDKNGFILADKYMQTSVKNIYAAGDVTGEPMLEALAAAEGNKATVNAFSDKRLTIELNSVPSAVFTFPEAARVGLTDEEANGKGIKCTCRPVMFKDLAKAGIIKDTRGLIKMVINAKTKRILGVEIVGENAADLIHEAVLAVKFKLTINDIIDTVHMFPTLSEIMKLSALSFYHNIEDLSCCSE
>Thermoplasmatales_archaeon_E_plasma_2730735805_Thermoplasmata_Euryarchaeota
MDSEIQKFDLIILGKGAAAFSAAIKASEISNGEMKIAMIGSGPLGGTCVNVGCVPSKYLLEASHAVYRPEHPRMAGVFETPVKHDFSKIMKGLRDYVNHARDVKYASVIENYQNVKIFKGLGKFVDRKTIMITDADGNELSRISGSNILIATGSTPTSPNIEGLSETGFLTSDTLWEIDKLPESVAIIGGGAIGLEMGQALQHLGSKIVIIEALDTLLPQSEPEIGASLKAVLEGEGMKFYLRARVNAVKKTANGKSLEVITHNGKESIDVKEIIVATGRKPNTDKLNLESAGVKKDSRGLIITSTKMKTSAPGIYAAGDCVSKKLFLETLAAREGVIAVSNMFGEESEIDYESSTWAVFTSPQIAGVGMTENEFSRKNGACSCRVFSLSNLTKASIMGETEGVIKITVDPGDNRIVGMHIMAPNATDIITEGAYAVKNGYTIDDIISTSHIFPSISEGVKLAAQSFIRDLSKMACCVE
>Sulfolobus_islandicus_M.16.2_2730754500_Thermoprotei_Crenarchaeota
MEDLVIIGYGAAGFAALIRANQLGIKPVVVGYGEIGGTCVNVGCVPSKRMLRIGELYNNSSKIVGKKLFPEFFQAFQDKAEIVNSLRKEKYEDVINSYDVKLIIGKAHFISPNAIKVNGETIEAKKFIIATGSSPNVPNINGLTEVGFWTNVEALSPDKTISSLAIIGGRALALEFAQMYKRLGVDTIILQRSERILPDWEPEISLSVKNYLEKNDNIPIFTNVRVKEVRKGNGGKTVVTDNGEVEADEILLATGRKPNVDMNLDAAGIELNDKGGIKVNEELRTSNPNVYAAGDVIGGPMLEALAGRQGSIAAENAIMNVKRKIDMSSVPQVVFIEPNVAKVGLTALEAMKEGYDIDHRVVKMNNIAKARILREDYGLIKMVIDKKFRNILGVQMFGKYAAEVINEAALAVKFRATIDDLIDTIHVFPTMAESLRIVALAFTSDVSKMSCCV
>Unclassified_Archaea_YF3_Bin42_2739821186_unclassified_unclassified
MEEYEYVVIGQGAAAFAAAIKADELGIKTVMIGKNETNGTLLGGTCVNVGCVPSKRLITVGNFLDKINKSRFNGLYYSAKIENFSKIMQDKEFLVGSMRFSKYQKVLGKLKNVTYINGFASFVDKNTLKVNGKEIKAKKILIATGARAKIPEINGIEKVSYLTNEDALSLKKLPKSMVIIGGRALGLEFAEMFSHFGVKVTLLQRSDRILPNWEPEVSYYLEQYLRDEGINIITNAKIDRVLGSKEIVDVYFSVKGRKQEVKGEKILLATGRTPNIEKLNLTAAGIKLNESGFIKTDKYMKTSINGIYAAGDVTGEPMLEALAAAEGNKATVNAFGREKLPVDLNSVPSAVFTFPEAARVGLTDKEANNKGIKCACRPVMFKDLAKAGIIKDTRGLIKMVINGNTKQILGVEIVGENAADLIHEAVLAVKFKLTIDDIIDTVHVFPTLSEIMKLGALSFYHNIEDLSCCSE
>unclassified_Candidatus_Geoarchaeota_Obs2_genome_021_Obs2_genome_021_2771132642_unclassified_Candidatus Geoarchaeota
MYDLIIIGYGAGGFAAAIKATELTEGKVSIALIGNGPIGGTCVNVGCVPSKYMIEASNQYFYSLFNKYPGITLKGATLDFKQVMIGLRNLVDELRNEKYEKVLNNYENIDVFKGSAEFLSGNEVKVITDNGEKRIKGKKIIIATGSRPSVPLIEGLSESGFMDSNNVWSLDELPENIAVIGGGAIGLEFGQAFLHFGSKVTVFESLPRIAYLTEPEISQLLENILRREGMQIYTRTRIIKVTKRNERKIIEYASHEGKKTLEVDEILIATGRKPNTDALKLENAHVNVDDRGFIKVDKYMRTSNPNVYAVGDVVSKRFMLETLAAREGVIAAINALGGNAEIDYLSVPWAIFTTPQVAAVGYTEEEFMKLTGACSCRVISLSSVAKARILRDDAGLVKITADPNNGRIVGVHVLSNYASEYITEAAIAIRYGLGIEDLIDVTHIFPTLSEGIKLAAQAFIRDISKMSCCVE
>Thermocladium_sp._Obs6_genome_109_Obs6_genome_109_2771319514_Thermoprotei_Crenarchaeota
MARKLIIIGAGAAGFAAMIRANELGVKPTLIGKGPIGGTCVNVGCVPTKKMLSIGEAAAKQPCDQPCVPPLEDAVKAKDALVAAMRKAKYEDVLASYDVEYIEGHAHFISPRAVKVNGESLEAEKFIVATGSSPIIPDIRGLREAGYWTNVEALSPNRRVESLVVIGGRAQALEFAQMYRRLGVEVALLQRSRALIPDWEPEISLAAAEVLQRDGVAVHLGVSIKEVRRNGEAKMVSTNLGDVEADEVLIAAGRRPNTDIGLDAAGVKLGENGGIWVTDYLATSNPSIYAAGDVLGGPMLEALAGRQGALAAENALTGSRKGVDLMSVPRAIFIQPNAASVGQRSINSPPGSRWSLIHMRDVAKANILDSTLGLIKMGISGEGRIIGVHMLGENAAEVINEAALAIRLGATIDDLIDTVHVFPTMAESIKLAAISFRRDVSKMSCCVD
>unclassified_Thermoplasmatales_Obs4_genome_063_Obs4_genome_063_2771216540_Thermoplasmata_Euryarchaeota
MEKLVIIGYGAAGFAAMIKANELGIKPILIGKGSLGGTCVNVGCIPSKKLLSISHFYRELRKRTNSNQFPDFMAAFSEKDEVVGTLRKKKYEDILNSYDVKLIQGEAKFKDRKSVKVGNDIYDFERCIIATGSRPNIPEIEGLEKIDFWTSERALSPDKKVESLTIIGGRALALEFSDIYSGLGAEVSIIQRSPRLIPEYDPEFSVMARKIIESYGVKVFLNSKNIKVQKKNDKLIVSGNFGTIESERLLMATGRKPNVEIGLENAQIELNERGGIKTDEELRTTNPSVFAAGDVIGIKMLEPLAGRQGSIAVSNAFTQEKKKINYDAVPENIFISPGIAKVGKTSSELIGNMYVKSLKVPIDSLARGYIENEEIGLVKLNVDLRNLKILGIQVISERSEEIINESAILMNAGATINDLIDSNQIFPSFSEVLRLAALSYYGDVNKMSCCV
>unclassified_Thermoproteaceae_Obs4_genome_062_Obs4_genome_062_2771213434_Thermoprotei_Crenarchaeota
MLMEDLVIIGYGAAGFAALIRANELGVKPVIIGHGPIGGTCINVGCVPSKRVLRIGELHKYVRDLVDKNHYPNYEEAFSNERRLVTELRKLKYEDVLSAYDAKVIEGRAYFVSPNRVKVNGMVIEGKRIIIATGSSPNIPDIKGLREVGYWTNVEALNPDRKIESLVIIGGRALALEFAQMYRRLGVDVAVVQRSPVLIPDWEPELSLEIQRVLEDEGVLVMTNTRVKEVRRGLGKVVVTDRGEVEADEVLLATGRRPNVDLNLEAASVKLNDKGGIAVDDELRTSNPNIFAAGDVLGGPMLEALAGKQGAVAAENAILNAHRRIDMLSVPQAIFTQPSLARVGLTLIEARNKGIDVDYRVVEATNVAKAHILGDTRGLAKMIIEKPSKRVIGFHMIGEYAAEIINEAALAVRLRATIDDIIDTVHVFPTMAEIIKLAAQSFYRDVSKMSCCVD
>unclassified_Thaumarchaeota_Obs2_genome_016_Obs2_genome_016_2771116751_unclassified_Thaumarchaeota
MIGYGPLGGTCVNVGCVPSKYLIEGASIFRNTRNPLFPGISSMGTLNFKLLIDSLRELVKGERKAKYEDVLSKYENVEYHRGYASFINDKTIAVTNGDNVKKISAYNFLIATGSRPSVPQIKGLENSGFLTSNDIWNLEDLPSKITVLGAGAVGLELGQAFLRLGSEVTVIETMPSILYGSEPEVSETMLDALKAEGMKFYTGASVDRVEKTTLYIKTEGQEKKVDHDILLVATGRTPNLEKLALKNAGVEYSTKGIKVNEKLATSNPRIYAAGDVVDQRLKLETVAAKEGATAVENMYEHAEKSIDLKTVPFVVFTEPQVASVGLKESECKDCTYKILPVSTVAKARIIRKECGVIKMVVDKGESIRGVHVVSPYASEIIIEGVYAVKLGLTVEDIIDTVHVFPTISESIKLAAQSFRRDISMMSCCVE
>Sulfurisphaera_tokodaii_7_638193379_Thermoprotei_Crenarchaeota
VTEMRLVIVGNGAAAFAALIRANELGVKPVMISHGIIGGTCVNVGCVPSKRMLRIGEVYDYTRKTLGKDVYPDFFKAFEDKQEIVETLRKEKYIDVLSSYDVEYVEGKAHFVSPKEVKVNGKIIEGDKFIIATGSSPQIPDIPGLKELGYWTNVEALSPNRKISSLAVIGGRALALEFAQMYKRLGVDVLILQRSKIIIPNWEPEISIAVQNYLSKEEGIYIVTDVKIKEIKKGDEGGKIIVTDKGEAEVDEILVATGRRPNVDLNLDVAGVKLNEKGGILVNETLQTTNPNIYAAGDVIGDLMLESLAGKEGSVAAENAILNSGKKIDRLSIPQVIFIEPNVARVGLTYLEAQREYSVESRVVKMSSVAKARILREPQGLIKMNVDKNTKKILGVQMFGKYAAEVINEAALAIRLRATIDDIIDTVHVFPTMAESLKLAAMSFYRDVDKMSCCVD
>Picrophilus_torridus_DSM_9790_638203980_Thermoplasmata_Euryarchaeota
MNDYDLGIIGWGAAGFAAAIRASELTYNGMRIALIGNGDLGGTCVNVGCVPSKYLIEASKEYNHALKPRYPGISSSAGVNFHELMSSLRSFVLKSRENKYTNVIKNFHNIDLYRGKASFISKNEVMVNNIKIRATNFIIATGSRPYIPENIKNYITSDDLWSLDEIPKRLAIIGSGAVAMEMAYAFSNFGSDVYVFNRSNHVLKNFDSDINKMLIDHMKGLGVKFIFGDIKEADHDYVISDRKYSGFDKILAATSRVPNIDINLEAASVDYKNGIIVDDHLRTSNKMIYAAGDCVDQRFQLETLAGREGVIAVENILGLDRSIDLINVPWAVFTEPNVASTGYTERELKKYKKRVLYLKNVVKSNILMEDGLVKMLTDDEDHVLGVQIFAPYAAEFIPEAYNIIKNHGTYKDFIEAMHVFPTVSESLKITAQSFIRDVSMMSCCME
>Sulfolobus_islandicus_L.S.2.15_643833169_Thermoprotei_Crenarchaeota
MEDLVIIGYGAAGFAALIRANQLGIKPVVVGYGEIGGTCVNVGCVPSKRMLRIGELYNNSSKIVGKKLFPEFFQAFQDKAEIVNSLRKEKYEDVINSYDVKLIIGKAHFISPNAIKVNGETIEAKKFIIATGSSPNVPNIKGLTEVGFWTNVEALSPDKIISSLAIIGGRALALEFAQMYKRLGVDTIILQRSERILPDWEPEISLSVKNYLEKNDNIPIFTNVRVKEVRKGNGGKIVVTDKGEVEADEILLATGRKPNVEMNLDAAGIELNDKGGIKVNEELRTSNPNVYAAGDVIGGPMLEALAGRQGSIAAENAIMNVKRKIDMSSVPQVVFIEPNVAKVGLTALEAMKEGYDIDHRVVKMNNIAKARILREDYGLIKMVIDKKFRNILGVQMFGKYAAEVINEAALAVKFRATIDDLIDIIHVFPTMAESLRIVALAFTSDVSKMSCCV
>Sulfolobus_islandicus_Y.N.15.51_643841610_Thermoprotei_Crenarchaeota
MEDLVIIGYGAAGFAALIRANQLGIKPVVVGYGEIGGTCVNVGCVPSKRMLRIGELYNNSSKIVGKKLFPEFFQAFQDKAEIVNSLRKEKYEDVINSYDVKLIIGKAHFISPNAIKVNGETIEAKKFIIATGSSPNVPNIKGLTEVGFWTNVEALSPDKTISSLAIIGGRALALEFAQMYKRLGVDTIILQRSERILPDWEPEISLSVKNYLEKNDNIPIFTNVRVKEVRKGNGGKIVVTDKGEVEADEILLATGRKPNVEMNLDAAGIELNDKGGIKVNEELRTSNPNVYAAGDVIGGPMLEALAGRQGSIAAENAIMNVKRKIDMSSVPQVVFIEPNVAKVGLTALEAMKEGYDIDHRVVKMNNIAKARILREDYGLIKMVIDKKFRNILGVQMFGKYAAEVINEAALAVKFRATIDDLIDTIHVFPTMAESLRIVALAFTSDVSKMSCCV
>Sulfolobus_islandicus_REY15A_650474393_Thermoprotei_Crenarchaeota
MEDLVIIGYGAAGFAALIRANQLGIKPVVVGYGEIGGTCVNVGCVPSKRMLRIGELYNNSSKIVGKKLFPEFFQAFQDKAEIVNSLRKEKYEDVINSYDVKLIIGKAHFISPNAIKVNGETIESKKFIIATGSSPNVPNIKGLTEVGFWTNVEALSPDKTISSLAIIGGRALALEFAQMYKRLGVDTIILQRSERILPDWEPEISLSVKNYLEKNDNIPIFTNVRVKEVRKGNGGKIVVTDKGEVEADEILLATGRKPNVEMNLDAAGIELNDKGGIKVNEELRTSNPNVYAAGDVIGGPMLEALAGRQGSIAAENAIMNVKRKIDMSSVPQVVFIEPNVAKVGLTALEAMKEGYDIDHRVVKMNNIAKARILREDYGLIKMVIDKKFRNILGVQMFGKYAAEVINEAALAIKFRATIDDLIDTIHVFPTMAESLRIVALAFTSDVSKMSCCV
>Palaeococcus_ferrophilus_DMJ_DSM_13482_2501416759_Thermococci_Euryarchaeota
MGEYDFVIIGGGAAGFAAALKADELGVRTLMVNRGPIGGTCVNVGCVPTKYLLSAFELKRKALFSPYPGMEFSIEKFDFAELMEGKERLVRKLRKEKYEKVIEGLENVDYVDGSARFTSRDTVNVDGKRFRFKKALIATGSKARIIPLKGLEAVRERVLTHVEALNLREVPDSVIVIGGRAQALEFAQVFARAGSKVTLLQRSIRIMPDAEPELALELEEILGEEVEIHTLAAPRALKRGGDGVVLEATVDGEARTFEGEYIFFATGRVPNTAGLGLENLGVRTDERGFIAVDETMRAGGNVYAAGDVVGEPMLETVAAREGFVAASNALGAGPVEMDYSVVPKVVFTDPQLASVGLTDREASKARRCLCNTVEFSSVPKARILGEERGLIKMVVDNETERILGVHILAHNAAEMIHEAAMIVRNNMTLDDVIETLHVFPTMSEAIKLVALSFKGDVSKMPCCAL
>Sulfolobus_Type_II_2505372851_Thermoprotei_Crenarchaeota
MKEFVILGYGAAGFAALIQANELGVKPVLIGYGPLGGTCVNVGCIPSKRLLRIAEMYSTAVRLHQFEKFNIRPDYESAFLGSRKIVEMLRKEKYENLLSKYDVEVVEGKAHFVSTHSVKVNGKIIEGKKFVIATGSSPYIPPIDGLREAGFWTNVEALNPDRKINSLAVIGGRAQALEFSQIYKRLGVDVVILQRSKVLLPDWEPEISLEAQKVLEDDGVYVVTNVKIKKVEREEGVKRIITDKGDVEVDEILIATGRKPNIDLNLEVAGVQLNEWGGVKVNDELQTTNPDIYAAGDVIGGVMLESLAGFEGTVATKNALSDSHKKVDRSTVPQVVFTQPNIARVGKKSENAESRVIKLKELSKAAILGEERGLIKMTVEKESKKILEVQMLGENAGDVINEATLAVKFGLTVDNIIDTVHAFPTMSEALRLVALSFYKDVSKLSCCV
>Metallosphaera_My_r02_2522182077_Thermoprotei_Crenarchaeota
MRELVIIGYGAAGFAALIKANELGVKPTLVGEGPIGGTCVNVGCVPSKRMLRIGEVYSLGRRYCLRGCYPPFFESFQDKDRLVSELRKVKYEDVLSAYDVELVEGQARFISPNGIKVNGRIIESKKFIIATGSSPHVPEVPGLKEVGFWTNVEALSPNKRIESLAVVGGRALALEFAQMYRRLGVEVVVLQRSPVLLPDWEPEISVEVRRVLEEEGVNVITGVRLKEVRKGEGKVVVTDVGEVEVDEILMATGRAPNVNLNLEAAKVALNERGGIKVDGELRTTNPNIFAAGDVIGGKMLEALAGKQGTVAAENALLNAHRNVDMFSVPQVVFTQPNLASVGLTEREASKAREVESRIVMMEDVAKARILGETKGFIKMIVGKEDRKILGVHMMGENAAEVINEAALALKMRASIYDFIDTVHVFPTMGESLRLAALSFLGDVKKMSCCV
>Sulfolobus_acidocaldarius_Ron12/I_2540745549_Thermoprotei_Crenarchaeota
MYDLAIIGYGAAGFSALIRANELGIKPVIIGYGEIGGTCVNVGCVPSKRLLSIGETYKYASIALNQKTTPNFEKSFEDKSEIVSSLRKEKYEDVLNSYDAKVIKGRAHFISPNAIKVNGEIVEAKKFIIATGSSPSIPDIKGLREAGYWTNVEALSPTRRISSLAIIGGRALALEFSQMYKRLGVDTVILQRSNRILPNWEPEISLSVKSYLENMEEIPVFTQVKVKEVETKNDQKVIITDMGEVEVDEILVATGRRPNVDLNLNVAGVSLNEKGGVKVDEELRTTNPNIFAAGDVIGEQMLESVAGKEGFIAVDNAILNSHKKIDKLSIPQVVFIDPNVSRVGLTQVEAESSGYTVDYRVVNMESVPKARILRESHGLIKMVVNREDMRILGAEIFGKNSAEIINEAALAIKFRATIYDIIDTIHVFPTMSESLKIAAIAFERDVKRMSCCVD
>Sulfolobus_metallicus_DSM_6482_JCM_9184_2682609570_Thermoprotei_Crenarchaeota
MKLVILGYGAAGFAAMIKANELGVKPVLIGSGPLGGTCVNVGCVPSKTLLHEGEIARQCGKNADFSKSMEIKNNIVEEMRKKKYEDVLSSYDVELVEGKAHFISPKAVKVGEKIVEGDKFIIATGSSPSIPDIPGLREVGFWTNVEALSSRKVNSLIVVGGRALGVEFAQMYARMGVDVALLQRSRVLLPDWEPEVSIEARNILEDDGVVVATNVRVKEVRKGLEKVVVTDKGEVEADEILMATGRKPNVDLNLEVAGVSLNDRGGVKVNDALQTSNPNVYAAGDVIGEPMLEAVAGREGSLASENAITGSRKGVDFLSVPRAVFVQPNIASVGLREMDVPQAESRKVMMKDIAKGRIVNSGGFIKMVTQQGRVMGVSMVGENAADVINEAALAIKMRVTVDDLIDTIHLFPTMGEAIRIAAISFRGDVKRMSCCV
>Micrarchaeota_archaeon_FK.AMD.2014.bin.113_2700350740_unclassified_Candidatus Micrarchaeota
MIGKSATKGTVLGGTCINVGCVPSKRLIAASSFMEELGQRRFNGLSYSIGKPDYARIMDEKTRLVDELRKEKYKDVLENLENVTYINETASFVDKDTIKAGRNEVNAESILVATGARASVPPIKGIEKSTYLTNEEALSLRKLPESIIVIGGRAIGLEFAQMFANFGVKVTLLQRSDRIIPNWEPEVSSHLASYLKASGVKLITGATPASIMTSKRNKVIEAMVNGRQTVFEAEEVLFATGRRANTESLKLDVVGVQLNAKGFIKVDKQLKTTADGIYAAGDVTGEPMLETLAAKEGNIATANLFQHAGKEVNINEVPSAIFTYPEAAMVGMTEEQVVKDGIRCACSPLEMKLVPKARIMGDQRGLVKIVIDNKTKKILGVHMLAPHAADMIHEGVLAVKFGLTIDDIIDTVHVFPTLSEGFKLAAQAFYEDVSKLSCCTA
>Parvarchaeota_archaeon_LR.AMD.B.bin.3_2700380398_unclassified_Candidatus Parvarchaeota
MNYTSRNVISSRGKKMEEYDYAIVGQGAAAFAAAIKADELGLKTIMIGKNETKGAVLGGTCVNVGCVPSKRLITIGNFMDKINFNRFNGLYYSSKIEKFNKLIQEKDYLVGSMRFSKYQKVLNKLKNVKYVNAFAGFKDKNTLLVNGEEIKAKKILISTGARANIPSIEGLDKTDYLTNEEALSLKKLPKSIVIIGGRALGLEFAEMFAHFGVKVTLLQRSDRILPNWEPEVSYYLEQYIKEEGVDIITNAAIDKIFKSEKKGIKVIFSNKDKIRSVYAEKLLLATGREPNTEKLGLKNTGLKLDDKGFIKIDKYLQTSVKGIYAAGDVTGEPMLEALAAAEGNKATINAFSAKKLVMDFNSVPSAVFTFPEAARVGLTDKEANNSGIKCACSSVMFKDLAKAGIIKDTRGLIKMVVTANTKQILGVEIIGENAADLIHESALAIKFKLTIDDIIDTVHVFPTLSEITKLGALSFYHNVEDLSCCSE
>Sulfolobus_sp._A20_2730745437_Thermoprotei_Crenarchaeota
VEDLVVIGYGAAGFAAIIRANELGVKPVLVGHGEIGGTCVNVGCVPSKRMLRIGELYNYASKILGNQIYPDFFKSFEDKSDIVSKLRKEKYENVLDSYDVKLINGKAHFISPNSIKVNGEVIEAKKFIICTGSSTYIPDIKGLREAGYWTNIEALSPDRKIESLAIIGGRALALEFAQMYKRLGVDTIILQRSKLIIPDWEPEISLVVKEYLEEYDHIPIMIDVRVKEIVKKEHTKVIVTDKGEVEADEILLATGRRPNVDLNLPSAGVELNERGGIKVDDELKSSNPNIYAAGDVIGDLMLESLAGKEGAIAAENAILNSHRKIDRLSIPQAIFIEPNAARVGLTQIEAEKKGYQIDYRVVKMDNVAKARILRESEGLIKMVIDKKFRTILGVQMFGKYAAEVINEAALAIKFRATIDDIIDTIHVFPTMSESLKIVAMSFVRDVSRMSCCVD
>Sulfolobus_islandicus_M.16.40_2730757616_Thermoprotei_Crenarchaeota
MEDLVIIGYGAAGFAALIRANQLGIKPVVVGYGEIGGTCVNVGCVPSKRMLRIGELYNNSSKIVGKKLFPEFFQAFQDKAEIVNSLRKEKYEDVINSYDVKLIIGKAHFISPNAIKVNGETIEAKKFIIATGSSPNVPNINGLTEVGFWTNVEALSPDKTISSLAIIGGRALALEFAQMYKRLGVDTIILQRSERILPDWEPEISLSVKNYLEKNDNIPIFTNVRVKEVRKGNGGKIVVTDKGEVEADEILLATGRKPNVEMNLDAAGIELNDKGGIKVNEELRTSNPNVYAAGDVIGGPMLEALAGRQGSIAAENAIMNVKRKIDMSSVPQVVFIEPNVAKVGLTALEAMKEGYDIDHRVVKMNNIAKARILREDYGLIKMVIDKKFRNILGVQMFGKYAAEVINEAALAVKFRATIDDLIDTIHVFPTMAESLRIVALAFTSDVSKMSCCV
>unclassified_Archaeon_Obs4_genome_061_Obs4_genome_061_2771211999_unclassified_unclassified
MKKFDLVIIGRGAAAFSAAIKASELSRGKASVAMVGVGALGGTCVNVGCVPSKYLLEASFRYYNQSAFPGVDVKSAQLDFSKLMEGLRSFVAKAREEKYVKVIQNYPNVELIEGKARFSSNGSVLVDGKNEIQGKNVIIAVGSRPSAPPIEGLEDTGYITSDSVWQATKKPSSLAVIGGGAIGLEIGQAFQHFGTQVTVIEAMPRILANTEREISDTLQQKLEEEGMKFFLKARISSVNKKGEKKLIEVVTAQGKSLVEAEEILVATGRAPNTHDLALKAVGVETDKRGFIKTDLTMKTSNPKIYAAGDCVSKRLMLETLAAREGVIAVSNIFGEEQTIDYDSVPWAVFTNPQVASVGMTEEELMQKTGACSCRLVTLENVIKAKIIGEEAGVVKLVIDPSTQKVAGVHALSPYAAEFIIEGALAIKHGYTLWDVIDTVHIFPTLSESVKLAAQAFLRSVERMSCCVE
>unclassified_Sulfolobaceae_Obs4_genome_065_Obs4_genome_065_2771222263_Thermoprotei_Crenarchaeota
MEDLVIIGYGAAGFAALIRANQLGIKPVVVGYGEIGGTCVNVGCVPSKRMLRIGELYNNSSKIVGKKLFPEFFQAFQDKAEIVNSLRKEKYEDVINSYDVKLIIGKVHFISPNAIKVNGETIEAKKFIIATGSSPNVPNIKGLTEVGFWTNVEALSPDKTISSLAIIGGRALALEFAQMYKRLGVDTIILQRSERILPDWEPEISLSVKNYLEKNDNIPIFTNVRVKEVRKGNGGKIVVTDKGEVEADEILLATGRKPNVEMNLDAAGIELNDKGGIKVNEELRTSNPNVYAAGDVIGGPMLEALAGRQGSIAAENAIMNVKRKIDMSSVPQVVFIEPNVAKVGLTALEAMKEGYDIDHRVVKMNNIAKARILREDYGLIKMVIDKKFRNILGVQMFGKYAAEVINEAALAVKFRATIDDLIDTIHVFPTMAESLRIVALAFTSDVSKMSCCV
>Sulfolobus_sp._Obs6_genome_104_Obs6_genome_104_2771312728_Thermoprotei_Crenarchaeota
MKLVILGYGAAGFAAMIKANELGVKPVLIGSGPLGGTCVNVGCVPSKTLLHEGEIARQCGRNADFSKSMEIKNNIVEEMRKKKYEDVLSSYDVELVEGKAHFISPKAVKVGEKIVEGDKFIIATGSSPSIPDIPGLREVGFWTNVEALSSRKVNSLVVVGGRALGVEFAQMYARMGIDVALLQRSPVLLPDWEPEVSIEARNILEDDGVIVATNVRVKEVRKGLEKVVVTNKGEVEADEILMATGRKPNVDLNLEVAGVSLNDRGGVKVNDALQTSNPNVYAAGDVIGGPMLEAVAGREGSLAAENAITGSRKGVDFLSVPRAVFVQPNIASVGLREMDVPQAESRKVMMKDIAKGRIVNSRGFIKMVTQQGRVMGVSMVGENAADVINEAALAIKMRVTVDDLIDTIHLFPTMGEAIRIVAISFRGDVQRMSCCV
>unclassified_Thaumarchaeota_Obs6_genome_101_Obs6_genome_101_2771304811_unclassified_Thaumarchaeota
MIGYGPLGGTCVNVGCVPSKYLIEGASIFRNTRNPLFPGISSMGTLNFKLLIDSLRELVKGERKAKYEDVLSKYENVEYHRGYASFINDKTVAVTNGDNVKKISAYNFLIATGSRPSVPQIKGLENSGFLTSNDIWNLEDLPSKITVLGAGAVGLELGQAFLRLGSEVTVIETMPSILYGSEPEVSETMLDALKAEGMKFYTGASVDRVEKTTLYIKTEGQEKKVDHDILLVATGRTPNLEKLALKNAGVEYSTKGIKVNEKLATSNPRIYAAGDVVDQRLKLETVAAKEGATAVENMYEHAEKSIDLKTVPFVVFTEPQVASVGLKESECKDCTYKILPVSTVAKARIIRKECGVIKMVVDKGESIRGVHVVSPYASEIIIEGVYAVKLGLTVEDIIDTVHVFPTISESIKLAAQSFRRDISMMSCCVE
>Vulcanisaeta_distributa_DSM_14429_648201664_Thermoprotei_Crenarchaeota
MKELVIIGYGAAGFAALIRANELGIKPVLIGYGPLGGTCVNVGCVPSKTVLRIGELYNYVSKVLGHEHYPEFTEVFAREREVVNELRRLKYEDVLAKYDVELIEGKAYFTSSSTVKVNGKVIEARRFIIATGASPKIPEIPGLKEVGYWTNVEALNPDRKVDSLVIIGGRAQALEFAQMYRRLGVDVAIVQRSPTLIPDWEPELALEAQRMLEDEGVLVITNAKVLRVSRGLGKVVITDKGEIEADEILLATGRRPNIDLNLEAAGVKLNDKGGILVDDELRTTNPRIYAAGDVIGGPMLEALAGKQGVVAVDNAVLNAHRRIDMMSVPQAIFTQPNLARVGLTFMEASKARINADYRVVWMRDVAKAHILGDTRGLIKIIIDKNNMRIIGVHVMAENAAEFIGEAALAIRLRATVDDIIDTVHVFPTMAESLKLAAQAFRRDISKLSCCVD
>Sulfolobus_islandicus_HVE10/4_650477212_Thermoprotei_Crenarchaeota
MEDLVIIGYGAAGFAALIRANQLGIKPVVVGYGEIGGTCVNVGCVPSKRMLRIGELYNNSSKIVGKKLFPEFFQAFQDKAEIVNSLRKEKYEDVINSYDVKLIIGKAHFISPNAIKVNGETIESKKFIIATGSSPNVPNIKGLTEVGFWTNVEALSPDKTISSLAIIGGRALALEFAQMYKRLGVDTIILQRSERILPDWEPEISLSVKNYLEKNDNIPIFTNVRVKEVRKGNGGKIVVTDKGEVEADEILLATGRKPNVEMNLDAAGIELNDKGGIKVNEELRTSNPNVYAAGDVIGGPMLEALAGRQGSIAAENAIMNVKRKIDMSSVPQVVFIEPNVAKVGLTALEAMKEGYDIDHRVVKMNNIAKARILREDYGLIKMVIDKKFRNILGVQMFGKYAAEVINEAALAVKFRATIDDLIDTIHVFPTMAESLRIVALAFTSDVSKMSCCV
>Methanosarcinales_2505381523_Methanomicrobia_Euryarchaeota
MDKYDLIILGSGSAAFGAAIRAVELGAKVAMVEKGTIGGTCVNVGCVPSKHLLRVGEIGYYKSHGHRGLDISSSIDLAGVISDKREIVENIRKSRYTDVIEPLGIILLRGKAAFISKNEVKVNGKNIQADKFIIATGSSPYILPIEGIDKVDYLTNVEAMELSKLPESMIVIGGRALGLEFAQMFSHFGTKVTVLQRSSRIIPEEESIISDYLKAYLEEEGMNIQINTSLKSVRKEKGNITVTALAGDDTREFEAEKLLIATGRRPNTEDLGLEKAGVSVDKNGAVIVDEEMRTSAPNIWAAGDVLGEPMLETVAGKEGFIAAQNALTGERKKMDLRAVPHAVYTIPQVASVGLTEKKAEEIGITCRCSTISMELVPKAVLTKDTRGLVKMVIEDRTERILGVHILASLAADMIHEGVLAVKYGMTLDDIIDTVHVFPTMTEAVKLVAQSFRRDISKMSCCAE
>Candidatus_Iainarchaeum_andersonii_SCGC_AAA011_E11_contamination_screened2264949930_unclassified_Candidatus Diapherotrites
MQRKTRGLWLMQKYDLIIVGGGAGGFAAANTANRLGKKTLMINDQEILPLGGTCVNVGCVPSKTMLHQGATGYYSQRSVFNAIKLSGTTDFVEALRETRKMAKGFQEKNYEKVIARQKHVEFKEGSAKFKDSHTIAVGNREFYGENILIATGASTFVPPIKGIEDVEFLTNKSIFFELDKKPESIIILGGGPEAMEFSQIFHHFGIKATVIQRSERILTKFDELLGIELKKHLEAEGITIHTGTDIKQAKQTKNGVTIVFDKKSNGELTASAEMLLLATGLKPHTDKMDIGNAGIEIDGKGFIKVNEHLQTTQKHVYAVGDVTGLMPLETVSAKQGNVAVQNMFGKANKTINYSEIPSAVFTSPQVASVGITEEEHMEKYNVCLCRTISWNHVEKAAAIKDTRGIIKMVVDPKTKVVLGVQIVGPMAADIITTATYAIKNKMTIYDIRDTVHVFPTLSEAIXKVAXSFDQNXDEMACCVE
>Sulfolobales_str_MK5_2523052181_Thermoprotei_Crenarchaeota
MRNYDLVIIGCGASGFAATIKASEVSGGRASIAMVCKGPLGGTCVNVGCVPSKYLIEVSNRYFYSKRETKGVKLSAEVDFGTLMDGLREVVGELRREKYEDVLGYYPNVELVRGSASFAGPSRVRVKTEDGELELTGSRFIIGVGSRPSVPPIRGLGEVSYLTSDSVWELRELPRSLVVIGGGAIGLEIGQALAHLGSEVTIVEAMDRVIPVPRVETEVSTALAEYLEGEGLRVLVNSTVAEVKPEGRRKVVVVQRRGEVEKLKAEEVLVATGRRPNTDELGLDRAGVKSDRRGYVIVDEHMRTSNPRIYAAGDCAAKELMLETLAAREGVVAAVNALTGDRESVDYWGTPLVVFTTPQVASVGLTEEELMRREGVCSCRTLKLDYVAKARLIGDTRGLVKLVVDPKDKAVVGVHMLSPYASEVIMEGAIAVKRRMTLEELVNTTHVFPTVAEAIKIAGQSFIRDPSRMSCCME
>Sulfolobales_str_MK5_2523051741_Thermoprotei_Crenarchaeota
LKEIAIMGYGAAGFAALIRANELGVKPVLVGTGTIGGTCVNVGCVPSKKMLRVGELYAYGRETCRGDCYPPFSKSFEEKEALVNELRRVKYEDLLSSYDVELVRGRAHFLSPHSLKVGSEIIEARKFIIATGSSPSIPNVPGLREVGYWTNVEALSPDRKVESLVVIGGRALALEFAQMYRRLGVEVAVLQRSPVLLPNWEPEISLEARRIMEDEGVAVATDVNVKEVRKGRGKVVVTDKGEVEADEILMATGRRPNVDLNLEAAQVETNEVGGVKVNQELRTSNPNIFAAGDVIGGRMLEALAGRQGTVAAENALRDSHLTVDMMSVPQVVFIQPNIASVGLTEREAPEAESRKVSMGEVAKARILGETRGLVKLIASKGERRILGIHMVGENAAEVINEAALAVRLRATVDDIIDTVHVFPTMAESIRLAALSFKGDVGKMSCCV
>Sulfolobales_MK5_r02_2523053263_Thermoprotei_Crenarchaeota
LKEIAIMGYGAAGFAALIRANELGVKPVLVGTGTIGGTCVNVGCVPSKKMLRVGELYAYGRETCRGDCYPPFSKSFEEKEALVNELRRVKYEDLLSSYDVELVRGRAHFLSPHSLKVGSEIIEARKFIIATGSSPSIPNVPGLREVGYWTNVEALSPDRKVESLVVIGGRALALEFAQMYRRLGVEVAVLQRSPVLLPNWEPEISLEARRIMEDEGVAVATDVNVKEVRKGRGKVVVTDKGEVEADEILMATGRRPNVDLNLEAAQVETNEVGGVKVNQELRTSNPNIFAAGDVIGGRMLEALAGRQGTVAAENALRDSHLTVDMMRVPQVVFIQPNIASVGLTEREAPEAESRKVSMGEVAKARILGETRGLVKLIASKGERRILGIHMVGENAAEVINEAALAVRLRATVDDIIDTVHVFPTMAESIRLAALSFKGDVGKMSCCV
>Thermoplasmatales_like_NAG3_r03_2523060927_unclassified_Euryarchaeota
MEKLVIIGYGAAGFAAMIKANELGIKQILIGKGSLGGTCVNVGCIPSKKLLSISHFYRELRKRINSNQFPDFMAAFSEKDEVVGTLRKKKYEDILNSYDVKLVQGEAKFKDRKSVKVGNDIYDFERCIIATGSRPNIPEIEGLEKIDFWTSERALSPDKKVESLTIIGGRALALEFSDIYSGLGAEVSIIQRSPRLIPEYDPEFSVMARKIIESYGVKVFLNSKNIKVQKKNDKLIVNGNFGIIESERLLMATGRKPNVEIGLENAQIELNERGGIKTDEELRTTNPSVFAAGDVIGIKMLEPLAGRQGSIAVSNAFTEEKKKINYDAVPENIFISPGIAKVGKTSSELIGNMYVKSLKVPIDSLARGYIENEEIGLVKLNVDLRNLKILGIQVISERSEEIINESAILMNAGATINDLIDSNQIFPSFSEVLRLAALSYYGDVNKMSCCV
>Sulfolobus_acidocaldarius_SUSAZ_2556802706_Thermoprotei_Crenarchaeota
MHDLAIIGYGAAGFSALIRANELGIKPVLIGYGEIGGTCVNVGCVPSKRLLSIGETYKYASIALNRKITPNFEKSFEDKSEIVSTLRKEKYEDVLNSYDAKVIKGKAHFISPNAIKVNGEIIEAKKFLIATGSSPSIPDIKGLNEAGYWTNVEALSPTRKISSLAIIGGRALALEFSQMYKRLGVDTVILQRSNRILPNWEPEISLSVKNYLENVEEIPVFTQVRVEEVETKNDQKVVITDMGEVEVDEILVATGRRPNVDLNLDVAGVSLNEKGGVKVDDELRTTNPNIFAAGDVIGEQMLESVAGKEGFIAVDNAILNSHKKIDKLSVPQVVFIDPNVSRVGLTQVEAESLGYAVDYRVVSMDSVPKARILRESLGLIKMVVNREDMRILGVEIFGKNSAEIINEAALAIKFKATIYDIIDTIHVFPTMSESLKIAAIAFERDVKRMSCCVD
>Micrarchaeota_archaeon_FK.AMD.2014.bin.52_2700356440_unclassified_Candidatus Micrarchaeota
MHAKRFDYAILGQGAAAFAAAIRANELGKKTVLIGRNATTGTILGGTCVNVGCVPSKRMISAGEFASDFRERNFSGIKFTEPKMDYGKIVTDKNGMVKQMQHSKYQEVLGGLKNVTYINEFGSFDGNGRIKVGDEVIEAGKILIATGARASVPNFKGIDSIDYLTNEEALSINKAPESLIVVGGRAMGLEFAQMFARLGTKVTLLQRNETILPGWEPELIQMMTEYIKEGGVILKTGVSIEEVGPDGKMKFVKARVGGKMETFTAENILFATGRKPNVEKLNLESTGIKTDKGGFIEVNNRMETSAEGVYAAGDVTGEPMLETLAAKEGYAATENALNSGKAEIDKSIVPKVVFTMPEAAYVGLTDEEANASGIRCSCSPLKFSGLPKAEILGDTRGLVKMVIDHKSHRILGVSILSRSASELIGQATLMVKFGLTIDDVIDTVLPFPTLSEALKLTALSFYKDVGKLSCCSI
>Micrarchaeota_archaeon_FK.AMD.2014.bin.20_2700353487_unclassified_Candidatus Micrarchaeota
MEEFKYAILGQGAAAFAAAIKANELGIETVMIGKNATPGALIGGTCVNVGCVPSKRLISAGEYAIDGRARKFGGVEISKPEINFKELMCDKDRLISGMRTSKYEEVLKGLENVSFVEGFASFNENGTISAGKKEIAAEKTLIATGAKASIPKIEGVNKTAYLTNEEALSLTELPKSITIVGGRAMGLEFAQMFSSLGSKVTVLQRSNTILPGWEPQVSSSLAYYMKSSGISIITGAETKKIGEEDGKKYVEFSVNGKVSRAYSEQILFATGRAPNTEHLNLQSLGIKTDKQGFIKIDKYMMTSKVGTYAAGDVTGNPMLETLAAKEGNLATQNAFANTKLTINLHEVPNVVFTMPEAAMVGLTDEEANGSGIKCSCGVLQMSSVPKASIIGDERGLVKIVIDYKTHRILGVSILARNASDMISEATLAVKFGLTIDDIIDTIHPFPTLNEALKLASISFYSDVSKMSCCTI
>Micrarchaeota_archaeon_FK.Sedi.bin.28_2700361879_unclassified_Candidatus Micrarchaeota
MIGRGATKGAVLGGTCINVGCVPSKRLITVSTFIEELRKRRYAGLDYTIGKLDYAKIIKEKNKIVDDLRDEKYRNVLEGMENVTFIDETGTFIDANTVMAGTKEIKSKHILIATGARAMIPQIKGIEKVSYLTNEEALSIDKLPESLIVVGGRALGLEFAQLFAGLGVRVTLLQRSERIIPNWEPEVSSHLAKYLKGSGVDIVTDATLVEIDSRNGLKSITAKVKETEAVFDAEEILFATGRTANVEKLNLNAAGIQLNERHFIKVDKTLKTTAGSIYAAGDVTGEPMLETLAAKEGNTATSNIFENANKIINMNEVPSAIFTYPEAAMVGMTEEQVIKGRIKCNCSPLEFKFVAKAAIIGDARGLAKIVIDNKTKKILGVHILAPHAADLIHEGVLAVKFGLTIDDIIDTVHVFPTLSEGLKLAALAFYEDVSKLSCCAV
>Parvarchaeota_archaeon_ARMAN_4_2700382828_unclassified_Candidatus Parvarchaeota
MEEYEYAIVGQGAAAFAAALKADELGIKTVMIGKNETGGAVLGGTCVNVGCVPSKRLITVGNFLDEINKNRFKGLQYSTKIENFAKIMKDKEALVGSMRFSKYQKVLGKLKNVKYINGFASFVDKNTLTVNGQKIKAKKILIATGARAKIPEINGIEKIKYLTNEEALSMKKLPKSIVIIGGRALGLEFAELFSHFGVKVTLLQRSDRILPNWEPEVSYYLEQYLRDEGINVITNVKIDNVLRSKGTVKIYFSVKGKKQEVKAEEMLLATGRTPNVEKLNLTATGIKLDESGFIKIDEYMKTSVNEIYAAGDVTGEPMLEALAAAEGNKATVNAFSREKLSVDLNSVPSAVFTFPEAARVGLTDKEANNKEIRCACKPVMFKDLAKAGIIKDTRGLIKMVINANTKQILGVEIVGENAADLIHEAALAVKFKLTIDDIIDTVHVFPTLSEILKLGALSFYHNVEDLSCCSE
>Micrarchaeota_archaeon_ARMAN_2_2700385045_unclassified_Candidatus Micrarchaeota
MEKFDYVIIGQGSAAFSAAIKANELGKNTLMIGKNATAGAVLGGTCINVGCVPSKRMISVARFFKELSLKRFGGINYDLGSLEYERVVEEKDELLKTLHKSKYEDVIGSMENVHYLNEFGSFTSRTSIKAGKKEIEADRVLIATGARAFIPKIEGIEKIDYLDNEKALALKGLPRSIIVVGGRAVGLEFAQMFSMFGSKVTVLQRSPTILPNWEPVIAKRLEKYLIEDGIDVITNAAPKKFYKSEGKIMVDVELDGNVKTFSAEKLLMATGRAPNTDMLDLEKASVETYGNGFVKIDNTMRTGSTGIFAAGDVTGSPMLETLAAKEGNLATQNAFGGGKLKININEVPSAVFTEPEAAMVGKTEEQVISDLKNCGCNVLPAYAIAKANIISDTRGLIKVVINPKTHEILGVHMLAHGAADLIHEGVMAVKFHLKLEDIIDTVHVFPTMSEGFKLACQSFFADVSKLSCCTV
>Micrarchaeota_archaeon_FK.AMD.2014.bin.50_2700357202_unclassified_Candidatus Micrarchaeota
MEKFDYAIIGQGAAAFAAAIKANELGKNTVMIGKNATEGATLGGTCVNVGCVPSKRMITVARFARELKVKRFKGFDYDKGSLKYKEIVQEKDDLVKGFHESKYENVMDSLEKVTYLNEFGSLQGAGRIKAGSKEIEAGKILIATGARSFIPKVQGIETVKCLDNESALSLKELPESMVVIGGRAIGLEFAQMFSMFGTKVTVLQRSPTILPNWEPTISKHLDKYLREDGIDIRTNVEVKSVAGSNGRTEVKALVNGKEESFVADKLLMATGRTPNTEKLGLKNVNLETNDKGFIKIDGMMQTNVKGIYAAGDVTGNPMLETLAAKEGNIATQNMFGNKKVKIDLNEVPSAVFTEPEAAMVGRTEEQVIKDLNNCGCNALPMALVPKASIISDTRGVIKVVINPKTHEILGAHMLGHGAADLIHEAVMAVKFHMKLEDIIDTVHVFPTMSEGFKLACQSFFADVSKQSCCTV
>Archaeoglobi_archaeon_JdFR_42_2730024475_Archaeoglobi_Euryarchaeota
MKYDFVILGGGAAGFSAAVKAEEFGVKTLMVNQGPIGGTCVNVGCVPSKYLLTGLELRWRALNHHYDGIELREEEFSFKRLAEGKNRLVERLRKEKYRDAIDSMDHVEYVEGKGVIRPDGRLKVNGDTIEIRKLLIATGARARILPVKGIESIKDRVLTNVEALSLKEKPESIIIMGGRTQGLEFAQIFSRAGSEVTLLQRSSRIMPKAEPELSESLRKILSEEGIRIFTGVNLKKVEKANNGIRVRSVINNTEREFESEYILFATGRKPNTDGIGLEHTDVQLNDSGFIMTDKTMKASNKIYAAGDVTGEPMLETVAAKEGSIAAINALTEKEILMDYSTVPKVVFTEPQLASVGMTDEEAIQKYTCACKTVSFTSVPKALITGDEKGLIKMVVDRDTWQILGIHILSGKAAEIIHEATMIVKNKMTVDQVIDTVHVFPTMSEAIKLVALSFRKDIGKLPCCAE
>Thermoplasmatales_archaeon_I_plasma_2730738787_Thermoplasmata_Euryarchaeota
MSEPEKFDLVIIGRGAAAFSAAIKASELSNGEMTIAMVGTGPIGGTCVNVGCVPSKYLLEASHSVFKPAHPRMPGLHETEVKYDFSKIMEGLRSYVSHARDSKYVKVIENYSNVKLFTGLGSFLDKKTVVITGPDGKEVGKVSGSNILIATGSHPSIPNIKGLSNTGFITSDTIWEMNELPESVAIIGGGAIGLEIGQALLHFGSKVIVIEAMDSILPQTEGEIREALKKELESEGMRFYLRARVSAVSRSGNWKSLDVITHKGNEKITVKEIIVATGRQPNTEYLNLERVDVKTDPRGLIITSDTMKTSASGIYAAGDCVSKNMFLETLAAREGVVAVSNIFGENIKIDYNSTTWAVFTNPQVAGVGMTEREFSKMNGSCSTRTFSLLNLTKASITGETEGLIKIVVDPKDNRIVGMQILAPNATDIITEGAYAVRNGYTIDDVISTSHIFPSFSEGVKLAAQSFIRDISKMACCVE
>Archaeoglobus_sp._JdFR_30_2730052669_Archaeoglobi_Euryarchaeota
MYDLIILGGGAAGFSAAMKAEELKAKTLLINNSAVGIGGTCINVGCMPTKYLLHVADAIQRERKFCSFSVDFREIFRKKNTLIGKLREDKYEDVLSDLNVDFIEGDAKFVSKNEVEVNGSEYSGKKFVIATGSSPFIPPVKGLDEVDYLTNKSALELEELPESMIILGSGPLALEFAQVFSRFGSEVTIVFRGGRILKREEPELANLLQLYLEEEGIKFIGNAEMLSISEKGMKKVKLRVAGEEKEIEAEHILIATGRKSNTGNISIELTGVRTGRRDEVIVDEYMRAADNIFAAGDVVGEPMLETVAAREGMIAANNALSDKKLKMDYRVVPHAVFTYPAVGSVGLTDEKALSSGIRCRCSTILMELLPKAHAMGDTRGVLKMVVNSKNQEIVGIHILSENAADLINEGAMIIRNRMTVDEVIDTLHVFPTLSESIKLAAQSFRRDVTKMSCCVE
>Acidianus_manzaensis_YN_25_2741440490_Thermoprotei_Crenarchaeota
MKKLVIIGYGAAGFASLIKANELGVKPVLIGYGPLGGTCVNFGCVPSKKILSLGEIFHKSEKYCNCKIDFFEIFKEEKELVSKLRKSKYEDVISSYDVELIQGKAYFISPSEIKVNNQIIEAEKFIIATGSSPYIPDIKGIKETGFWTNVEALNPDRKIDSLIIIGGRAQALEFAQMYKRLGVDVAVLQRSKRLLPDWEPEISLEAKKILEDEGIIVATNLQIKEIEKCNKGKKVITDVGEVTADEILLATGRKPNVDLNLDKAGVSLNQKGGILVNDELRTTNPNIFAAGDVIGDKMLEALAGKEGTIATENALTNSHKKIDKLSVPQVIFTQPNLASVGLKEKEVENPDVRTVYMEDIAKANILNETRGFIKMITKNRKILGVHLVMENGAEVINEAALAIKMRASVDDIIDTVHIFPTMAEALRIVALAFNIDVKKMSCCV
>Unclassified_Archaea_DC4_Bin46_1_2747911151_unclassified_unclassified
MRYTEGGKKMEEYEYAIIGQGAAAFAAALKADEAGIKTVMIGKNETKGTLLGGTCVNVGCVPSKRLITVGNLLDNMNKKRFDGLYYSTKVENFNKIMQDKEFLVGSMRFSKYQKVLGKLKNVKYINGFASLKDKNTVIVNGQEIKAKKILIATGARAKVPEIDGIEKVKYLTNEEALSIKKLPKSIIVVGGRALGLEFAEMFAHFGVKVTLLQRSERILPNWEPQVSYYLEQYLKEEGVNIITNAKIDKVSKSQEAVKVYFSVKGKEQEVKADEILLATGRTPNIEKLNLNKVGIKLNENGFIKIDKYMETSVKGIYAAGDVTGEPMLEALAAAEGNKATVNAFSDKKLAIDLNSVPSAVFTFPEAARVGLTDEEANGKGIRCACRPVLFKDLAKAGIIKDTRGLIKMVINAKTKRILGVEIVGENAADLIHEAVLAVKFKLTIDDIIDTVHMFPTLSEIMKLGALSFYHNVEDLSCCSE
>unclassified_Thermoproteaceae_Obs3_genome_035_Obs3_genome_035_2771159483_Thermoprotei_Crenarchaeota
MPMEDLVIIGYGAAGFAALIRANELGVKPVIIGHGPIGGTCINVGCVPSKRVLRIGELHKYVRDLVDKNHYPNYEEAFSNERRLVTELRKLKYEDVLSAYDAKVIEGRAYFVSPNKVKVNGMVIEGKRIIIATGSSPNIPDIKGLREVGYWTNVEALNPDRKIESLVIIGGRALALEFAQMYRRLGVDVSVVQRSPVLIPDWEPELSLEIQRVLEDEGMLVMTNTRVKEVRRGLGKVVVTDRGEVEADEVLLATGRRPNVDLNLEAASVKLNDKGGIAVDDELRTSNPNIFAAGDVLGGPMLEALAGKQGAVAAENAILNAHRRIDMLSVPQAIFTQPSLARVGLTLIEARNKGIDVDYRVVEATNVAKAHILGDTRGLAKMIIEKPSKRVIGFHMIGEYAAEIINETALAVRLRATIDDIIDTVHVFPTMAEIIKLAAQSFYRDVSKMSCCVD
>unclassified_Archaeon_Obs4_genome_068_Obs4_genome_068_2771233334_unclassified_unclassified
MKLVILGYGAAGFAAMIKANELGVKPVLIGSGPLGGTCVNVGCVPSKTLLHEGEIARQCGRNADFSKSMEIKNNIVEEMRKKKYEDVLSSYDVELVEGKAHFISPKAVKVGEKIVEGDKFIIATGSSPSIPDIPGLREVGFWTNVEALSSRKVNSLVVVGGRALGVEFAQMYARMGVDVALLQRSPVLLPDWEPEVSIEARNILEDDGVIVATNVRVKEVRKGLEKVVVTDKGEVEADEILMATGRKPNVDLNLEVAGVSLNDRGGVKVNDALQTSNPNVYAAGDVIGGPMLEAVAGREGSLAAENAITGSRKGVDFLSVPRAVFVQPNIASVGLREMDVPQAESRKVMMKDIAKGRIVNSRGFIKMVTQQGRVMGVSMVGENAADVINEATLAIKMRVTVDDLIDTIHLFPTMGEAIRIAAISFRGDVQRMSCCV
>Metallosphaera_sp._Obs6_genome_099_Obs6_genome_099_2771300742_Thermoprotei_Crenarchaeota
MRELVIIGYGAAGFAALIKANELGVKPTLVGEGPIGGTCVNVGCVPSKRMLRIGEVYSLGRRYCLRGCYPPFFESFQDKDRLVTELRKVKYEDVLSAYDVELVEGQARFISPNGIKVGGRIIESKKFIVATGSSPHVPEVPGLKEVGFWTNVEALSPNKRIESLAVVGGRALALEFAQMYRRLGVEVVVLQRSPVLLPDWEPEISVEVRRVLEEEGVNVITGVRLKEVRKGEGKVVVTDVGEVEVDEILMATGRAPNVNLNLEAAKVALNERGGIKVDGELRTTNPNIFAAGDVIGGKMLEALAGKQGTVAAENALLNAHRNVDMFSVPQVVFTQPNLASVGLTEREASKAREVESRIVMMEDVAKARILGETKGFIKMIVGKEDRKILGVHMMGENAAEVINEAALALKMRASIYDFIDTVHVFPTMGESLRLAALSFLGDVKKMSCCV
>unclassified_Thermoplasmatales_Obs6_genome_100_Obs6_genome_100_2771303093_Thermoplasmata_Euryarchaeota
VSQLEGSEEYDLIILGWGAAAFSSAIKASELSGGEMKIAMIGTGPLGGTCVNSGCVPSKYLLEASHRVFKTEHPKIAGIRPTRVEYSFKEIMDGLKRYVEQAREKKYELVIKGYENVTVIEGLGRFLDRKTVGVKNSNAEKEKILSAKKIIISTGSSPYVPEIEGLRETQFFTSDTIWNLDYLPDSFIIIGGGAIGLELGQALLHLGSKIAVIEAMPSLLPMTEPEISYMLKDILSSEGMEFHTKARIARIGRTSKGKFADILTHDGKKRVEAEEIIVASGRRPNTGYLELKNAGVKTDQVGGIVTTPKMETSSPNIYAAGDCVSKKMFLETLAAREGVIAVSNIFGEPLQIDYNSTAWAVFTNPQVAGVGMTEIEFSRTNGSCSCRTFYLKDLTMASIIGETDGLIKITVDPKNNRVMGIHILSPNATDIITEGSFAVKYGFTIGDIISSSHIFASLSEGIKLAAQSFLRDISKMSCCVE
>Candidatus_Heimdallarchaeota_archaeon_LC_3_2741409064_unclassified_Candidatus Heimdallarchaeota
MEVILNKEFESSMDEYDYDLVIIGGGAAGFAAATFASELGAKTALINGGLPLGGTCINVGCVPSKILIEMSNLYYYSQFPQYDSIKGRCACISEADFAKSVEEKNKMVEMLREQNYFKPAESMLNVEYLIGFATFKSANKISVGEKAYSSKYFLISTGSRPNIPLIDGLNAVKVLTTKEALNLSYIPKKLVVIGAGFSGLEIAQMFHHFGSEVVMIERLPQIAANFEPELANELIQALIEEGLDIKLEAEIQEITQKDKQIKISMKINGEIQEIIASDLLVTTGVKPNIEKLGLLNTKIKTDKRGFIIVNDYFQTAEENIYAAGDVVGKMPLETVAAKEGNKAVKNMLIGEKNIIDYDSIPSAIFTTPQAALVGIDEEEVMNRYQACSCRTITYNNIPKAQALKETKGMIKMVIHPETRQILGIQIVGRNATEIITEASIAIHQKMTIDDIIDVVHVFPTMSEGIKRVAQAFNRDVSVMACCVE
>Ferroplasma_acidarmanus_Fer1_638395189_Thermoplasmata_Euryarchaeota
MTEYDLAIIXWVPTVFAAAIKASELTSNQMKIALIGTGELGGTCVNVGCVPSKFLIEASKNYKEAKSPAYAGITSSATLDFSEFMESLNQFVSGERETKYTSVMKNFENIDLIEGLAKFIDNDTISVNNTELKATNFIIATGSRTFIPEVRGLTDYYTSDTVWKMRKLPGKLAVIGSGEVALELAYAFSNFGSEVHIFNRSNRILKGFDDDVNSQLMAALKSNGIVFHLGVNFYEIKNEEGKKDIVTWTGTFGDFDEIIVATGRMPNIDGLDLRAGGITADNGIVVNPDFRTTNPKIYAAGDCVRQSLKLETLAGKEGVIAVENILGGNRKINMQEVPWVVFTEPNVASVGYTEAELKKKHIEYDVRTVELKNVVKANILNSYTGIAKIISGKDKKILGIHVIAPMAAEFITEGVYLIKNGLTYDDLIDTIHVFPTVAESIKITGQAFIRDISKMSCCMD
>Ferroplasma_acidarmanus_Fer1_638394587_Thermoplasmata_Euryarchaeota
MSEYDLAIIGWGAAGFAAAIKASELTSNQMKIALIGTGPIGGTCVNVGCVPSKFLIEASKNYKEATKPSYRGITANANINFSEFMESLNDFVSTERNTKYADVIKNFENIDMYEGMAKFIDNNTVAVNNKDIKALNFIISTGSRTLIPEIKGLTDYYTSDTIWNMRELPGKIAVLGSGEVALELAYAFSNFGTEVHIFNRSNRILKGFDEDINNHLINALKTNGIIFHLGQNFQEIINKNGKKSIVTEAGTFDNFDSLLVATGRVPQIDKLNLKAAGISTDNGIVVDDSLKTTNPIIYAAGDCIRQSLKLETLAGKEGVIAVENMLGGSRTINMHEVPWVVFTEPNVASVGYTEAELKSKNIEYDVRTVELKNVVKANILNSYDGIAKVISGKDKKILGVHVVAPMAAEFIIEGVYLIQNGLTYDNLINAMHVFPTVAESIKIGGQAFIRDISKMSCCMD
>Sulfolobus_islandicus_Y.G.57.14_643838705_Thermoprotei_Crenarchaeota
MEDLGIIGYGAAGFAALIRANQLGIKPVVVGYGEIGGTCVNVGCVPSKRMLRIGELYNNSSKIVGKKLFPEFFQAFQDKAEIVNSLRKEKYEDVINSYDVKLIIGKAHFISPNAIKVNGETIEAKKFIIATGSSPNVPNIKGLTEVGFWTNVEALSPDKTISSLAIIGGRALALEFAQMYKRLGVDTIILQRSERILPDWEPEISLSVKNYLEKNDNIPIFTNVRVKEVRKGNGGKIVVTDKGEVEADEILLATGRKPNVEMNLDAAGIELNDKGGIKVNEELRTSNPNVYAAGDVIGGPMLEALAGRQGSIAAENAIMNIKRKIDMSSVPQVVFIEPNVAKVGLTALEAMKEGYDIDHRVVKMNNIAKARILREDYGLIKMVIDKKFRNILGVQMFGKYAAEVINEAALAVKFRATIDDLIDTIHVFPTMAESLRIVALAFTSDVSKMSCCV
>Candidatus_Nitrososphaera_gargensis_Ga9_2_2510154673_Nitrososphaeria_Thaumarchaeota
MAIMKNGEYDLIIIGGGAAAFSAAIKANMHGVKTAMIERAALGGTCVNVGCVPSKNLLGVGEMLHSAKKPPYPSVFPCDSDFDFSKTIEAKDALVKGLRKQKYYDVLQSLEHVDLVEASASFVSPKKLKVDGKQFEANKFIIAAGSSPSVPRFKGIENVKYLTNNEALALKEKPSSMIVIGGRALGLEFAQMYARFGTTVTVLQRSDRIIPEHEPEISQGLHQYLTEEGIEIVTGVNVQEVWQKNGSRFIKVSVNKQERVFEAEQLLMATGRRPNTADLHLENAGVKLREDGAIVVNSEMRTSAPHIWAGGDVVGEPMLETLAAKAGATAAENALTGSHKKIDLLSVPSAIFTSPQVANVGMTEKQMMQKYNYCSCRTLSMKEVPKALTVNDTKGLIKMAIDPKKNNRIVGVHILASIAADMIHEAVMAIKYKLTIDDIIDTVHVFPTMSEAIKLVATAFKQDVSKLSCCAE
>Candidatus_Nitrososphaera_gargensis_Ga9_2_2510153903_Nitrososphaeria_Thaumarchaeota
MKKSKREKTMENKYDLIIIGGGAAAFSAAIKANAYGVKTAMIERGRLGGTCVNVGCVPSKNLLAAGEHLQSARKPAHPAIKPCDADFDFTRIIHDKDKLVGNLRKQKYNDVLESLQYVQLIEGSAAFVSKNQVKVDGKVLSGKKFIIATGSSAFVPKFKGIEDIDYLTNIEALSLKEKPSSMIVVGGRALGLEFAQMYSRFGTKVTLLQRSDRIIPEHEPEVSAALHRYLAEECIEIVTGVNVKEAWQKNGGKFIRASVDDKDRVFEADQLLMATGRKPNTADLHLENVGVKVRQDGAIVVNSEMRTSAPHIWAGGDVVGEPMLETLAAKEGATAAENALTGSHKKIDLLSVPSAIFTSPQVASVGMTEKQMMQRYGYCSCRTLDMDKVPKALTVNDTKGLIKMVVDPKKKNRIVGVHILSSIAADMIHEAVLAVKYKLTVDDIIDTVHVFPTMNEAIKLVATSFKQDVSKLSCCAE
>Sulfolobus_acidocaldarius_N8_2524414894_Thermoprotei_Crenarchaeota
MRKVYDLAIIGYGAAGFSALIRANELGIKPVIIGYGEIGGTCVNVGCVPSKRLLSIGETYKYASIALNQKTTPNFEKSFEDKSEIVSSLRKEKYEDVLNSYDAKVIKGRAHFISPNAIKVNGEIVEAKKFIIATGSSPSIPDIKGLREAGYWTNVEALSPTRRISSLAIIGGRALALEFSQMYKRLGVDTVILQRSNRILPNWEPEISLSVKSYLENMEEIPVFTQVKVKEVETKNDQKVIITDMGEVEVDEILVATGRRPNVDLNLNVAGVSLNEKGGVKVDEELRTTNPNIFAAGDVIGEQMLESVAGKEGFIAVDNAILNSHKKIDKLSIPQVVFIDPNVSRVGLTQVEAESSGYTVDYRVVNMESVPKARILRESHGLIKMVVNREDMRILGAEIFGKNSAEIINEAALAIKFRATIYDIIDTIHVFPTMSESLKIAAIAFERDVKRMSCCVD
>NAG2_ff85_r02_2524564039_unclassified_unclassified
MKKFDLVIIGRGAAAFSAAIKASELSRGKASVAMVGVGALGGTCVNVGCVPSKYLLEASFRYYNQSAFPGVDVKSAQLDFSKLMEGLRSFVAKAREEKYVKVIQNYPNVELIEGKARFSSNGSVLVDGKNEIQGKNVIIAVGSRPSAPPIEGLEDTGYITSDSVWQATKKPSSLAVIGGGAIGLEIGQAFQHFGTQVTVIEAMPRILANTEREISDTLQQKLEEEGMKFFLKARISSVNKKGEKKLIEVVTAQGKSLVEAEEILVATGRAPNTHDLALEAVGVETDKRGFIKTDLTMKTSNPKIYAAGDCVSKRLMLETLAAREGVIAVSNIFGEEQMIDYDSVPWAVFTNPQVASVGMTEEELMQKTGACSCRLVTLENVIKAKIIGEEAGVVKLVIDPSTQKVAGVHALSPYAAEFIIEGALAIKHGYTLWDIIDTVHIFPTLSESVKLAAQAFLRSVERMSCCVE
>Metallosphaera_yellowstonensis_r06_2554138427_Thermoprotei_Crenarchaeota
MRELVIIGYGAAGFAALIKANELGVKPTLVGEGPIGGTCVNVGCVPSKRMLRIGEVYSLGRRYCLRGCYPPFFESFQDKDRLVTELRKVKYEDVLSAYDVELVEGQARFISPNGIKVGGRIIESKKFIVATGSSPHVPEVPGLKEVGFWTNVEALSPNKRIESLAVVGGRALALEFAQMYRRLGVEVVVLQRSPVLLPDWEPEISVEVRRVLEEEGVNVITGVRLKEVRKGEGKVVVTDVGEVEVDEILMATGRAPNVNLNLEAAKVALNERGGIKVDGELRTTNPNIFAAGDVIGGKMLEALAGKQGTVAAENALLNAHRNVDMFSVPQVVFTQPNLASVGLTEREASKAREVESRIVMMEDVAKARILGETKGFIKMIAGKEDRKILGVHMMGENAAEVINEAALALKMRASIYDFIDTVHVFPTMGESLRLAALSFLGDVKKMSCCV
>Candidatus_Acidianus_copahuensis_ALE1_2575564493_Thermoprotei_Crenarchaeota
MKLVIIGAGAAGFAAMIRSNQLGIRPVIINHGTVGGTCVNVGCVPSKFLLRRGEIIKYFKELGGKGKQSIIDAVKSKDFLVSSMRKEKYEDLLSYYDVDYVDGKAHFISPKAVKVNEKIIEGDRFIIATGSSPSIPEIPGLRESGFWTNVEALSPDRDIDSLIIVGGRAQALEFSEMYNRFGKEVAILQRSKVLIPDWEPEISLEIEKAFKEEGIYVGTGIEIKRVEKTNEGKKVYTNLGEVIADEILLATGRRPNVDLALENAGVSLNSRGGILVDQELRTTNPSIFAAGDVTGGPMLEALAGYEGSTAAQNAINNDGRKVDLTSVPQVIFTQPNLAKVGITEEEARKRGKTESRTLRMSDVAKAQILGEKKGLIKMVIDQTKKILGVHVMGENAAEFIGEAALVVKKGLTIEDIVDTIHVFPTVAESLRLVALSFYTDVKRLSCCV
>Acidiplasma_sp._MBA_1_2628278353_Thermoplasmata_Euryarchaeota
MNEYDLAIIGWGAAGFAAAIKASELTNNEMKIALIGHGNLGGTCVNVGCVPSKYLIEASKVYKNLKNPLYAGISGDGSLNFREFMESLRNFVSDERTIKYENVIKNFKNVDLINGSAYFKNNNTVYVNDTEIRATNFIIATGSRPLIPDIMGLNNNYYTSDNIWTIKDLPEKIAILGSGEVAIELAYAFSSFGSEVHIFNRSNRILKNFDDDITSELIKSLKENHINFHLGSKIFKINDSGSGETSIQTEDGIYKGFSHILVATGRIPNIDSLNLDKAGIMYKNGIIVDNHLKTTNDIVYAAGDCVDQPIKLETLAGKQGVTAVNNILGGSESIDLHEVPWAVFCEPNVASIGYTEKELRDKNIKYSTRIIGLKNVVKANILKNNSGLAKIIADDENKILGIHVLAPNAAEFIIEGVYIIKNKLTYNDLINSMHIFPTVSESIKICGQSFIRDVSKMSCCMD
>Acidiplasma_aeolicum_VT_2652879065_Thermoplasmata_Euryarchaeota
MNEYDLAIIGWGAAGFAAAIKASELTNNEMKIALIGHGNLGGTCVNVGCVPSKYLIEASKVYKNLKNPLYAGISGDGSLNFQEFMESLRNFVSDERTIKYENVIKNFKNVDLINGSAYFKNNNTVYVNDTEIRATNFIIATGSRPLIPDIMGLNNNYYTSDNIWTIKDLPEKIAILGSGEVAIELAYAFSSFGSEVHIFNRSNRILKNFDDDITSELIKSLKENHINFHLGSKIFKINDSGSGETSIQTEDGIYKGFSHILVATGRIPNIDSLNLDKAGIMYKNGIIVDNHLKTTNDIVYAAGDCVDQPIKLETLAGKQGVTAVNNILGGNESINLHEVPWAVFCEPNVASIGYTEKELRDKNIKYRTRIIGLKNVVKANILKNNSGLAKIIADDENKILGIHVLAPNAAEFIIEGVYIIKNKLTYNDLINSMHIFPTVSESIKICGQSFIRDVSKMSCCMD
>Micrarchaeota_archaeon_FK.AMD.2014.bin.40_2700355666_unclassified_Candidatus Micrarchaeota
MCAKKFDYAILGQGAAAFAAAIRANELGKKTVLIGKNATTGTILGGTCVNVGCVPSKRIISAGEFASDFRERKFSGIRFSEPQVDYSKIAAEKNAMVKQMQHSKYQEVLGGLKNVTYINEFGSFDGKGRIKAGNETIEAGKVLIATGARASVPDFNGIDSIDYLTNEEALSIKDAPKSLIVVGGRAMGLEFAQMFARLGTKVTLLQRNETILPGWEPELIQMLSAYIEDGGVTLRTGVSIEEVGSDGKMKFVKALVGDKRETFTAENILFATGRKPNVEKLNLGSAGIKAGKGGFIEVNNRMETSAEGVYAAGDVTGEPMLETLAAKEGYAATENALNGAKAEIDKNVVPKVVFTMPEAAYVGLTDEEANASGIRCSCSPREFSGLPKAEILGDTRGLVKMVIDHKSHRILGVSILSRSASELISQATLMVKFGMTIDDVIDTVYPFPTLSEELKLTALSFYKDVDKLSCCSI
>Micrarchaeota_archaeon_FK.AMD.2014.bin.90_2700359304_unclassified_Candidatus Micrarchaeota
MIGRNATEGTILGGTCINVGCVPSKRLLTVSTFFRELGERRFRGVDYRVNGIDYEEIFQEKRRLVEKLRNEKYGTVLESLENVTYINSFGSFIDENTIKAGKAEIAAKNTLVATGARAMVPEVEGLSKVDYLTSEDALSLRKLPDSILIIGGRAIGLEFAQMFSDFGVKVTLLQRSSRIIPNWEPEISEYLKSYLEKGGVKIVTNAELVGIDKNRGRKTLKAKIGERAFYYEADEVLFATGRVANTEKLNATAAGVRLDGKKFVIVDKTLRTSSKVIYAAGDVTGQPMLETLAAKEGSVATSNIFQHAKKRINLNEIPSAIFTYPEAAMVGRTEEQIVKDGIQCACSPLNLDLVPKAKIVGDYRGVVKIVIDHKTKKILGVHMLASHAADMIHEGVLAVKFGLTIDDIIDTVHVFPTLSESFKLAAQSFYEDVSRLSCCTA
>Micrarchaeota_archaeon_TC.Endo.bin.11_2700365220_unclassified_Candidatus Micrarchaeota
MVGKNATAGTVLGGTCVNVGCVPSKRLITVATFIQEHNERRFGGVSFGAGKMDYTKIIEEKNRMVERFREEKYKNVIEGLENVTYLNETGSFIDKNTIRAGTKEIDAENVLIATGARATIPDIKGIKDVSYLTNEEALALKELPESLIVIGGRALGLEFAQLFARLGVRVTLLQRSSKIIPNWEPEISKLMAEYLKGDGVTVETGLDLIGIGAGKESKIITAQRSGSEETYEAEEILFATGRSANIMELNLKAAQVQLTERNFIKVDKVLRTTAGNIYAAGDVTGEPMLETLAAKEGNIATANIFQKAEKEIALNEVPSAIFTYPEAAMVGLTEEQVVKNGIKCACSPLELRLVPKSEIIGDTRGLVKIVIDAKTKKILGVHMLMPHAADLIHEGVMAVKFGLTIDDIIDTVHVFPTLSEGFKLSAQAFYQDVSKLSCCTV
>Parvarchaeota_archaeon_TC.Endo.bin.23_2700378330_unclassified_Candidatus Parvarchaeota
MEKYEYAIIGQGAAAFAAAIKADELGIKTIMIGKNETSGALLGGTCVNVGCVPSKRLITIGNLMAKINVKRFDGLYYSSKIENFNKIMRDKDFLVGSIRFSKYQKVLGKLKNIEYVNGFASFKNSNTLIVNGKEIKAKKILIATGARTKIPDIKGLKNINYLTNEEALSLKNLPKSLIIIGGRALGLEFAQMFAHFGVKVTLLQRSERILPNWEPEVSYYLEQYLKDERIEIITNAKIENIYKSGELISVSLWAKDLKRNVKAEKLLLATGRTPNIEKLNIENTGIKLDKNGFILADKCMQTSVKKIYAAGDVTGEPMLEALAATEGNKATINAFSDKRLTIELNSVPSAVFTFPEAARVGLTDKEANYKGIKCACRSVMFKDLAKAGIIKDTRGLIKMVINAKTKRILGVEIVGENAADLIHEAVLAVKFKLTINDIIDTVHMFPTLSEIMKLSALSFYHDIEDLSCCSE
>Unclassfied_Crenarchaeota_ZZQ_bin_1_2722560706_unclassified_Crenarchaeota
MEDLVVIGYGAAGFAAIIRANELGIKPVLIGYGKIGGTCVNEGCVPSKRLLRIGELYSYSSKINKSRFFPDFYEAFEDKQEIVDTLRKEKYEDVLNSYDVKLIEGKAHFISPNAVKVNGEVIEAKKFIIATGSSPSIPDIRGLRESGFWTNVEALSPKRKVSSLAIIGGRALALEFAQMYKRLGVDVVILQRSERILPDWEPEISLAVKNYLEKVDEIPIFTNIKVKEIVKNKESKIIVTDKGEVEADEILLATGRKPNVDLNLPSAGVELNDKGGIRVDDELRTTNPNIFAAGDVIGDLMLEALAAKEGVVAVDNAILNSHRKIDRLSIPQAIFIEPNVARVGLTQREAGGDYRVVNMRNVAKARILRESEGLIKMVIDKKLRTILGVQMFGKYAAEVINEAALAIKFRATVEDIIDTIHVFPTMGESLKIVAMSFIRDVSKMSCCLD
>Thermococcus_sp._JdFR_02_2730049692_Thermococci_Euryarchaeota
MKEYDFVIIGGGAAGFSAAVKANELGVKTLLVNKGSIGGTCVNAGCVPSKYLLTALELRRRALKHHYAGISFREEKFDFKELIEGKDRLIEKLRKAKYEEVLESLENVDYVNGSGKFKSSCEIVVNGQNIRFKKALIATGAKARILQFKGIKEVEDRILTHVEALNLKRLPKSLIIVGGRAQALEFAQIFARAGSEVTILQRSIRIMPQAEPELTIKLENILKEEGINVNTSVSIKKFERTEDGVKVYAKVKNEVKTFEAEYVLFATGREPNTSNLGLENTDVKTNERGFVLVDETLKAGENIYAAGDVIGEPMLETIAAKEGYIAATNALEGKSIKIDYKVVPKVVFTDPQLASVGLTDREAQRVTKCSCRTVEFSNVPKALILGEEKGLIKMVVDVKTKEILGVHILAHNAAEIIHEAAMIIRNRMTVDDVLDTLHVFPTMSEAIKLVALSFKKDISKLPCCVL
>Candidatus_Odinarchaeota_archaeon_LCB_4_2741387935_unclassified_Candidatus Odinarchaeota
LKKYDLIILGGGSAGFAAAIEASNLSKKTALVEKGLLGGTCVNVGCVPSKYLLHVSQEYYLLKNKLLPEVHCENVFTDFSNVIERKNLLVESLRKTKYIEVLENLPGVTYIKGEAEFASKNTVKVHGEILKADKILIATGSTPNIPGFKGLDKIKYLTSVEALDLRHLPDSIIIIGGRALALEFAQIFSHIGSNVTILQRSERLLPSDEPEISSAVEKYLTEEGVVIQTGVKILEVSEKQGLKRVECSVKEERKVFEAEQLLMATGRRPNTENLKLGKAGVETVNGFIKINEYLQTTNPNIYAAGDCATSIMLETLAAKMGYTAIRNAFENANLTIDYKQVPSVVFTNPQVARVGYTEKEYVEKTGRCTCRVIPISILPKALIIGDLRGLIKMVIDPQTTQIVGVHIISPLAAEMIHEATLAVKNKLTISDLTDTVHVFPTFTEAVKLAAQSFTRDVSKLSCCVE
>Metallosphaera_sp._Obs2_genome_017_Obs2_genome_017_2771120905_Thermoprotei_Crenarchaeota
MRELVIIGYGAAGFAALIKANELGVKPTLVGEGPIGGTCVNVGCVPSKRMLRIGEVYSLGRRYCLRGCYPPFFESFQDKDRLVTELRKVKYEDVLSAYDVELVEGQARFISPNGIKVGGRIIESKKFIVATGSSPHVPEVPGLKEVGFWTNVEALSPNKRIESLAVVGGRALALEFAQMYRRLGVEVVVLQRSPVLLPDWEPEISVEVRRVLEEEGVNVITGVRLKEVRKGEGKVVVTDVGEVEVDEILMATGRAPNVNLNLEAAKVALNERGGIKVDGELRTTNPNIFAAGDVIGGKMLEALAGKQGTVAAENALLNAHRNVDMFSVPQVVFTQPNLASVGLTEREASKAREVESRIVMMEDVAKARILGETKGFIKMIVGKGDRKILGVHMMGENAAEVINEAALALKMRASIYDFIDTVHVFPTMGESLRLAALSFLGDVKKMSCCV
>unclassified_Sulfolobaceae_Obs4_genome_066_Obs4_genome_066_2771226394_Thermoprotei_Crenarchaeota
MKDLVILGYGAAGFAAIIAANEIGVKPIVIGYGPLGGTCVNVGCVPSKRVLRLGETYSQASKICSFTPDFMSVFEDEERLVKEMRKEKYEDVLASYDVELIEGKAYFISPNAVKVNGKVIEGRKFIIATGSSPSIPIIKGLKEAGFWTNVEALNPDRKISSLVIIGGRALALEFAQMYKRLNVDVVILQRSKTLIPDWEPEIAIEAQKVLEDEGIIVVTNVKVKEVRKGSYKVVVTDKGEVEADEVLLATGRKPNVDLGLENAEVELNERGGVKVNEELQTTNPNIYAAGDVIGGPMLEALAGYEGTVAVKNALLGLHKRIDFNAVPQVIFTQPNIARVGLTELESGGESRVVKMRDVPKTKILGETRGLIKMVVDKPTRRILGVQMLGENAGEVINEAALAIRAKMTVDDIIDTIHAFPTMSEALRLVALAFYKDVSKLSCCI
>Thermoplasma_acidophilum_DSM_1728_638181580_Thermoplasmata_Euryarchaeota
LSKEYDLLILGYGAAAFSAAIKASEITSGQASIAMVGTGPLGGTCVNVGCVPSKMLISAAKNLKYIAKPRYPGLKATYAVETGEVMDFIRMAVDEERHNKYEAVISGYENIDLYRSRAVFTGDRRVKLDDGQELFGYNVLIATGSRPSIPAVPGLANAGYITSNEFWALERIPESLVIIGSGPIGSEIGQAAARLGSRVHIVEIADQILPGISKDMAQMVMDAMASDGVEFSLSSMVKDVSVRNGKKIVRFEKNGVQHEIEADEILVATGRSPNADLDLEKTGVKYDRYGIEVDSTLRTSNRKIYAAGDVVKQRLKLETLASKEGVIAAENMFDHAGISVDLNSFPVAVFTSPEYASVGYTEDEALKAGLNYDVRSIYTTDVPKERILRNDRGMIKIVAEQGTGRIIGIQIVAENAADMINEASAILHAGMTVGDVIDTPHVFPTVNEGIKLAAQSFLRDISMMSCCME
>Thermoplasma_volcanium_GSS1_638190755_Thermoplasmata_Euryarchaeota
MLSEKYDLVIVGRGAAAFSAAIRASEITSGQARIAMVGNGPLGGTCVNTGCVPSKLLISISNSFQNSLKPRYPGLPSVERPPETEVIMDFIRESVHGERKKKYEDVVESYENIDLYTGTAVFTGEKEILVDSSHSLFGYNVLIATGSRPYVPGIKGLNETSYITTDSVWELKHVPASIAILGGGAVGVEIGQALSRLGSEVHIIEVSNQILPGIPADMASIIERSLREDGMVINTSTSVDEVSGGEGKKYLKLNGTNINDTLEVEEILVATGRAPNIDLALEKTGVKYSKRGIAVDEYLRTSNRKIYAAGDVVDQKYKLETLAAREGFISAENMFNHAMRTIDIFNVPFAVFCSPGYASVGYTQDEATKAGIKTEARRISTKDVASERIHANREGIINIVAEADTKEIVGVQIVAENAPELINEASAILSKRFKTDDLINTVHVFPTENEGLKLATQSFSRDITMMSCCME
>Sulfolobales_Type_1_ST1_r01_2522184939_Thermoprotei_Crenarchaeota
LKDLVIIGWGAAGFAALIKANQLGFKPTIIGHGPIGGTCVNVGCIPSKRALRIGELYSVASRVSGERTYPDFGEAFKDVKGLVENLRKRKYEDVLASYDAEVVEGKARFVSPRAVKVNGEIIEARKFVIATGSSPKVPEIKGLKEAGFWTNSEALYPDRKVESLAVIGGRAQALEFAQMYRRLGVDVAVLQRSKVLLPDWEPEVSLLAERVLGDEGVYVFTNVEVREVRRSAGSKVVVTNRGEIEAEEILLATGRKPNVDLNLEAAGVELGPNGGVKVSDDLSTTNPNVYAAGDVIGEPMLESLAGYEGSIAAENALTGSRKSTNRKLAPQVIFTQPNIARVGSVEGYEVGSLESRVVWLSELPKASILGDERGLVKMTVERETKRIVSVQMVAENAGDVIAEAALAIKHGLTIDDIIEVVHPFPTVAESLRLAALSFYVDVSRLSCCV
>Thaumarchaeota_Tha_I.1e_r01_2523064914_unclassified_Thaumarchaeota
MIGYGPLGGTCVNVGCVPSKYLIEGASIFRNTRNPLFPGISSMGTLNFKLLIDSLRELVKGERKAKYEDVLSKYENVEYHRGYASFINDKTVAVTNGDNVKKISAYNFLIATGSRPSVPQIKGLENSGFLTSNDIWSLEDLPSKITVLGAGAVGLELGQAFMRLGSEVTVIETMPSILYGSEPEVSETMLDALKAEGMKFYTGASVDRVEKTTLYIKTEGQEKKVNHDILLVATGRTPNLEKLALKNAGVEYSTKGIKVNEKLATSNPRIYAAGDVVDQRLKLEIVAAKEGATAVENMYEHAEKSIDLKTVPFVVFTEPQVASVGLKESECKDCTYKILPVSTVAKARIIRKESGIIKMVVDKGESIRGVHVVSPYASEIIIEGVYAVKLGLTVEDIIETVHVFPTISESIKLAAQSFRRDISMMSCCVE
>Aigarchaeota_archaeon_SCGC_AAA471_E14_contamination_screened2527530039_unclassified_Thaumarchaeota
MEEYDYVAIGAGAAGFAFAVKLWELTNGAARIAMINWGRLGGTCVNVGCVPSKYLIERANLFYEGRRNRHAGLNVSTTIDFEAVMEDLRRTIDRLRSEKYEEVIRSLEGVELINGRAMFDTDGSLVVDLGGETFRIRGRRYLVATGSRPFIPSIEGLEEGRYLTTDNIWSLTRRVSSLLVIGTGAVGVEIGQALNRLGVEVMMVEVLDRVLPGLDPEISSLMEKVLREEGVKIYTKSRIARVMGHDGVKRVEIITGEGKKLVEAEEILVAAGRAPNTAGLGLERVGVKTDRRGFILVDEYMQTSNSNIYAAGDVVSKRLMLETLAAREGVIAAVNMLGGSETIDYQSAPLVVFADPQIMTVGYTEEESVQRFGSCSCRVVKLSELPKASLTGDKDGLAKIVTDPASGKVLGFHVASPNAAELALAASIMVSRGYTIEDVVRSCPAFPTFSELLKLAAVGYLRPISRMPCCME
>Sulfolobus_islandicus_LAL14/1_2540847164_Thermoprotei_Crenarchaeota
MEDLVIIGYGAAGFAALIRANQLGIKPVVVGYGEIGGTCVNVGCVPSKRMLRIGELYNNSSKIVGKKLFPEFFQAFQDKAEIVNSLRKEKYEDVINSYDVKLIIGKAHFISPNAIKVNGETIESKKFIIATGSSPNVPNIKGLTEVGFWTNVEALSPDKTISSLAIIGGRALALEFAQMYKRLGVDTIILQRSERILPDWEPEISLSVKNYLEKNDNIPIFINVRVKEVRKGNGGKIVVTDKGEVEADEILLATGRKPNVEMNLDAAGIELNDKGGIKVNEELRTSNPNVYAAGDVIGGPMLEALAGRQGSIAAENAIMNVKRKIDMSSVPQVVFIEPNVAKVGLTALEAMKEGYDIDHRVVKMNNIAKAKILREDYGLIKMVIDKKFRNILGVQMFGKYAAEVINEAALAVKFRATIDDLIDTIHVFPTMAESLRIVALAFTSDVSKMSCCV
>Picrophilus_oshimae_DSM_9789_2582507350_Thermoplasmata_Euryarchaeota
MNDYDLGIIGWGAAGFAAAIRASELTYNGMRIALIGNGDLGGTCVNVGCVPSKYLIEASKEYNHALKPRYPGISSSAGVNFHELMSSLRSFVLKSRENKYTNVIKNFHNIDLYRGKASFISKNEVMVNNIKIRATNFIIATGSRPYIPENIKNYITSDDLWSLDEIPKRLAIIGSGAVAMEMAYAFSNFGSDVYVFNRSNHVLKNFDSDINKMLIDHMKGLGVKFIFGDIKEADHDYVISDRKYSGFDKILAATSRVPNIDINLEAASVDYKNGIIVDDHLRTSNKMIYAAGDCVDQRFQLETLAGREGVIAVENILGLDRSIDLINVPWAVFTEPNVASAGYTERELKKYKKRVLYLKNVVKSNILMEDGLVKMLTDDEDHVLGVQIFAPYAAEFIPEAYNIIKNHGKYSDFIEAMHVFPTVSESLKITAQSFIRDVSMMSCCME
>Nitrososphaera_viennensis_EN76_2585917474_Nitrososphaeria_Thaumarchaeota
MIMKNGRYDLIIIGGGAAAFSAAIKANRHGVKTAMIERAMLGGTCVNVGCVPSKNLLGAGEILHSAKHPSYPSVFSCDSDFDFAKTIESKDALVRGLRKQKYYDVLQSLEHVELVQADASFVSPKKVKIVDDDGRLFEADKFIIATGSSPSVPRFKGIENMQYLTNNGALALKEKPSSMIVIGGRALGLEFAQMYARFGAKVTLLQRSDRIIPDHEPEISQGLHQHLTEEEGIEIITDVNVREVWQKNGSKFVRASVKNKEERVFEAEQLLMATGRRPNTADLHLENAGVKLRDDGAIIVNSEMRTSASHIWAGGDVVGEPMLETLAAKAGATAAENALTGGHKKIDLLSVPSAVFTSPQVASVGMTEEQMMQKYGYCSCRTLLMKDVPKALTVNDTRGLIKMAVDPKKNNRIVGVHILASIAADMIHEAVVAVKYRLTIDDIIDTVHVFPTMSEAIKLVATAFKQDVSKLSCCAE
>Aramenus_sulfurataquae_AZ1_2589884106_Thermoprotei_Crenarchaeota
MTEDLVIIGYGAAGFAALIRANELGYKPTLIGYGPLGGTCVNVGCVPTKKLLHMGETLKACDSLSDFFSAFEETRELVERLRKKKYEDVLSSYDVKLIEGKAHFVSPNAVKVGSKVVEGEKFIIATGSSPSIPEIPGLKEVGYWTNVEALNPDRKIDSLVVIGGRALALEFSQIYRRLGVEVAVLQRSNGLIPDWEPEISAEMERVLIRDGIHVATGVLIKEIRKGTGKAVVTNKGEIEADEILVATGRKPNVDLNLDAAGIELNERGGIKVNEDLSTTNPNIYAAGDVIGETMLEALAGKQGAIAAENALTGSKKSVDMLSVPQAIFTQPNAARVGLTSYEATESVSRIVRMEDVTKANILGSEGLIKMVVHGSTKRILGVQMVGENAAEVINEAALAIKLRATIDDVIDTVHVFPTMGEALKIASLSFYRDVTKMSCCVD
>Thermococcus_sp._2319x1_2685062886_Thermococci_Euryarchaeota
MMNEYDFVIIGGGAAGFAAALKADELDVKTLMVNRGPIGGTCVNVGCVPTKYLLTALELKKRALMGHYSGLSFTLKEFDFRKLLDGKDELVKKLRREKYEKVLESLENVDYIDGSARFSSNSEIVVNGEKIKFKKALIATGAKPRILTIGGVEDVKDRILTHIDVLELEKVPDSVVIIGGRTQALEFAQIFARAGSEVTLLQRSMRIMPTAEPELAIELEDILSEEGTNINTSARIKRLERAGEGVRVHAEVGGKEKMFEAQYVFFATGRSPNTHDLGLENTDVKTDEKGFVVVDETLKAGKNIYVVGEVIGEPMLETVAAKEGFTVATNALEEKNVKIDYRVVPKVVLTDPQLASVGLTDREAQKFTECSCRAVEISSVPKALILGEERGLIKMVVDAKTKEILGVHILAYNAAEMIHEAAVIIRNRMTIDEVIDTLHVFPTMSEAIKLAALSFKGDISKMPCCAL
>Acidianus_sp._DS_80_2690454272_Thermoprotei_Crenarchaeota
MKDLVIIGYGAAGFASLIEANELGIKPVLIGYGPIGGTCVNVGCVPSKRLLHLGEKGRDFFSSFDDTRQFVRKARKEKYEDVLSYYDVELIEGKAHFISPHEVKVGDKVIEGKKFIIATGSSPFIPEIPGLKDLGYWTNVEALNPDRKISSLVIIGGRAEALEFSQMYRNFGVEVAILQRSKTLIPDWEPEISLEIQRVLEEEGIYVITDVKVKEVKKGESGKLVITNRGDIEADEILMATGRKPNVDLNLSSAGVELNEKGGIKVNDELQTTNPNIYAAGDVIGDKMLEALAGYEGTIAVRNAIKGEHKKIDFLSVPQVIFTRPNLARVGLNSFDGDFDSRTVKMKDIVKAQIIDADEGLIKMVVEKGSKRIMGVHVMAENAAEFIGEAALAIKHRMTIDDIIDTVHVFPTVAESLRIVALAFYKDVEKLSCCV
>Micrarchaeota_archaeon_FK.AMD.2014.bin.115_2700351377_unclassified_Candidatus Micrarchaeota
MERFDYIIIGHGAAAFSAAIKADSMKINTAMIGKNETPGALLGGTCVNVGCVPSKRLISVGEFIKNIKNSKYSGVKAKVEDINFQKIIMQKDEIVNEFRAQKYTEVLKNLKHVTYINEFASFKDKNTVIAGNKELYSKSILIATGARSMVPNLAGIENVKYLTNEEALSIKHLPKSLIVVGGRALGLEFAQMFSNFGVKVTLLQRSSSIIPAWEPEIINYLTQYLKQDGIEINTNVELKEIGEKQLKKYIKARVNGADKLFTADEILFATGRKPNIEKLHLENPGIILGKQNFIKINNKMETNVKGIYAAGDVTGEPMLETVAAKQGNLATQNIFKNANKSINFNEIPFAIFTMPEAAKVGLTDEQVNGKGIKCSCNTILFSMIPKATIIGDERGLIKIVINNNTKQILGVSILSRNAADLIAEAALAVKFKLKIDDIIDTVHVFPTLSEAIKLASQNFYQDISKLSCCTI
>Micrarchaeota_archaeon_FK.AMD.2014.bin.88_2700359068_unclassified_Candidatus Micrarchaeota
MHDKQGETMKFEYAILGQGAAAFAAAIRANELGIKTAMVGGSRTPGARLGGTCVNVGCVPSKELIMQGRFINELSLRESIISYKLKPGYFETSMSEKDALVEKMRADKYEKVLDSLENVTYVEGLASFKGGDTIATKNEEITAGKFLIATGARASIPKIKGIEGLRYLTNEEALSLNALPESLLVVGSGALGLEFAQMFLHFGSKVTLLQRSDRILSAWEPEIGAFLKGYLEEEGMDIRTGMEIKEVGEEDGQKYIRAVGNGKESVFRAGEILLATGRAPNSDMLDLGAVKVDTDNGFIKVSKTLQTTNGNIYAAGDVTGPPMLETLAAKEGYIATSNIFAGAKKEVNINEVPQAVFTSPEAASVGLTDRAANGLGIKCSCNFIRLSVVAKANIIKDTRGIVKIVIDHKTKRVLGVHILASNAADLIHEGTMAVKFGMTIDDIIDMVHVFPTMSESIKLAAQNFYGDVSKLSCCSI
>Micrarchaeota_archaeon_FK.Sedi.bin.12.4_2700363439_unclassified_Candidatus Micrarchaeota
MEKFDYAIIGQGAAAFSAAIKANELGIKTAMIGKNETNGTVLGGTCINVGCVPSKRLVAASTFAHTLNMHPFKGIEYKIGKIDYAKIIEDKDNLVEELHRQKYEEVIAGLENVAYINEFGTFIDKNTVKAGNREISASKILIATGARASVPGIEGIDKIDYLTNETALSLKKLPKSIIIVGGRALGLEFAQMFRRFGSEVTVLQRSASIIPEHEQIVSELLSKYLKDEGVKIFTNIALESVSAHNGTKSVAARKDGKEVHFEAEELLFATGRKPNTEKLKHEKIGLKFSDSGFIKINEFMETNIGNIYAAGDVTGEPMLETVAAKEGNIATRNAFEGRKLKMNKNEIPKAIFTDPEVASVGLTENEVHASGIRCACNALPLSMVAKASILGDTRGAVKIVIDYKTNKVLGMHIIARGAADMIQEGVMAVKFGLTIEDLIDTMHVFPTLGEAVKLAAQSFYHDVSKMSCCTD
>Micrarchaeota_archaeon_TC.Endo.bin.6_2700364339_unclassified_Candidatus Micrarchaeota
MEKFDYAIIGQGSAAFAAAIKANELRKSTIMIGKGATEGATLGGTCVNVGCVPSKRMITVARFAKELRTKRFKGFDYEHDSLIYREIVEEKDDLVKAFHKSKYENVIYSLDNVTYLNEFGSLEGNGRIKAGSKIIEADSILIATGARASIPEIQGIDKVKYLDNESALALKELPKSIIVIGGGAMGLEFAQMFSMFGTKVIILQRSQTILPNWEPIIPRHLEKYFKEDGIEVKTNVRIKSVVDKNGKTEVEALVNGKDESLVADKLLMATGRIPNIEKLDLENAKVETDTRGFIKINNMMQTNVEGIYAAGDVTGNPMLETLAAKEGNIATQNVFSNRKLSIDINEVPRAVFTEPEAAMVGRTEEQVIKDINNCSCKALPMGLVAKAVIASNTRGVIKIVINPKTHEILGVHMLAHGAADLIHEGVLAVKFHMKLEDIIDTVHVFPTMSEAFKLACQSFFTDVSRQSCCTV
>Micrarchaeota_archaeon_ARMAN_1_2700370764_unclassified_Candidatus Micrarchaeota
MEKFDYAIIGQGAAAFAAAIKANELGKSTIMIGKNATEGATLGGTCVNVGCVPSKRMITVARFVRELRTKRFGGLDYKLGILKYNEIVQEKDDLIKEFHESKYADVIDSLEKVTYLNEFGSIEGVNRIKAGSKEIEADRILIATGARSFVPKVQGMDKVKYLDNESALSLKELPESMIVVGGRAIGLEFAQMFSMFGTKVTVLQRSQTILPNWEPTVSKHLEKYLREDGIEIKTNVEIKSVADSNGKTEVKALVNGKEENIVADKLLMATGRTPNTEKLGLKNVGVETDEKGFIKIDRTLQTNVKGIYAAGDVTGNPMLETLAAKEGNIATQNMFGSKKLIDLNEVPSAVFTEPEAAMVGRTEEQVIKDLNNCGCNALPMAFVPKSKIISDTRGVIKIVINPKTHEILGVHMLGHGAADLIHEAVMAVKFHLKLEDVIDTVHVFPTMSEGFKLACQSFFADISKQSCCTV
>Parvarchaeota_archaeon_ARMAN_5_2700383662_unclassified_Candidatus Parvarchaeota
MEEYGYAIIGQGAAAFAAAIKADELGLKTVMIGKNETKGAVLGGTCVNVGCVPSKRLITLGNFMDKINFNRFEGLEYYSKIKNFSRIIEEKDYLVGSMRFSKYQKVLAKLKNVKYINDFASFKNKNTLLVNGKEIRAKSILIAKGARANIPAIEGLDKVDYVTNEEALSFKKLPKSLVIIGAGALGLEFAEMFSHFGVKVTVLQRSNSILKDWEPEVSYYLEQYLKDEGINIITDTAINKVSKSGKNVKITFSNKGKTREIYAEKLLLATGRKANIEKLGLKSIGVKVNEGGFIKVDGYLRTSIKNIYAAGDVTGEPMLEALAAAEGNKATINASGKGKAKIDFDSVPSAVFTFPEAARVGLTDKEANTGKKIRCSCGVVMFKDLAKAGIIKDTRGLIKMVIDADTKRILGVEIVGENAADLIHESTLAIKFKLSIDDIIDTVHVFPTLSEITKLAALSFYHNIEDLSCCSE
>Thermocladium_sp._Obs4_genome_058_Obs4_genome_058_2771204541_Thermoprotei_Crenarchaeota
VARKLIIIGAGAAGFAAMIRANELGVKPTLIGKGPIGGTCVNVGCVPTKKMLSIGEAAAKQPCDQPCVPPLEDAVKAKDALVAAMRKAKYEDVLASYDVEYIEGHAHFISPRAVKVNGEALEAEKFIVATGSSPIIPDIRGLREAGYWTNVEALSPNRRVESLVVIGGRAQALEFAQMYRRLGVEVALLQRSRALIPDWEPEISLAAAEVLQRDGVAVHLGVSIKEVRRNGEAKMVSTNLGDVEADEVLIAAGRRPNTDIGLDAAGVKLGENGGIWVTDYLATSNPSIYAAGDVLGGPMLEALAGRQGALAAENALTGSRKGVDLMSVPRAIFIQPNAASVGQRSINSPPGSRWSLIHMRDVAKANILDSTLGLIKMGISGEGRIIGVHMLGENAAEVINEAALAIRLGATIDDLIDTVHVFPTMAESIKLAAISFRRDVSKMSCCVD
>unclassified_Sulfolobales_Obs4_genome_071_Obs4_genome_071_2771242511_Thermoprotei_Crenarchaeota
LKEIAIIGYGAAGFAALIRANELGVKPVLVGTGTIGGTCVNVGCVPSKKMLRVGELYAYGRETCRGDCYPPFSKSFEEKEALVNELRRVKYEDLLSSYDVELVRGRAHFLSPHSLKVGSEIIEARKFIIATGSSPSIPNVPGLREVGYWTNVEALSPDRKVESLVVIGGRALALEFAQMYRRLGVEVAVLQRSPVLLPNWEPEISLEARRIMEDEGVAVATDVNVKEVRKGRGKVVVTDKGEVEADEILMATGRRPNVDLNLEAAQVETNEVGGVKVNQELRTSNPNIFAAGDVIGGRMLEALAGRQGTVAAENALRDSHLTVDMMRVPQVVFIQPNIASVGLTEREAPEAESRKVSMGEVAKARILGETRGLVKLIASKGERRILGIHMVGENAAEVINEAALAVRLRATVDDIIDTVHVFPTMAESIRLAALSFKGDVGKMSCCV
>Cuniculiplasma_divulgatum_S5_2775386881_Thermoplasmata_Euryarchaeota
MQEEFDIAILGRGAAAFSFAIKTSELSHNQAKIVMIGYGFIGGTCVNVGCVPSKYILESAKLYQKMIHPPFPGISSDENSLDFRKLMESIENLTSGERKTKYEDVLTYYPNIHIMNGRGRFLGPDRLEVVNGNERSEISADNIVIATGSSSSYPNIKGVKELKGELLTSDSVWNLREKPHSMGIIGGGYIALELGQALSMLGVNVTIFKHHDTINRMGDRDVDRKLIDAIQSDHLKVLTGYSVNEIKKNGTSYEIIAENEGSISKFEFEKVMIASGRKANVESLDLEKAGVKYNSRGITVDESMCTSNSQIYAAGDVVEQKFNLETIAAREGTIAANAMFGQPYVPVDETFIPWGIFTDPQGAFVGYSENELRQKGIAHESVEIDLESVPKARIINETKGIYKLLFSADDHKILGIQVISPMATEIIMEGAYILRNNMSIEDLVSMTHIFPTISEGIKIAAQSYSRDISKMSCCME
>Cuniculiplasma_divulgatum_S5_2775386371_Thermoplasmata_Euryarchaeota
LNSDVQKFDLVILGRGAAAFSAAIKASELSNGEMTVAMIGTGPLGGTCVNVGCVPSKYLLEASHSVFRPEHPMMAGIHATPVKHDFSEVMEGLRSYVAHARDSKYVQVIENYSNVNLFDGLGKFVDKKTVMVSDSEGNDIALVSGSNILIATGSHPTVPNIEGLKETGFLTSDTIWALKELPESVAIIGGGAIGLELGQALLHFGSNVTVIEALDSLLPQSEPEIGFALKSKLEEEGMKFYLRARVSSVSSSGNRKTIHVITHKGEEKVEIHEIIVATGRQPNTPYLNLKAAGVDTDSRGQIVTSETMKTSAPGIYAAGDCVSKNMFLETLAAREGVIALSNMFGEDLKIDYDSATWAVFTSPQVAGVGMTENEFSQKNGSCSCRVFSLENLTKASIMGETEGIIKITVDPKDNRVVGMHIMAPNATDIITEGTYAVRNGYTIDDIIATSHIFPSFSEGVKLAAQSFIRDLSKMACCVE
>Cuniculiplasma_divulgatum_S5_2775385902_Thermoplasmata_Euryarchaeota
MNLKSEIQKFDLVILGRGAASFSAAIKASELSNGEMTIAMIGTGSLGGTCVNVGCVPSKYLLEASHSVFRPNHPRMSGIYPTQVKHNFSEVMEGLRSYVTHARDTKYAQVIENYSNVKLFNGLGRFVDRKTILVSDSDGNEISMVTGSNILIATGSSPSVPNIEGLKETGFLTSDTIWELNEMPESVAIIGGGAIGLEIGQALMHFGSKITVIEAMDSLLPQTEPEISSAMKRFLEKEGMKFHLGARIGSVNRSGNGKSIDIITHNGKEKIEVQEIIVATGRHANTQYLNLKSAGVEVDSRGQIVTSEKMKTSTPGIYAAGDCVSKKMFLETLAAREGVIAVNNMFGEDLTIDYDSSTWAVFTSPQIAGVGMTENEFSKKNGSCSCRVFSLENLTKASIMGETEGVIKITVDPNDNRIVGMHIMAPNATDIITEGAYAVRNGYTIDDIIATSHIFPSFSEGIKLAAQSFIRDLSKMACCVE
>Metallosphaera_cuprina_Ar_4_650821716_Thermoprotei_Crenarchaeota
MEDLVVIGYGAAGFAAIIRANELGVKPTLIGYGEIGGTCVNVGCVPSKRMLRIDELYNYSSKIANRTIFPDFYEAFKDKREIVDSLRKEKYEDVLNSYDVKLLKGKAHFVSPNSIKVNGDVIEAKRFIIATGSSPNVPEIKGLEKAGFWTNVEALSPDRKISSLAIIGGRALALEFAQMYKRLGIDVVILQRSERILPDWEPEISIAVENYLEKVDEIPIFTNVRVKEIVRGGESKIIITDKGEVEADEILLATGRKPNVDLNLSAAGVELNDKGGIRVDEELRTTNRSVFAAGDVIGDLMLEALAGKEGSVAAENALLDSHRRIDRLSVPQAVFIEPNVARVGLTQREAKEVDYRVVKMENVAKARILGESQGLIKMIIDREFRRVLGVQAFGKYAAEFINEAALAIKFRATVDDIIDTIHVFPTMSESLKIAAMSFKRDVSKMSCCVD
>Metallosphaera_yellowstonensis_MK1_2508723592_Thermoprotei_Crenarchaeota
LKKYDLLIIGCGASGFATAIKASELTEGKIKIGIVCKGLLGGTCVNVGCVPSKYLIEITNKYYLSRKKFIGLELSAKINFTDIMGGLKKVVKELREEKYEKVLNYYSNVDLIKGDVTFIEPNKIRVNTEKGEQELSGSKIIIGVGSRPAIPPIQGLQNVGYITSDTVWDLKELPHSLLVIGGGAIGLEIGQALARLGSEVTVVEVMDRILPSPYFEPEISYALTDYLEDEGLNIYTKSTVTMVSKEGDTKVVEISTKRGKQRLEVDEILVATGRRPNTENLELEKAGITTDQKGYILVDKFLQTSNPIVYAAGDCIAKSLMLETLAAKEGVLAATNAIKGNIETIDYSTTPIVVFTDPQVASVGLTEDELMKREKVCSCRILKLDYVAKARLIGDTRGFVKLVVNPKDGTVVGVHILSPLASEIIMEGVMLVKNKVKLEELVETTHVFPTISESIKLAAQSFIRDPSKMSCCVE
>Metallosphaera_yellowstonensis_MK1_2508722346_Thermoprotei_Crenarchaeota
MRELVIIGYGAAGFAALIKANELGVKPTLVGEGPIGGTCVNVGCVPSKRMLRIGEVYSLGRRYCLRGCYPPFFESFQDKDRLVTELRKVKYEDVLSAYDVELVEGQARFVSPNGIKVGGRIIESKKFIVATGSSPHVPEVPGLKEVGFWTNVEALSPNKRIESLAVVGGRALALEFAQMYRRLGVEVVVLQRSPVLLPDWEPEISVEVRRVLEEEGVNVITGVRLKEVRKGEGKVVVTDVGEVEVDEILMATGRAPNVNLNLEAAKVALNERGGIKVDGELRTTNPNIFAAGDVIGGKMLEALAGKQGTVAAENALLNAHRNVDMFSVPQVVFTQPNLASVGLTEREASKAREVESRIVMMEDVAKARILGETKGFIKMIVGKEDRKILGVHMMGENAAEVINEAALALKMRASIYDFIDTVHVFPTMGESLRLAALSFLGDVKKMSCCV
>Geoarchaeota_NAG1_GT1_r03_2554139154_unclassified_Candidatus Geoarchaeota
MVIREYDLAIVGYGAAGFASAIKYSELTEGNSKVALIGKGPLGGTCVNVGCIPSKYLLEASHKVFYSKFGKYKGIEGSEAKVNFFNLMEGLNEFILNLRKSKYEDVIESYDNVELIEGEAKFVSDSQLVVNSKNGQIKISAKNFIVSVGSRPSIPPIEGINETGYLTSDTIWNIRDLPSRIGIIGGGAIGVEIGQAFLHLGADVTIIEALPRIAYTSEPEISKLLEEILKEEGIKIFTRVRVAKAYKKNKEKVLKVLSHDKELELNFDEIIVATGRRPNTDNLNLENVNVRTNSRGQIITDDKMQTSNPKIYAAGDCVDKKLMLETLAAKEGTVAAMNIAGQESKMDYLSIPWAIFTNPSVASVGYLESEAVEKFKVCSCRVIELSDIPKGLIIQERKGLIKLVIDPNSGKILGVHSLSPYSVEFIIEGALAVKYGLTIWDIIDSVHIFPTISEGIKIASQSFIRNIERMSCCVE
>Aeropyrum_camini2556043957_Thermoprotei_Crenarchaeota
MLRSEYDIIVIGGGAAGFSAVVAAAERGASVLLVSEGPLGGTCVNFGCVPSKHVLYSLATARKAGLKISLSEALEAARKISADLRRDKYESLLESLGVDYLRAKARFKGPGVVEASGREFSYRKAAIIAVGAKTWRPPIPGIADAEKAGRILDNEKLFSEGPPPDMESVAVIGGRAQGVEAAQIFARSGVKTVLLQRSGRLLPKDEPEAGFYMKKVLERDGVEVRTSAKPLRIEPLESAVRIDYETPAGPASVEADHIYLATGRKPVLQGLGLEKVGVQVGGDGFIVVDERLRAAPGVYAAGDCIGGVQLEPVAAREGYIAALNALGEDIEMDYTVIPRAVFTDPEFASVGLTESELARKLGVCACRTVDLTQIPRARIMGYDTGFVKMVVDPRTKKVAGLHMMAPNASEAIHGAAYILKAEMTVDDVIDTIHVFPSIAEGIKYAALAFYRDVSKMPCCLL
>Micrarchaeota_archaeon_FK.Sedi.bin.35_2700363001_unclassified_Candidatus Micrarchaeota
LGQGSAAFAAAIKANELGIKTVMIGKNETNGAVLGGTCINVGCVPSKRLITVGKWIHDLKSRRFDGADYSLRNVDYAEIGREKDALVSALRSEKYDNVLANLENITYINEFGSFISSNTIRAGKNEVYAKTVLIATGARASVPNIDGIEKVRYLTNEEALSLKKLPHSLIVVGGRALGLEFAQLFARLGVEVTLLQRSNTIIPDHEPEIASLLHRYLGDEGVNIKTNIALSKISEYKGMKRIETANGTHFEAEEVLFATGRKPNVEKLGHEIIGLKLEKGFIWTNEFMETNIKNVYAAGDVAGEPMLETLAAKEGSVATSNAFTVSKAKINKDEVPKAIFTDPEVATVGLTDAEAHGRGLKCSCNILPLSLVPKASIIGDTRGAVKIVIDYKTHKILGAHIIAPNAADLIHEGVLAVKFGLTIDDIIDTVHVFPTLSESMKLAAQSFYKDVSKLSCCTD
>Parvarchaeota_archaeon_FK.AMD.2010.bin.6_2700372107_unclassified_Candidatus Parvarchaeota
MEEYKYAIIGQGAAAFAAALKADEAGIKTVMIGKNETKGAVLGGTCVNVGCVPSKRLITVGNFLDKINKNRFNGLYYSTKVENFNKIMQDKEFLVGSMRFSKYQKVLGKLKNVKYINGFASFKDKNTLIVNGKEIKARRILIATGARAKIPEISGIEKVKYLTNEEALSMKRLPKSIIIIGGRALGLEFAEMFAHFNVKVTLLQRSERILPNWEPEVSYYLEQYLKEEGVNIITNAKIDKVSKSEKAVKVHFSVKGKEQDVNAEEILLATGRTPNIEKLNLNNVGIKLNEFGFIKTDKYMETSIKGIYAAGDVTGEPMLEALAAAEGNKATVNAFSDKKLAIELNSVPSAVFTFPEAARVGLTDEEANRKGIKCACRPVMFKDLAKAGIIKDTRGLIKMVIDSKTKRILGVEIVGENAADLIHEAVLAVKFKLTIDDIIDTVHMFPTLSEIMKLGALSFYHNVEDLSCCSE
>Parvarchaeota_archaeon_FK.AMD.2014.bin.27_2700375734_unclassified_Candidatus Parvarchaeota
MKFTWRNAVYWRRKKMEEYECAIVGHGAAAFAAALKADEIGIKTVMIGKNETKGTLIGGTCVNVGCVPSKRLITIGNFMDGININRFDGLSYSAKIKNFNEIMRDKESLTSSMRFSKYQKVLAKLKNVKYLNGFASFKDKNTLIVDGHEIRAKKILIATGARASVPQIEGIDSIRYMTNEEALSMKKLPKSIIIVGGRALGLEFAEMFAHFGVKVTLLQRSERLLPNWEPEVSYYIEQYLKEEGVNIITGTEINKVSMINGLVKLSFSAKGSKKEVKAQEILFATGRKPNVEKLNLDRIGVKTDKKGFIKINKYMETSVNGIYAAGDVTGEPMLEALAAAEGNKAAVNAFADKKVWIDFNAVPSAVFTFPEAARVGLTDEEANGKGIKCACQPVMFKDLAKAGIIKDTRGLIKMVINAKTKRILGVEIVGENAADLIHEAVLAVKFKLTIDDIIDTVHMFPTLSEIMKLGALSFYHNVEDLSCCSE
>Parvarchaeota_archaeon_FK.Sedi.bin.55.70_2700377407_unclassified_Candidatus Parvarchaeota
MEEYEYAIIGQGAAAFAAALKADEFGIKTVMIGKNETNGTLLGGTCVNVGCVPSKRLITAGNFLDKINKDRFDGLYYSTRVENFGKIMEDKEFLVGSMRFSKYQKVLGKLKNVKYINEFASFIDKNTLEVNGKEIKAKRILIATGARARIPEINGIEKIKYLTNEEALSMKKLPKSMVIIGGRALGLEFAEMFSHFGVKVTLLQRSDKILPNWEPEVSYYLEQYLRDEGVNIITNAKIDRVLGSKEMVDVYFSVKGRKQEVKAEKILLATGRTPNIEKLNLTATGIKLNESGFIKIDKYMKTSVDGIYAAGDVTGEPMLEALAAAEGNKATVNAFGREKLSVDLNSVPSAVFTFPEAARVGLTDKEANNKGIRCACQPVMFKDLAKAGIIKDTRGLIKMVINANTKQILGVEIVGENAADLIHEAVLAVKFKLTIDDIIDTVHVFPTLSEIMKLGALSFYHNVEDLSCCSE
>Unclassfied_Crenarchaeota_ZZQ_bin_4_3rd_2730568078_unclassified_Crenarchaeota
MGCCDLHIGSTPAMGSFAGEKKYDLVVIGGGAAGFAAVVKYRELMGYDKRIAMVTRGPIGGTCVNVGCVPSKYLIETAKVSKLHRIYSARGVEIPSPKIYFPNVIKSLRSFIEDMRREKYEKLLEHYNVDLYIGSARFKSPNRVLVSSADGDIDIYGEYFIVATGSSPSIPRIEGLSEIPYHTSDTIWSIEELPGKMLVIGSGAIGLELAQAFSRLGSEVDVVEILDRPLPGVEPEISKALAEILSEEGVKIYTKSKVAGFSRKGSRAVAKILSPRGSIEEEYDAVLISTGRRPNTEGLGLELAGVDLDSRGFIRVSMDLRTSNPRIYAAGDVAGTPKPAFLETLAAKEGAVAAKNIAVGSKESIDYETTPVVVFTDPEVAYVGSTEQRLVESLGMCSCRVVGFKLTARSGIMGVEHGLAKIVIDPRSNTIAGIHVLAPHASEFIVAASLMIKHRYRIEDLVETIHVFPTAYEVVKLAAQAFIRDVGRMPCCVE
>unclassified_Sulfolobales_Obs2_genome_009_Obs2_genome_009_2771101029_Thermoprotei_Crenarchaeota
LKDLVIIGWGAAGFAALIKANQLGFKPTVIGYGPIGGTCVNVGCIPSKRALRIGELYSVASRVLGERAYPDFGEAFKDVKGLVESLRKRKYEDVLASYDAEVIEGKARFVSPRAVKVNGEIIEARKFIIATGSSPKVLEIKGLREAGFWTNSEALYPDRKVDSLAVIGGRAQALEFAQMYRRLGVDVAVLQRSKVLLPDWEPEVSLLAERVLSDEGVYVFTNVEVREVRRSANSKVIVTNRGEIEAEEILLATGRKPNVDLNLEAAGVELGPNGGVKVNDDLSTTNPNVYAAGDVIGEPMLESLAGYEGSVAAENALTGSRKSTNRKLAPQVIFTQPNIARVGSVEGYEVGSLESRVVWLSELPKASILGEERGLVKMTVERETKRIVSVQMVAENAGDVIAEAALAIKHGLTIDDIIEVVHPFPTVAESLRLAALSFYVDVSRLSCCV
>unclassified_Sulfolobaceae_Obs4_genome_067_Obs4_genome_067_2771230150_Thermoprotei_Crenarchaeota
MHTRANKVEDLVIIGYGAAGFSALIRANELGIKPVVIGYGEIGGTCVNVGCVPSKRMLRIGEIYDYASKITKTKILPEFFEAFKDKQEIVSKLRKEKYEDVLNSYDVKLIKGKAYFISPNAVKVNGEIIEAKKFIIATGSSPKIPEIKGLKEVGYWTNTEALSPDRKISSLIIIGGRALALEFAQMYKKLGVDVVILQRSERILPDWEPEISLSVKNYLENVDEIPIFTNIKIKEVVKGRDTKIVKTDRGEVEADEILLATGRKPNVDLNLSTANVELNENGGIKVDEELRTTNPNIFAAGDVIGDKMLEALAGKEGVIAADNAILNTHRKIDRLSTPQAVFIEPNVARVGLTQIEASKDYEIDYRVVKMESIAKAQILRETWGLIKMVIDKKYRTILGVQMFGKYAAEVINEAALAIKFRATIDDIIDTIHVFPTMSESLKIVAMSFVRDVNKMSCCVD
>Saccharolobus_solfataricus_98/2_646943149_Thermoprotei_Crenarchaeota
MIIGYGAAGFAALIRANELGIKPVVVGYGEIGGTCVNVGCVPSKRMLRIGELYNYSSKVIGKKLFPEFFQAFQDKAEIVNSLRKEKYEDVINSYDIKLKIGKAYFTSPNAVKVNGEIIEAKKFIIATGSSPNIPNIKGLTEVGFWTNVEALSPDKTISSLAIIGGRALALEFAQMYKRLGVDTTILQRSGRILPDWEPEISLSVKNYLEENDSIPIFTNVRVKEVRKGNGGKIIVTDKGEVEADEILLATGRKPNVDLNLDAAGIELNDKGGIKVNEELRTSNPNVFAAGDVIGGPMLEALAGRQGSIAAENAIMNVHRKIDMLSVPQVVFIEPNVAKVGLTALEAVKEGYDIDQRVVKMDNIAKARILRENYGLIKMVIDKKFRNILGVQMFGKYAAEVINEAALALRFRATIDDLIDTIHVFPTMGESLRIAALAFTGDVSKMSCCV
>Acidianus_hospitalis_W1_650848048_Thermoprotei_Crenarchaeota
MKDLVIIGYGAAGFASLIEANELGIKPVLIGYGPIGGTCVNVGCVPSKRLLHLGEKGGDFFSSFEDTRQFVRKARKEKYEDVLSYYDVELIEGKAHFISPHEVKVGDKVIEGKKFIIATGSSPFIPEIPGLKDLGYWTNVEALNPDRKISSLVIIGGRAEALEFSQMYRNFGVEVAILQRSKTLIPDWEPEISLEIQRVLEEEGIYVITDVKVKEVKKGESGKLVITNMGDIEADEILMATGRKPNVDLNLSSAGVELKEKGGIKVNDELQTTNPNIYAAGDVIGDKMLEALAGYEGTIAVRNAIKGEHKKIDFLSVPQVIFTRPNLARVGLNSFDGDFDSRTVKMKDVVKAQIIDAEDGLIKMVVEKGSKRIMGVHVMAENAAEFIGEAALAIKHRMTIDDIIDTVHVFPTVAESLRIVALAFYKDVEKLSCCV
>Acidianus_hospitalis_W1_650847959_Thermoprotei_Crenarchaeota
MKDLVIIGYGAAGFASLIEANELGIKPVLIGYGPIGGTCVNVGCVPSKRLLHLGEKGRDFFSSFEDTKQFVNRSRKEKYEDVLSYYDVELIEGKAHFISPHEVKVGDKVIEGKKFIIATGSSPFIPEIPGLKDLGYWTNVEALNPDRKISSLVIIGGRAEALEFSQMYRNFGVEVAILQRSKTLIPDWEPEISLEIQKVLEEKGIYVVTDVKVKEVKKGEGGKVVVTNKGEVEAEEILMATGRKPNVDLNLSSAGVELNEKGGIKVNDELQTTNPNIYAAGDVIGDKMLEALAGYEGTVAVRNAIKGEHKKIDFLSVPQVIFTRPNLARVGLNSFDGDFDSRTVKMKDIVKAQIIDEEKGLIKMVVEKGSKRIMGVHVMAENAAEFIGEAALAIKHRMTIDDIIDTVHVFPTVAESLRIVALAFYKDVKKLSCCV
>Thermococcus_sp._PK_2510078003_Thermococci_Euryarchaeota
MMNEYDFVIIGGGAAGFAAALKADELDVKTLMVNRGPIGGTCVNVGCVPTKYLLTALELKKRALVNHYSGLGFTLKEFDFRKLLDGKDELVKKLRREKYEKVLESLENVDYINGSARFKSNHRIVVDGREIKFKKALIATGAKPRILTIDGVEDVKNRILTHIEALELEKAPDSVVIIGGRAQALEFAQIFARAGSEVTLLQRSIRIMPTAEPELAIELEDILGEEGVNINTSVKIRRLERAGEGVRVHAEVRGKREGVEGQYVFFATGRSPNTHGLGLENTNVKTNEKVVVDETLKAGKNIYAAGDVVGEPMLETVAAKEGFTAATNALEGKNIKIDYRVVPEVVFTDPQLASVGLTDGEAQRITRCSCRTVEISNVPKALILGEEKGLIKMVVDAKTKEILGVHILAYNAAEMIHEAAMVIRNRMTVDKVIDTLHVFPTMSEAIKLAALSFKGDISKMPCCAL
>Thermococcus_litoralis_DSM_5473_2514742707_Thermococci_Euryarchaeota
MKEYDFVIIGGGAAGFAAALKADELDVKTLMVNRGPIGGTCVNVGCVPTKYLLTALELKKRALMGHYSGLSFTLKEFDFRKLLDGKDELVKKLRREKYEKVLESLENVDYIDGSARFSSNSEIVVNGEKIKFKKALIATGAKPRILTIGGVEDVKDRILTHIEALELEKVPDSVVIIGGRTQALEFAQIFARAGSEATLLQRSMRIMPTAEPELAIELEDILSEEGTNINTSARIKRLERAGEGVRVHAEVGGKEKMFEAQYVFFATGRSPNTHDLGLENTDVKTDEKGFVVVDETLKAGKNIYAAGDVIGEPMLETVAAKEGFTAATNALEEKNVKIDYRIVPKVVFTDPQLVSVGLTDREAQKFTECSCSAVEISNVPKALILGEERGLIKMVVDAKTKEILGVHILAYNAAEMIPEAALIIRNRMTIDEVIDTLHVFPTMSEAIKLAALSFKGDISKMPCCAL
>NAG2_ff85_r04_2524567118_unclassified_unclassified
MKKFDLVIIGRGAAAFSAAIKASELSRGKASVAMVGVGALGGTCVNVGCVPSKYLLEASFRYYNQSAFPGVDVKSAQLDFSKLMEGLRSFVAKAREEKYVKVIQNYPNVELIEGKARFSSNGSVLVDGKNEIQGKNVIIAVGSRPSAPPIEGLEDTGYITSDSVWQATKKPSSLAVIGGGAIGLEIGQAFQHFGTQVTVIEAMPRILANTEREISDTLQQKLEEEGMKFFLKARISSVNKKGEKKLIEVVTAQGKSLVEAEEILVATGRAPNTHDLALEAVGVETDKRGFIKTDLTMKTSNPKIYAAGDCVSKRLMLETLAAREGVIAVSNIFGEEQTIDYDSVPWAVFTNPQVASVGMTEEELMQKTGACSCRLVTLENVIKAKIIGEEAGVVKLVIDPSTQKVAGVHALSPYAAEFIIEGALAIKHGYTLWDVIDTVHIFPTLSESVKLAAQAFLRSVERMSCCVE
>Metallosphaera_hakonensis_JCM_8857_2682572589_Thermoprotei_Crenarchaeota
MNKLVIIGYGAAGFAAMIKANELGVKPVLIGKGPIGGTCVNVGCVPSKKMISVGEKYKVARDVLKKPVYPNFHDSFREEQELVSEMRKTKYEDVLSQYDVELIEGEARFTSPHSVKVNGKHVEGEKFVIATGSSPNVPDIPGLREAGFWTNVEALSPDRKIDSLIVIGGRALGLEFAQMYRRLNVDVALLQRSPVLLPEWEPEVSLEVRKIMEEENVTVVTDVKIKEVSKGQGKLVITDKGEVEADEILMATGRRPNVDLNLEVAGVTLNSRGGVKVDQELRTDNPNIFAAGDVLGGKMLEALAGRQGSIAAENALTDSHKKIDMLSVPQVVFIEPNAVSVGLTETEARRLGEVESRTLPLSSVAKASILGDTRGFIKMVTVNRRVMGVHGVGKNFAEIVSEAALAIKMRATVDDLMDTIHVFPTMAEALRLVAISFNSDVSKLSCCV
>Micrarchaeota_archaeon_FK.AMD.2010.bin.22_2700348858_unclassified_Candidatus Micrarchaeota
MEEVDYVIIGHGAAAFAAAIKADSLGIDTIMIGKNATNGALIGGTCVNVGCVPSKRLITLGEFVDDIRKTRYAGINAPINSIDFKKIMAQKDAIVEGFRDKKYSSVLKSLKHVSYINEFGAFKDKNTIIAGQKEIHAKNILVATGARPYVPKVQGIETTSYLTNEEALSIKELPKSMIVVGGRALGLEFAQMFAHFGVKVTILQRSKTIIPDWEPEVVNFLSGYLEEDGIEINTGVDLKEIGIKGTQKYIKGRMEGVDKTFAADEILFATGRIPNIEKLNLNEAGVSLNKQGFIGVDGMLKTSVPGIYAAGDVTGEPMLETVAAKEGNVATQNAFTKDIKKINFAEIPSAIFTMPEAAKVGFTDVEAHGKGIKCSCGAIPLSLVPKAGIIGDERGLIKIVIDYKTKRIVGTSILSRNAADLIMEATLAVKFKLTIDDIIDTVHVFPTLSEAMKLASQNFYQDVSKLSCCTV
>Micrarchaeota_archaeon_FK.AMD.2014.bin.36_2700353999_unclassified_Candidatus Micrarchaeota
MEKFDYAIIGQGAAAFAAAIKANELGKSTIMIGKNATEGAMLGGTCVNVGCVPSKRMITVARFVRELRAKRFRGLDYKLGSLRYNEIVQEKDDLIKEFHEFKYVDVIDSLEKVTYLNEFGSIEGVNRIKAGSKEIEAERILIATGARSFVPKVQGMDKVKYLDNESALSLKELPESMIVVGGRAIGLEFAQMFSMFGTKVTVLQRSQTILPNWEPTVSKHLEKYLREDGIEIKTNVEIKSVADSNGKTEVKALVNGKEENIVADKLLMATGRIPNTEKLGLKNVGVETDEKGFIKIDRTLQTNFKGIYAAGDVTGNPMLETLAAKEGNIATQNMFGSKKLIDLNEVPGAVFTEPEAAMVGRTEEQVIKDLNNCGCNALPMAFVPKSKIISDTRGVIKVVINPKTHEILGVHMLGHGAADLIHEAVMAVKFHLKLEDVIDTVHVFPTMSEGFKLACQSFFTDISKQSCCTV
>Parvarchaeota_archaeon_FK.AMD.2010.bin.5_2700371486_unclassified_Candidatus Parvarchaeota
MEEYEYAIIGQGAAAFAAALKADEFGIKTVMIGKNETNGTLLGGTCVNVGCVPSKRLITAGNFLDKINKDRFDGLYYSTRVENFGKIMEDKEFLVGSMRFSKYQKVLGKLKNVKYINEFASFIDKNTLEVNGKEIKAKRILIATGARARIPEINGIEKIKYLTNEEALSMKKLPKSMVIIGGRALGLEFAEMFSHFGVKVTLLQRSDKILPNWEPEVSYYLEQYLRDEGVNIITNAKIDRVLGSKEMVDVYFSVKERKQEVKAEKILLATGRTPNIEKLNLTATGIKLNESGFIKIDKYMKTSVDGIYAAGDVTGEPMLEALAAAEGNKATVNAFGREKLSVDLNSVPSAVFTFPEAARVGLTDKEANNKGIRCACQPVMFKDLAKAGIIKDTRGLIKMVINANTKQILGVEIVGENAADLIHEAVLAVKFKLTIDDIIDTVHVFPTLSEIMKLGALSFYHNVEDLSCCSE
>Candidatus_Bathyarchaeota_archaeon_RBG_16_57_9_2709147159_unclassified_Candidatus Bathyarchaeota
MVRRFRLVVLGNGSAAFAAATRANDTGVSTAMVSHGEIGGTCVNVGCVPSKNLLEMGNAYRRAKSSGFDSIRTGEASFDFRSGMEEKRRIVEELRESNYENVISRMPNVTLTNGKGRFIGRNVIDVNGEAIEGEKILIAVGSSPYIPQLKGVDEAGVLTSEDMLSLDSLPESLIVVGGRALGLEFAQMFSRFGSQVTLLQRSERVLPSHEREISEELTKNLRQEGLSIFTNVGVEEIREENGGKVVKCRVAGNPRAFTADHVLMATGRRPNIEGLGLDLAGVETRGGFIKTDESLRTTNPAVYAAGDCASEVMLETLAARMGYVAVRNALEGASISVNAREFPSAVFTDPQVATVGYTEDEYMAAAGACACRTISMDRIPKARILKDTRGIIKMVADPRTLRIMGVHIVAPTAADMIHEPTLAVKFGLTIDNIIGTPHVFPTATEAIKSVAHAFRRDVSSMSCCIE
>Unclassified_Thaumarchaeota_YP1_bin3_2718465026_unclassified_Thaumarchaeota
MNMKDYDLIILGQGSAAFAAAIKADELGIKTAMIGGNATSGATVGGTCVNVGCVPSKNLITVGNAFHGLTQSSFGAIHYGRTRLDFKKAIEEKDALVERFRNEKYADVLNGLQNVEYVPGVGRFVSRKEVKAGDTVLKAKKFLIATGARAKVVPVKGVGGVGYLTNEEALSLKKLPRSMIVVGGRALGLEFAQMYAHFGTKVTVLQRSDRILPEHEPEISSALKGYLQDEGIDIQTGVKLTEVVQRGEMRVVRCTVKGNEKVFQADQLLFASGRVPNTDYLSADKAGVELDSRGFVKVNDEMHTRAPHVWAAGDVIGEPMLETIAAKEGAVAVNNAFGEGKKRIDFKEVPNAVFTYPEVASVGLTDAQANEQGIKCACGVLPLDMVPKARIMGDTRGLIKLVADSRTKRVVGLHILAPHAADLIHEGVLAVKFRLTIDDIIDTVHVFPTLSEAVKLAAQSFYRDVGKMSCCTE
>unclassified_Thaumarchaeota_Obs6_genome_096_Obs6_genome_096_2771293808_unclassified_Thaumarchaeota
MSGDGRERDLVILGWGAAAFSAAIRASELTFGQASIAMVGRGPLGGTCVNVGCVPSKYLIDAAGEAHARSTTKYPGIPPGPRSVDFRALMGALRDAAAGERRLKYEDVIAGYGNVELVEGTASFVDEHTVSVIAPDGGERRIRGYNFIIATGSSPVVPEIRGLGEAGYLTSDTVWNLDELPGRLAVIGGGPIGVELGQAFSRLGSRVTLLEAMPRIVPRAEPEMSAALAGALAGEGMDVVTGARVMAARRTPGGIELDVDADGGRRLEVDAVLVAVGRRPNVRGLNLGAAGVAHSERGIRVDRRMRTSNPRIYAAGDVVDQELMLETLAAREGVIAAENIYGHGGREVDPMSFPWAVFSDPQLASVGYTRERCSKEIGGCSYRSVELGMVSRGRILREGAGSFEMVAESSTGRIVGVHALSPWATEFIAEGAMAVRLGLTVADLVDSAHVFPTLSEGVKLAAQSFSRDISRMSCCME
>Saccharolobus_solfataricus_P2_638163893_Thermoprotei_Crenarchaeota
VEDLVIIGYGAAGFAALIRANELGIKPVVVGYGEIGGTCVNVGCVPSKRMLRIGELYNYSSKVIGKKLFPEFFQAFQDKAEIVNSLRKEKYEDVINSYDIKLKIGKAYFTSPNAVKVNGEIIEAKKFIIATGSSPNIPNIKGLTEVGFWTNVEALSPDKTISSLAIIGGRALALEFAQMYKRLGVDTTILQRSGRILPDWEPEISLSVKNYLEENDSIPIFTNVRVKEVRKGNGGKIIVTDKGEVEADEILLATGRKPNVDLNLDAAGIELNDKGGIKVNEELRTSNPNVFAAGDVIGGPMLEALAGRQGSIAAENAIMNVHRKIDMLSVPQVVFIEPNVAKVGLTALEAVKEGYDIDQRVVKMDNIAKARILRENYGLIKMVIDKKFRNILGVQMFGKYAAEVINEAALALRFRATIDDLIDTIHVFPTMGESLRIAALAFTGDVSKMSCCV
>Saccharolobus_solfataricus_98/2_650023583_Thermoprotei_Crenarchaeota
MEDLVIIGYGAAGFAALIRANELGIKPVVVGYGEIGGTCVNVGCVPSKRMLRIGELYNYSSKVIGKKLFPEFFQAFQDKAEIVNSLRKEKYEDVINSYDIKLKIGKAYFTSPNAVKVNGEIIEAKKFIIATGSSPNIPNIKGLTEVGFWTNVEALSPDKTISSLAIIGGRALALEFAQMYKRLGVDTTILQRSGRILPDWEPEISLSVKNYLEENDSIPIFTNVRVKEVRKGNGGKIIVTDKGEVEADEILLATGRKPNVDLNLDAAGIELNDKGGIKVNEELRTSNPNVFAAGDVIGGPMLEALAGRQGSIAAENAIMNVHRKIDMLSVPQVVFIEPNVAKVGLTALEAVKEGYDIDQRVVKMDNIAKARILRENYGLIKMVIDKKFRNILGVQMFGKYAAEVINEAALALRFRATIDDLIDTIHVFPTMGESLRIAALAFTGDVSKMSCCV
>Geoarchaeota_NAG1_GT2_r03_2523058464_unclassified_Candidatus Geoarchaeota
MGIKEYDLAIIGYGAAGFSAAIKYSELTEGSGKVALIGKGPIGGTCVNVGCVPSKYLLEASHKYFYSKFSKYAGIKGVSAEINFGALIESLNDFVQNMRKSKYEDVISNYENVEIIKGDANIISDSRVVVKNGKEELKLSFKNLLISVGSRPSVPPIEGLKDTGYLTSDDVWKLRELPNKIGIIGGGAIGLEIGQALAHLGANVTIIEALPRIAYTTEPEISEILEDILKEEGIKIYKRVRVSKVYKSGNEKVVKILSHDKELNLNFDEIIVATGRRPNTDNLNLEVANIKANEKGYILTNERMQTSNPKIYAAGDCVSKKLMLETVAAREGVVAATNIAGKESKMDYLPVPWAIFTHPSVASVGYTEDEVVEKYNACSCRIIEITDIPKGLILKEDKGLVKVVIHPENGKILGVHSLAPNSIEFIIEGAMAIKYGLTIWDIIETTHIFPSISEGIKLASQAFIRNIKAMSCCVE
>Parvarchaeota_archaeon_FK.AMD.2014.bin.17_2700374262_unclassified_Candidatus Parvarchaeota
MEEYEYAIVGQGAAAFAAALKADEAGIKTVMIGKNETRGAVLGGTCVNVGCVPSKRLITVGNFLDKINKNRFDGLYYSTKVENFNKIMQDKEFLVGSMRFSKYQKVLGKLKNVKYINGFASFKDKNTLIVNGKEIKARRILIATGARAKIPEISGIEKVKYLTNEEALSMKRLPKSIIIIGGRALGLEFAEMFAHFNVKVTLLQRSERILPNWEPEVSYYLEQYLKEEGVNIITNAKIDKVSKSEKAVKVHFSVKGKEQDVNAEEILLATGRTPNIEKLNLNNLGIKLNEFGFIKTDKYMETSIKGIYAAGDVTGEPMLEALAAAEGNKATVNAFSDKKLAIELNSVPSAVFTFPEAARVGLTDEEANRKGIKCACRPVMFKDLAKAGIIKDTRGLIKMVIDSKTKRILGVEIVGENAADLIHEAVLAVKFKLTIDDIIDTVHMFPTLSEIMKLGALSFYHNVEDLSCCSE
>Micrarchaeota_archaeon_FK.AMD.2010.bin.24_2700349073_unclassified_Candidatus Micrarchaeota
LGQGSAAFAAAIKANEIGINTVVIGKNVTEGAILGGTCINVGCVPSKRIITVGTFAEELRRRRYAGLNYTIGKLDYEEIVNEKNKIVEELRREKYGKVLKSLENVSFIDGIGAFIDKNTIRVGKKEIKARYILIATGARASLPEIRGIEKAKYLTNEEALSIKKLPRSIIVVGGRALALEFAQMFARFGVKVTLLQRSDRIIPNWEPEISNYLTEYMKEDGIEIVTGVKLSGISSGKGFKKITGEVNGKTVDFDAEEVLFATGRRANIEKLNLSRTDVQLNERNFIKINKRLKTTVNNIYAAGDVTGEPMLETLAAKEGNIATSNIFQNAKKEINLNEVPSAIFTYPEAAMVGMTEKQVVNNGIKCSCSPLEFKFVAKSRIIGDTRGIVKIVIDRKTKKILGVHILAPHAAELIHEGVLAVKFGMTIDDMIDTVHVFPTLSEGLKLASMAFYQDISKLSCCSV
>Sulfolobus_sp._ZZQ_bin_3_2nd_2722564403_Thermoprotei_Crenarchaeota
VKELVIIGAGAAGFAALIRANELGIKPTVINYGLPLGGTCVNVGCIPSKRLLRIGEEYKLVRKVIGENIYPDLFSVITDKDNLVRELRKEKYEDVISKYDVEYIEGKAYFISPNAVKVNGKIIEGKKFIIATGSSPIVPEIPGLREAGFWTSNEALNPDRKISSLIIIGGRALALEFAQIYARLGVEVAVLQRSPLLIPDWEPEISLFAEEILREDGVHVFTNVRVIEVKRNGSRKIIKTNLGEIEGEEILVATGRKPNTNIGLNNAGVELNEKGGIKVNEELRTTNPNIFAAGDVIGLKMLESLAGKQGSIAVDNAIRNSGRKIDFLSIPQAIFIQPNLAKVGLTVLEAKRLFNIDYRLVKMKDIPKARVIKSKGLIKMVIESTSKRILGVHVAGEYAAEVINEASLAIRLRATIYDIIDTIHVFPTISESIKIAAMAFERDVSKISCCVD
>Unclassified_archaeon_DRTY7_bin_37_2724279546_unclassified_unclassified
MTKDYDLVILGHGSAAFAAAIKANDLGIRTAMIGYNITKGTLLGGTCVNVGCVPSKYLINISRFYRLTRMNSIEGIKIGDVSIDFRYVIESKEKIVQELRKEKYEEVLSELENVTYYNGFAKFASNKEVKIGKDTIYGKKFIIATGTRPNIPVIKGINNIDYLTNEEALSLKEIPRSLCVVGGRALGLEFAQMFSNFGSKVVVIQRSNRILPTYEPEISDELRRILEEDGIEIFSGVQINEITKKGELKVINASTNGKKISVECEKVLFATGRKPNTENLNLDKVGVATDKDGFIIVNEEMQTSATNVWAAGDVVGYPMHEPLAAKQGAVAVENIFLSSRKKVNLNEVPEVVFTYPEVAKVGLTEAEAVRRGARCSCKVLPLYYLPKARIIGEHRGLMKLVIDAENKKVIGANILAPNASEIIHECTLAVKLGLTIDDLIDTVHVFPTFSELVKLTAQSFYKDVSKLSCCFD
>Candidatus_Geothermarchaeota_archaeon_JdFR_13_2730011459_unclassified_Candidatus Geothermarchaeota
MANNHYDLVIVGGGAAGFSAMVKYSELTEGQARIALINRGPIGGTCVNVGCVPSKRLYYIAKSIYDARTIDSPGVSIDGIHAELPGIMNDINKLVANMRKNKYEKLLDRFDNVDHYIGTGVFKTRDKIVIKGKDRKIISGDKYLIATGSTPTIPDIKGIEKIDYYTSDNIWNLDKNIESILIIGSGAVGLELAQSLSRLGVRVEIVEVLDRVIPRTEPELSKELTNILIQEGINIHLKSRVASLEKIGEGIKARIIGHYGEKIINTDILMIATGRKPNTQNLALENAGVRLNGKGFVEIDKYLRTSNPKIYAAGDVSSSPKPALLETLSAKEGAVSAENMYFGDVKSIEYTFYPVVVFVDPQLAFVGLSESELMEKTGACQCRVVRFDALAKSSIINRERGLAKLIIDPYTNIIKGFHVLAPEASEFIGQASLMIKHRYKVDDIINMPTVFPSISEIIKLSAQAFIRRIDMMPCCVE
>Candidatus_Geothermarchaeota_archaeon_JdFR_14_2729988722_unclassified_Candidatus Geothermarchaeota
LGLIKDYDLVIIGGGAAGFSAAVRYSELTGGESRIALINHGPLGGTCVNVGCIPSKRLLYIAKEIHGLRSIDIPGVEIDPTTLDIKRIMENVRNLVKYMRRGKYEDLLTKFDNIDHIIGKAYFRSPHEVVVEDIDELIIRGRKILIATGSRPAIPDIPGLESVEYHTSDSIWSLDRDIDSMLIVGAGPIGLELAQAFSRLGVKVSIVEVLDRIIPATEPEISDELREILVDEGIDIRLGSRITRVDKRNGYIEAWVSHDDKVRRVTADILLIATGRRPNTDGLLLEKAGVKVDEVGRVIVDRHLKTGNPDIYAAGDVSSTSKPALLETISAREGAIAAENIVYGDKTSVDHSHIPVAVFTDPEVGFVGVREVDVIKEVGACQCRLVSFSSLAKAGVIGMEKGVAKLIVDPHTGVVKGFHVLAPNASEFIAEAALMIRHGYKIGDVINSPSVFPTASEIIKVSAQAFIRDIGRMPCCME
>Ferroplasma_acidiphilum_Y_2741436989_Thermoplasmata_Euryarchaeota
MTEYDLAIIGWGAAGFAAAIKASELTSNQMKIALIGTGELGGTCVNVGCVPSKFLIEASKNYKEAKSPAYAGITSSATIDFSEFMESLNKFVSGERETKYTNVMKNFENIELIDGLAKFVDNNTISVNNTEIKATNFIIATGSRTFIPEIRGLTDYYTSDTVWEMRKLPGKLAVIGSGEVALELAYAFSNFGSEVHIFNRSNRILKGFDDDVNSQLTAALKSNGIVFHLGVNFYEIKNEDGKKDIVTWTGTFGDFDEIIVATGRMPNIDGLDLRAGGITADNGIVVNPDFRTTNPKIYAAGDCVRQSLKLETLAGKEGVIAVENILGGNRKINMQEVPWVVFTEPNVASVGYTEAELKKKHIEYDVRIVELKNVVKANILNSYTGIAKIISGKDKKILGIHVIAPMAAEFITEGVYLIKNGLTYDDLIDTIHVFPTVAESIKITGQAFIRDISKMSCCMD
>Unclassified_Archaea_DC4_Bin46_2_2747910479_unclassified_unclassified
MEEYEYAIIGQGAAAFAAALKADEFGIKTVMIGKNETKGALLGGTCVNVGCVPSKRLITAGNFLDKINKDRFDGLYYSTKVENFSKIMEDKEFLVGSMRFSKYQKVLGKLKNVKYINGFASFIDKNTLKVNGKEIKAKKILIATGARAKIPEINGIEKTKYLTNEEALSMKKLPKSMIIIGGRALGLEFAEMFSHFGVKVTLLQRSDRILPNWEPEVSYYLEQYLRDEGVNIITNVKIDRILESKGITHVYFSVKGRKQEVKAEKILLATGRTPNLEKLNLTATGIKLNESGFIKTDKYMKTSVNGIYAAGDVTGEPMLEALAAAEGNKATVNAFGREKLPVDLNSVPSAIFTFPEAARVGLTDKEANNKGIKCACQPVMFKDLAKAGIIKDTRGLIKMVINANTKQILGVEIVGENAADLIHEAVLAVKFKLTIDDIIDTVHVFPTLSEIMKLGALSFYHNVEDLSCCSE
>Candidatus_Mancarchaeum_acidiphilum_Mia14_2758411882_unclassified_Candidatus Micrarchaeota
MTTNHNHLGSPHCLQVGGCHDYIIIGQGAAAFSAAIEANSLGARTLMIGKNETEGSLLGGTCVNVGCVPSKRLITVGEFIDDVRKSRYYGVDADAIVDYSKVVAEKDKLVSGMRSKKYKEVLDKLANVDFVDGFGSLGDSHTVIANGKEYHSNHILIATGARAYIPSIKGLESINPLTNEEALSLKDLPRSLIIIGGRAMGLEFAQMFSHFGSKVTVLQRSGTIIPGWEPVLISKLANYLKDDGISVNTNTAINEVGKDGGEEFVKASVNGKEAIFKAERIMFATGRQPNVEKLNLGAIGLKTDEKGFIQINSKMETNVPGIYAAGDVTGEPMLETLAGKEGKIATDNMFTRNTKEIDLNEVPQAIFTMPEAAMVGLTDDQAHGKGIKCSCNSIPFSMIPKASIIGDERGVIKVVIDYATKRILGVSILSRNAADLIAEATLAVKFKLTIDDIIDTVHVFPTLSEAFKLASQNFYQDISNMSCCTA
>unclassified_Sulfolobaceae_Obs2_genome_018_Obs2_genome_018_2771125614_Thermoprotei_Crenarchaeota
MKEFVILGYGAAGFAALIQANELGVKPVLIGYGPLGGTCVNVGCIPSKRLLRIAEMYSTAVRLHQFEKFNIRPDYKSAFLDSRKIVEMLRKEKYENLLSKYDVEVVEGKAHFISTHSVKVNGKIIEGKKFVIATGSSPYVPPIDGLREAGFWTNVEALNPDRKINSLAVIGGRAQALEFSQIYKRLGVDVVILQRSKVLLPDWEPEISLEAQKVLEDDGVYVVTNVKIKRVEKEEGVKRIITDKGDVEVDEILIATGRKPNIDLNLEVAGVQLNEWGGVKVNDELQTTNPDIYAAGDVIGGVMLESLAGFEGTVATKNALSDSHKKVDRSTVPQVVFTQPNIARVGKKSENAESRVIKLKELSKATILGEERGLIKMTVEKESKRILEVQMLGENAGDVINEATLAVKFGLTVDNIIDTVHAFPTMSEALRLVALSFYKDVSKLSCCV
>unclassified_Archaeon_Obs6_genome_108_Obs6_genome_108_2771315974_unclassified_unclassified
VKDEYDLVILGWGAAAFSAAIKASEITSNQASIAMIGTRMGGTCVNAGCVPSKYLIGAAAEVYAKRHSFYPGVTPLTSQFDFEALMASLGETVEWERKTKYEDVIRNYGNVELVKGIASFEGRGAVSVISERGKQTINGHDVIIATGSSPKIPEVSGLREAGFLTSEDVWDLKEVPSSLAVIGDGPIAAELGQAFERLGSEVVVLMKHPWLVPRAEPELGMALTEALRSEGVKFEPSARVRAVKKTRNGKLVEFSAGEGEEKRAEVDEVLVAVGRSPNLPFGLEKAGVAYSDRGIKVDASMRTTSPRVYAAGDVVDQPLMLETLAAKEGAMIAENVYDHAGKELDLRAVPWSVFSDPQLASVGYKEAEYPGKAVSRLLPLESVPRARIMRRREGMFKLVVDAETDKVVGVHALTPIATEVIVEGVYALKYGLTVSDIVDATHVFPTLSEGIKLAAQSFTRDIEKMSCCVERRRSSNSSKVQASGGRCELLNRVSLPHGHDFLSGQRNREDWHRPFWTAAKLRFGIC
>Candidatus_Pacearchaeota_archaeon_CG1_02_32_132_2785868725_unclassified_unclassified
MVKKYDLIILGGGAAAFAASNTANKLKKRTLMINDSKILPLGGTCVNVGCVPSKIMLHQGQEYYCPIHSQFRAIDVKGKADFVEALKETREMVEGFREKNYKGVIGKQEYIDFKEGRARFVDSNTVAIGNKTYKGGNILIATGASTFVPPIEGMNEIDYLTNVNVFNLKEKPKSIVILGGGAIAMEFSQIFNHFGIDVTVLQRSDRILSKYDSFIGEELRKHLEVEGIKIYTGVTTKKVRKTKKGIEFEVEIKGKDDLKKIVAEKVMLGVGLTAHTKDIDAGKVSVELDERGFVKTNEYLQTSQKHIYAAGDVTGLMPLETVAAKQGNFAVRNMFENAKKTINYEEIPSAIFTSPEVAVVGIGEEEYMKRYKTCLCRTITIDHVEKAGIVKDTRGKIRMVLDHKTNRVIGVHIVAPMAADIITTATYAIKNKMTPDDIRDTVHVFPTMSEMIKKVAQSFTQSLDDVACCVE
>Sulfodiicoccus_acidiphilus_HS_1_2788500633_Thermoprotei_Crenarchaeota
VRELAIVGYGAAGFAALIKANELGVKPALVGTGPIGGTCVNVGCVPSKKVLRAGEVYRYAREVCDTECFPPFRKTFEEKEQLVSSLRREKYEDVLSTYDAEVFEGKAHFTSPHSLKVGPATVEAKKFVVATGSSPAVPDVPGLREVGYWTNVEALSPDKKVDSLVILGGRALALEFAQMYRRLGVEVAVLQRSQVLLPNWEPEISVEAKKILEEEGVVVATGVSVKEVRKSRGKVVVTNLGEVEADEVLLATGRKPNVDLNLEAAGVELNEAGGIRVDDELRTTNPNIFAAGDVIGGKMLEALAGRQGTVAAENALKESHRRIDLLSVPQAVFTQPNIASVGLVEREVPKAQSRKVYMRDVAKARILGESRGLVKLVTVGRRIVGVHMVGENAAEVINEAALAVKLGATVDDLVDTIHVFPTMSEALRLAALAFSSDVSKMSCCV
>Caldivirga_maquilingensis_IC_167_641276013_Thermoprotei_Crenarchaeota
MAKELVIIGYGAAGFAALIRANELGIKPTLIGYGPLGGTCVNVGCVPSKTVLRIGELYGYAKGFEPSLNWDYMSAFKHELDIVNKLRKLKYEDVLAKYDVELIEGRAYFTSPNSVKVNGRVIEGERFIVATGSSPNIPNIKGLREVGYWTNVEALNPQRRIGSLIVLGGRAQALEFAQMYRMLGVDVAVVQRSQVLIPDWEPEISLGIRQVLEQSGVVVLTGTRVLEVKQGVEGKVVVTDKGELEADEILVAMGRRPNVDLNLNEAGIKLSEKGGILVDDELRTTNPRVYAAGDVLGGPMLEALAGKQGVVAVDNAVLNAHRRIDMLAVPQAIFTKPNLARVGLTVAEAVAMGIDVDYRVVFMDNVAKAHILGDTNGLVKMIIEKGSGRIIGVHAMGENAAEFINEAALAIRLKATINDLIDTIHVFPTMAESLKLAAQAFYRDITKMSCCVD
>Sulfurisphaera_ohwakuensis_DSM_12421_2861353988_Thermoprotei_Crenarchaeota
MRLVILGNGAAAFAALIRANELGVKPVMISYGTIGGTCVNVGCVPSKRMLRIGEIYDYTRKTLGKDVYPDFFKAFEDKQEIVETLRKEKYIDVLSSYDVEYVEGKAHFISPREVKVNGKIIEGDKFIIATGSSPQIPDIPGLRELGYWTNVEALSPDRKISSLAVIGGRALALEFAQMYKRLGVDVLVLQRSKTVIPNWEPEIALAVQNYLSKEEGIYIATDVKIKEIKKGDEGGKKIVTDRGEAEVDEILVATGRRPNVDLNLDVAGVKLNDKGGVLVNETLQTTNPNIYAAGDVIGDLMLESLAGKEGSVAAENAILNSGKRIDRLSIPQVIFIEPNAARVGLTYLEAQREYEVESRVVKMSSVAKARILRESQGLIKMNVERNTKKILGVQMFGKYAAEVINEAALAIRLRATIDDIIDTVHVFPTMAESLKLAAMSFYRDVDKMSCCVD
>Pyrobaculum_ferrireducens_1860_2511695227_Thermoprotei_Crenarchaeota
MSRYDVVVLGGGSAGVAAAVKAAQLGASVAVVNQGPLGGTCVNVGCVPSKFLIRAAQLKKEAENPFYKGFEAVVKVDIKALLSHMKDVVGNLRREKYDEVLRYYDVELIEGRGVLAGPHVVKVGEGVVEGDKIIVATGARPRLPDIPGLKEALERGLAYTNEEFFKLDNIPSSVVFIGGGAIAAELSQALARLGVDVSVIHRGRLLKYEEEVASEYLEEVLRDDGVKLIRGEASAVEVRGGEVVVRHSGGEVKAEAVFVATGRVPNVEPLGGLLKLAPHGGVEVNERMETSLPGVYAAGDVTGGLGGVRFLENAAARQGVVAAVNALGGRAVFNPAAVPRVVFTDPAVASVGLREEDMLKSGVGCRCRAAPIDAVAAGWTRGKTRGFIKINTYPETWKITAKRGRIAGALVVAPEAEELINVFALAVQMGLTVDDLVEWLPSFPSYGEAARLAALAFYTDPTKLSCCGG
>Thermoproteus_uzoniensis_768_20_650771312_Thermoprotei_Crenarchaeota
MYMPNYDVVVLGGGSAGVAAAVKAAQLGARVALVNEGPLGGTCVNVGCVPSKFLIRAAGLKRAVERPYFKGLSAKVEVDLKALMGHMKEVVAALRRGKYEEVLQYYDVEVVEGRGVLAGPRTVKVGGLELTGEKVIVATGARPRLPDVPGLREAVAKGLAFTNEEFFKLDDVPSSVVFIGGGAVAVELAQALARLGVGVAVVYRSALLKYEEGIASKFMEELLADEGVRLVRAEASAVEVRGGEVEVRHGEGSVRAEAVFVAAGRIPNVEPLGGLLRLGPHGGVEVNERMETSLPGVYAAGDVTGGLGGVRYLENVAARQGVVAAVNAMGGRAEFNPLAAPRVVFTDPAIASVGLREEDMLRGGIGCRCRLAPVEAVAAGWTRGNTGGFIKINTYPETWKVSMKRGKIAGALVVAPEAEELINVFALAIQLGLTVDDLVEWLPSFPSYGEAVRLAALAFYTDPTKLSCCGG
>Wolfe_bacterium_AG_138_K03_unscreened2658414776_unclassified_Candidatus Parcubacteria
MNQAQTSMDIMKTMKNFDLIIIGGGAGAFAAAIRANELKAKTAIVNAGLPLGGTCVNVGCVPSKTLLHAGEILHHAKHHSVPGIELEVKNFDFQKVVQDELSLVEKLRQEKYEKVLKSLEYVTAIEGKAKFIAQNEIEVSGEKLSAEKFIIAAGSTAIVPSIENIHEVGFVTHIEALRLEKQPKELVIIGAGPLGLEFAQMFSRFGTKVTVLQRGDSIFPHSEKTLTDRLAEVLSKEGITIKTNVEVKSARKENDKKIISYLVNGTSEEVSGDEILLAAGKTPNTQGLGLDIAGVEISKQQAVVINQYFQTSNKNIFAVGDVTGAPVRLETTAGREGTLAAENALKGTQLFIDYNAVPYAIFTDPQLAGVGFTEDEQMKQMGVCACRTVSFADVPKAIIIHRTEGMIKMAIHPQTKQILGVHILAPNASELIAEAMMLVKNKNTIDDVVNSLPMFPTLSEAIKIVALSFTKDIRKLSCCI
>BRC1_bacterium_SCGC_AG_278_K23_2716877013_unclassified_Candidatus Sumerlaeota
MAEEQQLTLRISGMTCEGCAVKIQEGLRRIEGIVKANVNFSSKLADLVYNVESLSPEEICELPIFRGQYRASPAVIFGKETKATSPVPNVTSQKAGRYDLVILGGGSGAFAAAIKASEMGARVAIVEKDVIGGTCLNRGCIPTKHLIRAAEIYHLSGHNPFPGIVTRQGKVNLTKLVEKKDSLIQWAQKVKYWDILKDRANITYLNSQGYFLSADRLQVDGQELEAPKFIIATGASPFIPPIEGIEQVRYLTSTEALNLRKLPKTLIILGANAVGLEFAQMFARLGSKVTVHEIAGKIAPGEEPEISDALENYLKEEGIEICTCSKVIRAREERGKKVITSEMPTAKTKDYWADELLIATGRRPNTHGLGLEKIGVALGSRGGIKVNDKMQTSISHIYAIGDCVDCDCPSQFVYVAAMQGAIAAQNSLDSSFPRTMDYTVVPHAIFTVPEVAGVGLRDEEARKQGYKTKTSLLDFHWVPRSEVMLDERGLIKMVVAADTLRILGVNMVAPNAGDLIHEAVLAVKYKLTAQDLVDTLHIYPTLSEALRICAQGFFKDVTKLSCCAE
>Woesebacteria_archaeum_AG_138_B17_unscreened2657191144_unclassified_Candidatus Microgenomates
MQEYDLIIIGGGAGAFAAAIKANDLGAKTLMVNKGLPLGGTCVNVGCVPSKTLLWAGEVMHLAKNHNIPGIDIEVKGFDFAQVIQHELDLVSKLRAEKYEKVLNSLENVTHIEGKASFASPNEIEVDGQKYQAKKFIIAAGSTTTVPPIEGIKEVGFITHIEALKLKEQPKELIVVGAGPLGLEFAQMYSRFGTKVTVLQRSDSIFPPAEKELTTRLTEILTNEGITIKTNVRIKSARKEGSKKILTYLIGDKQEEVSADEILLATGKIPNTQELALDKAGVEIDEKQAIKVNLNFQTSQSHIYAVGDVIDLPIRQEPTAGREGTLASENALNNTQNSIDYNTVPWTIFTDPQLAGVGFTEEEQMKRFGTCMCKTASFKDVPKALILNRTEGLIKMAIHPETKQIMGVHILAPNAGELIAQAMWLIKNKNTTDDVINSLPMFPTLSEAIKIAALSFTKDISRLSCCV
>Roizmanbacteria_bacterium_AG_138_M08_contamination_screened2658416241_unclassified_Candidatus Roizmanbacteria
MAEYDLIIIGGGAGAFAAAIKSNELKVKTLMVNKGLPGGTCVNVGCVPSKTLLWAGEVIHQAKHHNIPGIDIEVKNFDFAQVVQHELNLVEKLRAEKYEKVLTNLPNVTHLEGQATFVSANAIEVNGQKFQSKKFIIAAGSTATVLPIDGIKEVGYITHIEALKLQKQPKELIIIGAGPVGLEFAQMYARFGTKVTILHRGLFIFKGEEELITRLTEILTNEGIIIKTNVQVKSVKKEGDKKLVSYSIDGKTEEVSGDEILLAVGKTPNTKRLELDKAGVAIDEKQAIKVNPQFQTSQSHIYAVGDITNAPLRLEPTAGREGTLAAENALKDTQNSIDYNTVPWTIFTDPQLAGVGLTEEEQIKRFGTCMCKTVSFKDLPKALIINRTEGLIKMAIHPETKQIMGVHILSPNAGELIAEAMMLIKNKNTIADVVNSLPMFPTLSEAIKIVALSFTNDITKLSCCV
>Nitrospiraceae_bacterium_Mn_1_2784406007_Nitrospira_Nitrospirae
MRQFDLVILGGGSGAFAAAIKARELNQSVALIERDRLGGTCVNRGCVPSKNLLKAGEDFYYHRRSHFPGIHHGEGRFYFEEVMAQKRQVVQKEQKGKYADVISHLGITSIPGMGRFVSDREIGVNGERVAGEKFIVATGAKPAIPPIPGIEAVDVLTSTTALELESPPESMIILGGGFVGLEFAQMYHRFGSRVILLEMKPRILAEQEESISERLTPYLKEEGIDIVTGAKATRVQGRGRMKIITAEIDGKERTFEGEALLVGVGITPNSRELGLDKAGVEVTQKGYIQVDDEMRTTNENIYAVGDVASKIALETVAAAQGSIAAENALTGSHHTFDYLSVPSAVFTHPEVASVGLTERKAEEIGIACSCRSLEFKVVPKADLIHETKGYIKMVIEAKTERVIGVHILASGAADLIHAAVMAVKFKHTIREIRSTLFVFPTLSESIKLVAQSFTKDVANLSCCIE
>GALL5_bacterium_JGI_MDM2_000218CP_K7_unscreened2648429111_unclassified_unclassified
VEQAFDLVILGSGSAAFAAAIRAAELGKTAAMTEFRTLGGTCVNRGCLPSKNLIEAARVYWEALRPRFPGLRSKGVELDFAALVTQKDELIADYREKKYRSIVQGSDRIRVYEGHARFTLDGAVEVDGVRLRGTHYLIATGSRPHIPPVEGLDRVPYLTSDLLTSGEPMELRELPRSLVILGGGYIALELGQMFYRFGVEVTILERSARVLPPYEPEVSLAITKALTDEGVRIITGVSVHRVRQIDGGIEATGEREGLPVTVRAEQLLVAAGRVPNTDALGLEHVGVRTDERGFVLVDDYLRTTAPNVWAAGDVIDHYTDSQMATPVGAHDGVIVAVNALSGELRRADHRVIPRTIFTNPQVAVVGLTEAEAHARGYRCTCSAVPMDLVPRAGVVRDPCGVIKMVLDADTDRVLGVSMVGHDAGEVIHEAAMGIRLGATVHDFIDMVHVYPTMAEALKIVALSFFKDPSRLSCCAE
>Dehalococcoidia_bacterium_SCGC_AG_205_I03_contamination_screened2708980428_Dehalococcoidia_Chloroflexi
MEKFDLIIIGGGGGGFAAATKASELGAKVVIINGGLPIGGTCVNVGCVPSKILLEIGSELYNPQHPRFKAVRNGHSNTFSFEAAIREKDELVAALRESNYKRIAEGLGITVIEGKARFISPKQVEVDGQTLEADKFIIATGSRARILPFKGVDKVHYITNQEALSLSRLPKSLIVIGAGPLGLEFAQMYARFGTKVTVLEKEKHIMPLAEPEIADELRRCLEAEGIEIHTGVDVEELREEGNLKVAEARVGTLQTKVKGEELLLATGVTPNTEELDLDKAGVETERGGFIRVSEEMRTSAPGIWAAGDVAGKTVSNVVGKMFLETVAAKEGFIAASNALEGTKKTVDYYSVPRAVFTDPQMASVGLTEEGYMQRYNVCACRTIEIAQVPKAMVIKETRGLVKMAIDPKTEVIAGVHIVAPMAADLIHEAALAVKFKLTIDDIVDTVHVFPTMSEAIKRVAQSFKRDISKMSCCVE
>S2R_29_bacterium_JGI_MDM2_000218CP_N10_unscreened2634150509_unclassified_unclassified
MKKQNKTKIIELTVKGMTCRHCAEKVKSAITKVKGVEYTEVDYQKGFASVVAESATNESEIIFSISNAGYSAEIKNITFKEEAEDKQKKIVKTEKPKIYTKFRDFHYDMVIIGGGSGAFSAAITAVEIGAKVLLAESKLIGGTCVNRGCIPTKFLIDIAKDIKILREKANLNSFNIKKIVEKKNILVANLRKQKYEDLVEYYGFDYIPYKAEFSGNEKIKVGNEEITFKKCIIATGSSVAIPPIPNLHKVKYLTSDEILDIEKLPKKLVVIGGSAVGLEIGQAFSRFGSKVYIVELMPRILPQEDPEISEHLRKYLEEEGIEIFTSSNVREIEEKNGIKIVKIIQNETKKELLIECDEILVATGRTPNTQGIGLEKVGVKVNEKGFIETDEFTRTSNPNIYAVGDCTGKMMLVTVAAYEGKIAAKNALLGNKKKVDYSSIPYAVFTDPEVAGIGLSYENLIKKGKNPKVAKIDFSYIPRAIVSEKTKGFIKICIENDFIISARAIGHIASEIIQKLTIPIKYKIPTEDIIDTIDVYPTFSEAVKLCLQTLEKDVAKLSCCAG
>Sphingopyxis_alaskensis_RB2256_638011060_Alphaproteobacteria_Proteobacteria
MTDYHAPKGRETVYDLAVIGAGSAGFSAAITAADQGANVALIGHGTIGGTCVNVGCVPSKTMIRAAEALHGARAAARFPGVSGNAQVDDWHSLIAAKDDLVSDLRQRKYVDLLPEYDGITYLEGAARLDGAGVIVGDEPITAGKIIIATGGRPSVPPIPGIETVNYLTSTSLLDLQELPRSLIVVGGGYVGAELAQMMARMGVDVTMVCRSRLLPQVEPQVSEALAGIFRSEGMTLYCGIAYDACREDERGVMLCVQEGGRPIELKAERLLVATGRTPNTEGLGLEEAGIARDARGAIVVDNHMRTSKADIYAAGDVTNRDQFVYMAAYGAKLAALNALNGDSLTYDNATMPWVVFTDPQLAGVGLSEAAAKSAGFETKTSILPLDLVPRALAARDTRGLVKLVADAGSDLLLGGQIIAPEGADSIQTLALALRHGMTVAELGETIFPYLTTVEALKLAAQGFGKDVTKLYCCAG
>alpha_proteobacterium_Mf_1.05b.01_2586771100_Alphaproteobacteria_Proteobacteria
VVKNSERDFDLAVVGAGSAGFSAAITAADEGARVALIGYGTIGGTCVNVGCVPSKALIRAAETLHVAHAAGRFDGIKASATVTDWNAVQKQKQDLVDDLRAAKYSDLLSAYTSITYMEGEASYSDQGALIVNGTTIDAEKTIIATGTRPALPSIKGIDNVPYLTSTSALELDKLPKSLLVIGAGYIGVEIAQVFARAGVVVTIISRRGLLPEAEPEIGEALTTYFGDEGINVISGISYEKIEAEGKTVVLTVQDQGQTREISAEKVLIATGRTPNIEGLELPHAGIDVASNNGIKVDAHMCTTREGVYAVGDVTGQDQFVYMAAYGAKIAAKNALNGNSISYDSSVMPAVVFTDPQVASVGLTEAQARDQGIEVRTSVLSLDNVPRALAARDTRGVIKLVADGKTKRLLGAHILAPEGSDSIQTAVLAIKTGMTYEDLGATIFPYLTTVEGLKLAAQTFDLDVKKLSCCAG
>Achromobacter_xylosoxidans_2789STDY5608606_2657942128_Betaproteobacteria_Proteobacteria
MAEAITLHIEGMTCTSCAEHVQQALTNVPGVRAASVSYPQRQAEIEADAGVSVAPLVAAVATLGYRARLTDTPNKPAGLLDKALGWLGGETKHVGGEQALHVAVIGSGGAAMAAALKAVEQGARVTLIERGTIGGTCVNVGCVPSKIMIRAAHIVHLRRESPFDAGLPAAAPAVLRERLLAQQQGRVEELRHAKYEGILASTPAITVLRGEARFRDTRTLTVATADGGTHEVNFDRCLIATGASPALPPIPGLADTPHWTSTEALESSSLPERLAVIGSSVVAVELAQAFARLGSQVTILARSTLFFREDPAIGEAVTDAFRAEGIEVLDHTQASHVAYAGGEFVLTTGQGEVRADKLLVATGRAPNTRSLNLEAAGVEVNAQGAIVIDRAMRTSAPHIFAAGDCTDQPQFVYVAAAAGTRAAINMTGGDAALDLTAMPAVVFTDPQVATVGYSEAEAHHDGIETDSRLLTLDNVPRALANFDTRGFIKLVAEAGSGRLIGVQAVAPEAGELIQTAALAIRHRMTVQELADQLFPYLTMVEGLKLAAQTFNKDVKQLSCCAG
>Celeribacter_indicus_P73_2529194701_Alphaproteobacteria_Proteobacteria
MDEFMKFETKAPTGDFDLAVIGAGSAGFSAAITAAEGGKRVALIGHGTIGGTCVNVGCVPSKTMIRAAEALHSAQSAHRFPGLSGEAQVADWSALVAAKDDLVATLRQKKYADLLPGYEGVTYLDEGPGRLVPGGVEVGGRRITAPKVIVATGGRPARPDIPGVRDVPTLDSTSLLDLDQLPESLIFLGGGYIGVELAQMMARMGTRVTIVCRSRLLPRTEPEVAQALTEVLRAGSVTVLDGATYHAARRDGDRAVLTVTVNGAERELTADRLVLTTGRAANTEGLGLAEMGVETDARGAIRVGDDMQTTKPGIFAAGDVTDRDQFVYMAAYGAKLAARNAVMGGAEQYDNAAMPWVVFTDPQVAGVGLTEAQARAAGHDVKTSVLTLDNVPRALAARDTRGLIKLVADRATDRLLGGVIMAPEGADSVQTLVMALKIGMTTKALGETIFPYLTTVEGLKLAAQTFDKDVAKLSCCAG
>Aliicoccus_persicus_IBRC_M10081_2657202297_Bacilli_Firmicutes
MNKFKVNIQGMTCTGCEKHVESALEKIGAKNIESNFSRGEAVFELPDDIEVESAIKTIDEANYQAGEIEEVSSLENLALINEDDYDLLIIGSGAAAFSSAIKAIEYGAKVGMIERGTVGGTCVNIGCVPSKTLLRAGEINHLSKDNPFKGLQTSAGEVDLASLITQKDKLVSELRNQKYMDLIDEYNFDLIKGEAKFVDASTVEVNGAKLSAKRFLIATGASPSLPQISGLEKMDYLTSTTLLELKKIPKRLTVIGSGYIGMELGQLFHHLGSEITLMQRSERLLKEYDPEISESVEKALIEQGINLVKGATFERVEQSGEIKKVYITVNGSKEVIESDQLLVATGRKPNTDSLNLSAAGVETGKNNEILINDFGQTSNEKIYAAGDVTLGPQFVYVAAYEGGIITDNAIGGLNKKIDLSVVPAVTFTNPTVATVGLTEEQAKEKGYDVKTSVLPLDAVPRAIVNRETTGVFKLVADAETLKVLGVHIVSENAGDVIYAASLAVKFGLTIEDLTETLAPYLTMAEGLKLAALTFDKDVSKLSCCAG
>Alphaproteobacteria_bacterium_RS364_2779975758_Alphaproteobacteria_Proteobacteria
MNERLKPSHCCTPNARSRTTYDLAVIGAGSAGFSAAITAAEQGASVALIGHGTIGGTCVNVGCVPSKTMIRAAEALHGARAAGRFPGLTGDAQVNDWRRLIAAKDDLVSTLRQKKYADLLPEYDGITYLEGAARLNGAGVLVENGPVAADNIIIATGGRPAVPPIPGIKTVAYLTSTTLLELETLPRSLIVIGGGYIGVELAQMMARMGVEVTVICRSRLLPQVEPEVSDALAAAFRAEGITLHCGITYDACCEDETGVTVCVSEGGKTVELKAERLLVATGRIPNTATLGLAEAGVAQDARGAIVVDDHMRTSKAGVYAAGDVTNRDQFVYMAAYGAKLAAKNALNGDSLVYDNGTMPWVVFTGPQVAGVGLTEAEARATGHEVKTSVLTLDNVPRALAARDTRGLIKLVADAKTDRLLGGVIMAPEGADSIQTLALALKFGMTTKALGEMIFPYLTTVEGLKLAAQTFDKDVAKLSCCAG
>Bacteroidetes_bacterium_CG12_big_fil_rev_8_21_14_0_65_60_17_2787483951_unclassified_Bacteroidetes
MFDLAIIGGGSAAFAAAIRTSELGGRAAIINDGLPIGGTCVNVGCVPSKAFIRAAEAHHRAQNVPHSGIVATSRMADYGAVSRGVQDLVSSLQQSKYVDVVRGDANVEIIHGHGRFVDATTVDVDGHAEPIRARRVLIATGARTWFPDVPGLRPKDLAASNRVLTNETLYALQELPEHVVVLGGRYVALENAQWLARMGAKVTILQRSERILPGEMADVTDELTTHLSAEGIRVETGIDLGRVEEDARGVRIHTNKDVFDGSHVLVALGRQGNTENLGLDALAGESASNGRGVALHGRGFVRADNTLQTSVPGVFAAGDVLGGRMFVYTAAYEGRLAAENAMQDMHKRVDYTALPWVVFTDPQVAGVGLDERQAEAEGIRVDTAVVPLKHVPRAQAARDMRGFIKLIRNADTDQLVGARIVAPEGGELVMEVALGIQMGVTVDRLASMLHPYLTLSEGIKLAAITFGKDVEKLSCCAV
>Mycobacterium_sp._D16Q14_2862889337_Actinobacteria_Actinobacteria
VTTTSPRADLAIIGSGSAAFAAAIAAVNLGKRVVMVERAAIGGTCVNVGCVPSKALLAAAEARHTAASADRFPGLAATGAPVDFAELIAGKNALVDRLRGEKYLDLAADYGWEIVSGTAVFTGTTDAPVLRVEQGADGPRVIDADQYLIATGAAPWAPPTDGLAEAGYLTSTTAMELDVLPGSLIVVGGNAIGLEQAQLFARLGTRVTVIEALDRLAPFEEPEISRAIAQVFADEAITVLTGATLDKALAEGGEKLVTVRTADGATTELRAAQLLIATGRRPDTPGLNLAAVGVRTDDRGAVVVDAHQRSSNPRIWAAGDVAGGPQFVYVAAAQGTLAAGNALGHAGRTLDYTALPRVTFTSPAIAAVGHTDSQAAAAGLRTESRLLTGANVPRALVNRDTRGVVKLVAEAGTGRVLGVHAVAEGAGDLITAAGYAITAGMTVDQLARTWAPYLTMAEALKLTAQTFTADVAKLSCCAG
>Elizabethkingia_miricola_ERS1505822_2868744897_Flavobacteriia_Bacteroidetes
MNKEIIKLDIIGMTCDHCATGIEKLLSKNEGVKEANVSYPKATCECSFDPTKTSKEEIINTINGTKNYRVKSEIPDNGNSGINQFDLIIIGGGSAAFSAAIKAESLGLSTLMVNGGLDFGGTCVNVGCVPSKNLIRAGESAYHATHSNFEGIKPKGVDIDFAQIIKDKKKLVATLQEKKYMDVVSDFENLTMLKGWAKFKDNKTILVDGKEYKAFKFLIAAGATTNIPTIEGLDKIDYLTNVSLFDLEEKPESLTIMGAGYIGLEIAMAYNRLGVKVRIIEFTDRVLRTQTPDISEALETQMRKEGIEILPNFRAVKFEKQANETIIHCKCPDGSFTQIIEKGKVVIATGTKANTSQLGLDNIGLELTKSGHIAVNEKMETNLPNIYAAGDVTNTPAFVYTAAFEGKIAVENAFSGTDNKADYSSLPWVVFTDPQIAGAGLDEAQAESKGIPFEVSKLELKDVPRAIAANDTRGFIKLIRNTETDKLIGARVVAPEGGELIQLLSMAIKYGITVRELAESFYPYLTLGEGIKLAAITFGKDVSKLSCCAS
>Citrobacter_freundii_RU2_BHI17_2677993342_Gammaproteobacteria_Proteobacteria
MYLNITGMTCDSCATHVKDALEKVPGVLSALVSYPKGSAQLATDPGTSPEALTAAVAGLGYKATPADAPSTSARGRLLGKALGWLGGGDKAGGDGDGLHVAVIGSGGAAMAAALKAVEQGANVTLIERGTIGGTCVNVGCVPSKIMIRAAHIAHLRRESPFDSGIAATVPAIDRSKLLAQQQARVDELRHAKYEGILDSNPAITVLHGEARFKDDQSLAVRLNDGGERVVAFDRCLVATGASPAVPPIPGLKESPYWTSTEALVSDTIPERLAVIGSSVVALELAQAFARLGSKVTILARSTLFFREDPAIGEAVTAAFRAEGIKVLEYTQASQVAHVDGEFVLTTGYGEIRADQLLVATGRAPNTRSLALEAAGVAANAQGAIVIDKGMRTSTPHIYAAGDCTDQPQFVYVAAAAGTRAAINMTGGDAALDLTAMPAVVFTDPQVATVGYSEAEAHHDGIETDSRTLTLDNVPRALANFDTRGFIKLVIEEGSGRLIGVQAVAPEAGELIQTAVLAIRNRMTVQELADQLFPYLTMVEGLKLAAQTFSKDVKQLSCCAG
>Burkholderiales_bacterium_RIFCSPHIGHO2_12_FULL_61_11_2710876272_Betaproteobacteria_Proteobacteria
MISLNVEGMTCDACASHVGDALHKVPGVERADVAYPAGRASVSGKALDAQALIAAISALGYRAKEATQPTPTDTDLPTGSANTRRGGAGLHIAVIGSGGAAMAAALKATELGARVTLIEHGAIGGTCVNIGCVPSKILIRAGHVAHLRRGGPFDGGISASAPVIDRQALLAQQQARVNELRQAKYEGILDGNPAITVLRGAARFKDRHTLIVNLNEGGERTVAFNRCLIATGASPAVPPIPGLRESPYWTSTEALVSETIPSRLAVIGSSVVALELAQAFARLGSQVTILARNTLFFREDPAIGEAITRAFRAEGIEVLEHAQATRVAYAGDEFVLTTGHGEVRADKLLVATGRAHNTRGLALDVAGVKVNAQGAIVIDQAMRSSQSHSYAAGDCTDQPQFVYVAAAAGTRAAINMTGGNATLDLSAMPAVVFTDPQVATVGLTEAQAHAQNIETDSRTLLLDNVPRALVNFETRGFIKLVAEVGSGRLIGVQAVAPEAGEIIQTAAIAIRARMTVQDLADQLFPYLTMVEGLKLCAQTFFKDVKQLSCCAG
>Alcanivorax_sp._HI0035_2742183524_Gammaproteobacteria_Proteobacteria
MIELNVSGMTCDRCADHVREALEKLPGVQSVEVSYPQGTASVAVDPETPASALTFAVTRLGYQARLANSGPTSPAGASVSKGRDEDAPHIAVIGSGGAAMAAALKAAERGARITLIERGTVGGTCVNTGCVPSKIMIRAAHIAHLRTESPFDAGLSAQAPVVDRAKLLEQQQRRVEELRDAKYEGILRDHPAITVLHGEARFIDAHSLMVKLNEGGEQVVHFDRALIGTGARPAVPPIPGLADTPYLTSTSALALDTLPERLIVIGASVVALELAQAFARLGSRVTVLARSRLLSQEDPAVGDAVEAAFRRESIEVLKQTQASRVDYTDNEFIVDTNAGTLRADQLLVATGRTPNTEALNLASLGVETARGAILVDEHLHTTVPGLYAAGDCTDQPEFVYVAAAGGSRAAVNMTGGEATLDLSAMPAVIFTDPQVATVGLTEAEAIEQGFSVDTRELDLENVPRALVNFDTGGFIKLVAERDSGRLLGVQAVAGEAGELIQTAVMALRARMTVHDIANELFPYLTMVEGLKLCAQTFTKDVTQLSCCAG
>Staphylococcus_hominis_513_SHAE_2823290157_Bacilli_Firmicutes
MNKFKVNISGMTCTGCEKHVESALEKIGAKNIESSYRRGEAVFELPDDIEVESAIKAIDEANYQAGEIEEVSSLENVALINEDNYDLLIIGSGAAAFSSAIKAIEYGAKVGMIERGTVGGTCVNIGCVPSKTLLRAGEINHLSKDNPFIGLQTFAGEVDLASLITQKDKLVSELRNQKYMDLIDEYNFDLIKGEAKFVDASTVEVNGAKLSAKRFLIATGASPSLPQISGLEKMDYLTSTTLLELKKIPKRLTVIGSGYIGMELGQLFHHLGSEITLMQRSERLLKEYDPEISESVEKALIEQGINLVKGATFECVEQSGEIKRVYVTVNGSREVIESDQLLVATGRKPNTDSLNLSAAGVETGKNNEILINDFGQTSNEKIYAAGDVTLGPQFVYVAAYEGGIITDNAIGGLNKKIDLSVVPAVTFTNPTVATVGLTEEQAKEKGYDVKTSVLPLDAVPRAIVNRETTGVFKLVADAETLKVLGVHIVSENAGDVIYAASLAVKFGLTIEDLTETLAPYLTMAEGLKLAALTFDKDISKLSCCAG
>Achromobacter_spanius_UQ283_2844502424_Betaproteobacteria_Proteobacteria
MTHLKITGMTCDSCAAHVKEALEKVPGVQSALVSYPKGTAQLAIVPGTSPDALTAAVAGLGYKATLADAPLADNRVGLLDKVRGWMAAAEKHSGNEPPVQVAVIGSGGAAMAAALKAVEQGAQVTLIERGTIGGTCVNVGCVPSKIMIRAAHIAHLRRESPFDGGIAATVPTIDRSKLLAQQQARVDELRHAKYEGILGGNPAITVVHGEARFKDDQSLTVRLNEGGERVVMFDRCLVATGASPAVPPIPGLKESPYWTSTEALASDTIPERLAVIGSSVVALELAQAFARLGSKVTVLARNTLFFREDPAIGEAVTAAFRAEGIEVLEHTQASQVAHMDGEFVLTTTHGELRADKLLVATGRTPNTRSLALDAAGVTVNAQGAIVIDQGMRTSNPNIYAAGDCTDQPQFVYVAAAAGTRAAINMTGGDAALDLTAMPAVVFTDPQVATVGYSEAEAHHDGIETDSRTLTLDNVPRALANFDTRGFIKLVIEEGSHRLIGVQAVAPEAGELIQTAALAIRNRMTVQELADQLFPYLTMVEGLKLAAQTFNKDVKQLSCCAG
>Rothia_sp._HMSC061C12_2865640054_Actinobacteria_Actinobacteria
MNKFKVNISGMTCTGCEKHVESALEKIGAKNIESSYRRGEAVFELPDDIEVESAIKAIDEANYQAGEIEEVSSLENVALINEDNYDLLIIGSGAAAFSSAIKAIEYGAKVGMIERGMVGGTCVNIGCVPSKTLLRAGEINHLSKDNPFIGLQTSAGEVDLASLITQKDKLVSELRNQKYMDLIDEYNFDLIKGEAKFVDASTVEVNGTKLSAKRFLIATGASPSLPQISGLEKMDYLTSTTLLELKKIPKRLTVIGSGYIGMELGQLFHHLGSEITLMQRSERLLKEYDPEISESVEKALIEQGINLVKGATFERVEQSGEIKRVYVTVNGSREVIESDQLLVATGRKPNTDSLNLSAAGVETGKNNEILINDFGQTSNEKIYAAGDVTLGPQFVYVAAYEGGIITDNAIGGLNKKIDLSVVPAVTFTNPTVATVGLTEEQAKEKGYDVKTSVLPLDAVPRAIVNRETTGVFKLVADAETLKVLGVHIVSENAGDVIYAASLAVKFGLTIEDLTETLAPYLTMAEGLKLVALTFDKDISKLSCCAG
>Rothia_sp._HMSC065C03_2868009400_Actinobacteria_Actinobacteria
MNKFKVNISGMTCTGCEKHVESALEKIGAKNIESSYRRGEAVFELSDDIEVESAIKAIADANYHPGEAEEIQVQSEKRTDVSLNDEGNYDYDYIIIGSGGAAFSSAIEAVTLNAKVAMIERGTVGGTCVNVGCVPSKTLLRAGEINHLAKNNPFVGLHTSASNVDLAPLVKQKNDLVTEMRNEKYVNLIDDYGFELIKGEAKFVNENTVEVNGNQITAKRFLIATGASSTAPNIPGLDEVDYLTSTSLLELKKVPNRLTVIGSGYIGMELGQLFHNLGSEVTLIQRSERLLKEYDPEISEAITKALTEQGINLVTGATYERVEQDGDIKKVHVEINGKKRIIEAEQLLIATGRKPNTESLNLHAAGVEVGSRGEIVIDDYLKTTNSRIYSAGDVTLGPQFVYVAAYEGGLAARNAIGGLNQKVNLEVVPGVTFTSPSIATVGLTEQQAKEKGYEVKTSVLPLDAVPRALVNRETTGVFKLVADAKTLKVLGAHVVAENAGDVIYAATLAVKFGLTVGDLRETMCPYLTMAEGLKLAVLTFDKDVSKLSCCAG
>Acinetobacter_lwoffii_NIPH_715_2539493024_Gammaproteobacteria_Proteobacteria
MTTLKITGMTCDSCAAHVKEALEKVPGVQSALVSYPKGTAQLAIEAGTSSDALTTAVAGLGYEATLADAPPTDNRAGLLDKMRGWIGAADKPSGNERPLQVVVIGSGGAAMAAALKAVEQGAHVSLIERGTIGGTCVNVGCVPSKIMIRAAHIAHLRRESPFDGGIAATVPAIDRSKLLAQQQARVEELRHAKYEGILDGNPAITVVHGEARFKDEQSLVVRLNDGGERVVAFDRCLVATGASPAVPPIPGLKESPYWTSTEALVSDTLPERLAVIGSSVVALELAQAFARLGSQVTILARNTLFFRDDPAIGEAVTAAFRAEGIKVLEHTQASQVAHVDGEFVLTTGYGEIRADQLLVATGRAPNTRSLALEAAGVAANAQGAIVIDKGMRTSTPHIYAAGDCTDQPQFVYVAAAAGTRAAINMTGGDAALDLTAMPAVVFTDPQVATVGYSEAEAHHDGIETDSRTLTLDNVPRALANFDTRGFIKLVIEEGSGRLIGVQAVAPEAGELIQTAVLAIRNRMTVQELADQLFPYLTMVEGLKLAAQTFSKDVKQLSCCAG
>Brachybacterium_squillarum_M_6_3_2548979919_Actinobacteria_Actinobacteria
MGEDYDVDLAVIGSGGAAMSAAIAASQAGKSVVLIERGVLGGTCVNIGCVPSKTLLAAAGARHAALTNPFAGVPTSAGPVDLGALVAQKDGLIESLREAKYADVAAAYGFEVRSGQAAFLNKDTMAVDGAVLRARAYLIATGSTPAVPDVAGLESVDWLTSTTAMELTELPKSLVVIGGGYVGMEQAQLFAHLGARVSVVGRLAPHAEPELAQGLREVFADDGITVVEEHATAVATGIGPHGQDVVVSTASGAQVRGARLLVATGRFARTDGLDLAAAAVDVDERGFVVVDESQRTSNPRIYAAGDVSGAPQYDYVAAAGGRAAALNALADDGRATPARVDYTGLPAVVFTRPQLASAGLTEDEALARGYVCDCRVLGLSDVPRALVQHDTRGAVKLVVDATTGKVLGVHALADGAGEIMLAATYAIKAGMTVDDLADTWAPYLTMAESLRIVAGLFRNQMPTSCCA
>Alkalibacillus_haloalkaliphilus_C5_2551994516_Bacilli_Firmicutes
MNKFKVNIQGMTCAGCEKHVESALEKIGAKNIESSFRRGEAVFELPNDIEVESAIKVIDEANYKAREIEEVSSQENVALSNEDNYDLLIIGSGAAAFSSAIKAIEYGAKVGMIECGTVGGTCVNIGCVPSKTLLRAGEINHLSKDNPFIGLQTSAGEVDLASLITQKDKLVSELRNQKYVDLIDEYNFDLIKGEAKFVDASTVEVNGAKLSAKRFLIATGASPSLPQISGLEEMDYLTSTTLLELKKIPKRLTVIGSGYIGMELGQLFHHLGSEITLMQRSERLLKEYDPEISESVEKALIEQGINLVKGATFERVVQSGEIKKVYVTVNGSKEVIESDQLLVATGRKPNTDSLNLSAAGVETGKNNEILINDFGQTSNEKIYAAGDVTLGPQFVYVAAYEGGIITDNAIGGLNKKIDLSVVPAVTFTNPTVATVGLTEEQAKEKGYDVKTSVLPLDAVPRAIVNRETTGVFKLVADAETLKVLGVHIVSENAGNVIYAASLAVKFGLTIEDLTETLAPYLTMAEGLKLAALTFDKDVSKLSCCAG
>Pseudomonas_sp._313_2552995594_Gammaproteobacteria_Proteobacteria
MNTTTAASAQQPSVIYDLVTIGSGSAARAAANEARRLDKTVAMIEQGLAGGTCLNVGCVPSKTLLAAASARMSAAHGKFPGIATSAGPVDLSLLVRDKDQMIGHFRQSFHVQAPKDAGIAVFRGKATFVASDEPDIVALVVADSDGNTNLVYAKQVLIASGAAPFIPSIPGLSEVDFLTSGSAMSLEQVPESMLVVGGNAIGLEQGQLFARLGSKVEVVEIAPRIAPFEDPAISAALEQALSAEGIMFHTGANLTNVVPHESGVLATVVAEGRTQQIFAHKILIATGRRPATEGLNLDAVNVSRGDRGEIIVDEHLRTSNPRIWAAGDVTGMAQLVYVASAQGTVAASNALGNEPRSLDYTALPRVIFTSPEMAAVGMTPMQAEAAQIAYDVREIPVSFVLRAIVSRHDKGIIKMISERETGRILGIHMVGESAGEVIAAATYIISAGLTVDQLAKQWSPYFTMAESLKNVASSAPTLEDSANG
>Ahrensia_sp._13_GOM_1096m_2558300733_Alphaproteobacteria_Proteobacteria
MTKNSKFDLAVIGAGSAGFSAAITAADEGARVALIGYGTIGGTCVNVGCVPSKALICAVETLHVAKTADRFNGIEVSAKVTDWQAVVQQKQELVDDLRKAKYSDLLPANDSVSYIEGEAAFSDDGKLSVGDDIIDANMVIIATGTRPALPSIEGIESVPYLTSTTALELEQLPESLLVIGAGYIGAEIAQVFAWAGVKVTIISRRGLLPEAEPEIGKALMDIFEDEGITLIRGISYDRIEERGGSIVLTVQHDGKPREVLAEKVLIATGRTPNVESLNLGDAGIDLNQLGGVKVDERMRTTRENVYAAGDVTGHDQFVYMAAYGAKIAAKNALNSNSLSYDNSAMPAVVFTDPQIASVGLTKAQAREQGSDVRTSVLTLDNVPRALAARDTRGLIKLVADAKTKKLLGAHILAPEGSDSIQTAVLAIKAGMTYEELGAMIFPYLTTVEGLKLAAQTFDMDVKKLSCCAG
>Staphylococcus_hominis_238_SHAE_2823277487_Bacilli_Firmicutes
MTCTGCEKHVESALEKIGAKNIESSYRRGEAVFELPDDIEVESAIKAIDEANYQAGEIEEVSSLENVALINEDNYDLLIIGSGAAAFSSAIKAIEYGAKVGMIERGTVGGTCVNIGCVPSKTLLRAGEINHLSKDNPFIGLQTSAGEVDLASLITQKDKLVSELRNQKYMDLIDEYNFDLIKGEAKFVDASTVEVNGAKLSAKRFLIATGASPSLPQISGLEKMDYLTSTTLLELKKIPKRLTVIGSGYIGMELGQLFHHLGSEITLMQRSERLLKEYDPEISESVEKALIEQGINLVKGATFECVEQSGEIKRVYVTVNGSREVIESDQLLVATGRKPNTDSLNLSAAGVETGKNNEILINDFGQTSNEKIYAAGDVTLGLQFVYVAAYEGGIITDNAIGGLNKKIDLSVVPAVTFTNPTVATVGLTEEQAKEKGYDVKTSVLPLDAVPRAIVNRETTGVFKLVADAETLKVLGVHIVSENAGDVIYAASLAVKFGLTIEDLTETLAPYLTMAEGLKLAALTFDKDISKLSCCAG
>Corynebacterium_sp._HMSC062A03_2865461612_Actinobacteria_Actinobacteria
MTNEKFDLAIIGSGGGAFAAAIRATGLGKRVVMVERGTVGGTCVNTGCVPSKALLAAAEARHVALDSARFPGVAASAGPVDMPALIQGKAALVESMRTEKYVDLAADYGWTMISGDASFTGTQDAPLLRVISPDGAVRTIEAGHYLVATGSAPYVPPVPGLAEAGYLTSTTAMELDEVPESMLILGGGYVALEMAQLFSRLGSRVTMLVRSRLASQEEPEASKALAGVFADEGIRVVRRAMADSVASGPDGVSVTANVAGGEEVFRASRILVALGRRPVTEGLDLDAVGVKTGASGEIVVDSRLATSNPRVWAAGDATGHREFVYVAAAHGALAVDNAFTDALAEVDYRHLPRVTFTSPAIGAVGMTEKEAVAAGISCECRVLPLEYVPRAVVNRDTRGFIKVVADRDTGRILGLSAVAKDAGEIAAAGVYILEAGMTTAQVAAAWSPYLTMAEGIRIAAKAFTTDVSELSCCA
>Acidovorax_sp._JHL_9_2527246963_Betaproteobacteria_Proteobacteria
MTHLKITGMTCDSCAAHVKEALEKVPGVQSALVSYPKGTAQLAIVPGTSPDALTAAVAGLGYKATLADAPLADNRVGLLDKVRGWMAAAEKHSGNEPPVQVAVIGSGGAAMAAALKAVEQGAQVTLIERGTIGGTCVNVGCVPSKIMIRAAHIAHLRRESPFDGGIAATVPTIDRSKLLAQQQARVDELRHAKYEGILGGNPAITVVHGEARFKDDQSLTVRLNEGGERVVMFDRCLVATGASPAVPPIPGLKESPYWTSTEALASDTIPERLAVIGSSVVALELAQAFARLGSKVTVLARNTLFFREDPAIGEAVTAAFRAEGIEVLEHTQASQVAHMDGEFVLTTTHGELRADKLLVATGRTPNTRSLALDAAGVTVNAQGAIAIDQGMRTSNPNIYAAGDCTDQPQFVYVAAAAGTRAAINMTGGDAALDLTAMPAVVFTDPQVATVGYSEAEAHHDGIETDSRTLTLDNVPRALANFDTRGFIKLVIEEGSHRLIGVQAVAPEAGELIQTAALAIRNRMTVQELADQLFPYLTMVEGLKLAAQTFNKDVKQLSCCAG
>Aminobacter_aganoensis_DSM_7051_2829783131_Alphaproteobacteria_Proteobacteria
MIGGTCVNIGCVPSKTLIRATEAVHHANDGAARFDGIESGARVVDWSAQIAQKDALVASLRQAKYADLLPEYNNVVYREGQARLVDGGVEVAGQRLASERIIIATGARPRLPEIPGIANVSPLDSTTALALTELPRSMIVLGGGYIGAELAQTFARAGVAVTLVFRSRLLPEAEPAIGSALATYLVDEGIKIVGGIAYESARRTDDGGVALAITRHGRLEVLTAERILVATGRRPNTEALGLAEIGVDLTPAGAIIVDDRMRTSKVGVYAAGDVTGKDQFVYMAAYGAKLAAKNALNGNNLHYDNTAMPAVVFTDPQVASVGMTEMQARAAGHSVRTSVLSLDNVPRALAARDTRGLIKLVADRTTRKLLGAHILAPEGADSIQTAALAIRCGMTIDDLSEMIFPYLTTVEGLKLAAQTFDRDVKKLSCCAG
>Mycobacterium_syngnathidarum_24999_2862871844_Actinobacteria_Actinobacteria
MQTRYDLAIIGSGGGAFAAAIRATSLGKSVVMVERGTFGGTCVNTGCVPSKALIAAAEARHVAADAPTRFPGIASVAGAVDMPALIGGKQDLVEALRGEKYVDVADSYGWQVRRGNAAFAGTPDSPLLEVAAADGSVETIEAAQYLVATGSRPWAPPIQGLEEAGYLTSTTAMELTEVPDSLLVLGGGYVALEQAQLFARLGSTVTLLVRSRLASKEESEVSKALQEVFADEGIRVVRRAVPTRVTRDAATGQVVVTADVSGGAQEFRADEVLVALGRRPVTDGLNLDAVEVKTGEVGEIVVTDQLQSSNPRIWAAGDVTGHPEFVYVAAHHGTVVAENAFTDAERSVDYMRLPRVTFTSPAIGAVGMTEAQVLAAGIRCDCRVLPLEYVPRTLVNRDTRGFIKMVANADTGEILGLTAVAKDAGELAAAGVHIIGKTIAEVADAWAPYLTMTEGIRIVAKAFTTDVSKLSCCA
>Caldibacillus_debilis_GB1_2507037332_Bacilli_Firmicutes
MSTRKYRLQVEGMTCAGCEKRVERALSSIGAKNVEANFRRGEAGFELPEPIGIEQAKEAVHKAHYKAGEAEAVHQQKGSAIRDEGGEDYDFIVIGSGGAAFSAAIKAAEYGAKVAMIERGMIGGTCVNIGCIPSKTLLRSAEIQYLAKNHSFLGLHTSAGPADWKKLVEQKDELVKRLRRQKYMDLIDEYGFELIRGEARFINEKTVEVNGDELTAKRFLIATGASPSIPDIPGLKEVDYLTSTSLLELKELPKRLAVIGSGYIGLELGQLFHRFGVEVTLMQRGQKILPGYEPEISEAAEKALTEQCIRFIAGATFERVEQNGDLKKIHVTVNGEKKIVEAEQLLVATGRKPNTDALNLQAANVQVGPRGEVLADGYLRTTNPRIYAAGDVTLGPQFVYVAAYQGGIAADNAIGGLARKVNLDVVPSVIFTDPAIAAVGLTEKQAKERGYEVRTSVLPLDAVPRALVNRETTGLFKLVADAKTGKLLGVHLVAENAGDVIYAAALAVKFGLTAEDLRESLAPYLTMAEGLKLAALTFDKDVNKLSCCAG
>Arthrobacter_sp._MA_N2_2517424546_Actinobacteria_Actinobacteria
MSVIPFDYDLAIIGSGGGAFAAAIRATNRGKRVLMVERSTVGGTCVNTGCIPSKALLAAAEARHVAVDASGRFPGISTSSAPVDMPELVAGKRSLVEAMRSEKYVDLAADYGWKLQQGTAAFAGTAAAPVLNITVPGGTTETVSADHYLVATGSTPWIPEVPGMDDVDYLTSTSAMELQEVPPSMLVLGGGYVALEQAQLFARLGTKVTMLVRSRLASAEEPEAGNALAGVFADEGIRVVRRATVSKVGYDPATGDVVVDASVSGGQEEFRAARLLVATGRRPVTEDLNLCMVGVETGNRGEVLVDGSLRSTNPRIWAAGDVTGHREFVYVAAAHGALMVENAFEGAGREVDYRHLPRVTFTSPALAAVGMTDKEANQAGIRCMCRVLPLKFVPRALVNRDTRGFIKIVADAGTGQILGITAVGKEAGDIAAAGVYILEAGMTVDQVANLWSPYLTMAEGIKIAAQSFTTDVSKLSCCAA
>Bacillus_sp._AFS040349_2777686577_Bacilli_Firmicutes
MNKYKISIQGMTCTGCEEHVAVALENIGAKNIEASFRRGEAVFELPDDIGVESAKKAINEAKYQPEEIEEVQSKEKMVLGDEGDYDLLIIGSGGAAFSAAIKSVEYGAKVAMVERGRVGGTCVNIGCVPSKTLLRAGEINHLAKVNPFIGLETSAGEVELAPLIKQKDELVSELRNQKYVDLISEYDFDLIEGEAKFVNGNTVEVNGKKLSAKLFLIATGASPSLPPISGLEEVDYLTSTTLLELKKVPKRLTVIGSGYIGMELGQLFHNLGSEVTLMQRSERLLKEYDPEISEAIEKALIAQGINLVKGATFERVEQGGEIKKVHVTVDGKKKVVESEQLLVATGRKPNTDSLNLIAAGVEVGKRKEILINDYARTSNEKIYAAGDVTLGPQFVYVAANEGGIVADNAIGGLNEKLDLSVVPGVTFTNPSIATVGLTEEQAKEKGYEVKTSVLPLDAVPRAIVNRGTTGVFKLVADAKTLKVLGVHIVSENAGEVIYAATLAVKFGLTVENLKDSLAPYLTMAEGLKLAALTFDKDVSKLSCCAG
>Ignavibacteria_bacterium_SCGC_AD_253_O22_unscreened2636161002_Ignavibacteria_Ignavibacteriae
MGIKKTKLEISGMTCDHCAQTIGNKVSALDGIVSKSISYTEKSGEFQFDSDKVSKTDIINSINSTGHYKVVGEIKKENAKNEKYDLIIIGGGSAAFAAAIKASELEKKVLMINNGLPIGGTCVNVGCVPSKTLIRNAEQFHKANHPNFSGIKPGQNKIDFKEVIRQKSELVSELRQGKYVDVLIDDPNVTILKAHAKLIDKNTVESNGKKFYAENILIATGSTTFVSDIPGLKEAGYLTNETLYELVELPEHLIVIGGRYIALENSQMFARLGSKVTILQRSFRILPDEMSDVTETLKEYLEGEGIEIKTGVKIKSVEKKNGKIFVNASVKDAVSPDSIGEDETIEGTHIFVATGRKGNTNGLGLENLGIELYKQDFIKTNDYLQTSVPNIYAAGDVTGEFLFVYSAAYEGSLAVENILNDNPTPKDYSVFPWVIFTDPQVAGVGLDENQAYEKKIDYEVSIVRLTNVPRSLAARNTKGFIKLLRNKESHKLIGARILASEGSELLMEISLAIKYGITVKELKQMFHPYLTLSEGIKIAAISFDKDVHKLSCCAV
>Corynebacterium_sp._HMSC036D02_2865637152_Actinobacteria_Actinobacteria
MPEAAPDFDLAVIGSGGGAFAAAIRATKLGNRVVMIERSTVGGTCVNTGCVPSKALLAATEARHVAVDATGRFPGISTSAAPVDMGVLIDGKRSLVEGMRSDKYVDLAADYGWDLRQGTAVFAGTPEEPVLEITGPDGTRDSLTAAHYLVATGSTPWAPPVPGLDEVNYLTSTTAMELNEVPESLIVFGGGYVALEQAQLFARLGSKVTLLVRSRLASHEEPEASRALMGVFADEGIRVVRRAAVTSVRTDPAGAEVLVTATVAGGQEEFRAAKLLVATGRRAVTDGLNLDAVGVKTGDTGQILVESTLASSNPRIWAAGDVTGHREFVYVASAHGTLMVENAFNNAGREVDYRHLPRVTFTSPSLAAVGMTDKEANEAGIRCECRVLPLEYVPRALVNRDTRGFIKIVADADTGRIVGITAVGKEAGDLAAAGVYILEAGMTVDQVANLWCPYLTMAEGIKIAAQSFTTDVSKLSCCAS
>Corynebacterium_sp._HMSC078A10_2865457025_Actinobacteria_Actinobacteria
MPEAAPDFDLAVIGSGGGAFAAAIRATKLGNRVVMIERSTVGGTCVNTGCVPSKALLAAAEARHVAVDATGRFPGISTSAAPVDMGVLIDGKRSLVEGMRSDKYVDLAADYGWDLRQGTAVFAGTPEEPVLEITGPDGTRDSLTAAHYLVATGSTPWAPPVPGLDEVNYLTSTTAMELNEVPESLIVFGGGYVALEQAQLFARLGSKVTLLVRSRLASHEEPEASRALMGVFADEGIRVVRRAAVTSVRTDPAGAEVLVTATVAGGQEEFRAAKLLVATGRRAVTDGLNLDAVGVKTGDTGQILVESTLASSNPRIWAAGDVTGHREFVYVASAHGTLMVENAFNNAGREVDYRHLPRVTFTSPSLAAVGMTDKEANEAGIRCECRVLPLEYVPRALVNRDTRGFIKIVADADTGRIVGITAVGKEAGDLAAAGVYILEAGMTVDQVANLWCPYLTMAEGIKIAAQSFTTDVSKLSCCAS
>Micrococcus_flavus_BCRC_80069_2866916829_Actinobacteria_Actinobacteria
MKEEFMTATANSRSYDLAMIGSGGAAFAAAIRATNLGRRVVMIERGTVGGTCVNTGCVPSKALLATAEARHVTLDASRFPGLPLPEVRPVDMPALIAGKDRLVGSLRGEKYLDLATEYGWDLHPGDATFVGTPSEPALRVTGPDGTVETVRAAHYLIATGSRPWAPPVPGLQEAGYLTSTTAMELDHVPESLLVIGGGYVAMEQAQLFARLGVRVTMLVRSRLASQEEPEASTALDEIFTDEGIQIIRGAVPSAVRRDPATGEVTVTATTTDGSQELRAAEVLVATGRRPVTATLGLDTVDVRTGDHGEVVVDSHLRSTNPRVWAAGDVTAHRQFVYVAAAHGALVADNALTGAGLEVDYRHLPRVVFTSPALAAVGMTERQASAAGIRYDSRVLSLAHVPRAIVNRDTRGFIKMVTDADTGRIIGITALAQDAGDLAAAGVYMLEAGMTTSQVANLWSPYLTMAEGLKLTAQAFTTDIAKLSCCAA
>Mycolicibacterium_sp._Dasyatis_americana_2869195956_Actinobacteria_Actinobacteria
MSQGLDLAVIGSGGAAMAAAIRATALGKSVVMIERGIFGGTCVNTGCVPSKALIAAAEARHTAADTARFPGIATTAGPVDMAALIAGTHDLVESLRSEKYLNVAESYGWQRIQGQARFAGTPDAPVIEVGDATIEAEHYLIATGANPVIPPAFEGVAYLTSTTAMEVTEVPESLLVIGGGYVALEQAQLFARLGSTVTVLVRSTLASKEEPEVGMALLEVFADDGIRVVRRATVSEVEQADDQVTVTATITGGTQQFRAAKVLVATGRRPNTDGLNLEAVQVKTGENNEVVVSDGLQSSNPRIWAAGDVTGHREFVYVAAHHGAMVADNIFTDAGRRVDYRHLPRVTFTSPAVGAAGTTEAELLAAGTRCDCRVLPLKHVPRAVVNRDTRGFIKLVADAGTGRIHGITAVAKDAGEIAAAAVYILDAAMTVDQVAGSWAPYLTMAEGIKIAAQSFSADMSRLSCCAS
>Cupriavidus_metallidurans_CH34_637975200_Betaproteobacteria_Proteobacteria
MTHLKITGMTCDSCAAHVKEALEKVPGVQSALVSYPKGTAQLAIVPGTSPDALTAAVAGLGYKATLADAPLADNRVGLLDKVRGWMAAAEKHSGNEPPVQVAVIGSGGAAMAAALKAVEQGAQVTLIERGTIGGTCVNVGCVPSKIMIRAAHIAHLRRESPFDGGIAATVPTIDRSKLLAQQQARVDELRHAKYEGILGGNPAITVVHGEARFKDDQSLTVRLNEGGERVVMFDRCLVAAGASPAVPPIPGLKESPYWTSTEALASDTIPERLAVIGSSVVALELAQAFARLGSKVTVLARNTLFFREDPAIGEAVTAAFRAEGIEVLEHTQASQVAHMDGEFVLTTTHGELRADKLLVATGRTPNTRSLALDAAGVTVNAQGAIVIDQGMRTSNPNIYAAGDCTDQPQFVYVAAAAGTRAAINMTGGDAALDLTAMPAVVFTDPQVATVGYSEAEAHHDGIETDSRTLTLDNVPRALANFDTRGFIKLVIEEGSHRLIGVQAVAPEAGELIQTAALAIRNRMTVQELADQLFPYLTMVEGLKLAAQTFNKDVKQLSCCAG
>Acinetobacter_baumannii_MRSN_3527_2636854104_Gammaproteobacteria_Proteobacteria
MTTLKITGMTCDSCAAHVKEALEKVPGVQSALVSYPKGTAQLAIEAGTSSDALTTAVAGLGYEATLADAPPTDNRAGLLDKMRGWIGAADKPSGNERPLQVVVIGSGGAAMAAALKAVEQGAQVTLIERGTIGGTCVNVGCVPSKIMIRAAHIAHLRRESPFDGGIAATVPTIDRSKLLAQQQARVDELRHAKYEGILGGNPAITVVHGEARFKDDQSLTVRLNEGGERVVMFDRCLVATGASPAVPPIPGLKESPYWTSTEALASDTIPERLAVIGSSVVALELAQAFARLGSKVTVLARNTLFFREDPAIGEAVTAAFRAEGIEVLEHTQASQVAHMDGEFVLTTTHGELRADKLLVATGRTPNTRSLALDAAGVTVNAQGAIVIDQGMRTSNPNIYAAGDCTDQPQFVYVAAAAGTRAAINMTGGDAALDLTAMPAVVFTDPQVATVGYSEAEAHHDGIETDSRTLTLDNVPRALANFDTRGFIKLVIEEGSHRLIGVQAVAPEAGELIQTAALAIRNRMTVQELADQLFPYLTMVEGLKLAAQTFNKDVKQLSCCAG
>Bacillus_sp._UMTAT18_2641374639_Bacilli_Firmicutes
MKKYRVNVQGMTCSGCEQHVAVALENMGAKAIEVDFRRGEAVFELPDDVKVEDAKNAIADANYHPGEAEEFQSEQKTNLLKKYRLNVEGMTCTGCEEHIAVALENAGAKGIEVDFRRGEALFELPYDVDIDIAKTAITDAQYQPGEAEEIQVQSEKRTDVSLNDEGNYDYDYIIIGSGGAAFSSAIEAVALNAKVAMIERGTVGGTCVNVGCVPSKTLLRAGEINHLAKNNPFVGLHTSASNVDLAPLVKQKNDLVTEMRNEKYVNLIDDYGFELIKGEAKFVNENTVEVNGNQITAKRFLIATGASSTAPNIPGLDEVDYLTSTSLLELKKVPNRLTVIGSGYIGMELGQLFHNLGSEVTLIQRSERLLKEYDPEISEAITKALTEQGINLVTGATYERVEQDGDIKKVHVEINGKKRIIEAEQLLIATGRKPNTESLNLHAAGVEVGSRGEIVIDDYLKTTNSRIYSAGDVTPGPQFVYVAAYEGGLAARNAIGGLNQKVNLEVVPGVTFTSPSIATVGLTEQQAKEKGYEVKTSVLPLDAVPRALVNRETTGVFKLVADAKTLKVLGAHVVAENAGDVIYAATLAVKFGLTVGDLRETMAPYLTMAEGLKLAVLTFDKDVSKLSCCAG
>Corynebacterium_striatum_1329_CAUR_2815962221_Actinobacteria_Actinobacteria
MPEAAPDFDLAVIGSGGGAFAAAIRATKLGYRVVMIERSTVGGTCVNTGCVPSKALLAAAEARHVAVDATGRFPGISTSAAPVDMGVLIDGKRSLVERMRSDKYVDLAADYGWDLRQGTAVFAGTPEEPVLEITGPDGTRDSLTAAHYLVATGSTPWAPPVPGLDEVNYLTSTTAMELNEVPESLIVFGGGYVALEQAQLFARLGSKVTLLVRSRLASHEEPEASRALMGVFADEGIRVVRRAAVTSVRTDPAGAEVLVTATVAGGQEEFRAAKLLVATGRRAVTDGLNLDAVGVKTGDTGQILVESTLASSNPRIWAAGDVTGHREFVYVASAHGTLMVENAFNNAGREVDYRHLPRVTFTSPSLAAVGMTDKEANEAGIRCECRVLPLEYVPRALVNRDTRGFIKIVADADTGRIVGITAVGKEAGDLAAAGVYILEAGMTVDQVANLWCPYLTMAEGIKIAAQSFTTDVSKLSCCAS
>Bradyrhizobium_betae_CECT_5829_2824357323_Alphaproteobacteria_Proteobacteria
VRPGVTFPDWSTVTSPAVRDALLAMVGSGHVLNRWSGYDPATDRVRVALLQLYVEHGRALTVAAIANLAGLGEAAVPPLLDELRRRDLVVLDGERIVGAYPFTDQDRGHEVTLDGRALNAMCAVDALGIGAMTDRDISIASSCRHCGAPIRITTRDRGRVLADVEPQTAVMWQSVRYEDACAANSLCATTTFFCSDEHLSAWRRERSADEPGFRLSIDEGLEAGRALFGPSLAGLGVTQQPPADPESNSPSVANRPFRTNGRNGGAYDLVVIGAGSAGFSASITAADQGAQVALIGSGAIGGTCVNIGCVPSKTLIRAAETLHNARVAARFAGITAAAELIDWRGTVRQKDALVSELRQAKYADLLPAYNGIAYRDGPARLLDGGVEVDGARIAAGKIIIATGARPAVPAIPGLVTVPYLTSTTALELEELPSSLLVIGGGYIGAELAQMFARAGVKVTLVCRSRLLPEAEPEISAALTGYFEDEGITVVSGIAYRAIRKIDGGVSLTVTRDGQDIAIDADQVLITTGRTPNIEGLGLAEHGITVSTKGGIVVDDRMRTTKTGVYAAGDVTGRDQFVYMAAYGAKLAARNAFNGDSLRYDNSAMPAIVFTDPQVASVGLTEATARAAGHTVRVSTIGLDQVPRALAARDTRGLIKLVADAGSGRLLGAHILAPEGADSIQTAAIAIRQGLTVDDLVDTIFPYLTTVEGLKLAALSFGKDVAKLSCCAG
>Bradyrhizobium_betae_CECT_5829_2824356321_Alphaproteobacteria_Proteobacteria
MNDCCASSSSRIEAVILTPETLPSYAVRPGVTFPDWSVVKSPAVKDALQAMVGSDHVFDRWSGYDPATDRVRVALLELYSEDGRTPTTGALAERAGLNETSVRTLLEELRRRDLVVLDGERIVGSYPFTDRDAGYRVTLDGRVLNAMCAVDALGIGAMTDRDITIASRCRHCGAQIRIATRDQGRALAQIEPRTAVVWQSVRYEGACAANSLCATTAFFCSDDHLSAWRREQAADEAGFRLSVEEGLEAGRALFGPSLAGLDTAAQWSVGSTSKRAVVVDRFRTNCRNGGAYDLVVIGAGSAGFSASIAAADQGAQVALIGSGTIGGTCVNIGCVPSKTLIRAAETLHNARVAARFAGLAAEAELTDWRSTVRQKDILVSELRHAKYTNLLPAYNGIAYREGAARLIEGGVEVDGARIPAGKIIIATGARPAIPAIPGIEAVPYLTSTTALDREELPRSLLVIGGGYIGAELAQMFARAGVKVTLVCRSRLLPEAEPEIGAALTGYFQDEGISVISGIAYRAIRKTENGIALDISRDGQNTTIDAHQVLITTGRAPNIEGLGLTEHGIAVSPKGGIVVDDRMRTTGAGIYAAGDVTGRDQFVYMAAYGAKLAAKNALNGDSLRYDNSAMPAIVFSDPQVASVGLTEAAARAAGHAIRVSTIGLDQVPRALAARDTRGLIKLVADAGSGRLLGAHILAPEGADSIQTAALAIRQGLTVEDLADTIFPYLTTVEGLKLAALSFGKDVAKLSCCAG
>Bradyrhizobium_betae_CECT_5829_2824350790_Alphaproteobacteria_Proteobacteria
VKRDLRNSGYDLVVIGAGSAGYSASITAAEQGARVALIGSGTIGGTCVNIGCVPSKTLIRAAETLHSAQSASRFAGIAAEARIIDWRRTVRQKDALVSMLRQAKYVDLLPAYDGIAYRDGPARLVDGGVEVNGTRIPSDRVIIATGARPAVPAIPGIEAVPYLTSTTALEMEELPASLVVIGGGYIGAELAQMFARCGVKVTLVCRSRLVPEAEPEVGSALTRYLHDEGVTIESGVVYRSIRKTDDRVSLVVTRGGRDFAIGADQVLVCTGRSPNIEGLGLPQHGIAVSPKGGIVVDDHLQTTKAGVYAAGDVIGRDQFVYMAAYGAKLAAKNALNGDSLRYDNSAMPAVVFTDPQVASVGLTEAAARAAGHLVRVSTIGLDKVPRALAARDIRGLIKLVADSGSGRLLGAHILAPEGADSIQTAALAIRHGLTVDDLADTIFPYLTTVEGLKLAALAFGKDVAKLSCCAG
>Oceanithermus_desulfurans_DSM_15757_2861249955_Deinococci_Deinococcus-Thermus
MVQLKLSGLTCEGCAQTVDRALSGVPGVERVAVYYPEGVAEVEGEASLEALVRAVREAGYGAEPLDPERPGAVPKPMVGEKGSYDLVVIGSGSAGVAAALEAAGRGARVLVVEGGTLGGTCVNVGCVPSKTLLRAGEAAQRARHAGFPGVEARGAKVDFAEVARARDGLVGELRERKYREVLEAAGVAIKQGRARFTAPDRLEVDGEPLAARAYLVATGAEPVLPPIPGLERGRVWTYLDATTTRERPESLVVIGAGPVGLELAQAFRRLGSRVVVLEAQDRILPAEDEELAALLRGYLEEEGLQIVTGARVERIEGREVRTIGGVYEGERVLVATGRRARTRGLGLEDAGVELDTAGFVRVNDALRTSNPRVLAAGDVAGLPQFVYIAAQSGRVAAQNALGASATLDLTAVPRVTFTDPALAAVGLGEAEARARHGEDVRAATLDLADLPRALAAFDTRGRFKIVVDAGGRVLGLHVVAPEAGDVIAEGALVVRLGLGYRELIETFHPYLTLAEGVRLVAQALDQDVHRLSCCA
>Corynebacterium_sp._HMSC034A01_2865628910_Actinobacteria_Actinobacteria
MTNEKFDLAIIGSGGGAFAAAIRATGLGKRVVMVERGTVGGTCVNTGCVPSKALLAAAEARHVALDSARFPGVAASAGPVDMPALIQGKAALVESMRTEKYVDLAADYGWTMISGDASFTGTQDAPLLRVISPDGAVRTIEAGHYLVATGSAPYVPPVPGLAEAGYLTSTTAMELDEVPESMLILGGGYVALEMAQLFSRLGSRVTMLVRSRLASQEEPEASKALAGVFADEGIRVVRRAMADSVTSGPDGVSVTANVAGGEEVFRASRILVALGRRPVTEGLDLDAVGVKTGASGEIVVDSRLATSNPRVWAAGDATGHREFVYVAAAHGALAVDNAFTDALAEVDYRHLPRVTFTSPAIGAVGMTEKEAVAAGISCECRVLPLEYVPRAVVNRDTRGFIKVVADRDTGRILGLSAVAKDAGEIAAAGVYILEAGMTTAQVAAAWSPYLTMAEGIRIAAKAFTTDVSELSCCA
>Prauserella_sp._YIM_121212_2865230450_Actinobacteria_Actinobacteria
MRYDLAVIGSGGAGFAAAIAARGRGRSVVMIERDTVGGTCVNTGCVPSKALLAAAEARHVSLDGRFPGITTSPFEVELPNLIDGKRELVESLRAEKYTDLAAEYGWDILTGAARFTAIRSGPVLEVDLASGETVTVEAEHYLIATGSIPGAPPIDGLAETNYLTSTTAMELDALPRSMIVLGGNAIGLEQAQLWHRLGVEVTVVETLPRLAPFEEPEVSAGIEQVFADEGIRAMPGATVSRVESGPDGYRVRLTDAHGNLSELTAEQLLVATGRRPAADGLNLDAVGVKTGPRGAVVVDEYLRTDNPRIWAAGDVTGHPQFVYVAAAHGTLVADNAFADAGRTLDYRHLPRVIFTSPQIAAAGLTDAQAAEQGYVTDSRVLPLEYVPRALVNRDTRGLIKLVAEHGTGRLLGAHVLADGAGDVIATAVYALANRMTVQQMADLWCPYLTMAQGLKLAAQTFTRDVAKLSCCAS
>Brevibacterium_yomogidense_B_Co_03.10_2865174156_Actinobacteria_Actinobacteria
VPETATSEFDLAIIGSGGGAFAAAIRAISLGQRVVMVERGTVGGTCVNTGCVPSKALLAAADARHVALDAPGRFPGIAAIPGPVDMPGLVAGKDALVEGMRSEKYADLIEDYGWDLRQGDATFTGDAQDPVLEITNTDGAVETVRARHYLVATGSTPWAPPVDGLEEVDYLTSTTAMELQEVPESLIVLGGGYVALEQAQLFARLGSKVTVLVRSRLLSGEEPEVSKTLMGVFADEGIQVVRRAAVESVATDPATGGVVVAATTGAGRQEYTADRLLVATGRRAVTEGLGLETVGVATGDRGEITVEDTLATSHPRIWAAGDVTGHPEFVYVASAHGITVVENAFNDAGQRVDYTHLPRVTFTSPAVGAVGMTDKQATAAGIRCECRVLPLEYVPRALVNRDTRGLVKIVADADTGRIVGITAVAKDAGDLAAAGVYVLSAGMTVDQLATLWCPYLTMAEGLKIAAQSFRTDVSKLSCCAA
>Prauserella_sp._YIM_121212_2865232744_Actinobacteria_Actinobacteria
MPYDLAVTGSGGGAFAAAIAARNKGRTVVMIERNTVGGTCVNTGCVPSKALLAAAEARHISLDGRFPGISVTPFGVDLPRLIDAKRDLVDSLRAEKYTDLAAEYGWDILEGTATFATDEHADPVLRVDLAAGGTQAVVAEHYLIATGSTPWAPPIDGLAEAGYLTSTTAMEVDTLPASMIVIGGNAIGLEQAQLWNRLGVQVIVVEALDRLAPFEEPENSEVIAEVFAREGIGVVTGATVTRTDRDDTGYRVTLTGTDGQPTQLRAEQLLVATGRRPATAGLNLDAVGVKTGSRGEVVVDEHLRTDNPRIWAAGDVTGHPQFVYVAGAHGTLVADNAFDHAGRTLDYHHLPRVTFTSPAIASAGLTDAQAVEQGYACECRVLPLEYVPRALVNRDTHGLIKLVAEQGTGRLLGAHVIAEGAGDVIATAVYALANDMTVQQMADLWCPYLTMAEGIKLAAQTFTRDVSKLSCCAS
>Mycobacterium_sp._D16Q13_2862881589_Actinobacteria_Actinobacteria
MRQRFDLAVIGSGGAGMAAAIRATSLGRSVVMIERGTFGGTCVNTGCVPSKALIAAAGARHTAAGAERFPGISATAGPVDMAALIGGKQHLVDRLRSDKYADLADTYGWRRIQADATFAGTPEDPVLRVGTHTIEAAQYLVATGARPWMPPVRGLDQVDALTSTTAMELAEVPQSLLVLGGGYVALELAQLFARLGSVVTMLVRSRLASREEPEVSTTLQDVFADEGITVVRGATIVKAERVGGQAVVTAAVAGGEQPFRADKLLVALGRWPVTDLNLAAVDVKTGAAGEIVVTDRLQSSNPRIWAAGDVTGHPEFVYVAAHHGALAAENMFSGADRSVNYTTLPRVTFTNPAVGAVGMTEADMRAAGIRCDCRVLPLTYVPRALVNRDTRGFIKLVADAGTGRLRGITAVADDAGEIAAAGVYILDAAMTVDQVARSWAPYLTMAESIKIAAQSFTTDISQLSCCAS
>Streptomyces_scabiei_NRRL_B_2795_2862386650_Actinobacteria_Actinobacteria
VLQAHTGYDLAIIGSGGGAFAAAIAARNKGKRVVMVERGTTGGTCVNVGCVPSKALLAAAEARHGAQAAGRFPGLAPATVPVDFPALIGGKDALVEQLRTEKYTDLAADYGWQIVHGTATFADGPVLQVALNDGGTTTIEAAHYLIATGSTPWAPPIDGLDETGYLTSTTAMELEELPEHLLVLGGGYVGLEQAQLFARLGSRVTMAVRSRLASGEEPEISAGIEAVFADEGITVHTRTQVSAVRRDGDGILATLTGPGGEQQVRASHLLVATGRRPVTDGLGLERVGVKTGERGEVVVDEYLRTGNPRIWAAGDVTGHPDFVYVAAAHGTLVADNALDGAERTLDYTALPKVTFTSPAIASVGMTDAQLAEAGIACQCRTLPLQYVPRALANRDTRGLVKLIAERGTGKLLGAHVLADGAGDIITAATYAITAGLTVDQIARTWHPYLTMAEALKLAAQTFTSDVARLSCCAG
>Streptomyces_scabiei_NRRL_B_2795_2862386645_Actinobacteria_Actinobacteria
VSTRHNGFDLAVIGSGGAAFAAAIAARNKGAKVVMVERGATGGTCVNTGCVPSKALLAAAEARHVALAQPFPGIRTEAGPVDFTALISGKQALVEAMRAEKYTDLAAEYGWTILAGTARFASGPVLEVTLNDGGTTTIEAAHYVIATGSAPWAPPIDGLDEAGYLTSTTAMELDHLPESMLVVGGNAIGLEQGQLFARLGTQVTVVEALDRLAPFEEPEVSAMIEDVFTGEGIGVHTGLTVTAVRRDTSGYRLTAARRGEVFELQAEQLLVATGRRPVTDGLALETVGVKTGERGEIIVDEHLRTGNERIWAAGDVTGHPQFVYVAAAHGTLVADNALDGAERTLDYHHLPRVTFTTPAIAAAGLTDAQAVAQGFACDCRILPLEYVPRALVNRDTHGLIKLVAERGTGKLLGVHVIADGGGDVIATAVYALANRMTVHQMADLWCPYLTMAEGLKLAAQTYTRDVSKLSCCAS
>Staphylococcus_aureus_sv._SED_CFSAN007850_2861115274_Bacilli_Firmicutes
MTQNSYKIPIQGMTCTGCEEHVTEALEQAGAKDVSANFRRGEAIFELSDDQIEKAKQNISAAGYQPGEEESQPSENSVDFNRDGDYDLLIIGSGGAAFSAAIKANENGAKVAMVERGTVGGTCVNIGCVPSKTMLRAGEINGLAQNNPFTGLQTSTGAADLAQLTEQKDGLVSQMRQEKYIDLIEEYGFDLIRGEASFIDDKTIQVNGQNITSKSFLIATGASPAVPEIPGMNEVDYLTSTSALELKEVPQRLAVIGSGYIAAELGQMFHNLGTEVTLMQRSERLFKTYDPEISEAIDESLTEQGLNLITGVTYQKVEQNGKSTSIYIEVNGQEQVIEADQVLVATGRKPNTETLNLESAGVKTGKKGEVLTNEYLQTSNNRIYAAGDVTLGPQFVYVAAYEGGIVANNALGLAKRKIDLRFVPGVTFTNPSIATVGLTEQQAKEKGYDVKTSVLPLDAVPRALVNHETTGVYKLVVNAQTQKLIGAHIVSENAGDVIYAATLAVQFGLTIEDLTDSFAPYLTMAEGLKLAALTFDKDVSKLSCCAG
>Aquamicrobium_lusatiense_DSM_11099_2861232060_Alphaproteobacteria_Proteobacteria
MKDDCAPKDDFDLAVIGAGSAGFSAAITAAEGGKRIALIGHGTIGGTCVNVGCVPSKTMIRAAEAVHGAQSAHRFPGLKGEAQVADWAALVAAKDDLVSTLRQKKYVDLLPGYDGVTYLDEGPARLVEGGVEIGGRKITAPKVIVATGGRPAVPDIPGTPDVPTLDSTSLLELERLPESLIFLGGGYIGVELAQMMARMGTCVTIVCRSRLLPRIEPEVSEALAKVLRAEGLTILDGVTYDAARRDGDRAVLTVTVDGTVRDLTADHLVLTTGRAPNTEGLGLAEMGIETDRRGAIKVGDDMATTRPGIYAAGDVTDRDQFVYMAAYGAKLAARNAVLGGSERYDNAAMPWVVFTDPQVAGVGLTEQQARTAGHDVKTSLLALENVPRALAARDTRGLIKLVADARTDRLLGGVIMAPEGADSVQTLAMALKASMTTKALGETIFPYLTTVEGLKLAAQTFDKDVAKLSCCAG
>Anoxybacillus_kamchatkensis_DSM_14988_2861197805_Bacilli_Firmicutes
MKRYMMRIEGMTCPSCEKHIASILEQLGATSIDVSFRRGEAVFELPHANVEVAKQAIKIAGYEPTEVVEIEATEETYDYIIIGSGAAAFASAIEARKYGAKVAMIERGTIGGTCVNIGCVPSKTLLRAGEINYLAKNHPFLGLHISAGTVDLSALIEQKNELVQNLRQAKYINLIDEYGFTLIQGEAVFLDETTVEVNEKKLSANRFLIATGASPAIPNIPGLADVEYVTSTTLLERKEVPKRLAVIGSSYIGIELGQLFHHLGSDVTLMQRSPRLLKTYDQEISEAITKALTTQGIHLLTGVSFERVEQDGNVKKIHIEINGKKQVIEAEELLIATGRTPNTAALRLEAAGVTTGSCGEIVVNDYLQTTNPRIYAAGDVILGPQFVYVAAYEGTIAAANAIGGQQKKIQLETIPAVTFSSPAVATVGLTEQQAKEKGYEVKTSVLPLEAVPRAIVNYETTGVFKLVADAKKGKLLGAHVVAEHAGEVIYAATLAIKFGLTINDLHETLAPYLTMAEGLKLAALTFDQDVGKLSCCAG
>Streptococcus_agalactiae_874391_2860981248_Bacilli_Firmicutes
MNKFKVNISGMTCTGCEKHVESALEKIGAKNIESSYRRGEAVFELPDDIEVESAIKAIDEANYQAGEIEEVSSLENVALINEDNYDLLIIGSGAAAFSSAIKAIEYGAKVGMIERGTVGGTCVNIGCVPSKTLLRAGEINHLSKDNPFIGLQTSAGEVDLASLITQKDKLVSELRNQKYMDLIDEYNFDLIKGEAKFVDASTVEVNGTKLSAKRFLIATGASPSLPQISGLEKMDYLTSTTLLELKKIPKRLTVIGSGYIGMELGQLFHHLGSEITLMQRSERLLKEYDPEISESVEKALIEQGINLVKGATFERVEQSGEIKRVYVTVNGSREVIESDQLLVATGRKPNTDSLNLSAAGVETGKNNEILINDFGQTSNEKIYAAGDVTLGPQFVYVAAYEGGIITDNAIGGLNKKIDLSVVPAVTFTNPTVATVGLTEEQAKEKGYDVKTSVLPLGAVPRAIVNRETTGVFKLVADAETLKVLGVHIVSENAGDVIYAASLAVKFGLTIEDLTETLAPYLTMAEGLKLVALTFDKDISKLSCCAG
>Arthrobacter_sp._HMSC06H05_2865683036_Actinobacteria_Actinobacteria
MPTKYDLAIIGSGGGAFAAAIRASTLGKSVVMIERGTLGGTCVNTGCVPSKALIAASGARHVAVDAATRFPGIATTADPVDMPALIAGKQALVESLRGEKYADVADSYGWQVLRGDASFVGTPDAPVLDVAGADGSVETIEAAHYLVATGSRPWAPPIDGLDETGYLTSTTAMELTEVPESLLVLGGGYVALEQAQLFARLGSQVTLLVRSRLASKEEPEVSKALQEVLADEGIRVVSRAVPTRVSRGTGGEAVVTAAVSGGSQEFRADQVLLALGRRPVTDGLNLDAVGVNTGDSGEVVVSDRLQSSNPRVWAAGDVTGHPEFVYVAAHHGTLVAENAFADADRSVDYARLPRVTFTGPAIGAVGMTEKDVLAAGIRCDCRVLPLHHVPRALVNRDTRGFIKIVVDADTGKILGITAVAKDAGELAAAGVHVLGRTVAEVANAWAPYLTMAEGIRIAAKAFTTDPSLLSCCA
>candidate_division_SPAM_bacterium_SCGC_AG_278_N20_2747969846_unclassified_Candidatus Rokubacteria
MADRVQVGLQVEGMTCDGCARHVESALKGVAGIREVTVPTWQAGRATVIADPGVTDDTLARAIEAAGYRARVRERRAVGEGQRFPSAGEQYDLMVIGGGSGAFAAAIKGAELGAKVAIIEHATIGGTCVNIGCVPSKTLIKAAELCYRSAYPKFEGLTACPPPSDWQRVVGQKDELVTALRQGKYVDVMKVYPNITLIQGRAKLTGRRTVTVNGRSYTPGKILLATGSLPWAPPIPGLAEAGYLDSTDALSLPELPASLLVIGAGAIGLELGQLFARFGVRVMIIEGGPHVTGGEEPEIGKALTEYLAGEKIRICTNVKIARVDRVGMEYRVHAEIDGEPETCVAEQLLLATGRRPNTADLGLAEAGVRTGSRGEIVVDQHLQTANPDIYAAGDCIGDPMYVYVAAYAGGLAAENALTGAGRIYELSALPHVIFTDPQVSSVGLTEAAARAKGKRVKTAVLHLKDVPRALASRDTRGLFKLVADEETDKLLGAHIVADEAGEVIQAATLAVKFGLRVQDLVETFHPYLTMVEGLKLAALTFQKDVSRLSCCAS
>Microbacterium_marinum_DSM_24947_2870578914_Actinobacteria_Actinobacteria
MSEAVPHFDLAIIGSGGGAFAAAIRATNLDKRVVMIERGAVGGTCVNTGCIPSKALLAAAEARHTAQDAGRFPGLTATAGPVDMEALIAGKRALVENVRSDKYVDLVADYGWELRHGNAVFTGTAADPALEVTAQDGTRETITAAHYLVATGSTPWAAPINGLDTVDYLTSTTAMELDEVPESLLVIGGGYVALEQAQLFARLGSKVTMLVRSRLASGEEPEASRALMSVFADEGIRVIRRSTVSSITQDTDGGIAAQADIAGGRETLRASKVLIATGRRPVTDGLNLAGVSVKTGDKGEVVVEDTLVSSNPRVWAAGDVTGHPEYVYVAASHGTLMVDNAFSDAGRAVDYSHLPRVTFTSPNLAVVGMTDKQARDAGIRCECRVVPLEHVPRALVNRDTRGFIKMVADADTGRIVGITAVAKEAGDLAATGVYILQAGMTVDQVANLWSPYLTMAEGIKIVAQSFRTDVSKLSCCAA
>Pseudomonas_aeruginosa_PASGNDM345_2870320802_Gammaproteobacteria_Proteobacteria
MAEAITLHIEGMTCTSCAEHVQQALKNVPGVRSASVSYAQRQAEIEADAGVNLPPLVAAVAALGYRARLADTPNKPTGLLDKALGWLGGDTKHEGGEPALHVAVIGSGGAAMAAALKAVEQGAKVTLIERGTIGGTCVNIGCVPSKIMIRAAHIAHLRRESPFDDGIAATVPAINRSKLLAQQQARVDELRHAKYEGILDGNPAITVLHGEARFKDDQSLTVRLNDGGERVVVFDRCLVATGASPAIPPITGLKGTPYWTSTEALVSDTIPERLAVIGSSVVALELAQAFARLGSQVTILARSTLFFREDPAIGEAVTAAFRAEGIKVLEHTQASQVAYADGEFVLTTGHGEVRADKLLVATGRTPNTRSLALEAAGVAVNAQGAIVIDKGMRTSTPHIYAAGDCTDQPQFVYVAAAAGTRAAINMTGGDATLNLTAMPAVVFTDPQVATVGYSEAEAHHDGIETDSRLLTLDNVPRALANFDTRGFIKLVIEEGSGRLIGVQAVAPEAGELIQTAVLAIRNRMTVQELADQLFPYLTMVEGLKLAAQTFTKDVKQLSCCAG
>Corynebacterium_jeikeium_FDAARGOS_574_2869756890_Actinobacteria_Actinobacteria
MPTKYDLAIIGSGGGAFAAAIRASTLGKSVVMIERGTLGGTCVNTGCVPSKALIAAAGARHVAVDAATRFPGITTTADPVDMPALIAGKQALVESLRGEKYADVADSYGWQVRRGDASFVGTPDAPVLDVAGSDGSVETIEAHHYLVATGSRPWAPPIDGLKETGYLTSTTAMELTEVPESLLVLGGGYVALEQAQLFARLGSQVTLLVRSRLASKEEPEVSKALQEVFADGGIRVVSRAVPTRVSRGTGGEAVVTAALSGGSQEFRADQVLVALGRRPVTDGLNLDAVGVNTGDSGEVVVSDRLQSSNPRVWAAGDVTGHPEFVYVAAHHGTLVAENAFADADRSVDYARLPRVTFTGPAIGAVGMTEKDVLAAGIHCDCRVLPLHHVPRALVNRDTRGFIKIVVNAETKEILGLTAVAKDAGELAAAGVHVLGRTVAEVANAWAPYLTMAEGIRIAAKAFTTDPSLLSCCA
>Serratia_marcescens_SM39_2869546185_Gammaproteobacteria_Proteobacteria
MTHLKITGMTCDSCAAHVKEALEKVPGVQSAIVSYAKGAAQLALDPGTAPDALTAAVAGLGYKAMLADAPPTDNRTGLFDKVRGWMGAADKGSGGERPLQVAVIGSGGAAMAAALKAVEQGAQVTLIERGTIGGTCVNVGCVPSKIMIRAAHIAHLRRESPFDGGMPPTPPTILRERLLAQQQARVEELRHAKYEGILDGNSAITVLHGEARFKDDQSLIVSLNEGGERVVMFDRCLVATGASPAMPPIPGLKESPYWTSTEALVSDTIPERLAVIGSSMVALELAQAFARLGSQVTILARSTLFFREDPAIGEAVTAAFRAEGIKVLEHTEASQVAHVDGEFVLTTGQGEVRADKLLVATGRTPNTRSLALEAAGVAVNAQGAIVIDKGMRTSSPNIYAAGDCTDQPQFVYVAAAAGTRAAINMTGGDATLDLDAMPAVVFTDPQVATVGYSEAEAQRIGLQTDSRTLTLDNVPRALANFDTRGFIKLVIEEGSHRLIGVQAVAPEAGELIQTAALAIRNRMTVQELADQLFPYLTMVEGLKLAAQTFNKDVKQLSCCAG
>Micromonospora_globbae_WPS1_2_2867308627_Actinobacteria_Actinobacteria
MAYDLAIVGSGGGAFAAAIAARRRDLSVVMVERGTVGGTCVNTGCVPSKALLAAADARHTALAAGRFPGLRPAEPVVDFAALIDGKRAMVETMRADKYVDLAAEYGWQILPGTARFTGDPDQPRLAVEQADGRARTIEAAHYVVATGSTPWAPPIAGLADAGYLTSTTAMDLDRLPESMIVIGGNAIGLEQAQLFARLGTRVTVVETVDRLAPFEEPEISTAIEGVFADEDITVHTTATVTAVARDGAGYSLTLTTSTGTLELAAEQLLVATGRRPLTGGLNLDQVGVTVGRRGEIIVDEHLRTSNRRIWAAGDVTGHPQFVYVAGAHGTLIVDNAFDDADRSMDYTHLPRVTFTTPAIASVGLTDAQAAEQGLDCECRVLPLDYVPRAIVNRDTRGLIKIVAERGNGRIRGVHALADNAGDVIAAAVYAVQAGMTVAQMADTWCPYLTMAEGLKLAAQTFTRDVAKLSCCAS
>Arthrobacter_sp._AQ5_06_2867103005_Actinobacteria_Actinobacteria
MSEPTPDFDLAVIGSGGGAFAAAIRATNLGKRVLMIERSTVGGTCVNTGCVPSKALLAAAEARHVALDASGRFPGISTSAGPVDMAGLIGGKRSLVETMRSDKYVDLIADYGWELRQGNAVFAGTQDDPVLEITGGDGARESVRASHYLVATGSAPWAPPVEGLQDTDYLTSTVAMELEEVPDSLLVIGGGYVALEQAQLFARLGSKVTMLVRSRLASAEEPEASRALMSVFADDGIRVVRRANVSSVRTDPATGGIAATAAVSGGQEEFRAARVLVATGRRPVTDGLNLAAVGVKTGDGGEILVNSRLASSNARIWAAGDVTGHRDFVYVAAAHGSLVVENAFNNAGREVDYRHLPRVTFTSPALGAVGMTDKEANEAGIRCECRVLPLEYVPRALVNRNTRGFIKIVADADTGRIVGITAVAKDAGDLAAAGVYILEAGMTVEQVANLWSPYLTMAEGIKIAAQSFTTDVAKLSCCAS
>Gulosibacter_sp._Marseille_P7157_2866963355_Actinobacteria_Actinobacteria
MPTKYDLAIIGSGGGAFAAAIRATTLGKSVVMIERGTLGGTCVNTGCVPSKALIAAADTRHVAADASGRFPGIAATAETVDMPALIAGKQALVESLRGEKYADVADSYGWQVRRGDASFAGGPDAPVLEIIAGDGTVETIEADHFLVATGSRPWAPPIDGLEETGYLTSTTAMELAEVPESLLVLGGGYVALEQAQLFARLGSQVTLLVRSRLASKEEPEVSKALQEAFADEGIRVVRRVVPTRVSRGTGGEAVVTADVSGDSQEFRAEQVLVALGRRPVTDGLNLDAVGVKTGDSGEVVVSDRLRSSNPRIWAAGDVTGHPEFVYVAAHHGTLVAENAFADADRAVDYSRLPRVTFTGPAIGAVGMTEKEVLAAGIRCDCRVLPLHHVPRALVNRDTRGFIKIVVNADTNEILGLTAVAKDAGELAAAGVHVLGKTVAEIADAWAPYLTMAEGIRIAAKAFTTDPSLLSCCA
>Amycolatopsis_palatopharyngis_DSM_44832_2866121047_Actinobacteria_Actinobacteria
VERGTGMRYDLAIIGSGGGAFAAAIAARNKGRTVVMIERGTVGGTCVNTGCVPSKALLAAAEARHVSLHERFPGIGAGIGVTPDGADLPQLVEAKRELVDSLRAEKYTDLAAEYGWDILEGNATFDTDENSGPLLRVDLATGAVRTVTAEHFLIATGSTPWTPAIDGLGAAGYLTSTSAMELDTLPASMVVIGGNAIGLEQAQLWNRLGVQVTVVEALDRLAPFEEPEVSESIADAFTREGIGVVTAATVTRIDRDDTGYQVTLVGADSGPGLLRSEQLLLATGRHPVTTGLNLEAVGVKTGQRGEVVTDEHLRTDNPRIWAAGDVTGHPQFVYVAGAHGTLVADNAFDDAGRTLDYHHLPRVTFTSPAIASAGLTEAQAVEQGHVCESRVLPLQYVPRALVNRDTLGMIKLVADRDTGRLLGAHVVAEGGGDVIATAVYALGNEMTVRQMADLWCPYLTMAEGLKLAAQTFSRDVSKLSCCAS
>Corynebacterium_sp._HMSC074A01_2865868153_Actinobacteria_Actinobacteria
LTGVAMPTKYDLAIIGSGGGAFAAAIRASTLGKSVVMIERGTLGGTCVNTGCVPSKALIAAAGARHVAVDAATRFPGIATTADPVDMPALIAGKQALVESLRGEKYADVADSYGWQVLRGDASFVGTPDAPVLDVAGSDGSVETIEAHHYLVATGSRPWAPPIDGLKETGYLTSTTAMELTEVPESLLVLGGGYVALEQAQLFARLGSQVTLLVRSRLASKEEPEVSKALQEVFADGGIRVVSRAVPTRVSRGTGGEAVVTAALSGGSQEFRADQVLVALGRRPVTDGLNLDAVGVNTGDSGEVVVSDRLQSSNPRVWAAGDVTGHPEFVYVAAHHGTLVAENAFADADRSVDYARLPRVTFTGPAIGAVGMTEKDVLAAGIHCDCRVLPLHHVPRALVNRDTRGFIKIVVNAETKEILGLTAVAKDAGELAAAGVHVLGRTVAEVANAWAPYLTMAEGIRIAAKAFTTDPSLLSCCA
>GAL15_bacterium_JGI_MDM2_000218CP_D13_unscreened2648456265_unclassified_candidate division GAL15
MAVRQQILLTVHGMTCEACAQHVRQALESVAGVLSTEVPEAPGWRSAQAQVIASPEGSDTALVRAIQEAGYRAEVRERRPLEEPRRLDAEELDLVVIGGGSAGFAAAIRAAELGARVVLVEKGVMGGTCVNVGCVPSKALIRAAEAYHSAAAQRFEGISTAAGSLHWHRVVAQKDELVAELRRAKYAEVLASYPEVRYVQGQARLAADGSVRVDGMVYRPHRVVLATGSRPWAPPVPGLEEAGYLTSNEAVNLKELPRSLVVIGASAVGLELAQTYLRAGSHVTVLEALPRVVPLEEPEVGDALRSYLEAEGMVVRPGVRITRVERVGGRYRVTFTEGQQEEEVVEAEQLLVATGRRANTAGLGLEEVGVELGPKGEIRVNEYAQTTNPRIYAAGDCAGDPMFVYVAAHMGTVAAENALHGNHRRVDLEGLPRITFTDPQVASAGWTEAQARERGYQVKTALLSLEHVPRAQVARDLRGLIKLVADQVTGRLLGASVLAADAGEVIQTAVLAIREGYTVQRLAQLVSPYLTLVEGLKLAAQAFEKDVSKLSCCAG
>Candidate_division_SPAM_bacterium_AG_278_B04_2652156727_unclassified_unclassified
MAERVQVTLDVQGMTCDGCAAHVEKAIRGVTDVEEANVPSWRAGRVTVTAGASVHHDALIEAVEGAGYRAQVRDRRAVREGQKFPSRGETYDLMVVGGGSAAFAAAIKAAELGAKVGLIEAGTIGGTCVNVGCVPSKTLIKAAELCYRSAYPRFEGLTACPPPSDWQRVIQQKDELVAALRQGKYVDVMKIYPSITLIQGRARLTGAKAISVNGVTHRPGKILVATGSLPWAPPIPGLAEAGFLDSTEALSLASLPQSLVVIGAGVIGLELGQLFARFGVRVMILEGGPHVAGAEEPEIGRALTQYLGEEKIRLCTGVRIERVERVGGEYAVHAVIDDKPEVCRAEQLLLATGRRPNTADLGLAEAGVEVGPHGEVKVDQHLQTANPDVYAAGDCIGEPMLVYVAAYGGGLAAENALTGTGRVYDLSALPHVIFTDPQVASVGLTERAAKAAGKAVKTAVLSLKDVPHALAARNTRGVFKLVADQETGKLLGAHILADDAGEVIQAATLAVRFGLRVQDLVETFHPYLTMAEGLKLAALTFDKDVAKLSCCAA
>Candidate_division_SPAM_bacterium_AG_278_N11_2653244496_unclassified_unclassified
MADRVQVGLQVEGMTCDGCARHVESALKGVAGIREVTVPTWQAGRATVVADPGVTDDTLARAIEAAGYRARVRERRAVGEGQRFPSGGEQYDLMVVGGGSAAFAGAIKGAELGAKVAIVEAGTIGGTCVNIGCVPSKTLIKAAELCYRSAYPKFEGLTACPPPSDWQRVIQQKDELVAALRQGKYVDVMKIYPTITLIQGRAKLTGRRTVTVNGRSYTPGKILLATGSLPWAPPIPGLAEAGYLDSTEALSLPELPVSLLVIGAGAIGLELGQLFARFGVRVMIIEGGPHVAGAEEPEIGKALTEYLAGEKIRICTNVKIARVERAGTEYRVHAVIDGKPETCVAEQLLLATGRRPNTADLGQTEAGVQTGSRGEIVANEHLQTANPDIYAAGDCVGDPMYVYVAAYAGGLAAENALTGAGRVYDLSALPHVIFTDPQAASVGLTEAAARAKGKPVETSVLHLKNVPRALASRDTRGLFKLVAEQETGKLLGAHIVADEAGEVIQAATLAVKFGLRVQDLVETFHPYLTMVEGLKLAALTFQKDVSRLSCCAS
>Enterococcus_faecium_ERS2704214_2870024855_Bacilli_Firmicutes
MNKFKVNISGMTCTGCEKHVESALEKMGAKNIESSYRRGEAVFELPDDIEVESAIKAIADANYHPGEAEEFQSEQKTNLLKKYRLNVEGMTCTGCEEHIAVALENAGAKGIEVDFRRGEALFELPYDVDIDIAKTAITDAQYQPGEAEEIQVQSEKRTDVSLNDEGNYDYDYIIIGSGGAAFSSAIEAVTLNAKVAMIERGTVGGTCVNVGCVPSKTLLRAGEINHLAKNNPFVGLHTSASNVDLAPLVKQKNDLVTEMRNEKYVNLIDDYGFELIKGEAKFVNENTVEVNGNQITAKRFLIATGASSTAPNIPGLDEVDYLTSTSLLELKKVPNRLTVIGSGYIGMELGQLFHNLGSEVTLIQRSERLLKEYDPEISEAITKALTEQGINLVTGATYERVEQDGDIKKVHVEINGKKRIIEAEQLLIATGRKPNTESLNLHAAGVEVGSRGEIVIDDYLKTTNSRIYSAGDVTLGPQFVYVAAYEGGLAARNAIGGLNQKVNLEVVPGVTFTSPSIATVGLTEQQAKEKGYEVKTSVLPLDAVPRALVNRETTGVFKLVADAKTLKVLGAHVVAENAGDVIYAATLAVKFGLTVGDLRETMAPYLTMAEGLKLAVLTFDKDVSKLSCCAG
>Shewanella_sp._Shew256_2869114568_Gammaproteobacteria_Proteobacteria
MTTLKITGMTCDSCAAHVKEALEKVPGVQSALVSYPKGTAQLAIEAGTSSDALTTAVAGLGYEATLADAPPTDNRAGLLDKMRDLLGRNDKTGSSGALHIAVIGSGGAAMAAALKAVEQGARVTLIERGTIGGTCVNVGCVPSKIMIRAAHIAHLRRESPFDGGIAATTPTIQRTALLAQQQARVDELRHAKYEGILEGNPAITVLHGSARFKDNRNLIVQLNDGGERVVAFDRCLIATGASPAVPPIPGLKDTPYWTSTEALVSETIPKRLAVIGSSVVALELAQAFARLGAKVTILARSTLFFREDPAIGEAVTAAFRMEGIEVREHTQASQVAYINGEGDGEFVLTTAHGELRADKLLVATGRAPNTRKLALDATGVTLTPQGAIVIDPGMRTSVEHIYAAGDCTDQPQFVYVAAAAGTRAAINMTGGDAALNLTAMPAVVFTDPQVATVGYSEAEAHHDGIKTDSRTLTLDNVPRALANFDTRGFIKLVVEEGSGRLIGVQAVAPEAGELIQTAALAIRNRMTVQELADQLFPYLTMVEGLKLAAQTFNKDVKQLSCCAG
>Pseudonocardia_sp._N23_2868418626_Actinobacteria_Actinobacteria
MIDTSLLDLAVIGSGGAAMAAAITARKAGKSVVLVEQGMLGGTCVNVGCVPSKTLLAAAGARHGALVNPFPGTPTSAGEVDFAALVGQKDELVGRLRQAKYADVADAYGFEVRPGRARFLDADTLAVDGTPLSARAYLVATGAEPAPPDLPGLDEVDWLTSTTAMEQTGLPESLVVIGGGYVGMEQAQLFAHLGARVTLIGRLAPAAEPEVADALRGVFADDGITVIEDRAVAVETMNGQVDVLTRGGRRARGARLLVATGRAPRTAALDLDAGGVKTDDRGFVVVDAQQATSNPRIYAAGDVSGAPQYVYVAAATGRVAALNATGAAGSRPATVDFTGMPGVVFTRPQLGSVGLTEAQALVAGHRCECRVLGLADVPRALANRDTRGVVKLVADADTGRLLGVHAAADSAGEFMLAATYAIKARMTVDEIANTWAPYLTMAESLRIAAGLFRNEMPTSCCA
>Nocardioides_ganghwensis_CGMCC_4.6875_2867501519_Actinobacteria_Actinobacteria
MVERGAFGGTCLNTGCVPSKALIAAAEARHVAADASTRFPGISTSAAGVDMPALVAGKQDLVEDLRGEKYIDVAEAYGWRVAKGQAAFAGTADSPVLEVTAADGTVEVIEADQYLAATGSHAWAPPIEGLDTVDHLTSTTAMELTDVPDSLLVLGGGYVALEQAQLFARLGSRVTVLVRSRLASKEEPEVSRTLQEVFADEGIRVVRRATVSRLARDEATGQVVATADVSGGEQEFRADHVLIALGRRPVTDGLNLGAVGVTVGELGEIVVTDRLQTSNPRIWSAGDVTGHPEFVYVAAYHGTTVAENAFADADRAVDYTRLPRVTFTSPAIGAVGMTEKEIVAAGIRCDCRVLPLTYLTRARVNRDTRGFIKMAINADTGEILGLTAVTKDAGELAAAGVHVLGKTITEVADAWAPYLTMAEGIRLAAKSFTTDVSKLSCCA
>Kocuria_sp._HSID16901_2867366143_Actinobacteria_Actinobacteria
MPTKYDLAIIGSGGGAFAAAIRATMLGKSVVMIERGTLGGTCVNTGCVPSKALIAAADARHVAADAADRFPGIATTAGPVDMPALIAGKQALVETMRGEKYADVADSYGWHVRRGDAGFAGTPDAPVLEVTAADGAVETIEAEHYLVATGARPWAPPIDGLDEAGYLTSTTAMDLTEVPESMLVLGGGYVALEQAQLFARLGSQVTVLVRSRLASKEEPEVSRTLQEVFADEGIRVVRRAVPTRVSRDAATGQVVVTADVSGGSQEFRADQVLVALGRRPVTDGLNLDAVGVKTGDSGEVVVSDHLQSSNPRIWAAGDVTGHPEFVYVAAHHGTLVAENAFADADRSVDYSHLPRVTFTGPAIGAVGMTEKEVVAAGIRCDCRVLPLEYVPRAVINRDTRGFIKIVVNADTSEILGLTAVAKDAGELAAAGVHVLGKTIAEVADAWAPYLTMTEGIRIAAKSFTTDPSLLSCCA
>Tsukamurella_paurometabola_NCTC_10741_2867019263_Actinobacteria_Actinobacteria
MSEEFDLAIVGSGAAAMAAAIRATAMGKSVVMIERGTFGGTCVNTGCVPSKALIAAAQAQHTVSDAGRFPGVGATAVPVDMAALAAGTRRLAESMRSEKYVAVADSYGWRRVQGAAAFAGTRAAPSLVVTAPDGTTETIIARRYLVATGAQPSIPSIPGLNLVDYLTSTTAMELTAVPESLLVIGGGFIALEQAQLFARLGAKVTVLVRSRIASAEDADVADALLEALADEHIEVVQLATATSVDTEAGEVVVTASSPGGQGDFRAAKLLVATGRTPNTRGLNLETVGVDTSTSGAILVSNQLRTSNPRVWAAGDVTGHPEFVYVAAAQGTTVADNMFGQTPRSLDYTHLPRVMFTSPAIGSVGMTETQALASGIRYTSSLLPLTHVPRAQVDRDTRGFIKLIADSDSHRVLGISAVANSAGEIAAAGVYILEARMTVEQVARTWAPYLTMAEGIKIAAQSFSTDIAQLSCCAS
>Rhodococcus_sp._S2_17_2867028828_Actinobacteria_Actinobacteria
VTLTDSRADLAIIGSGSAAFAAAIAAVNLGKRVVMVERGTVGGTCVNVGCVPSKALLAAAEARHAAEAAGRFPGLTPAEVPLDFPALIAGKDALVGQLQAEKYVDLAADYGWEIVSGTAVFDGSAEAPVLRVARAEGGVRVIEADQYLIATGAAPWAPPIDGLVEAGYLTSTTAMDLQQLPESLIVVGAGYVGLEQAQLFARLGSKVTVIARSRLTSGEEPEISAALEAVFAHERIDVLTAATVEKVLADDGHKVVTVRTGGGASTELRAEQVLMATGRRPNTAGLGLDAVGVAVDERGAVVVDDRQRSSNPRIWAAGDVAGDPQFVYVAAAQGTLVADNALAGADRVLDYTTVPRVTFTSPAIASVGLTDAQAAAAGLACQCRVLGLSSVPRALVNRDTRGLVKIVAEAGTGRIMGVHALSDGAGDLITAATYAMTAGLTVDRLAHTWAPYLTMAEALKLTAQTFTTDVTKLSCCAG
>Amycolatopsis_sp._8_3EHSu_2866616558_Actinobacteria_Actinobacteria
VMRYDLAVIGSGGAGFAAAIAARGMGRSVVMIERGTVGGTCVNTGCVPSKALLAAAEARHVSLDGRFPGVTVSPFGVDLPGLIDGKRALVESLRAEKYAGLAAEYGWDILAGTARFATEGTEPVLRVGLAGGGSATVTAGHYLIATGSAPRTPPVGGLAEAGYLTSATAMELDALPASMVVLGGGAVGLEQAQLWSRLGVEVTVVEAAQRLAPFEEPEIGAMIEKVFRGEGIRVLTGTTVGRADRDPAGYRLTLTGGRGELRAERVLAATGRRPLIGGLGLASVGVGTGVSGEVLVDDNLRTGNPRVWAAGDVTGHPQFVYVAAAHGTLVAGNAFSEAGRTMDYHHLPRVTFTGPAIAAAGLTEAQAVERGYPTESRVLPLEYVPRALVNRNTHGLIKLVADRDTGRLLGAHVLAEGAGEVIATAVYALAGTMTVRQVADLWCPYLTMAEGLKLAAQAFTRDVTKLSCCAS
>Prauserella_sp._PE36_2866248734_Actinobacteria_Actinobacteria
MSQLAIGRRTERGTGTRYDLAVIGSGGGAFAAAIAARNKGRTVVMIERNTVGGTCVNTGCVPSKAVLAAAEARHVSLDGRFRGISVTPFGVDLPRLIDAKRGLVDSLRAEKYTDLAAEYGWDVLEGTATFATDEHADPVLRVGLAARGTQAVVAEHYLIATGLTPWAPPIDGLAEAGYLTSTTAMELDTLPASMIVIGGNAIGLEQAQLWNRLGVQVFVVEALDRLAPFEEAEISEVIAEVFAREGIGVVTGATVTRTDRDDTGYRVTLTGTDGQPTQLRAEQLLVATGRRPVTAGLNLDAVGVQTGSRGEVVVDEHLRTDNPRIWAAGDVTGHPQFVYVAGAHGTLVADNAFDHAGRTLDYRHLPRVTFTSPAIASAGVTDAQAVEQGYACECRVLPLEYVPRALVNRDTRGLIKLVADRGTGRLLGAHVIAEGAGDVIATAVYALANDMTVQQMADLWCPYLTMAEGIKLAAQTFTRDVSKLSCCAS
>Rothia_sp._HMSC069C03_2865462706_Actinobacteria_Actinobacteria
MNKFKVNISGMTCTGCEKHVESALEKIGAKNIESSYRRGEAVFELPDDIEVESAIKAIDEANYQAGEIEEVSSLENVALINEDNYDLLIIGSGAAAFSSAIKAIEYGAKVGMIERGTVGGTCVNIGCVPSKTLLRAGEINHLSKDNPFIGLQTSAGEVDLASLITQKDKLVSELRNQKYMDLIDEYNFDLIKGEAKFVDASTVEVNGTKLSAKRFLIATGASPSLPQISGLEKMDYLTSTTLLELKKIPKRLTVIGSGYIGMELGQLFHHLGSEITLMQRSERLLKEYDPEISESVEKALIEQGINLVKGATFERVEQSGEIKRVYVTVNGSREVIESDQLLVATGRKPNTDSLNLSAAGVETGKNNEILINDFGQTSNEKIYAAGDVTLGPQFVYVAAYEGGIIADNAIGGLNKKIDLSVVPAVTFTNPTVATVGLTEEQAKEKGYDVKTSVLPLDAVPRAIVNRETTGVFKLVADAETLKVLGVHIVSENAGDVIYAASLAVKFGLTIEDLTETLAPYLTMAEGLKLVALTFDKDISKLSCCAG
>Mycobacterium_grossiae_SCH_2862838160_Actinobacteria_Actinobacteria
VRYDLAVIGSGGGAFAAAIAARGKGKSVVMIERGTVGGTCVNVGCVPSKALLAAAEARHVALDQHFPGISTSAGPVDAAALIGGKDTLVAGLRAEKYVDLAAEYGWEILPGEARFIEGPALEVNLHDGGHVRVEAEHYLIATGSTPRTDGLDGADRVDYLTSTTAMEQTELPESLVVVGGGYVGLEQAQLFAHLGVRVSIVGRFAPHTEPELAGLLAGVFADDGIAVIAERATEVEADGSGVVVTAGGQRVTGQRLLLATGRNPVTAGLNLDAVGVKTGHRGEVVVDEYLRTDNPRVWAAGDVTGHPQYVYVAGAHGSVVVDNAFGDAGRTLDYHHLPAVTFTTPSLASAGLTDVQAVEQGYACKCRVLPLEYVPRALVNRDTRGAIKLVAEQGSGRLLGAHVLAAGAGDVIATAVYALANQMTVHEMADLWCPYLTMAEGIKLAAQTFTRDVSKLSCCAS
>Mycobacteroides_franklinii_CCUG_63697_2862153449_Actinobacteria_Actinobacteria
MSQRFDLAVIGSGGAGMAAAIRATSLGRSVVMIERGTFGGTCVNTGCVPSKALIAAAGARHTAAGAERFPGISATAGPVDMAALIGGKQHLVDRLRSDKYADLADTYGWRRIQADATFAGTPEDPVLRVGTHTIEAAQYLVATGARPWMPPVRGLDQVDALTSTTAMELAEVPQSLLVLGGGYVALELAQLFARLGSVVTMLVRSRLASREEPEVSTTLQDVFADEGITVVRGATIVKAERVGGQAVVTAAVAGGEQPFRADKLLVALGRWPVTDLNLAAVDVKTGAAGEIVVTDRLQSSNPRIWAAGDVTGHPEFVYVAAHHGALAAENMFSGADRSVNYTTLPRVTFTNPAVGAVGMTEADMRAAGIRCDCRVLPLTYVPRALVNRDTRGFIKLVADAGTGRLRGITAVADDAGEIAAAGVYILDAAMTVDQVARSWAPYLTMAESIKIAAQSFTTDISQLSCCAS
>Glaciimonas_immobilis_DSM_23240_2861619593_Betaproteobacteria_Proteobacteria
MQTLDFHVTGMTCHRCATSLEAILVKVPGVRNATVSYAKRRASVGTSAGMAADTVIQAIRAKGYDAHFDNKVTQPGAKGGQALKVLIIGSGSASFAAALKAIEEGATVTIIEAGVVGGTCVNVGCVPSKILIRAAQLAHQQSQHPFFAIERYVPTINRAALLAQQQSRVEELRYAKYEAILESSPKMTLVRGRARFIDAHTIEVTSDTGTPQRFGADRILIATGRSPVIPSTPGLADTPYWTSTTALLADQAPKHLLVCGASVVALELAQAFLRLGSKVTLIARSTLLSKEDSAIGSGLQKALEAEGMRILSHIQINNVHYDGNLFHLETAAGIISGDRLLIATGRDANTRGLGLKAAGVATDASGAVIIDQYMRTSVTHIFAAGDCTNQPQYVYVAAAAGTRAARNMMGGNIALDLTAMPAVVFTDPQVATVGLTEADAVAEGFEVDSRLLTLENVPRALANFDTTGFIKLVIDKNTGRLIGAQILSAEASEMIQTAVLAIRNRMTVQELGDQMFPYMTMVEGLKLCAQTFFKDVTQLSCCAG
>Rhizobium_flavum_DSM_102134_2861160144_Alphaproteobacteria_Proteobacteria
MCEACDAPSSSKGNGRYDLVVVGAGSAGFSAAITAAEQGAQVALVGHGTIGGTCVNIGCVPSKALIRATEAVRHANDAEARFDGIESGARVVDWAAQIAQKDALVAGLRQAKYADLLPEYNNVVYREGQARLVDGGVEVAGQRLASERIIIATGARPGLPGIPGIVDVSPLDSTTALALAELPRSMIVLGGGYIGAELAQTFARAGVAVTLVFRSRLLPEAEPEIGSALATYLADEGIRIVSGIAYESIRKTDDGGVALTIARDGRPEILTAERILVATGRRPNTETLGLAEAGIAATPAGAIIVDDRMRTSKTGVYAAGDVTGKDQFVYMAAYGAKLAAKNALNGDGLRYDNSAMPAVVFTDPQVASVGMTEAQARVAGHSVRTSVLSLDNVPRALAARDTRGLIKLVADGASRKLLGAHILAPEGADSIQTAALAIRGGLTIDDLSEAIFPYLTTVEGLKLAAQTFDRDVKKLSCCAG
>Pseudomonas_aeruginosa_58_2860906108_Gammaproteobacteria_Proteobacteria
MTHLKITGMTCDSCAAHVKEALEKVPGVQSAIVSYAKGAAQLALDPGTAPDALTAAVAGLGYKAMLADAPPTDNRTGLFDKVRGWMGAADKGSGGERPLQVAVIGSGGAAMAAALKAVEQGAQVTLIERGTIGGTCVNVGCVPSKIMIRAAHIAHLRRESPFDGGMPPTPPTILRERLLAQQQARVEELRHAKYEGILDGNSAITVLHGEARFKDDQSLIVSLNEGGERVVMFDRCLVATGASPAMPPIPGLKESPYWTSTEALVSDTIPERLAVIGSSVVALELAQAFARLGSQVTILARSTLFFREDPAIGEAVTAAFRAEGIKVLEHTQASQVAHVDGEFVLTTGQGEVRADKLLVATGRTPNTRSLALEAAGVAVNAQGAIVIDKGMRTSSPNIYAAGDCTDQPQFVYVAAAAGTRAAINMTGGDAAINLTAMPAVVFTDPQVATVGYSEAEAHHDGIETDSRTLTLDNVPRALANFDTRGFIKLVIEEGSGRLIGVQVVAPEAGELIQTAVLAIRNRMTVQELADQLFPYLTMVEGLKLAAQTFSKDVKQLSCCAG
>Serinicoccus_sp._HY008_2867550757_Actinobacteria_Actinobacteria
MGENYDVDLAVTGSGGAAMSAAIAASQAGKSVVLIERGVLGGTCVNIGCVPSKTLLAAAGARHAALTNPFAGAPTSARPVDLGALVAQKDALIERLRETKYADVAAAYGFEVRPGQATFLDKDTLAVDGQALRARAYLIATGSTPAVPDVTGLDYVDWLTSTTAMELLELPESLVVIGGGYVGMEQAQLFAHLGARVSLVGRLAPHAEPELAQGLREIFADDGITVVEEHATAVATDVGPSGQEVVVSAASGAQVRGARLLLATGRVARTDGLDLAAAAVDVDKRGFVVVDETQRTSNPRIYAAGDVSGAAQYVYVAAAGGRAAALNALADDDGATPARVDYTGLPAVVFTRPQLASAGLTEQEALARGHACDCRVLDLADVPRALVQHDTRGAVKLVADATTGKVLGVHALADGAGEIMLAATYAIKAGMTVDELADTWAPYLTMAESLRIVAGLFRNQMPTSCCA
>Serinicoccus_sp._HY008_2867550640_Actinobacteria_Actinobacteria
VLLIEHGPLGGTCLNVGCIPSKNLLAAAGQRHRALASRFRGVPTSAEGAVVGELMTQKQELIEHLRQTKYADVAEAHGFPIMYGHAQFLDEQSLQVGDRTLHAGAYVIATGATPHVPDLPGIGEVDYLTSTTAMEQQDLPTSMVVLGGGYVGLEQAQLWAHLGVDVTLVGRVAPYAEPEVADVLRTAFQQEGITVLEEYGREVAPHAGGVIVTTDSGVRVDGQRLLIATGRRASTSGLGLQAAGIGTDARGFILVDENLRTTNHRVHAAGDVCGAPQYVYVAARTGRVAAAGALGEPSTVDYRGLPGVTFTTPQVASAGLTEARALELGHDCDCRILGAQDIPRALVNQDTRGVLKLVIDARTRKVLGVHAALDGAGELMLAATYAIKFGLTVEDLADTWAPYLTMSEALRIAAGLFRTTIPTSCCA
>Mycolicibacterium_llatzerense_EDP_4_2869208813_Actinobacteria_Actinobacteria
MSQRFDLAVIGSGAAAMAAAIRATVLGKSVVMVERGTFGGTCVNTGCVPSKALIAAAEARHGAADAARFPGIAANGGPVEMAALIGGKQALVESLRSEKYDGVAESYGWQRIWGDAAFAGTPDDPVLRVGAETIEADHYLIATGAQPWIAPIDGLDQVDYLTSTTAMELSAVPETLLVIGGGYVALEQAQLFARLGSSVTMLVRSRLASAEEPEASTALRGVFADEGIEVVEGAAATHAAQCGGRIAVTAIVDGSARQFRAEKLLIATGRRPVTGGLHLAAVQVKTGAAGEVVVSDTLQSSNPRIWAAGDVTGHPEFVYVAAHQGAMVADNIFTHADRSVNYTNLPRVVFTSPAVGAVGMTEAELAAAGMRSDARVLPLTSVPRAVVNRDTRGFVKLVADPATGRVRGITAVAKDAGEIAAAGVYILAAQMTVEQVAGSWAPYLTMAEGIKIAAQSFTTDASRLSCCAS
>Mycolicibacterium_llatzerense_EDP_4_2869203977_Actinobacteria_Actinobacteria
MDQKFDLAVIGSGGAAMAAAIRATTLGKAVVMIERGTFGGTCVNTGCVPSKALIAAAHARHTATDAVRFPGISATARPVDMAALIGGKQDLVQALRADKYDHVADSYGWRRIQGDATFAGTPENPVLRVGAEAIEAEHYLVATGAQPWIPPIDGLDQVDYLTSTTAMELSEVPESLLVLGGGYVALELAQLFARLGSTVTMLVRSRLASREEPEVSAALQDVFADEGISVVDQAAIVKVEQTAGQAVVTAVVAGGQQHFRAQKLLVALGRRPVTDGLNLAAVEVKTGETGNIVVTDQLQSSNRSIWAAGDVTGHPEFVYVAAEHGAMVADNIFGGAERSVNYGALPRVTFTSPAVGAVGATEAELLAAGVRCECRVLPLTYVPRALVNRDTRGFIKLVADADTGRLRGITAVAADAGEIAAAGVYILQAAMTIDQLARSWAPYLTMAEGLKIAAQSFTTDVSQLSCCVS
>Cryobacterium_sp._Hh4_2868335507_Actinobacteria_Actinobacteria
MSDVTPAHYDLAIIGSGGGAFAAAIRATKLGRRVLMVERGTIGGTCVNTGCIPSKALLAAAESRHVALDSSRFPGIVASAQPVDMGKLIGGKRDLVDTMRAGKYVDLIADYDWDLRHGDGTFTGTAEEPLLNITATDGSVETMRADHYLVATGSAPWAPPIEGLSEVGYLTSTTAMELEEVPKSLLVLGGGYVALEQAQLFARLGSQVTVLVRSRLASQEEPEAARALMGVFADEGIRVIRRATVSAVHRDERTGDVIAEVTSAGGKENVRAGKLLVATGRRPVTAGLNLGAVGVTVGDLGQIEVSDMLTSTNPRIWAAGDVTGHREFVYVAASHGALVVQNAFTNAGRTVGYRHLPRVTFTSPALAAVGMTDKEANAAGISCECRVLPLEYVPRALVNRDTRGFIKIVADSQTGLIVGITAVAKDAGEIAAAGVYILEAGMTVDQVATMWSPYLTMAEGIKIACQSYGTDVSKLSCCAI
>Blastococcus_sp._AZ43_2868366010_Actinobacteria_Actinobacteria
VDAVDLVVIGTGGAAMAAGIEARSRGKSAVLVEHGPLGGTCLNIGCVPSKNLLAAAGRRHRAQVNPFPAVPTGAGDVDMAALTEQKQELIDRLRQLKYADVAEAHGFPVRYGHARFVDEQTLEVDGQPLVAPAYVVATGAAPHIPDLPGLAGVDYVTSTTAMELTRLPESLVVLGGGYVGLEQAQLFAHLGVQVTVVGRFAPHTEPEIAAVLREVFADDGITVVEERGVAVAGSADGIVVTTSGGREAQGQRLLVATGRYADTGDLGLEAAGVTTDERGFVVVDAHQRTTNPRIFAAGDVSRAPQYVYVAAQTGHAAAAGALGAPTTVDYRGLPGVTFTTPQLGSAGLTEEQALARGHACDCRVLGAQDIPRALANRDTRGALKLVIDADTGKVLGVHAVLDGAGDVMLAATYAIKFGLTVDDLADTWAPYLTMSEALRIAAGLFRTDKPTSCCA
>Microbacterium_enclense_ZYFD042_2868033855_Actinobacteria_Actinobacteria
MQSRFDLAVIGSGGAAFAAAIRATMLGKSVVMVERGTFGGTCVNTGCVPSKALIAAGEARHVAADAGARFPGIAATAGPVDMPGLVRGKQELAEAMRGEKYFDVAEAYGWPVRQGDAAFAGTPDAPVLEVTAADGTVETIETAHYLIATGSAPWAPPVEGLDDVGYLTSTSAMELTEVPDSLVVLGGGSVALELAQLFARLGSTVTMLVRSRLASKEEPEVSKALQEVFADECIRVVRRAVPPRVVRDTATGQVVVTAEVSGGEQEFRADEILVALGRRPVTAGLNLDVVGVKTGDAGQVVVTDELRTSNPRVWAAGDVTGHPEFVYVAARHGTLVAENAFNGADAAVDYTRMPRVTFTSPAIGAVGMTEKEVIAAGIRCDCRVLPLHYVPRAVVNRDTRGFIKMVANADTGEILGLTAVAQDAGELAAAGVYILGKTITEVADAWAPYLTMAEGIRIVAKAFTTDVSKLSCCA
>Rhodococcus_marinonascens_NBRC_14363_2867154754_Actinobacteria_Actinobacteria
MAHTRSDYDLAVIGSGGGAFAAAIAARRKGKSVVMVERGTVGGTCVNTGCVPSKALLAAAEARRGATDGPRFPGIHTEAGPVDFPALIGGKDTLVQSMRADKYVDLAADYGWDIITGTARFTGDDAPALHVDLADGGTDRIEAAHYLIATGSSPWAPPIEGLHETGYLTSTTAMDLDHQPTTMLVIGGGYVALEQAQLFARLGTEVTMAVRSRLASHEEPEVSAAIEDIFTDEGITVHTHTRIVAVARDGDRMRATVRGADGGERDVHTDQLLVATGRRPVTEALDLASVGVKTGEHGQVVVDEYLRTTNPRIWAAGDVTGDPQYVYVAAAHGTLIADNAFDNAERSIDNRHLPKVTFTSPAIASVGMTDAQAAEAGLPCDCRVLPLAYVPRAVANRDTRGLVKLVAHADTGQLLGAHLIAEGAGEIITAATYALTAGMTIDQIAHTWHPYLTMSEALKLAAQTFTRDVTTLSCCAG
>Nocardioides_solisilvae_Ka25_2866258196_Actinobacteria_Actinobacteria
MSAEYDVDLAVIGSGGAAMAAGIAARKADAKVVLVERGALGGTCVNVGCVPSKTLLAAAGTRHGALANPFDGVPTSAAAVDLGAIVAQKAELIDRLKQHKYAEVADAWGFPVISGEARFTDKDTLEVDGKPLRARAYVIATGSQPTVRGIAGIEDVDYLTSTTAMELSEVPESLAVIGGGYVGMEQAQLFAHLGARVTVVGRLAPHAEPELRQVMAGVFADDGMTVLAEHATGVEAAEDGGVRVMTASGEEVSAERLLVATGRHSDTSALDLAAAGVDTDERGFVVIDEHQATSNPRVYAAGDVAGTPQYVYVAADSGRVAAANALGHNAPQTVDYTGLPSVMFTRPQLASAGLTEEEALKQGHECACRILALEDVPRALVNRDTRGALKLVADASTGKVLGVHAVADGAGEIMLAATYAIKAQMTVDDLAETWAPYLTMAESLRIAAGLFRNELPTSCCA
>Cryobacterium_sp._Y57_2866011451_Actinobacteria_Actinobacteria
MSEATTSETAASDFDLAIIGSGGAAFAAAIRATNLGKRVVMIERGTVGGTCVNTGCVPSKALLAAADARHVALDSGRFPGISTAADVVNMSELIGGKRSLVETMRTGKYVDLIGEYGWELRQGTAVFAGTADEPVLEVTGFDGSVETVRAAHYLVATGSTPWAPPIAGLEEVGYLTSTTAMELDEVPKSLLVLGGGYVALEQAQLFSRLGSTVTMLVRSRLASAEEPEASRTLMSVFADEGMRVIRRTTVSAVHLDKSTGEVVAVATTGGGREEFRASKLLVATGRRPVTDGLNLGAVGVNVGEKGEIVVNGMLASSNPRIWGAGDVTGHPQFVYVAASHGSLVVDNAFTDAGRVVDYRHLPRVTFTSPALAAVGMTDKEANAAGIRCECRVLPLEYVPRALVNRDTRGFIKIVADAQTRRIVGITAVATDAGDLAAAGVYILEAGMTVDQVATMWSPYLTMAEGIKIACQSYNTDVSKLSCCAA
>Streptomyces_sp._13_12_16_2865944025_Actinobacteria_Actinobacteria
VLQAHTGYDLAIIGSGAGAFAAAIAARNKGRSVVMVERGITGGTCVNVGCVPSKALLAAAEARHGAQAASRFPGIQATEPALDFPALIGGKDTLVGQLRAEKYTDLAAEYGWRIVHGTATFADGPVLQVALNDGGTTTIEAAHYLIATGSAPTAPPIDGLDQVDHLTSTTAMELQQLPEHLLVLGGGYVGLEQAQLFARLGSRVTLAVRSRLASWEEPEISAGIEDIFREEGITVHTRTQLRAVRRDGDGILATLTGPDGEQQVRASRLLIATGRRPVTDGLGLERVGVKTGESGEVVVDEYLRTGNPRIWAAGDVTGHPDFVYVAAAHGTLVADNALDGVERTLDYTALPKVTFTSPAIASVGMTEAQLTEAGIAHQTRTLPLENVPRALVNRDTRGLVKLIAERGSGKLLAAHVLADSAGDIITAATYAITAGMTVDQLAHTWHPYLTMAEALKLAAQTFTSDVAKLSCCAG
>Arthrobacter_sp._HMSC08H08_2865680630_Actinobacteria_Actinobacteria
MPTKYDLAIIGSGGGAFAAAIRASTLGKSVVMIERGTLGGTCVNTGCVPSKALIAAAGARHVAVDAATRFPGIATTADPVDMPALIAGKQALVESLRGEKYADVADSYGWQVLRGDASFVGTPDAPVLDVAGSDGSVETIEAHHYLVATGSRPWAPPIDGLEETGYLTSTTAMELTEVPESLLVLGGGYVALEQAQLFARLGSQVTLLVRSRLASKEEPEVSKALQEVFADEGIRVVSRAVPTRVSRGTGGEAVVTAAVSGDSQEFRADQVLVALGRRPVTDGLNLDAVGVNTGDSGEVVVSDRLQSSNPRIWAAGDVTGHPEFVYVAAHHGTLVAENAFADADRSVDYARLPRVTFTGPAIGAVGMTEKDVLAAGIRCDCRVLPLHHVPRALVNRDTRGFIKIVVNAETNEILGLTAVAKDAGELAAAGVHVLGRTVAEVANAWAPYLTMAEGIRIAAKAFTTDPSLLSCCA
>Brevibacterium_ihuae_CV3_2865179905_Actinobacteria_Actinobacteria
MPTKYDLAIIGSGGGAFAAAIRATTLGKSVVMIERGTLGGTCVNTGCVPSKALIAAADARHSAADAADRFPGIATTAGPVDMPALIAGKQALVESLRGEKYADVADSYGWAVRRGDAAFAGTPDAPVLQVAGDDGSTETIEAGHFLVATGSRPWAPPIDGLDETGYLTSTTAMELTELPESLLVLGGGYVALEQAQLFARLGSQVTVLVRSRLASKEEPEVSRTLEEVFADEGIRVVRRALPTRVSRDAATGQAVVTADVAGGREEFRADQVLVALGRRPVTDGLGLDRVGVETGDLGEVVVSDRMQSSHPRIWAAGDVTGHPEFVYVAAHHGTLVAENAFADADRAVDYARLPRVTFTGPAIGAVGMTEKDVVAAGIRCDCRVLPLHHVPRALVNRDTRGFVKIVVDADTGKILGITAVAKDAGELAAAGVHVLGKTVAEVADAWAPYLTMAEGIRIAAKAFTTDPSLLSCCA
>Prauserella_muralis_DSM_45305_2865237173_Actinobacteria_Actinobacteria
MGYDLAVIGSGGAAFAAAIAARTKSRTVVMIEQATVGGTCVNTGCVPSKALLAAAEARHVSLDGRFPGIGVTPFGVDLPRLIEAKRDLLTALRAEKYTDLAAEYGWEIVSGTARFADGPALEVTPSGGGPARRVEAQHHLIATGSTPWAPPIDGLIEAGYLTSTTAMELDTLPASMIVIGGNAIGLEQAQLWNRLGVDVTVVEALDRLAPFEEPEISAAIAEVFTREGIGVVTAATITRTDRDTTGYRVAVTGTDGQPAELQAEQLLVATGRRPVTAGLHLDAVGVKVGTRGEVVVDEHLRTDNPRIWAAGDVTGHPQFVYVAGAHGTLVADNAFDNAGRTLDYHHLPRVTFTSPAIAAAGLTDAQAVEQGYACECRVLPLEYVPRALVNRDTHGLIKLVADRDTGRLLGAHVIAEGAGDVIATAVYALANNITVRQMADLWCPYLTMAEGLKLAAQTFTRDVSTLSCCAS
>Prauserella_muralis_DSM_45305_2865237068_Actinobacteria_Actinobacteria
MAFDLAIIGSGGGAFAAAIAARREDRAVVMIERGTVGGTCVNTGCVPSKALLAAAEARHVALSAERFPGLRASADEVALAELIEGKADLVAGMQQDKYIGLAAEYGWEIITGQARFIDGPALEVSVADGGTRRIEAEHYLIATGSAPWTPPVDGLAEVGYLTSTTAMELKTLPESMLVVGGNYVGLEQAQLFSRLGARIDVVEMEDRLAPAEEPEISHALVHVFAGTGICVHAGTVLTRVRLENGQVVADLRDSHGHTRQLRADELLMATGRKPVTDGLGLDAVGVTIGERGQIVTDEQLRTDTPSIWAAGDVTGHPQFVYVAGAHGAIVVDNAFHQAGRTPDYHHLPRVTFTNPQIAAAGLTDAEAQAQGYDVECRVLPLEHVPRALVDRDTRGLVKLVAERDTGRLLGAHVLADGAGDVIAAAVYALHNQMSVDEIGELWCPYLTMAEALKLAAQTFTRDVAKLSCCAA
>Acidovorax_konjaci_S00067_2864831644_Betaproteobacteria_Proteobacteria
MYLNITGMTCDSCATHVKDALEKVPGVLSALVSYPKGSAQLATDPGTSPEALTAAVAGLGYKATPADAPSTSARGRLLGKALGWLGGGDKAGGDGDGLHVAVIGSGGAAMAAALKAVEQGANVTLIERGTIGGTCVNVGCVPSKIMIRAAHIAHLRRESPFDSGIAATVPAIDRSKLLAQQQARVDELCHAKYEGILDSNPAITVLHGEARFKDGQSLAVRLNDGGERVVAFDRCLVATGASPAVPPIPGLKESPYWTSTEALVSDTIPERLAVIGSSVVALELAQAFARLGSKVTILARSTLFFREDPAIGEAVTAAFRAEEIKVLEHTQASQVAHVDGEFVLTTGYGEIRADQLLVATGRAPNTRSLALEAAGVAANAQGAIVIDKGMRTSTPHIYAAGDCTDQPQFVYVAAAAGTRAAINMTGGDAALDLTAMPAVVFTDPQVATVGYSEAEAHHDGIETDSRTLTLDYVPRALANFDTRGFIKLVIEEGSGRLIGVQAVAPEAGELIQTAVLAIRNRMTVQELADQLFPYLTMVEGLKLAAQTFSKDVKQLSCCAG
>Cerasibacillus_quisquiliarum_DSM_15825_2861572330_Bacilli_Firmicutes
MNKYKVNIEGMTCTGCEKHVESALESIGAKNTEANFRRGEVVFELPNGIEVESAKRAINEANYQTGEIEELLQQENVVLGTKGNYDLLIIGSGGAAFSAAIKAIEYGAKVGMIERGTIGGTCVNIGCVPSKTLLRAGEINHLAKINPFIGLQTSAGEVELAPLIKQKNELVSELRNQKYVDLIDEYGFDLIEGEASFVDENTIEVNGTKLSAKRFLIATGASPSIPSISGLNKVDYLTSTTLFELKKVPKRLTVIGSGYIGIELGQLFHHLGSEVTLIQRSERLLKEYDPEISETVEKMLIEQGIHLIKGATYECVEQDGEIKKVYLTVNSKKKVVESEQLLIATGRKPNTDSLNLRAAGVDVGKQKEILINEFAQTSNEKIYAAGDVTLGPQFVYVAAYEGGVVADNAVGGLNKKLDLSVVPIVTFTNPSIATVGLTEEQAKEKGYEVKTSVLPLDAVPRAIVNRETTGVFKLVADAKTLKVLGVHIVAENAGDVIYAATLAVKFGLTVEDLKESFAPYLTSAEGIKLAALTFDKDVSKLSCCAG
>Anoxybacillus_eryuanensis_DSM_23212_2861221650_Bacilli_Firmicutes
MKTYTMHIKGMTCPSCAKHIASILEQMGAKHIHVSFRRGEAVCKLSPTHIEAAKQAIAAAGYEPIEAVEKAEETYDYIIIGSGSAAFASAIEARKCGAKVAMIERGTVGGTCVNIGCVPSKTLLRAGEINFLAKNPPFAGLHTSAGDVDLAALIEQKNELVQYLRQTKYVNLIDEYGFTLIQGEAAFVDENTVEVNGKKLSAGRFLIATGASSAIPNIPGLADVDYVTSTTLLERKEVPKRLAVIGSGYIGIELGQLFHRFGSDVTLMQRSQRLLKTYDREISEAMTEALTNQGIRLLTGVSFERIEQDGNVKKIYIEIDGKKQVVEADELLIATGRTPNTKALRLEAAGVKTGSRGEIIVNDYLQTTNSHIYAAGDVTLGPQFVYVAAYEGMIAAANAIGGQKKKIQLDTIPAVTFSSPAVATVGLTEQQAKESGYEVKTSVLPLEAVPRAIVNHETTGVFKLVADAKTGKLLGAHVVAEHAGEVIYAATLAVKFGLTIDDLRETLAPYVTMAEGLKLAALTFDQDVGKLSCCAG
>S2R_29_bacterium_JGI_MDM2_000223CP_C7_unscreened2634153712_unclassified_unclassified
MKKQNKTKIIELTVKGMTCRHCAEKVKSAITKVKGVEYTEVDYQKGFASVVAESATNESEIIFSISNAGYSAEIKNITFKEEAEDKQKKIVKTEKPKIYTKFRDFHYDMVIIGGGSGAFSAAITAVEIGAKVLLAESKLIGGTCVNRSCIPTKFLIDIAKDIKILREKANLNSFNIKKIVEKKNILVANLRKQKYEDLVEYYGFDYIPYKAEFSGNEKIKVGNEEITFKKCIIATGSSVAIPPIPNLHKVKYLTSDEILDIEKLPKKLVVIGGSAVGLEIGQAFSRFGSKVYIVELMPRILPQEDPEISEHLRKYLEEEGIEIFTSSNVREIEEKNGIKIVKIIQNETKKELLIECDEILVATGRTPNTQGIGLEKVGVKVNEKGFIETDEFTRTSNPNIYAVGDCTGKMMLVTVAAYEGKIAAKNALLGNKKKVDYSSIPYAVFTDPEVAGIGLSYENLIKKGKNPKVAKIDFSYIPRAIVSEKTKGFIKICIENDFIISARAIGHIASEIIQKLTIPIKYKIPTEDIIDTIDVYPTFSEAVKLCLQTLEKDVAKLSCCAG
>Enterobacter_cloacae_AR_0154_2869871988_Gammaproteobacteria_Proteobacteria
MTTLKITGMTCDSCAAHVKEALEKVPGVQSALVSYPKGTAQLAIEAGTSSDALTTAVAGLGYEATLADAPPTDNRAGLLDKMRGWIGAADKPSGNESPLQVVVIGSGGAAMAAALKAVEQGAQVTLIERGTIGGTCVNVGCVPSKIMIRAAHIAHLRRESPFDGGMPPTPPTILRERLLAQQQARVEELRHAKYEGILDGNSAITVLHGEARFKDDQSLIVSLNEGGERVVMFDRCLVATGASPAVPPIPGLKESPYWTSTEALASDTIPERLAVIGSSVVALELAQAFARLGSKVTALARNTLFFREDPAIGEAVTAAFRAEGIEVLEHTQASQVAHMDGEFVLTTTHGELRADKLLVATGRTPNTRSLALEAAGVAVNAQGAIVIDKGMRTSSPNIYAAGDCTDQPQFVYVAAAAGTRAAINMTGGDAALDLTAMPAVVFTDPQVATVGYSEAEAHHDGIETDSRLLTLDNVPRALANFDTRGFIKLVIEEGSGRLIGVQAVAPEAGELIQTAVLAIRNRMTVQELADQLFPYLTMVEGLKLAAQTFSKDVKQLSCCAG
>Pseudoalteromonas_sp._SK20_2869401704_Gammaproteobacteria_Proteobacteria
MSTNSCCSSNDIQPEQLHVAIIGSGSGAFASAIKAAEGGARVTIIEGADVIGGCCVNVGCVPSKILIRAAQLAHQQRTNPFDGLENIQPQLSRSLLAHQQNARVEELRDAKYQRILESNPALSLLKGYARFKNQNTLLVHKSDGSEEELVADRILIATGSTPSIPPIKGLVDTPYWTSTEALFAEELPSSLVVIGSSVVALEIAQAYARLGSRVTILARHTLLYAEDPLLGEKLAECFEKEGIRVLNNTQASHVSYDSNGFSLETNEGTLIAEKLLISTGRHANTGKLGLENVGVETDKSGAIVVNSMMETSTANIYAAGDCSNMPQFVYVAAAAGSRAGINMTGGNAQLDLSTMPAVIFTDPQVATVGLTEVQASAVGINTISRVLDMENVPRALANFETDGFIKLVAEESTGKLIGAQILAHEGGELIQSAALAIHNKMTVEELAGQLFPYLTMVEGLKLCAQTFSKDVKELSCCAG
>Arthrobacter_humicola_LBUM149_2869326439_Actinobacteria_Actinobacteria
MSEPTPDFDLAVIGSGGGAFAAAIRATSLGKRVLMIERSTVGGTCVNTGCVPSKALLAAAEARHVALDASGRFPGISTSAGPVDMAGLIGGKRSLVETMRSDKYVDLIADYGWELRQGNAVFAGTQDDPVLEITGGDGARESVRAAHYLVATGSAPWAPPINGLQDTGYLTSTTAMELEEVPESLLVIGGGYVALEQAQLFARLGSKVTMLVRSRLASAEEPDASRALMGVFADEGIRVVRRAAVSSVRTDPATGGIVATAAVSGGQEDFRAARLLVATGRRPVTDGLNLSAVGVKTGDSGEIVVDSRLASSNERIWAAGDVTGHREFVYVAASHGSLVVENAFNNAGREVDYRHLPRVTFTSPALAAVGMTDKEANEAGIRCECRVLPLEYVPRALVNRDTRGFIKIVADADTGRIVGITAVAKDAGDLAAAGVYILEAGMTVGQVANLWSPYLTMAEGIKIAAQSFTTDVSKLSCCAS
>Micromonospora_aurantiaca_ATCC_27029_2869046270_Actinobacteria_Actinobacteria
MRYDLAIVGSGGGAFAAAIAARRKGKHVVMVEHGDVGGTCVNTGCVPSKALLAAAHARHVALDAARFPGIRASAEQVDFQELIAGKRRLVADMRADKYVDLAAEYGWEILTGHGRFTEGPLLCVDLPDGGSQRIEAENYLIATGSAPWIPPIDGLAQVGYLTSTTAMESDHLPQSLLVVGGNYIGLEQGQLFARLGTQVTVVETLDRLAPKEEPEVSAAIEQVFADDGIAVHTTATVRSVRRENGHVVAVLDGQPGRQIHAEQILIATGRRPVVDGLNLETVGVKTGQHGEILVDEHLRTTNPRIWAAGDVTGHPQFVYVAGAHGSIVADNAFDNAGRTVDYHHLPQVTFTTPAIASAGMTEAQAISAGHRCDCRVLPLEYVPRAIVNRDTRGLIKLVADADTGRLLGAHVVADAAGEVIATAVYALANDMTVQQMADLWCPYLTMAEGLKLAAQTYTRDVSKLSCCAS
>Saccharothrix_sp._NRRL_B_16348_2868131175_Actinobacteria_Actinobacteria
MRYDLAVIGSGGAAFAAAIAARRKGRTVIMIERGTVGGTCVNTGCVPSKALLAAAKARHIALRQHFPGIRTTAGEVDMASVTEAKRALVDTMRTAKYVDLAADLGWEILTGSARFVDGPAVDVDLAAGGRTRVDAEHYLVATGSTPWTPPITGLTAVGYLTSTTAMELTTLPRSLLVIGGNHVGLEQAQLFARLGTRVTVVEQEDRLAPGEEPEISAGIERVLADEGIAVQTGSTVSSVRREDDLVIAGHRTAGTTDDEIPAQAVLVATGRRPVTDGLGLADVGVEHGPRGEVPVDENLRTQNPRIWAAGDVTGHPQYVYVAAAHGTLVADNALDGARRTLDYHHLPRVTFTSPQIAAAGLTEAQAIEQGHVCECRVLPLEHVPRALVDRNTRGLIKLVAERHTGRLLGAHVLADGAGDVISTAVYALANHMTVTQMADMWCPYLTMAEGIKLAAQTFTRDVTKLSCCAS
>Gordonia_sp._HY189_2867552844_Actinobacteria_Actinobacteria
VPTKYDLAIIGSGGGAFAAAIRATTLGKSVVMLERGTLGGTCVNTGCVPSKALIAAADARHVAADASNRFPGIATASDTVDMPALIGGKQALVESLRGEKYADIAESYGWQVRQGDAAFAGTPDVPVLEVTRSDGSLATVEADQYLIATGSQPWAPPLEGLEETGYLTSTTAMELTEVPESLLVLGGGYVALEQAQLFARLGSKVTLLVRSRLASKEEPEVSRALEGTFADEGIRVVRRAVPTRMSRDAGGEVVVSADVAGGAHEFRADKVLVALGRSPVTDGLNLDAVGVKTGDVGEVAVTDQLRSSNPRIWAAGDATGHPEFVYVAAHHGTLVAENAFADVERSVDYARLPRVTFTGPAVGAVGITEKQVIAAGIRCDCRVLPLHHVPRALVNRDTRGFIKIVVNADTSEILGLTAVAKDAGELAAAGVHILGKTIAEVADAWAPYLTMAEGIRIAAKAFTTDPSRLSCCA
>Rubrobacter_taiwanensis_Yellowstone_2866638536_Rubrobacteria_Actinobacteria
MTRPRCEEAVSRALEGAGARGVRADFRRGEAVFEAPEGVDGEGLREAAGVEGSLGRTGGGSVDYDLAIIGSGSAAFAAAIRASGEGARVAVIERGTVGGTCVNAGCIPSKNLLAAAEAYHRAAGHPFRGIETKAGAVDFGALVGMKAEVVLKLRREKYEELAEEYGFGIIRGEAAFVSPEAIEAGGRRITAQRFLIATGAAPWVPPVAGLEEAGYLTSTSAMELKELPESLVVIGGNYIGLEMGQLFADLGSKVTIVEMLDRLVPGEEPEVSRWIERILREQGVEVITSARVGRVEGGGKKTVVAEAGRKERRMEAEEVLVATGRRPVLDGLGLEKAGIERDGRGALVLDETLRTTNPRVFAAGDVTGAPQFVYVAAAQGTLAAENALLGAGRKVDYEALPRVTFTTPNIAAAGLTDARARELGYRCECRVVGLENVPRAIVNLDTRGMVKIVAEQGSGRVLGVHAVGDSAGEIILAGVYAVKFGLTVRDLAETWAPYLTMSEGIRLAAQAFGRDVSKLSCCAA
>Streptomyces_sp._CC53_2865860007_Actinobacteria_Actinobacteria
VSYSAIRIAAVRQFLGLEVGIVAMTRSGFDLAVIGTGSAAFAAALATTRQGRRVIMAERGTLGGTCVNVGCVPSKALLAAAEARHAASAAGRFPGLAPAGIPVDFAGLITGKDALVGQLRTEKYTDLADGYGWHIVHGTATFTGNTDAPALDVALTDGGIRRIVADQYVVATGSAPWAPPVEGLKRTGYLTSTTAMELDVLPESVIVVGGNAIGLEQAQLFARLGTRVTVVEAQERLAPFEEPEVSAMIERVLADEGITVHTGATLAAVRTEDGAKSTVVRAGDGTELDLRAEQLLIATGRRPNTAGLGLDAVGVKTGTDGEVVVDGHQRSTNPRIWAAGDVVGGPQFVYVAAAQGTLAADNALAGAARTLDYTALPRVTFTSPAIASVGMTEAEAAEAGIRCDSRTLSLAHIPRALADRDTRGLVKLVADTTDGRVIGVHVVAEGAGDLITAATYALTSGMTTAQLAHTWTPYLTMTEALKLAAQTFTSDVTKLSCCAD
>Sanguibacter_massiliensis_Marseille_P3815_2865713078_Actinobacteria_Actinobacteria
MNQYDLIVIGSGGAAMAAGIEARSRGKSVLLVEHGPLGGTCLNVGCVPSKNLLAAAGQLHRAATTPFAGVSTTHGRVDMELLLAQKRELIDHLRQAKYASVAEAHGFPVLYGHARFRDELTLEVEGETFKASAYVVATGAAPNIPDLPGIADNDYLTSTSAMDQDHLPVSMVVIGAGYVGLEQAQLWSRLGVKVTLIGRFAPRAEPEAADVLRGTFADEGITVLEERATQVARNPAGVLVTTHSGAQVVATTMLIATGRSANTSALGLEAAGVETDARGFIRVDHQQRTTNPRIFAAGDVSGSPQYVYVAAQTGHVAAAGALGKPASVDYRGLPGVVFTTPQLASAGLTEAEALEVGHRCACRVLDARDIPRALVNREDRGVLKLVIDADTGKVLGVHAALDGAGDVMLAATYAIKFGLTVDDLADTWAPYLTMAESLRIAAGLFRSALPTSCCA
>Glutamicibacter_sp._BW78_2865708960_Actinobacteria_Actinobacteria
MTNEQFDLAIIGSGGGAFAAAIRATGLGKRVVMVERGTVGGTCVNTGCVPSKALLAAAEARHVALDSARFPGVATSAGPVDMPALIQGKAALVESMRSEKYVDLAADYGWTMISGDASFTGTQNAPLLRVASPDGTVRTIEAGHYLVATGAAPWVPSVPGLAEAGYLTSTTAMELDEVPESLLVLGGGYVALEMAQLFSRLGSRVTMLVRSRLASQEEPEASKALAGVFADEGIRVVRRAMADSVASGPDGISVTASVAGGEEVFRASHILVALGRRPVTEGLDLDAVGVKTGATGEILVDSRLATSNPRIWAAGDVTGHREFVYVAAAHGAMAVDNAFTDALAEVDYRHLPRVTFTSPAIGSVGMTEKEAVAAGIRCECRVLPLEYVPRAVVNRDTRGFIKVVAELGTGRILGISAVAKDAGEIAAAGVYILEAGMTTAQVAAAWSPYLTMAEGIRIACKAFTTDVAKLSCCA
>Mycobacterium_riyadhense_DSM_45176_2865427136_Actinobacteria_Actinobacteria
MRYDLAIIGSGGAGFAAAIAARGKGKRVVMIERRTVGGTCVNTGCVPSKALLAAAAARHDSVDGRFPGIVVTPFGVDMPRLIGAKDALVSAMRDDKYTGLAADYGWDILAGTARFAHGPVLDVGLTAGGSARVQAEHYLIATGSAPWAPPIDGLAEAGFLTSTTAMDLDALPESMIVLGGNAVGLEQAQLWARLGVEVTVVELLPRLAPFEEPDVSAVVAQVFTREGIGAFTATTVDRVEHDHTGYRLGYHRTDGQDGELRGQQLLVATGRRPVTASLNLAAVGVKTGNRGEVVVDDYLRTSNPRIWAAGDVTGAPQFVYVAAAHGNLVADNAFDNAQRSIDYAALPRVTFTSPAIAAVGMTELEAIDAGYDCDCRVLPLNYVPRAIVNRDTRGLIKLVAQRDSGRLLGAHVIADGAGEVVATAVGALSAKATVAQLAEQWCPYLTMAEGLKLAAQTFTRDVTKLSCCA
>Brevundimonas_vesicularis_S00192_2864936627_Alphaproteobacteria_Proteobacteria
MSDCCTPSRDIAKTYDLVVVGAGSAGFSAAITAAEQGARVALVGDGTIGGTCVNVGCVPSKAMIRAVEPLHQARAASRFDGVRASAAIAEWSETVRQKDRLVDDLRQAKYENVLQGYDAITYHAGAARLIEGGVEVGGVRLTADKVIIATGSRPGVPAISGIESVPYLTSTTALELESLPRSMLVIGGGYIGAELAQMFSRAGVRVTIACRSRLLPEGEPEISEALQRYLTEEGVKVVAGAVYGAINSSGEEVTLTFTQSGSPGAITAERVLNATGRVPNSEGMGLSEMGVQMSPTGGIVIDDRMRTTRAGVYAAGDVTGSDQFVYMAAYGARLAARNALNGDTQVYDNRAMPAVVFTDPQVATVGLTEAAALAAGHDVQTSMITLDHVPRALAARDTRGLIKLVADRSTRQLLGAHILAPEGADSIQTAAVAIKCGMTVEQLADTIFPYLTTVEGLKLAALTFNKDVSKLSCCAG
>Corynebacterium_jeikeium_BVI_2862080207_Actinobacteria_Actinobacteria
MPTKYDLAIIGSGGGAFAAAIRASTLGKSVVMIERGTLGGTCVNTGCVPSKALIAAAGARHVAVDAATRFPGIATTADPVDMPALIAGKQALVESLRGEKYADVADSYGWQVLRGDASFVGTPDAPVLDVAGSDGSVETIEAHHYLVATGSRPWAPPIDGLEETGYLTSTTAMELTEVPESLLVLGGGYVALEQAQLFARLGSQVTLLVRSRLASKEEPEVSKALQEVFADEGIRVISRAVPTRVSRGTGGEAVVTAALSGGSQEFRADQVLVALGRRPVTDGLNLDAVGVNTGDSGEVVVSDRLQSSNPRVWAAGDVTGHPEFVYVAAHHGTLVAENAFADADRSVDYARLPRVTFTGPAIGAVGMTEKDVLAAGIRCDCRVLPLHHVPRALVNRDTRGFIKIVVNAETNEILGLTAVAKDAGELAAAGVHVLGRTVAEVANAWAPYLTMAEGIRIAAKAFTTDPSLLSCCA
>Aurantimonas_sp._DSM_15092_2861248496_Alphaproteobacteria_Proteobacteria
MDACCSMPRQGSYDLAVVGAGSAGFSAAITAADLGARVALIGHGTIGGTCVNVGCVPSKTMIRAAEALHGASAAERFPGLTCGVRVTDWPSLIAAKDDLVASLRQKKYADLLPDYEAVDYIEGQVRFEGDALLVDGASLSAGKVIIATGASPVIPDIAGIRDVPVLTSTTALELTEQPASLLVIGGGYIGCELAQMFARLGTAVTLVTRSRLLPETEPEVSEALTAYLRDEGVTVRTGVFYRRIARHDEGAVLTVLSEGREETLSAARVLATTGRRPNAEILNLTDAGVELDWRGAVVVDNRMRTTRPGVYAAGDVTGRDQFVYMAAYGAKLAAKNALNGDSLVYDNGAMPWVVFTDPQVAGVGLTEAGARAAGCEPKTSVVPLDQVPRALVARDTRGLIKLVADARTDRLLGGQILAPEGADSIQTLSMALKVGMTTRALGETIFPYLTTVEGLKLAAQGFGKDVAKLSCCAG
>Aurantimonas_sp._DSM_15092_2861246526_Alphaproteobacteria_Proteobacteria
MNDCCSNENRAYDLIVVGAGSAGFSASITAAEAGKRVALVGYGTIGGTCVNFGCVPSKTMIRAAEALHDASAAVRFPGLSGSAQVDDWSRLVTSKDDLVATLRQKKYADLLPAYEGIDYIDEGPARLVDDGIEVGRRKITAPRTLIATGSRSLVPALRGIEDVEPLDSQSLLELETLPESLIFVGAGYIGAELAQMMARMGVKVTLVARSRLLPGAEPEVSDALSQAFKAEGITLLTGLQYDSVCKSEGGVTLWITQEGTEKDVKAEQIVITAGRQANTEDLGLEDAGVQTDSRGGIVVGRDMQTSRPGIYAAGDVTDRDQFVYMAAYGAKIAARNAVADAGEQYDNSTMPWVVFTDPQVAGVGLSEQQARYAGYDVKASVLPLDQVPRAQAARDTRGLIKLVADRETDRLLGGQIVAPEGSDTIQTLVMALKAGMTTKELGETIFPYLTTVEGLKLAAQTFDKDVAMLSCCAG
>Microbacterium_sp._BR1_2865617314_Actinobacteria_Actinobacteria
MTQHNEFDLAVVGTGGAAMSAAIHARLEGASVVAIESGTLGGTCVNVGCVPSKTLLAAAHTRHAALTNPFPGAATSAGAVDLGALVQQKDELVGMLRQTKYADIAAAYGFDILPGTATFTDPSTLLVDGRPVRAKSYLIATGAEPTIPTIPGLEQIDYLTSTTAMELTELPASLVVIGGGFVGLEQAQLFARLGVEVTIIGRLAPHAEPELSSELRKAFLTDGITVIGDRAATITPHDDLVRVLTRTGKVATGERVLVATGRTPRTDGLGLATAGIATDTRGFIIVDEQQRTTNPAVFAAGDVTDVPQYVYVAARTGKIAAHNALGHSEQVDYTGLPSVLFTSPQLASAGITEAEALAAGYRCACRYLRLSDVPRAIANHNTRGGIKIVADADTGKVLGVHALADTAGEMMLAATYAIKAGFTVTQLADTWAPYLTMAEGIRLTANLFRNELPTSCCA
>Microbacterium_sp._BR1_2865616005_Actinobacteria_Actinobacteria
VTQHTEVDLVVIGTGGAAMSAAIHARLEGASVVAIESGTLGGTCVNVGCVPSKTLLAAAHTRHSALTNPFSGAPSSAGMVDLSALIEQKDDLVGMLRQTKYADIAAAYGFDILPGTATFTDAGTLLVDGRPVRAKSYLVATGAEPHVPAIPGLEQVDYLTSTTAMELTELPASLVVIGGGFVGLEQAQLFARLGVEVTVIGRLAPHAEPELSSELRKAFLAEGISVIGDRAATITQHEGLVQVTTRNGKDATGERVLVATGRTPRTEGLNLPAAGIATDERGFVIVDEQQRTTNPAVFAAGDVTDVPQYVYVAARTGKIAAHNALGHDERVDYTGLPSVLFTSPQLASAGITEASAIAAGYRCACRFLRLSDVPRAIANHDTRGGIKVVADADTGKVLGIHALADTAGEMMLAATYAITAGFTVTQLADTWAPYLTMAEGIRLTANLFRNELPTSCCA
>GALL5_bacterium_JGI_MDM2_000218CP_K7_unscreened2648429101_unclassified_unclassified
MAARQEILLTVHGMTCEACVHHVQQALESVAGVVAAEVPGWRSAQARVIASPEVNDAALLRAIEEAGYRAQVRKRRPLEEPRPLDAGELDLVVIGGGSAGFAAAIRAAELGARVLLVERGTMGGTCVNVGCVPSKALIRAAEAYHLAGAGRFEGVSTAAGSLHWYRVVAHKDELVAELRRKKYADVLQSYPEIRYVQGHARLQADGAVQVDGAAFRPHRIVLATGSKPWAPPIPGLEESGYLTSNEAVNLKELPRSLLVIGASAVGLELAQTYLRAGTHVTVLEALPRIVPMEEPEVGQALRRYLEEEGMVIRPGVRITHVERVGGRYRVTFTEGQGEEVVEAEQVLVATGRRPNTAGLGLEEVGVEVGPKGEIRVNEYAQTTNPAIYAAGDCTGDPMFVYVAAHMGTVAAENALNGNRRTVDLEALPRVTFTDPQVASAGLTEAQARQRGLEVKTAVLPIEHVARAQVARDLRGLVKLVADRKTDRLVGASILGAEAGEAIQTAVLAIREGYTVQRLGQLVFPYLTLVEGLKLAAQAFERDPARLSCCAG
>Enterobacter_cloacae_20710_2869866565_Gammaproteobacteria_Proteobacteria
MQELNEVGLSVAGMTCPSCTRHVEDALLAVPGVTRAAVDYPSNKAQVTGNRLDVSALVAAVGALGYGATPTDEFESKERSVEQPGLLGKAAQWLSGERAVEKPAGQLHVAIIGTGGAAVAAALKAAENGARVTLIERGTIGGTCVNVGCVPSKIMIRAAHIAHLRRESPFDVGLSATPPVVLRDRLLAQQQARVDELRHAKYESILESNPSINLVRGSARFKDGQTLIVEAAEGDTREVAFDRCLIATGASAAIPPLPGLAGTPYWTSTEALVSEAIPKRLAVIGASVVALELAQAFARLGSEVTVLARRTLFASDDPAIGEAVTAAFRAEGITVLTQTQASAVTYCDRQFILTTAQGELKVDQLLVATGRTPNTASLNLERAGVTFDSQHRILIDQGMRTSASNIYAAGDCTDQPQYVYVAAAAGTRAGINMTGGDVKLDLDAMPAVVFTDPQVATVGYSEAEAQRIGLQTESRTLTLDNVPRALANFDTRGFIKLVAEAGSGRILGVQAVTPEAGEIIQTAAIAIRARMTVQDLANQLFPYLTMVEGLKLVAQTFSKDVTQLSCCAG
>Veillonella_seminalis_ADV4313_2_2868212307_Negativicutes_Firmicutes
MNKFKVNIQGMTCAGCEKHVESALEKIGAKNIESSFRRGEAVFELPNDIEVESAIKAIDEANYKAREIEELSSLENVALINEDDYDLLIIGSGAAAFSSAIKATEYGAKVGMIERGTVGGTCVNIGCVPSKTLLRAGEINHLSKDNPFKGLQTSAGEVDLASLITQKDKLVSELRNQKYVDLIDEYNFDLIKGEAKFVDASTVEVNGAKLSAKRFLIATGASPSLPQISGLEETDYLTSTTLLELKKIPKRLTIIGSGYIGMELGQLFHHLGSEITLMQRSERLLKEYDPEISESVEKALIEQGINLVKGATFERVVQSGEIKKVYVTVNGSKEVIESDQLLVATGRKPNTDSLNLSAAGVETGKNNEILINDFGQTSNKKIYAAGDVTLGPQFVYVAAYEGGIITDNAIGGLNKKIDLSVVPAVTFTNPTVATVGLTEEQAKEKGYDVKTSVLPLDAVPRAIVNRETTGVFKLVADAETLKVLGVHIVSENAGDVIYAASLAVKFNLTIEDLTETLAPYLTMAEGLKLAALTFDKDVSKLSCCAG
>Kocuria_sp._M5W7_7_2866511721_Actinobacteria_Actinobacteria
MPTKYDLAIIGSGGGAFAAAIRATTLGKSVVMIERGTLGGTCVNTGCVPSKALIAAADARHSAADTADRFPGIATTAGPVDMPALIAGKQALVESLRGEKYADVADSYGWAVRRGDAAFAGTPDAPVLQVAGDDGSTETIEAGHYLVATGSRPWAPPIDGLDQTGYLTSTTAMELTELPESLLVLGGGYVALEQAQLFARLGSQVTVLVRSRLASKEEPEVSRTLQEVFADEGIRVVRRALPTRVSRDAATGQAVVTADVAGGREEFRADQVLVALGRRPATDGLGLDRVGVKTGDLGEVVVSDRMQSSHPRIWAAGDVTGHPEFVYVAAHHGTLVAENAFADADRAVDYARLPRVTFTGPAIGAVGMTEKDVVAAGIRCDCRVLPLHHVPRALVNRDTRGFVKIVVDADTGKILGITAVAKDAGELAAAGVHVLGKTVAEVADAWAPYLTMAEGIRIAAKAFTTDPSLLSCCA
>Agrococcus_lahaulensis_LZB059_2866446887_Actinobacteria_Actinobacteria
MDEYDLIVIGTGGAAMAAGIEARSQGKSALLVEHGHLGGTCLNTGCIPSKNLLAAAGQRHGAGANPFRGVATTSGGVAMDALLSDKQELIEHLRQAKYADVAEAHGFPIIYGHAEFIDEQTLRVDGRELRAPAYVVATGAAPHIPNLPGMADVDYLTSTTAMEQRDLPASMVVVGGGYVGLEQAQLWAHLGVEVTLVGRLAPHTEPEVANVLRGVFDDEGITLVEEHASEVARSAEGVVVTTRSGVQAHGQRLLVATGRFADTGGLGLGLAGVRTDERGFVVVDDNQRSTNPRVFAAGDVSGVPQYVYVAAQTGRVAAAGALGQSSTVDYRGLPGVTFTTPQIASAGLTEERALELGYACDRRVLSARDLPRALVNQDTRGVLKLVIDAKTRKVLGVHAALDGAGDVMLAATYAIKFGLTVDDVADTWAPYLTMSEALRITAGLFRSDIPTSCCA
>Micromonospora_deserti_13K206_2866098109_Actinobacteria_Actinobacteria
MDQDCDVDLAVVGSGGAAMAAGIAARQAGASVVLIERGVLGGTCVNVGCVPSKALLAAAGTRHAALTNPFTAASTSAEGVDLAALIGQKDELLGRLRQAKYADVAAAYGFEVRTGQARFVDGDTLTVDGRPLRARGYLIATGAEPDRPDLPGLDEVEYLTSTTAMEQSELPESLVVIGGGYVGMEQAQLFAHLGTRVTLVGRLAPRAEPELAAALRAVFADDGITVLAEHATAVRRTAGGVQVVTESDRRVGGQRLLVATGRRARTDKLDLATAGVRMDERGFVIVDEAQRTTNPRVYAAGDVTGAPQYVYVAAATGRVAAVNALADDTGRARARVDFTGLPSVVFTRPQLASAGLTEADALAAGHDCTCRVLDLADVPRALVNRDTRGAVKVVADAATGLVLGVHALADGAGEMMLAATYAIKAGMTVDDIAETWAPYLTMAESLRITAGTFRNELPTSCCA
>Cryobacterium_sp._M15_2866040179_Actinobacteria_Actinobacteria
MSEATTSETTTSDFDLAIIGSGGAAFAAAIRATNLGKRVVMIERGTVGGTCVNTGCVPSKALLAAADARHVALDSGRFPGISTSADAVNMSELIGGKRSLVDTMRTGKYVDLIGEYGWELRQGTAVFAGSADEPVLDVTGFDGSVETVRAAHYLVATGSTPWAPPIAGLQEVGYLTSTTAMELDEVPESLLVLGGGYVALEQAQLFSRLGSTVTLLVRSRLASAEEPEASRTLMSVFADEGMRVIRRATVSAVHLDESTGEVVAVATTGGGREEFRASKLLVATGRRPVTEGLNLGAVGVNVGEKGEIVVNGMLASSNPRIWGAGDVTGHPQFVYVAASHGSLVVDNAFTDAGRVVDYRHLPRVTFTSPALAAVGMTDKEANAAGIRCECRVLPLEYVPRALVNRDTRGFIKIVADAQTRRIVGITAVAKDAGDLAAAGVYILEAGMTVDQVATMWSPYLTMAEGIKIACQSYNTDVSKLSCCAA
>Corynebacterium_sp._HMSC074C01_2865644339_Actinobacteria_Actinobacteria
MPEAAPDFDLAVIGSGGGAFAAAIRATKLGNRVVMIERSTVGGTCVNTGCVPSKALLAAAEARHVAVDATGRFPRISTSAAPVDMGVLIDGKRSLVEGMRSDKYVDLAADYGWDLRQGTAVFAGTPEEPVLEITGPDGTRDSLTAAHYLVATGSTPWAPPVPGLDEVNYLTSTTAMELNEVPESLIVFGGGYVALEQAQLFARLGSKVTLLVRSRLASHEEPEASRALMGVFADEGIRVVRRAAVTSVRTDPAGAEVLVTATVAGGQEEFRAAKLLVATGRRAVTDGLNLDAVGVKTGDTGQILVESTLASSNPRIWAAGDVTGHREFVYVASAHGTLMVENAFNNAGREVDYRHLPRVTFTSPSLAAVGMTDKEANEAGIRCECRVLPLEYVPRALVNRDTRGFIKIVADADTGRIVGITAVGKEAGDLAAAGVYILEAGMTVDQVANLWCPYLTMAEGIKIAAQSFTTDVSKLSCCAS
>Corynebacterium_sp._HMSC078H07_2865659580_Actinobacteria_Actinobacteria
MTNEKFDLAIIGSGGGAFAAAIRATGLGKRVVMVERGTVGGTCVNTGCVPSKALLAAAEARHVALDSARFPGVAASAGPVDMPALIQGKAALVESMRTEKYVDLAADYGWTMISGDASFTGTQDAPLLRVISPDGAVRTIEAGHYLVATGSAPYVPPVPGLAEAGYLTSTTAMELDEVPESMLILGGGYVALEMAQLFSRLGSRVTMLVRSRLASQEEPEASKALAGVFADEGIRVVRRAMADSVASGPDGVSVTANVAGGEEVFRASRILVALGRRPVTEGLDLDAVGVKTGASGEIVVDSRLATSNPRVWAAGDATGHREFVYVAAAHGALAVDNAFTDALAEVDYRHLPRVTFTSPAIGAVGMTEKEAVAAGISCECRVLPLEYVPRAVVNRDTRGFIKVVADRDTGRILGLSAVAKDAGEIAAAGVYVLEAGMTTAQVAAAWSPYLTMAEGIRIAAKAFTTDVSELSCCA
>Brachybacterium_massiliense_mt5_2865180896_Actinobacteria_Actinobacteria
VGEKVDLAVIGSGGAAFSAAIRARNLGKSVVMIERSTVGGTCVNIGCVPSKALLAAAETRHVAADATGRFPGIAAGAGPVDMPALIQSKQSLVEGLRSDKYVDLAASYDWPIRQGVASFAGTPEAPMLQVTGPDGNAEVVEAKHYLVATGAHPWIPNLPGLEQVDYLTSTTAMELTEVPESLLVLGGGYVALELAQLFARLGSTVTMLVRSRLASAEEPEANQVLASVFADEGITVLRHAQLATISQDEATGEVIATATVEGRTGQFRAQRVLVALGRRPVTDSLNLEMVQVQTGPSGEIIVDDSLATANPRIWAAGDVTGHPEFVYVAAHHGAMAIDNAFTGAGRTVNYAHLPRVTFTSPAIGAVGMTETEALAAGYRCNCRVLPLDYVPRALVNRDTRGFIKVVIDDDTGRILGLTAVAKDAGELAAAGVFLLEGHQTYQDVAAMWAPYLTMAEGIKLACQSFTTDPSQLSCCA
>Corynebacterium_gottingense_DSM_103494_2862066887_Actinobacteria_Actinobacteria
MPTKYDLAIIGSGGGAFAAAIRASTLGKSVVMIERGTLGGTCVNTGCVPSKALIAAAGARHVAVDAATRFPGIATTADPVDMPALIAGKQALVESLRGEKYADVADSYGWQVLRGDASFVGTPDAPVLDVAGSDGSVETIEAHHYLVATGSRPWAPPIDGLEETGYLTSTTAMELTEVPESLLVLGGGYVALEQAQLFARLGSQVTLLVRSRLASKEEPEVSKALQEVFADEGIRVVSRAVPTRVSRGTGGEAVVTAALSGGSQEFRADQVLVALGRRPVTDGLNLDAVGVNTGDSGEVVVSDRLQSSNPRVWAAGDVTGHPEFVYVAAHHGTLVAENAFADADRSVDYARLPRVTFTGPAIGAVGMTEKDVLAAGIRCDCRVLPLHHVPRALVNRDTRGFIKIVVNAETNEILGLTAVAKDAGELAAAGVHVLGRTVAEVANAWAPYLTMAEGIRIAAKAFTTDPSLLSCCV
>Anoxybacillus_tengchongensis_DSM_23211_2861218893_Bacilli_Firmicutes
MKTYTMHIKGMTCPSCAKHIASILEQMGAKHIHVSFRRGEAVCKLSPTHIEAAKQAIAAAGYEPIEAVEKAEETYDYIIIGSGAAAFASAIEARKYGAKVAMIERGTVGGTCVNIGCVPSKTLLRAGEINFLAKNPPFAGLHTSAGDVNLAALIEQKNELVQYLRQTKYVNLIDEYGFTLIQGEAAFVDENTVEVNGKKLSAGRFLIATGASSAIPNIPGLADVDYVTSTTLLERKEVPKRLAVIGSGYIGIELGQLFHRFGSDVTLMQRSQRLLKTYDREISEAMTEALTNQGIRLLTGVSFERIEQDGNVKKIYIEIDGKKQVVEADELLIATGRTPNAKALRLEAAGVKTGSRGEIIVNDYLQTTNSHIYAAGDVTLGPQFVYVAAYEGMIAATNAIGGQKKKIQLDTIPAVTFSSPAVATVGLTEQQAKESGYEVKTSVLPLEAVPRAIVNHETTGVFKLVADAKTGKLLGAHVVAEHAGEVIYTATLAVKFGLTIDDLRETLAPYVTMAEGLKLAALTFDQDVGKLSCCAG
>Klebsiella_pneumoniae_INF274_2860595281_Gammaproteobacteria_Proteobacteria
MTHLKITGMTCDSCAAHVKEALEKVPGVQSAIVSYAKGAAQLALDPGTAPDALTAAVAGLGYKAMLADAPPTDNRTGLFDKVRGWMGAADKGSGGERPLQVAVIGSGGAAMAAALKAVEQGAQVTLIERGTIGGTCVNVGCVPSKIMIRAAHIAHLRRESPFDGGMPPTPPTILRERLLAQQQARVEELRHAKYEGILDGNSAITVLHGEARFKDDQSLIVSLNEGGERVVMFDRCLVATGASPAMPPIPGLKESPYWTSTEALVSDTIPERLAVIGSSVVALELAQAFARLGSQVTILARNTLFFRDDPSIGEAVTAAFRAEGIKVLEHTQASQVAHVNGEFVLTTGHGEVRADKLLVATGRTPNTRSLALDAAGVTVNAQGAIVIDKGMRTSTPHIYAAGDCTDQPQFVYVAAAAGTRAAINMTGGDAAINLTAMPAVVFTDPQVATVGYSEAEAHHDGIETDSRTLTLDNVPRALANFDTRGFIKLVIEEGSGRLIGVQVVAPEAGELIQTAVLAIRNRMTVQELADQLFPYLTMVEGLKLAAQTFTKDVKQLSCCAG
>Blastococcus_sp._TF02_8_2791773834_Actinobacteria_Actinobacteria
MDAVDLVVIGTGGAAMAAGIEARCRGRSAVLVEHGPLGGTCLNIGCVPSKNLLAAAGRRHRAQANPFPAVPTGAGDVDMAALTEQKQELIDRLRQLKYADVAEAHGFPVRYGHARFVNEQTLEVDGQPLVAPAYVVATGAAPHIPDLPGLAGVDYLTSTTAMELTRLPESLVVLGGGYVGLEQAQLFAHLGVPVTVVGRFAPHTEPEIAAVLRQVFADDGITVVEERGVAVAGSADGVVVTTSGGREAKGQRLLVATGRFADTGDLGLEAAGVKTDERGFIVVDTHQRTTNPRIFAAGDVSGAPQYVYVAAQTGHAAAAGALGEPTTVDYRGLPGVTFTTPQLGSAGLTEDQARAAGHTCDCRVLGAQDIPRALANRDTRGALKLVIDADTGKVLGVHAVLDGAGDVMLAATYAIKYGLTVDDLADTWAPYLTMAEALRIAAGLFRTDKPTSCCA
>Kocuria_carniphila_CCM_132_2865694235_Actinobacteria_Actinobacteria
MADTAVIETDLAIIGSGGGAFAAAIRATSLGQRVVMVERSTVGGTCVNTGCVPSKALLAAAAARHVALEAPGRFPGLAASAGPVDMPGLMAGKDGLVEGMRSEKYVDLIADYGWDLRRGEAAFTGTAQDPVLEITGGGGAVEEVRARHYLVATGSAPWAPPIPGLEDVDYLTSTTAMELPEVPESMIVLGGGYVALEQAQLFARLGSQVTVLVRSRLLSGEEPEVSKTLLGVFADEGITVVRRAAVESVGTDPATGGVVVAATTRAGRQEFTADRLLVATGRRAVTEGLGLGTVGVATGERGEILVEDTLASSHPRIWAAGDVTGHPEFVYVASAHGVTAVENAFHDTGQRVDYTHLPRVTFTSPAVGAVGMTDKQAREAGIRCECRVLPLEYVPRALVNRDTRGFIKIVADADTGRIVGITAVAQEAGDLAAAGVYILSAGMTVDQVATLWCPYLTMAEGLKIAAQSFRTDVSKLSCCAA
>Microbacteriaceae_bacterium_ERS1374368_2865153127_Actinobacteria_Actinobacteria
MTQHNEFDLAVVGTGGAAMSAAIHARLEGASVVAIESGTLGGTCVNVGCVPSKTLLAAAHTRHAALTNPFPGAATSAGAVDLGALVQQKDELVGMLRQTKYADIAAAYGFDILPGTATFTDPSTLLVDGRPVRAKSYLIATGAEPTIPTIPGLEQIDYLTSTTAMELTELPASLVVIGGGFVGLEQAQLFARLGVEVTIIGRLAPHAEPELSSELRKAFLTDGITVIGDRAATITPHDDLVRVLTRTGKVATGERVLVATGRTPRTDGLGLATAGIATDTRGFIIVDEQQRTTNPAVFAAGDVTDVPQYVYVAARTGKIAAHNALGHSEQVDYTGLPSVLFTSPQLASAGITEAEAIAAGYRCACRYLRLADVPRAIANHNTRGGIKIVADADTGKVLGVHALADTAGEMMLAATYAIKAGFTVTQLADTWAPYLTMAEGIRLTANLFRNELPTSCCA
>candidate_division_SPAM_bacterium_SCGC_AG_657_A01_2747972609_unclassified_Candidatus Rokubacteria
MADRIQVALNVEGMTCDGCASHVEKALREVSGVDDAKVPSWRTGRATVVAGAGVADEALARAVEGAGYRAQVRERRQIREGQRFASGGESYDLMILGSGSAAFAAAIKAADLGAKVAMVEAATVGGTCVNVGCVPSKTLIKAAELCYRSAYPKFEGLAACPPPSDWQRVVQQKDELVAALRQGKYVDVMKIYPSVTLTQGQARLSRAGAVSVNGMTHRPGKILIATGSRPWAPPIPGLAEAGFLDSTDALSLPSLPESLLVIGAGAIGLELGQLFSRFGVRVMILEGGPHVAGGEEPEIGEALTRYLADEKIRTCTNVKIERVERVDGEYRVHAVIDSRPEVCRAEQLVVATGRRPNTADLGLADAGVEVGSRGEVKVNEHLQTYNPDIYAAGDCLGDPMYVYVAAYAGNLAAENALTGAGRVYDLTALPHVIFTDPQVASVGLSERAAKAAGKAVKTAVLSLKDVPRALAARDTRGLFKLVADAETGRLLGAHVLADEAGEVIQAATLAVKFGLRIQDLVETFHPYLTMVEGLKLAALTFDKDVSKLSCCAT
>Nitrospiraceae_bacterium_Mn_1_2784402722_Nitrospira_Nitrospirae
MKDRVQVTLRIEGMTCDGCARHVTEALKSVAGVEEATVSNWQSGRAQAIVGPNVADRPLIDAVARAGYHALVLQRQSLQKGRRAPKAKGADFDLLILGGGSAAFAAAIKGAELGAKVAIVEKGTIGGTCVNIGCVPSKTLIRAAELCYRSAYPNFEGLAACPPPSDWARVIQQKDDLVASLREGKYVRVAESHPNISIIKGEARLAGNRQVWVNGKGYTAGKIVIATGAHPWTPPIPGLAEAGYLDSTDALSLPALPKSMIVIGGGAIGLELGQLFTRFGVRVILLESAPHIAPGEDPELGAALARYLQEEKMQIHTGASIIRVERGPDGYRVDAEVAEASRSFAAEQLLVTTGRRPTTEGFGLEEAGVQMGRRGEVLVNQHLQTSHPEIYAAGDVIGDPMFVYVAAYAGGLVAENALAGIGRVYDLSTVPRVTFTDPQIASVGLTESQAREKGLSVKTSALSLKEVPRAIAARNTRGLIKLVAEEGTGKLLGAHLLAAEGGEIIQEATLAIRFGLTKQDLIDTFHPYLTMAEGLKLAALTFDRDVKALSCCAT
>Corynebacterium_glutamicum_AJ1511_2869755058_Actinobacteria_Actinobacteria
MPTKYDLAIIGSGGGAFAAAIRASTLGKSVVMIERGTLGGTCVNTGCVPSKALIAAAGARHVAVDAATRFPGIATTADPVDMPALIAGKQALVESLRGEKYADVADSYGWQVLRGDASFVGTPDAPVLDVAGADRSVETIEAHHYLVATGSRPWAPPIDGLEETGYLTSTTAMELTEVPESLLVLGGGYVALEQAQLFARLGSQVTLLVRSRLASKEEPEVSKALQEVFADEGIRVVSRAVPTRVSRGTGGEAVVTAAVSGGSQEFRADQVLVALGRRPVTDGLNLDAVGVKTGDSGEVVVSDRLQSSNPRIWAAGDVTGHPEFVYVAAHHGTLVAENAFADADRSVDYARLPRVTFTGPAIGAVGMTEKDVLAAGIRCDCRVLPLHHVPRALVNRDTRGFIKIVVNAETNEILGLTAVAKDAGELAAAGVHVLGRTVAEVADAWAPYLTMAEGIRIAAKAFTTDPSLLSCCA
>Cryobacterium_sp._TMT1_1_2868305717_Actinobacteria_Actinobacteria
MSEATTSETTTSDFDLAIIGSGGAAFAAAIRATNLGKRVVMIERGTVGGTCVNTGCVPSKALLAAADARHVALDSGRFPGISTSADAVNMSELIGGKRSLVDTMRTGKYVDLIGEYGWELRQGTAVFAGSADEPVLDVTGFDGSVETVRAAHYLVATGSTPWAPPIAGLPEVGYLTSTTAMELDEVPESLLVLGGGYVALEQAQLFSRLGSTVTMLVRSRLASAEEPEASRTLMSVFADEGMRVIRRATVSAVHLDESTGEVVAVATTGGGREEFRASKLLVATGRRPVTEGLNLGAVGVNVGEKGEIVVNGMLASSNPRIWGAGDVTRHPQFVYVAASHGSLVVDNAFTDAGRVVDYRHLPRVTFTSPALAAVGMTDKEANAAGIRCECRVLPLEYVPRALVNRDTRGFIKIVADAQTRRIVGITAVAKDAGDLAAAGVYILEAGMTVDQVATMWSPYLTMAEGIKIACQSYNTDVSKLSCCAA
>Phytoactinopolyspora_endophytica_EGI_60009_2868089404_Actinobacteria_Actinobacteria
VMYRPVNSGPHRSIGARSAASWDLAIVGSGSAAFAAAIRARDLGARVVMVERSTIGGTCVNVGCVPSKALIRAGEVHHLAAEHGFAGVRTSAEPVDLRALVAQKDELVATLRQEKYEDLIAEYGLDLLRGDGVFTAPDVLTVDGEHLRAGAYLIAAGAAPAAPPIPGLAEAGYLTSDTALDLDTVPGSLAVVGANAVGLELGQFFSHIGSHVTVFDVMERIAPSEEPEISEALAGVLRDQGSHVHTSAQITKVESDGDKRVVVGVVDGQEFRVVVDHILVATGRRPNTAGLGLEAAGIALDERGAVVVDEYLRTNHPNLFAAGDVTTAPQFVYVAAQQGALAAENAVNGAHLRLDLAGLPRIVFTTPQIAAAGLTEEVALAAGYAVKTSVLPLSAVPRALVNRETRGLVKIVADEATDKVLGVHMLADGAGEVIQSGVYAIKFGLTTADLAQTWAPYLTMAEGLKLAAQTFTRDVAKLSCCAV
>Corynebacterium_sp._YIM_101343_2867452183_Actinobacteria_Actinobacteria
MSQDYEVDLAVIGSGGAAMSAAIAARQAGHTVVLIERGTLGGTCVNIGCVPSKALLAAAAARDDAASNPFAGVSTTAGPVDLAAMVGQKDNLVSQLRETKYADVATAHGFEIREGHARFLDSETLLVDGQPLRARAYLVATGAQPATPALSGLSEVNWLTSTTAMELSEVPDSLVIIGAGYVGLEQAQLFAQLGARVSLVGRLAPRAEPELADRLREILIDDGLSVVEEYAVSVGADAGQAVVTTTSGRQVRGDRLLVATGRAATTDGLDLAVAGVEVDERGFINVDNHQRTSNPRIWAAGDVSGAPQFVYVAAATGRVAALNALGKRSAAQVDYTGLPAVVFTRPQLASAGLSEAQAHAQGAAYDSRVLDLSEVPRALVNHDTRGAVKIVADAATGTVLGVHALADGAGELMLAATYAIKAGMTVDDLADTWAPYLTMAESLRLTAGLFRNQMPTSCCA
>Arthrobacter_sp._AQ5_05_2867252454_Actinobacteria_Actinobacteria
VVATKECDFDLAIIGSGGGAFAAAIRATNLGKSVLMVERSAVGGTCVNTGCVPSKALLAAAEARHVALDAAGRFPGISTFAEAVDMPGLIVGKRALVEGMRSEKYVDLIADYGWEVRHGTAAFAGTPEDPRLEITSSEGMRESVTAAHYLVATGSAPWDPPVPGLRETDYLTSTTAMELEEVPESLLVIGGGYVALEQAQLFARLGSKVTMLVRSRLASSEEPEVSLALMGVFTDEGIRVIRGATLASVGRDAQTGGVMAVAELAGGQENFRAARLLVATGRRAVTEGLNLDTVGVKTGDRGEVLVQKTLASTHPRIWAAGDVTGHREFVYVASAHGALAVENAFINAGREIDYRHLPRVAFTSPAVAAVGLTDQEAKGEGISCECRVLPLEYVPRALVNRDTRGFIKLVAENGSGRILGITAVGKEAGDIAAAGVYILEAGMSVEQVANLWSPYLTMAEGIKIAAQSYTTDISRLSCCAT
>Janibacter_limosus_P3_3_X1_2867049282_Actinobacteria_Actinobacteria
MPTKYDLAIIGSGGGAFAAAIRATTLGKSVVMIERGTLGGTCVNTGCVPSKALIAAAEARHVAADASAQFPGIAMTAEQVDMPALIAGKQSLVESLRGEKYADVADSYGWPVWQGDAAFAGTFDAPMLEVAATDGTVQAIEAEHYLVATGSRPWAPPIDGLDEAGYLTSTTAMELDQVPESLLVLGGGYVALEQAQLFARLGSQVTVLARSRLASKEEPEVSRTLQQVFADEAIRVVRRALPTRVSREAATGQVLVTADVSGGEQEFRTDQVLVALGRRPVTDGLNLGPVGVKTGGFGEVVVSDRMQTSNPRIWAAGDVTGHPEFVYVAAHHGTLVAENAFAEADRAVDYARLPRVTFTSPAIGAVGMTEKEVVASGIRCDCRVLPLHHVPRALVNRDTRGFIKIVVNADTSEILGMTAVAKDAGELAAAGVHVLGKKVAEVADAWAPYLTMAEGIRIAAKAFTTDPSMLSCCA
>Serinicoccus_guishaninsula_JLT9_2866984957_Actinobacteria_Actinobacteria
MVQYDLIVIGTGGAAMAAGIEARSRGKSVLLVEHGPLGGTCLNVGCIPSKSLLAAAGRRHRALTSPFQGVPTSADAPEVGELMNQKQGLVEHLRQAKYVDVAEAHEFAITYGHARFLDEHTLQVEDQMLRAASYVIATGAAPLIPDLTGMSEIEYLTSSTAMEQQDLPVSMVVLGGGYVGLEQAQLWAQLGVDVTLVGRIAPYAEPEVADVLRSVFAQDGITVVEEHGREVEPTAEGVKVTTVSGAQVQGQRLLVATGRYANTTGLGLEAAGIGTDARGFIVVDENQRTTNQRVFAAGDVCGAPQYIYVAAQTGRVAASGALGELSTVDYRGLPGVTFTTPQLASAGLTEARALELGHHAESRVLSAQDIPRALVNQDTRGVLKLVIDTQTRKILGVHAALDGAGELMLAATYAIKFGLTVDDLTDTWAPYLTMSEALRIAAGLFRSTMPTSCCA
>Arthrobacter_sp._4R501_2865997319_Actinobacteria_Actinobacteria
MTGATVFDYDLAIIGSGSGAFAAAIRGTNLGKRVLMVERGTVGGTCVNTGCIPSKTLLAAAEARHVASDASGRFAGISTSAAPVEMAELIEAKQSLVENMRAEKYVGLAADYGWEVRHGTAVFAGTPSEPVLEITGHDGAGTRVSAEHYLVATGSAPWIPPVQGLADVEYLTSTTAMELDEVPPSMLILGGGYVALEQAQLFARLGTKVTMLVRSRLASAEEPEAAHALMGVFADEGIRVVRRATVSSVRTDPASGDVVATAAVSGGQEEFRAARVLIATGRRPVTQALNLDAVGVRTGDRGEIMVQATLSSTNPRIWAAGDVTGHREFVYVAAAHGTLMVENAFNHAGRDMDYRHLPRVTFTSPALAAVGMTDREANEAGIRCECRVLPLEYVPRALVNRDTRGFIKIVADTATGRIVGITAVAKDAGDLAAAGVYILETGMTVDQVANLRSPYLTMAEGIKIAAQSYTTDVSKLSCCAS
>Arthrobacter_sp._4R501_2865995397_Actinobacteria_Actinobacteria
MSEQTPDFDLAIIGSGGGAFAAAIRATNLGKRVLMIERSTVGGTCVNTGCVPSKALLAAAEARHVALDASGRFPGISTSAAPVDMAGLIGGKRSLVETMRSDKYVDLIAEYGWELRQGDAVFAGTQNDPVLEITGQDGAPESVRAAHYLVATGSAPWAPPIEGLADTEYLTSTTAMELEEVPDSLLVIGGGYVALEQAQLFARLGSKVTMLVRSRLASAEEPEASHALMGVFADEGIRVVRRTAVSSVRTDPATGGIIATAAVSGGQEEFRATRVLVATGRRPVTEGLNLGAVGVKTGDGGEILVNGQLASSNDRIWAAGDVTGHREFVYVAAAHGSLMVENAFNNAGREVDYRHLPRVTFTSPALAAVGMTDKEANEAGIRCECRVLPLEYVPRALVNRDTRGFIKMVADADTGRIVGITAVAKDGGDLAAAGVYILEAGMTVDQVANLWSPYLTMAEGIKIAAQSYTTDVSKLSCCAS
>Mycobacterium_shinjukuense_CCUG_53584_2865600623_Actinobacteria_Actinobacteria
VRYDLAIIGSGGAGFAAAIAARTKGRSVVMVERGTVGGTCVNTGCVPSKALLAAAEARHVSQEARFPGITSAPFGVDPRRLIGGKDELVAALRAVRYRDVAAAYGWNMVAGTARFVDGPMLDVALSAGGTERLEAQHYVIATGAAPWAPPVDGLAEAGYLTSTTAMDLDALPSSMVVLGGNAVGLEQAQLWARLGVDVTVVEVLDRLAPFEEPEISTMIEEALGGEGVGVLTGAAVTRVRRDHRGYRITYTGATRAAGELRAEQLLVATGRRPVTEALNLSAVGVKTGTAGQVLVDEYLRTNNRRIWAAGDVTGAPQFVYVAAAHGTLVVDNAFDAAQRSPDYSALPRVTFTSPAIAAAGLTEHQALDAGYECECRVLPLEYVPRAIINRDTRGLIKLVAERGSGRLLGAHVIADGAGDVIVAAVSALASGATIAQLAEQWSPYLTMAEGLKLASQTFTRDVTKLSCCA
>Brevibacterium_sp._HMSC063G07_2865468993_Actinobacteria_Actinobacteria
MPTKYDLAIIGSGGGAFAAAIRATTLGKSVVMIERGTLGGTCVNTGCVPSKALIAAADARHSAADAADRFPGIATTAGPVDMPALIAGKQALVESLRGEKYADVADSYGWQVRRGDASFAGGPDAPVLEIIAGDGTVETIEADHFLVATGSRPWAPPIDGLEETGYLTSTTAMELAEVPESLLVLGGGYVALEQAQLFARLGSQVTLLVRSRLASKEEPEVSKALQEAFADEGIRVVRRVVPTRVSRGTGGEAVVTADVSGDSQEFRAEQVLVALGRRPVTDGLNLDAVGVKTGDSGEVVVSDRLRSSNPRIWAAGDVTGHPQFVYVAAHHGTLVAENAFADADRAVDYSRLPRVTFTGPAIGAVGMTEKEVLAAGIRCDCRVLPLHHVPRALVNRDTRGFIKIVVNADTNEILGLTAVAKDAGELAAAGVHVLGKTVAEIADAWAPYLTMAEGIRIAAKAFTTDPSLLSCCA
>Staphylococcus_hominis_S00278_2864987959_Bacilli_Firmicutes
MNKFKVNISGMTCTGCEKHVESALEKIGAKNIESSYRRGEAVFELPDDIEVESAIKAIDEANYQAGEIEEVSSLENVALINEDNYDLLIIGSGAAAFSSAIKAIEYGAKVGMIERGTVGGTCVNIGCVPSKTLLRAGEINHLSKDNPFIGLQTSAGEVDLASLITQKDKLVSELRNQKYMDLIDEYNFDLIKGEAKFVDASTVEVNGAKLSAKRFLIATGASPSLPQISGLEKMDYLTSTTLLELKKIPKRLTVIGSGYIGMELGQLFHHLGSEITLMQRSERLLKEYDPEISESVEKALIEQGINLVKGATFERVEQSGEIKRVYVTVNGSREVIESDQLLVATGRKPNTDSLNLSAAGVETGKNNEILINDFGQTSNEKIYAAGDVTLGPQFVYVAAYEGGIITDNAIGGLNKKIDLSVVPAVTFTNPTVATVGLTEEQAKEKGYDVKTSVLPLDAVPRAIVNRETTGVFKLVADAETLKVLGVHIVSENAGDVIYAASLAVKFGLTIEDLTETLAPYLTMAEGLKLAALTFDKDISKLSCCAG
>Corynebacterium_urinapleomorphum_Marseille_P2799_2862039586_Actinobacteria_Actinobacteria
MPTKYDLAIIGSGGGAFAAAIRASTLGKSVVMIERGTLGGTCVNTGCVPSKALIAAAGARHVAVDAATRFPGIATTADPVDMPALIAGKQALVESLRGEKYADVADSYGWQVLRGDASFVGTPDAPVLDVAGSDGSVETIEAHHYLVATGSRPWAPPIDGLEETGYLTSTTAMELTEVPESLLVLGGGYVALEQAQLFARLGSQVTLLVRSRLASKEEPEVSKALQEVFADEGIRVVSRAVPTRVSRGTGGEAVVTAALSGGSQEFRAAQVLVALGRRPVTDGLNLDAVGVNTGDSGEVVVSDRLQSSNPRIWAAGDVTGHPEFVYVAAHHGTLVAENAFADADRSVDYARLPRVTFTGPAIGAVGMTEKDVLAAGIRCDCRVLPLHHVPRALVNRDTRGFIKIVVNAETNEILGLTAVAKDAGELAAAGVHVLGRTVAEVANAWAPYLTMAEGIRIAAKAFTTDPSLLSCCA
>Propionibacteriaceae_bacterium_NML_130396_2861755647_Actinobacteria_Actinobacteria
MGVDYDVDLAVIGSGGAAMSAAIAASQAGKSVVLVERGVLGGTCVNIGCVPSKTLLAAAGARHAALTNPFKGAPTSAAPVNLGDLVAQKDALIERLRDAKYADVAAAYGFQVRPGQASFLDGDTLAVDGQALRARAYLVATGATPAIPEVVGLDSVDRLTSTTAMQLTELPESLVVIGGGYVGMEQAQLFAHLGTRVSVVGRLAPHAEPELAQRLREVFTDDGITVVEERATTVAREPGPAGEVVVTTDSGEQVRGAQVLVATGRLPRTDGLNLAAAGVDVDERGFVVVDQTQRTSNPRVWAAGDVSGAPQYVYAAAAGGRAAALNALTEDRYPPAARVDYAGFPAVVFTRPQLASAGLTEDEALTRGHACDCRVLDLSDVPRALVQHDTRGAVKLVADAVSGKVLGVHALADGAGEIMLAATYAIKSGMTVDDLADTWAPYLTMSESLRIVAGLFRNQMPTSCCA
>Aminobacter_ciceronei_DSM_17455_2861422600_Alphaproteobacteria_Proteobacteria
MSDCCAPKSNGRYDLAVIGAGSAGFSAAITAAEQGANVALIGHGTIGGTCVNVGCVPSKTMIRAAEALHGVRAAHRFPGLTGEANVADWGRLVAAKDDLVTTLRQKKYVDLLPQYNGIAYLEGKARLNGQGVAVNGDILPAAKIIIATGSSPALPNIPGIGDVPHLTSTTALGLSALPRSLLVIGGGYIGCELAQMFARAGTEVTLVTRRRLLPEAEPEISKALTGHLRNDGITILTELSYRRIARTDRGVELTVAIDGADEVITVEQVLLTTGRSPNTDGLGLAEAGIRLSGNGGVVVDDRMRTSKPDVYAAGDVTGRDQFVYMAAYGAKLAAQNAMNGDSLVYDNATMPWVTFTDPQVAGVGLTEQAARDAGFETKTSIVSLDQVPRALAARDTRGLIKLVADRKTDRLLGGQILAPEGADSIQTVVLAIKHGMTAKALGETIFPYLTTVEGLKLAAQGFGKDVAKLSCCAG
>Geobacillus_subterraneus_aromaticivorans_DSM_23066_2861213721_Bacilli_Firmicutes
MKRYRMAIQGMTCIGCEQHVAAVLSAVGAKLMDVSFRRGEAVFALSEDADVDMVRQAVKNAHYEPVDIEEISAPASPAIAGKGEYDYIIIGSGAAAFSSAMEAVKYGAKVAMVERGMVGGTCVNIGCVPSKTLLRAGEIHALARNHPFLGLHTSAGPVDLAPLVKQKNELVKQLRQAKYADLIREYGFDFIQGEARFVDGQTIEVNGQTLSAKRFLIATGASPAVPNISGLHEVDYLTSTTLLELKSVPKRLAVIGAGYVGLELGQLFHQFGSEVTLIQRSPRLLKEYDWEISEAVTQALIEQGIRVITGASFERVEQEGGTKNVYVNADGRIRVIEGDELLVAAGRTPNTAALNLAAAGVKVGARGEIWIDEYTRTTNPAIYAAGDVTLGPQFVYVAAHQGAVAAANAVGGLNQRWDTAVVPAVTFTRPAVATVGLTEQRAKENGYEVKTSVLPLEAVPRAIVNRETTGVVKLVAEANTGKLLGAHVVADHAGEVIYAAALAVQFGFTIHDLRKTLVPYLTMAEGLKLAALTFDQDVSKLSCCAGEWFGSEGRFAIHDGPLRSNSGGGY
>Castellaniella_defragrans_DSM_12141_2861677694_Betaproteobacteria_Proteobacteria
MTEAITIHIDGMTCTSCADHVQQALKNVPGVRSASVSYAQRQAEIEADAGVSVAPLVAAVATLGFRARLGDTPNKPAGLLNKALGWLGGETKHEGGEPALHVAVIGSGGAAMAAALKAVELGARVTLIERGTLGGTCVNIGCVPSKIMIRAAHIAHLRRESPFDGGMPPASPTIVRERLLAQQQARVDELRHAKYEGILDGNPAITVLHGEARFKDGRTLGVRLVEGGEREIAFDRCLIATGASPAIPPTPGLKDTPYWTSTEALASDTIPERLAVIGSSVVAVELAQAFARLGSQVMILARSTLFFREDPAIGEAVTAAFRVEGIEVLDHTQASQVTYANGEFVLATGHGEVRADKLLVATGRAPNTRSLNLKAAGIEVNAQGAIVIDRAMRTSAPHIYAAGDCTDQPQFVYVAAAAGTRAAINMTGGDAALNLTAMPAVVFTDPQVATVGYSEAEAHHDGIETDSRLLTLDNVPRALANFDTRGFIKLVAEAGSGRLIGVQAVAPEAGELIQTAALAIRHRMTVQELAEQLFPYLTMVEGLKLAAQTFSKDVKQLSCCAG
>Staphylococcus_petrasii_DSM_104505_2861321634_Bacilli_Firmicutes
MTKKISMKVSGMTCMGCEEHVAVALENIGAKNVEASFRHGEVLFELPDDIGIESAKKAIDEAKYQPGEIEEISSQENVVLGNEGDYDLLIIGSGGSAFSAAIKAIEYGAKVAMIERGTVGGTCVNIGCVPSKTLLRAGEINHLAKVNPFTGLQTSAGEVELAPLIKQKDELVSELRNQKYVDLIDEYGIDLIVGEAKFTDEQTVEVNGEKLSAKRFLIATGASPSLPPISGLEEVEYLTSTTLLEIKKVPKRLTVIGSGYIGMELGQLFHNLGSEVTLMQRSERLLKEYDPEISEVVEKALIEQGINLVKGATFERVEQSGEIKKVHVTVDGKKKVIESEQLFVATGRKPNTDTLNLNAAGVKVGKRKEILINDYARTSNEKIYAAGDVTLGPQFVYLAAYEGGIVADNAIGGLNKKLDLSVVPGVTFTNPGVATVGLTEEQAKEKGYEVKTSVLPLDAVPRAIVNHETTGVFKLIADSKTLKMLGVHVVSENAGEVIYAATLAVKFGLTVDDLKEILAPYLTMAEGLKLAALTFDKDVSKLSCCAG
>Arthrobacter_silvisoli_NEAU_SA1_2869330194_Actinobacteria_Actinobacteria
VSAASFDYDLAIIGSGGAAFAAAIRATSRGKRVLMVERSTVGGTCVNTGCIPSKALLAAAEARHVALDASGRFPGISTSAEPVDMPELVAGKRSLVESMRSEKYVDLAAGYGWNLQRGTAVFAGTAAAPVLNITAPGGTTETVSAEHYLVATGSTPWIPEVPGMDEVDYLTSTSAMELQDVPASMLVVGGGYVALEQAQLFARLGTEVTILVRSKLASAEEPEAGHALASVFADEGIRVVRRATASSVRTDEVSGDVVVDASVSGGNEEFRAARLLMATGRRPVTEDLNLCMVGVETGDRGEVLVDGSLRSTNPRIWAAGDVTGHPEFVYVAAAHGALMVENAFEGAGREVDYRHLPRVTFTSPALAAVGMTDKEANQAGIRCMCRVLPLKFIPRALVNRDTRGFIKIVADADTGRIVGITVVGKDAGDIAAAGIYILEAGMTVDQVANLWSPYLTMAEGIKIAAQSFTTDVSKLSCCAA
>Haemophilus_influenzae_M15895_2869513436_Gammaproteobacteria_Proteobacteria
MNKFKVNISGMTCTGCEKHVESALEKIGAKNIESSYRLGEAVFELPDDIEVESAIKAIDEANYQAGEIEEVSSLENVALINEDNYDLLIIGSGAAAFSSAIKAIEYGAKVGMIERGTVGGTCVNIGCVPSKTLLRAGEINHLSKDNPFIGLQTSAGEVDLASLITQKDKLVSELRNQKYMDLIDEYNFDLIKGEAKFVDASTVEVNGAKLSAKRFLIATGASPSLPQISGLEKMDYLTSTTLLELKKIPKRLTVIGSGYIGMELGQLFHHLGSEITLMQRSERLLKEYDPEISESVEKALIEQGINLVKGATFERVEQSGEIKRVYVTVNGSREVIESDQLLVATGRKPNTDSLNLSAAGVETGKNNEILINDFGQTSNEKIYAAGDVTLGPQFVYVAAYEGGIITDNAIGGLNKKIDLSVVPAVTFTNPTVATVGLTEEQAKEKGYDVKTSVLPLDAVPRAIVNRETTGVFKLVADAETLKVLGVHIVSENAGDVIYAASLAVKFGLTIEDLTETLAPYLTMAEGLKLVALTFDKDISKLSCCAG
>Corynebacterium_sp._HMSC074E01_2868007609_Actinobacteria_Actinobacteria
MPEAAPDFDLAVIGSGGGAFAAAIRATKLGNRVVMIERSTVGGTCVNTGCVPSKALLAAAEARHVAVDATGRFPGISTSAAPVDMGVLIDGKRSLVEGMRSDKYVDLAADYGWDLRQGTAVFAGTPEEPVLEITGPDGTRDSLTAAHYLVATGSTPWAPPVPGLDEVNYLTSTTAMELNEVPESLIVFGGGYVALEQAQLFARLGSKVTLLVRSRLALHEEPEASRALMGVFADEGIRVVRRAAVTSVRTDPAGAEVLVTATVAGGQEEFRAAKLLVATGRRAVTDGLNLDAVGVKTGDTGQILVESTLASSNPRIWAAGDVTGHREFVYVASAHGTLMVENAFNNAGREVDYRHLPRVTFTSPSLAAVGMTDKEANEAGIRCECRVLPLEYVPRALVNRDTRGFIKIVADADTGRIVGITAVGKEAGDLAAAGVYILEAGMTVDQVANLWCPYLTMAEGIKIAAQSFTTDVSKLSCCAS
>Corynebacterium_sp._HMSC071B10_2868015134_Actinobacteria_Actinobacteria
LTGVAMPTKYDLAIIGSGGGAFAAAIRASTLGKSVVMIERGTLGGTCVNTGCVPSKALIAAAGARHVAVDAATRFPGITTTADPVDMPALIAGKQALVESLRGEKYADVADSYGWQVRRGDASFVGTPDAPVLDVAGSDGSVETIEAHHYLVATGSRPWAPPIDGLEETGYLTSTTAMELTEVPESLLVLGGGYVALEQAQLFARLGSQVTLLVRSRLASKEEPEVSKALQEVFADEGIRVVSRAVPTRVSRGTGGEAVVTAALSGGSQEFRADQVLVALGRRPVTDGLNLDAVGVNTGDSGEVVVSDRLQSSNPRVWAAGDVTGHPEFVYVAAHHGTLVAENAFADADRSVGYARLPRVTFTGPAIGAVGMTEKDVLAAGIRCDCRVLPLHHVPRALVNRDTRGFIKIVVNAETNEILGLTAVAKDAGELAAAGVHVLGRTVAEVANAWAPYLTMAEGIRIAAKAFTTDPSLLSCCA
>Corynebacterium_sp._HMSC069E04_2865825391_Actinobacteria_Actinobacteria
MTNEKFDLAIIGSGGGAFAAAIRATGLGKRVVMVERGTVGGTCVNTGCVPSKALLAAAEARHVALDSARFPGVAASAGPVDMPALIQGKAALVESMRTEKYVDLAADYGWTMISGDASFTGTQDAPLLRVISPDGAVRTIEAGHYLVATGSAPYVPPVPGLAEAGYLTSTTAMELDEVPESMLILGGGYVALEMAQLFSRLGSRVTMLVRSRLASQEEPEASKALAGVFTDEGIRVVRRAMADSVASGPDGVSVTANVAGGEEVFRASRILVALGRRPVTEGLDLDAVGVKTGASGEIVVDSRLATSNPRVWAAGDATGHREFVYVAAAHGALAVDNAFTDALAEVDYRHLPRVTFTSPAIGAVGMTEKEAVAAGISCECRVLPLEYVPRAVVNRDTRGFIKVVADRDTGRILGLSAVAKDAGEIAAAGVYILEAGMTTAQVAAAWSPYLTMAEGIRIAAKAFTTDVSELSCCA
>Brachybacterium_sp._Marseille_P4339_2865724492_Actinobacteria_Actinobacteria
VDQKVDLAVIGSGGAAFSAAIRARNLGKSVVMIERSTVGGTCVNIGCVPSKALLAAAEARHVAADAPGRFPGIATAAGPADMPALIHAKQSLVENLQAAKYVDLAASYDWPIRQGVASFGGSPEAPVLRVTGPDGSTEVLEAAHYLVATGARPWVPDLPGLEHVDYLTSTTAMELTEVPESLLVLGGGYVALELAQLFARLGSTVTMLVRSRLASAEEPEVNQVLASVFADEGITVLRHAQLETIAQDETTGEVTATATVEGQASQFRAQRVLVALGRRPVTDDLNLDTVQVPTGVGGEVVVDDALATTNPRIWAAGDVTGHPEFVYVAAHHGAMVVDNAFTGAGRTVNYGHLPRVTFTSPAIGAVGMTETQALAAGYRCNCRVLPLDNVPRALVNRDTRGFIKVVIDDDTGRILGLTALAKDAGELAAAGVFLLEGHQTYQDVAAMWAPYLTMAEGIKLACQSFTTDPSQLSCCA
>Cellulomonas_biazotea_NBRC12680_2865143553_Actinobacteria_Actinobacteria
MDEYDLIVIGTGGAAMAAGIEARSRGNSVLLVEHGPLGGTCLNIGCVPSKNLLAAAGQRHRAATHPFEGISTSAGPVALGALMEQKQALIDRLRQAKYADVADAHGFPILQGHARFIDQETLQVDGQALRARHGYVVATGVAPHIPDLPGLGDVAYLTSTTAMEQQDLPASMVVLGAGYVGLEQAQLWAHLGVAVTIVGRFAPHAEPEVADVLLGVFQDEGITVVQERATEVRATHDGVEVRTGSERRLTGQRLLVATGRFADTSDLALNAAGVATDRRGFVVVDENQRTTNPRVFAAGDVSGVPQYVYVAAQTGHVAAAGALGQPSAVDYRGLPGVTFTTPQIASAGLTEDQALAAGHACECRVLGAQDIPRALVNQDTRGVLKLVIDAESRKILGVHAALDGAGELMLAATYAIKFGLTVDDLADTWAPYLTMSEALRIAAGLFRSALPTSCCA
>Corynebacterium_sp._NML_120412_2862051830_Actinobacteria_Actinobacteria
MPTKYDLAIIGSGGGAFAAAIRASTLGKSVVMIERGTLGGTCVNTGCVPSKALIAAAGARHVAVDAATRFPGIATTADPVDMPALIAGKQALVESLRGEKYADVADSYGWQVLRGDASFVGTPDAPVLDVAGSDGSVETIEAHRYLVATGSRPWAPPIDGLEETGYLTSTTAMELTEVPESLLVLGGGYVALEQAQLFARLGSQVTLLVRSRLASKEEPEVSKALQEVFADEGIRVVSRAVPTRVSRGTGGEAVVTAALSGGSQEFRADQVLVALGRRPVTDGLNLDAVGVNTGDSGEVVVSDRLQSSNPRVWAAGDVTGHPEFVYVAAHHGTLVAENAFADADRSVDYARLPRVTFTGPAIGAVGMTEKDVLAAGIRCDCRVLPLHHVPRALVNRDTRGFIKIVVNAETNEILGLTAVAKDAGELAAAGVHVLGRTVAEVVNAWAPYLTMAEGIRIAAKAFTTDPSLLSCCA
>Corynebacterium_hadale_NML92_0415_2862062383_Actinobacteria_Actinobacteria
MTNEKFDLAIIGSGGGAFAAAIRATGLGKRVVMVERGTVGGTCVNTGCVPSKALLAAAEARHVALDSARFPGVAASAGPVDMPALIQGKAALVESMRTEKYVDLAADYGWTMISGDASFTGTQDAPLLRVISPDGAVRTIEAGHYLVATGSAPYVPPVPGLAEAGYLTSTTAMELDEVPESMLILGGGYVALEMAQLFSRLGSRVTMLVRSRLASQEEPEASKALAGVFADEGIRVARRAMADSVASGPDGVSVTANVAGDEEVFRASHILVALGRRPVTEGLDLDAVGVKTGASGEIVVDSRLSTSNRRVWAAGDATGHREFVYVAAAHGALAVDNAFTDALAEVDYRHLPRVTFTSPAIGAVGMTEKEAVAAGISCECRVLPLEYVPRAVVNRDTRGFIKVVADRDTGRILGLSAVAKDAGEIAAAGVYILEAGMTTAQVAAAWSPYLTMAEGIRIAAKAFNTDVSKLSCCA
>Microbacterium_sp._HMWF026_2861968772_Actinobacteria_Actinobacteria
MQSRFDLAVIGSGGAAFAAAIRATMLGKSVVMVERGTFGGTCVNTGCVPSKALIAAGEARHVAADAGARFPGIAATAGPVDMPGLVRGKQELAEAMRGEKYFDVAEAYGWPVRQGDAAFAGTPDAPVLEVTAADGTVETIETAHYLIATGSAPWAPPVEGLDDVGYLTSTSAMELTEVPDSLVVLGGGSVALELAQLFARLGSTVTMLVRSRLASKEEPEVSKALQEVFADERIRVVRRAVPTRVVRDTATGQVVVTAEVSGGEQEFRADEILVALGRRPVTAGLNLDVVGVKTGDAGQVVVTDELRTSNPRVWAAGDVTGHPEFVYVAARHGTLVAENAFNGADAAVDYTRMPRVTFTSPAIGAVGMTEKEVIAAGIRCDCRVLPLHYVPRAVVNRDTRGFIKMVANADTGEILGLTAVAQDAGELAAAGVYILGKTITEVADAWAPYLTMAEGIRIVAKAFTTDVSKLSCCA
>Amaricoccus_macauensis_DSM_101730_2861291044_Alphaproteobacteria_Proteobacteria
MKDDCCAPKGDFDLAVIGAGSAGFSAAITAAEGGKRVALIGHGTIGGTCVNVGCVPSKTMIRAAEALHGAQTAHRFPGLNSEAQVADWSALIAAKDDLVATLRQKKYADLLPGYGGVTYLDEGPARLVLGGVEVGGRRITAPKVIVATGGRPAVPDIPGIQDAPTLDSTSLLELDRLPESLIFLGGGYIGVELAQMMARMGTRVTIVCRSRLLPRTEPEVSRALTETLRAEGVAVVDGATYDAARRDGARAVLTVTVDGADRDLTADRLVLTTGRAANTEGLGLAEMGVETDARGAIRVGDDMQTTKAGIFAAGDVTDRDQFVYMAAYGAKLASRNAVLGGAERYDNAAMPWVVFTDPQVAGVGLTEAQARAAGHDVKTSVLTLDNVPRALAARDTRGLIKLVADRATDRLLGGVIMAPEGADSVQTLAMALKFGMTTKALGETIFPYLTTVEGLKLAAQTFDKDVAKLSCCAG
>Burkholderia_sp._IDO3_2860479542_Betaproteobacteria_Proteobacteria
MIQLKITGMTCDSCAMHVKDALEREPGVRAASVSYPKAQAEVESDPHVTVEALTTAVARVGYGARPAGTSTPPAGLLDKARGWFGAGAQREGSELPLHVAVIGSGGAAMAAALKAVEQGARVTLVERGTIGGTCVNVGCVPSKIMIRAAHIAHLRQASPFDEGITPTSPAILRDRLLAQQQARVDELRHAKYESILAGNPSITVLHGEARFKDNRHLVVRLNKGDEQEVVFDRCLIATGASPAIPPIPGLKDTPYWTSTEALASATLPKRLAVIGSSVVAVELAQAFARLGSEVTILARSTLFFREDPAIGEALTAAFRAEGIDVREHTQASRVAHENDEFVLTTEHGELRADQLLVATGRTPNTRSLGLDAAGVAVNAQGAIVIDQGMRTSVPHIYAAGDCTDQPQFVYVAAAAGTRAAINMTGGDAALDLSAMPSVVFTDPQVATVGYSEAEAHHDGIETDSRMLTLDNVPRALANFDTRGFIKLVVEEGSHRLLGVQAVAPEAGELIQTAAIAIRAGMTVQTLADQLFPYLTMVEGLKLAAQTFSKDVTQLSCCAG
>Simkania_negevensis_Z_ATCC_VR_1471_650971024_Chlamydiia_Chlamydiae
MSSCCSTVQKQLHFVIIGGGSAAFSAALNAASLGARATIINSGLPIGGTCVNVGCVPSKTLIRGAETVHRASKSHFDGIETHADVTDFKAVIEQKRALVEGLRQAKYLDVISGNDNIQIISGKAKILSKNVVEVNSTPIEADRILIATGTHPYIPPIPGLEETGYLTSTSAFELEELPKSMIVLGGRYIALECAQMFARMGTKVTILQRSSRILPNETEDLTAALTEYLRSEGINIVTGVQIRGAFKNEGLHALSVEVGGAVKTFAAEKILVATGTAPNTRKMGLKKVGVERDDNGFIKVDDMLRTSIEGIYAAGDVIGEPKFVYTAAYEGGLAAQNALGSSPELRDYSALPWVIFTDPQVAGVGLDERMAQTLGINFQVSVLPLSQVPRSIAARDARGFIKLIRDKDTDLLIGARILAPEGSELLMQIVGAIKNKTTTRDLAAMFYPYLTLSEGVKLAALGFTQDIHKLSCCSSMVVRPSSGEIAVHEESASIKVKKMLQQFSQVLSLVERQKSLDSKHVQVHQAILRMLAEEGRPLSLSEIADIVGSDHVAATLKTLGERDLVILNRENEIVGAYPMTTEKTPHVVTINGHSIYAVCAFDALAISAMFKKKAVIDSECSMTRKPIQIKLNQEEILATNLPNIHVGIRMQNPGSCAAESICREMVFLENAKVAEEWRKHKENVYIFTLPEAVQLSINYFTPLLS
>Hymenobacter_roseosalivarius_AA_718_DSM_11622_2502502985_Cytophagia_Bacteroidetes
MPIKTIEFAIGGMTCTGCATGIAKQFVGKPGVIATDVSHPAGKGTFTYDGDVTSKEEIAATITASGHYQVTGEIAPGPAEGTATPIPEALTPATQASTAPRAGTTDRPASATPSAELAGHGPQGTFFDLVIVGGGSAAFAAALHANEQGLSTLVVNGGLPLGGTCVNVGCVPSKYLIRAAESFRHAGHSSFAGVQPGQPALDFAQVIREKRDLVNQLRGKKYEALLADLDHVRVVAGWAEFVDTRTIRVQGPDGKQTEYTGLKFIVATGAAPLIPAIAGLDQVPYFTSESLFEHEELPESLTIIGAGYIALEIAQAYQRFGSRVTVVQRSTHVLSNQTADVAEELTRHLRAEGMTILTGAAVEHVATDGPRVTVRVRGSGGTQEIVSTHLLLAAGTRPNTGTLGLEKVGVTLTPSGHVQVNAQLETSAANIYAVGDVTPNPAYVYAAAYEGKLAVQNAFAGAGRATDFTALPWVVFTDPQVAGVGLDERGAEAAGLPVEVRVLPLSEVPRNVAAKDTRGFIKLLRHADTDVLLGARIVAPEGGELVSPLTLALKGGLTVADLANTFYPYLTQSEGIKLAALSFNQDVAKLSCCAS
>Echinicola_vietnamensis_KMM_6221_DSM_17526_2509385242_Cytophagia_Bacteroidetes
MVKIRNMFTPKSNKIGEGQKSLSEVVLEIEGMTCDHCATGIEKKVGHLVGTASQKVNYPEGKGIFSYDPEKVSKKEIIDTINGMGNYSVKKELPASSNGQGTEEEVTFSISGMTCDHCATSIEKRFEGHEGLISKSVSYADEKGTFIFNPDKISRQEIIETINKEGNYKVQKEIGGNGNLERADPGQHDLIIIGGGSAAFSAATTANELGLTVLMVNAGLDIGGTCVNVGCVPSKHLIRAAEQVHRAQHSPFNGVSGANPTFDFKATIQQKKELVAALQKKKYLGVVGDLDNITILEGWARFVDAHTIEVDGKPYKGMKYLLATGATTNVPDLPGLEDVGYLTNETLFDLEEQPEHLIVLGAGYIALEIAQAYHRFGTKVTMLHRSERILRTQAADITDDLTSHFTEEGIEVHTNVSIQKFEKNGDAIVAHTNEGTFEASHVLVATGTRPNTSGLAIENAGVNLNKTGHILVNTKQETNVGHIYAAGDCTDTPAFVYTAAKEGKVAVLNAFQSTGDMVDYTGLPWVVFTDPQIAGAGLDEKEAEEAGIPYETSVMPLTEVPRAQAALDTRGVIKLIRNSETDKLIGGRIIAPEGGELAMQVSLAIKAGMTIQELADAFHPYLTLSEGVKLAAITFNKDVSELSCCAS
>Echinicola_rosea_JL3085_2836709950_Cytophagia_Bacteroidetes
MVKIRNMFTPKSNKIGEGQKSLSEVVLEIEGMTCDHCATGIEKKVGHLVGTASQKVNYPEGKGIFSYDPEKVSKKEIIDTINGMGNYSVKKELPASSNGQGTEEEVTFSISGMTCDHCATSIEKRFEGHEGLISKSVSYADEKGTFIFNPDKISRQEIIETINKEGNYKVQKEIGGNGNLERADPGQHDLIIIGGGSAAFSAATTANELGLTVLMVNAGLDIGGTCVNVGCVPSKHLIRAAEQVHRAQHSPFNGVSGANPTFDFKATIQQKKELVAALQKKKYLGVVGDLDNITILEGWARFVDAHTIEVDGKPYKGMKYLLATGATTNVPDLPGLEDVGYLTNETLFDLEEQPEHLIVLGAGYIALEIAQAYHRFGTKVTMLHRSERILRTQAADITDDLTSHFTEEGIEVHTNVSIQKFEKNGDAIVAHTNEGTFEASHVLVATGTRPNTSGLAIENAGVNLNKTGHILVNTKQETNVGHIYAAGDCTDTPAFVYTAAKEGKVAVLNAFQSTGDMVDYTGLPWVVFTDPQIAGAGLDEKEAEEAGIPYETSVMPLTEVPRAQAALDTRGFIKLIRNSETDKLIGGRIIAPEGGELAMQVSLAIKAGMTIQELADAFHPYLTLSEGVKLAAITFNKDVSELSCCAS
>Bradyrhizobium_sp._Leaf396_2645098003_Alphaproteobacteria_Proteobacteria
MSECCKSASVRDQETLSGPATLPQFSLRPGVTFPDWSLVTSQAARDALLAIKDVLQVMAGSKNALDDWSESDRLIDRIRVILIQFYMEQRRAPMVCELAERAALSESTVRRLLEQLRERDLVVLENGKIVGAYPFTDRNTGHHVTLSSGTINAMCAIDALGVGAMTRRDVTVASSCSYCSAPIRITTRGLGRELARVDPEIAVVWQSVRYHGACAAESLCRDTSFFCSVDHLAKWRRERCADEPGIQLRMDEALQMARALFDPILANLDAESSADRESVSRDKPHSIPPFSKAAPETHRYDRPLGRIDGGYDLVAVGAGSAGFSAAITAAEQGARVALVGSGTIGGTCVNVGCVPSKTLIRAAEQLHNTRAAARFAGISAQAAVIDWRATVHQKDTLVAELRQAKYVDLLPAYPNIDFRQGRARLVEDGVEVDGMHLPASKIIIATGARPAIPAISGLEAVPYLTSTTALDLESLPRSLLVVGGGYVGAELAQMFARAGVKVTLVCRSHLLPEAEPEIGAALSRYFEVEGISVIAGVGYREIRNIGEGISLKATRDGRDMTIEADQVLIATGRTPNIEGLGLPECGIATAPKGGIAVDEHMRTTRAGVYAAGDVTGRDQFVYMAAYGARLAAINALRGDRLSYDSRAMPAIVFTDPQVASVGLTEKAARDAGYDVRVATIGLDQVPRALAARDTRGLFKLVSDARTDRLIGAHILAPEGADSIQTATLAIRQGLTVADLVDTIFPYLTTVEGLKLAALSFTKEVSKLSCCAT
>Dehalococcoidia_bacterium_SCGC_AG_205_C19_contamination_screened2708976872_Dehalococcoidia_Chloroflexi
MEKFDLIIIGGGGGGFAAATKASELGAKVVIINDGLPLGGTCVNVGCVPSKILLEIGSELYNPQHPRFEAVRNGHSNTFNFEAAIREKDELVAALRESNYKGIAEGLGITVIEGKARFISPKQVEVDGQTLEADKFIIATGSRARILPFKGVDKVHYITNREALSLSRLPKSMIVIGAGPLGLEFAQMYARFGTKVTVLEKEKQIMPLAEPEIADELRRCLEAEGIEIHTGVDVEELHEEGNLKVAEARVGTLQTAVKGEELLLATGVTPNTEELDLDKAGVETEHGGFIRVSEEMRTSAPGIWAAGDVAGKTVSNVVGKMFLETVAAKEGFIAASNALEDTKKTVDYYSVPRAVFTDPQMASVGLTEEGYMQRYNVCACRTIEIAQVPKAMVIKETRGLVKMAIDPKTEVIAGVHMVAPMAADLIHEAALAVKFKLTIDDIVDTVHVFPTMSEAIKRVAQSFKRDISKMSCCVE
>Candidatus_Giovannonibacteria_bacterium_RIFCSPLOWO2_12_FULL_44_25_2713013576_unclassified_Candidatus Giovannonibacteria
MQKFDLIIIGGGAGAFAAAIRANELKAKTALVNAGLPLGGTCVNVGCVPSKTLLYAGEILHHSKHHGVAGVELEVKNFDFQKVVQDELSLVEKLRQEKYEKVLKNLEYVTAIEGKAKFISQNEVEVNGEKLSAEKFIIAAGSTASVPPIEGIREAGFITHIEALKMPKQPKELVVIGAGPLGLEFAQMFARFGTKVTILQRGDSIFPHSEKALTDRLAEILAKEGITIKTNVEVKSARKESDKRIVSYQIGEAQEEVSADEILLAAGKTPNTQGLGLDIAGIEIDKRQAVAVNQNFQTSNKNIFAVGDVTNGPLRLEPTAGREGTLAAENALKDTTLSIDYNAVPYTIFTDPQLAGVGFTEDEQMKQVGVCACRTVSFENVPKAIIMRRTEGLIKMAIHPQTKQILGVHILAPNAGELIAEAMMLVKNENTIDDVVNSLPMFPTLSEAIKIAALSFTKDISKLSCCV
>Candidatus_Peregrinibacteria_bacterium_CG1_02_54_53_2787033622_unclassified_Candidatus Peregrinibacteria
MQTFDLIIIGGGAGAFGAAIRADGLNAKTAMINKGLPLGGTCVNVGCVPSKTLIHAGTVLHQARNHGIPGIELSMKRFDFQKVVQDELSLVKRMQEEKYQKVLKHLKHVTFFDGKARFVSPHEVEANGETLRGEKFIIATGSTATVPPIEGIHEVGYVTHVEALKLEKQPKELIVVGAGAVGLEFAQMFARFGTKVTILQHSGSIFRPGEKVVVERLQEVLRKEGIEIILSAEVKSARRQKDRKVLTYVVEGKQQELAGDAILLAIGKIPNTAGLGLEKAGVVTDKKQAIVTKPFLQTSQPHIYAAGDVTNLPLRLEPTAGNEGTLAAENALTGSEKSIDYRTVPYTIFTDPELAGVGYTEEEYIKETGRCDCRALNFADVPKAVILRQTDGIIKMIIAPETKRIVGIHILAPHAGELIAEAMMLIRNKNTIDDVTGSLPMFPTLAESIKIVALSFTRDISKLSCCV
>Candidatus_Kaiserbacteria_bacterium_CG_4_8_14_3_um_filter_38_9_2787012734_unclassified_Candidatus Kaiserbacteria
MNIYDLIIIGGGAGAFAAGIKANELGKKTLIINGGLPVGGTCVNVGCVPSKILVQAGEVIHQAKHHGIPGIEIEVKHVDFKKVIEHELSMVEMFRQEKYQKVLKNLAQVTFLEGRASFTEEKEIEVSGNKYTAEKFVIATGSTANVPPIAGIHEVGYLTHIEALSLKDLPKEMVIIGAGPVGLELAQVYARFGTKVTMLQHSEHIFPHGESELMARLRKILEEEGITIHTKAEAESVKMRNGKKELTYKVDGKEQLIVVDEILLASGKTANTADLNLGVVGVAVNDRKAIIVNEYFETNVPYVYAVGDVTNLPMRLETTAGHEGTLVIENIFVGAKSQIAYDEVPYAIFTDPGYASVGLTEEAQMKRDNVCACRTVPFTSIPKAGIIGRTEGVIKMGVDPKTGVIVGVHILAPNAADLIAEAMVLIKNKNTIDDVLNFLPVFPTLSEAIKYGALSFKKDLSQLSCCI
>Geobacter_argillaceus_ATCC_BAA_1139_2597448951_Desulfuromonadia_Desulfobacterota
MERYDLIILGGGATAFAAATEADRLGIRTVIINDGLPMGGTCVNVGCMPTKHLLAVAGELHAIRNPRFASITSIPPAFDFGKAMADKDLLITEARRRNYQDVLTGFKHVTWIDGKGSFASERIVRAGSREIEGEHILIATGCRTRVYPIEGLAETGYVTNREVLSLQRLPSSLVVLGGGPLGLEFAQIFARFGTKVKVVEVARRIAAMSEPEICEALCGYLEAEGIDFHTGVNIRRVRRNGAFKEVVVETDGKEMTVQGEDILVATGVIGNIEGLNLEGIGIETEKGCNIKVNEHLQTNIPHIWAAGDVVCHICLETVAAREGKMAVENAFTGARKTMDLGSIPFAIFTDPEVAGVGLTEAQYMARYGTCNCRTVQLSQVPKALAVNDTRGLVKMVAHHETGKVMGVHILAPHAAEMIHEATLAIRFGLTIDDLIETTHIFPTYCEGIKMAAQAFRRDIGRMSCCVE
>Candidatus_Thermokryptus_mobilis_GFM_JGI_1_2599792761_unclassified_Candidatus Kryptonia
VKKYDLVIIGGGAAGFAAATKANDIGARALIVNSDLPIGGTCVNVGCIPSKVLLEMAYDFSYGKNSRFESLDYKLNGWVDFKRVIEEKDKIVAKIRQRNYIDVVSSFKTVDYVEGKGYIRSPNEISINGEIYWADKIIIATGSSPRVLPLKGIEKVNYLTNRTALSLENLPKSIIVIGAGPLGLEFAQMFAMFGSKVFVIEKEPRILPLEEPEISLALKHLLERWDIEFFTGAEIKEVFQDGKMKILKLKMGEDEFVLKADEILLATGVTPNTSNLGLENAGVEVDGRGFIKVDDTLRTSSKNIWAAGDCIGKMFLETVAAKEGNIAATNALEGKNLKIDYESIPHAVFTFPQVASVGLTEKELMRRLNICACRTVNFSSVPKAIAVKRDEGLIKMVINPRDATVVGVHIVSHDAAEIINSAGIAVKFKLTIYDIIDTTFVFPTFSEALKIASLAFTRDISVMSCCIV
>Dehalococcoidia_bacterium_SCGC_AG_206_G16_contamination_screened2708543762_Dehalococcoidia_Chloroflexi
MEKYDLIIIGGGAGGFAAATKASDLGVKAVIINGGLPIGGTCVNVGCVPSKILLEIGNEYYLPQHPRFKAVGDTGILSFDFDTAMREKNELVTALRGSNYTRVAEGLGFPVIEGMAKFISPKQVEVNGQTFEAAKFIIATGSRARILPFKGIDKVRYITNIEALSLSSLPKSMIVIGAGPLGLEFAQMYARFGTKVTVLEKERQVLPLAEPEIADELQRCLEEEGIEIHTGVDVEELREEGNLKIVEAKVGKRQIVLKGEQLLLATGVSPNSDNMGLEAAGVEVNPRGFIQVNDELHTSVPHIWAAGDVVGKAFLETVAAKEGNIAASNALEGTKKTLDYDSVPKAVFTDPQVASVGITEEEYMSRYNVCLCRTIDIAQVPKAMAIKETRGKVKMTIDPKTEVIVGMHMVAPMAADLIHEATLAVKFKLTIDDIVNTVHVFPTMSEAIKRVAQSFKRDISTMSCCVE
>Candidatus_Daviesbacteria_bacterium_RIFCSPHIGHO2_01_FULL_40_24_2710014975_unclassified_Candidatus Daviesbacteria
MSMQVFDLIIVGGGAGAFAAAIKANELGAKTLMVNKGLPLGGTCVNVGCVPSKTLLWAGEVMHLAKNHSIPGVNIEVKDFDFSQVVQHELDLVAKLRTEKYEKVLNGLENIAHIEGKAAFVSPNEIEVDGQKFQAKKFIIAAGSTATVPPIDGIKKVGYLTHIEALQIKKQPKELIVVGAGPLGLEFAQMYSRFGTKVTILQRSDSIFPPAERELTDKLTEILTNEGIIIRTGVQVQSARREGDKKILTYIVDDKQEEVSADEILLATGKTPNTERLALDKADVEVDEKQAIKVSPGFQSSQANIFAVGDVTNLLIRQEPTAGREGTLAAENALKNAQNSIDYHSVPWTIFTDPQLAGVGLTEEQEIKQIGSCLCRTVSFADVPKAHIIGRTEGLIKMIIHPETKVILGVHILSPNAGDLVAQAMWLVKNKNTVDDVVSSLPMFPTLSEALKIVALSFTKDISKLSCCV
>Candidatus_Peregrinibacteria_bacterium_CG10_big_fil_rev_8_21_14_0_10_49_24_2787037870_unclassified_Candidatus Peregrinibacteria
MQTFDLIIIGGGAGAFGAAIRADELNAKTAMINKGLPLGGTCVNVGCVPSKTLIHAGAVLHQARNHGIPGIELSIKRFDFQKVVQDELSLVKRMQEEKYQKVLKHLEHVTFFDGKARFVSPHEVELNGETLRGEKFIIATGSTATVPPIEGIREVGYVTHVEALKLPKQPKELIVVGAGAVGLEFAQMFARFGTKVTILQHSGSIFRLGEKVVVERLQEVLRKEGIGIILNAEVKSAHKEGNKKMLAYTVAGKQEELAGDEILLAIGKTPNTADLALEKAGVETDKKKAIVTKPILQTTQSHIYAVGDVTNLPLRLEPTAGNEGTLAAENALTISEKSIDYHTVPYTIFTDPELAGVGYTEEEYIKETGRCDCRALNFADVPKAMILRRTEGMIKMIIDPETKRIVGVHILAPHAGELIAEAMILIRNKNTIDDVTGSLPMFPTLAESIKIVALSFTRDISKLSCCV
>Parcubacteria_bacterium_SCGC_AAA011_A09_contamination_screened2265014888_unclassified_Candidatus Parcubacteria
MRTFDLIIVGGGAGAFAAAIRANELGAKTALVNSGLPLGGTCVNVGCVPSKTLLYAGETLHHAKHHGIPGVELEVKNFDFQKVVQDELSLVEKLRQEKYEKVLKNLEHIISIEGKAKFVSQNELEMNGEKLSAEKFIIAAGSTANIPPIEGIREIGFITHIEALKMPKQPKELIIIGAGPLGLEFAQMFSRFGTKVTILQRGDSIFPHSEKALTNRLAEILSKEGIIIKTNVEVKNARKEGDKKIVSYQIGEAQEEVSADEILLAAGKTPNTQELGLEVAGVEIDKRQAVIVNQNFQTSKKNIFAVGDVTNGPLRLEPAAGREGTLAAENALKGTTLSIDYNAVPYTIFTDPQLAGVGFTEDEQIKQMSVCACRTVSFEYVPKAIIMHRTEGMIKMAIHPQTKQILGVHILAPNAGELIAEAMMLIKNKNTINDVVNSLPMFPTLSESIKIVALSFTKDISKLSCCI
>Deferrisoma_camini_S3R1_2517272356_Deferrisomatia_Desulfobacterota
MPNDSYDLVILGGGAAGFAAATEADRRGIRTLLVNQGLPMGGTCVNVGCMPTKHLLAAAGALHAARHPRFGSVGASSPAFDFRQAIADKDRLVAGAREANYRNVLQGLRHVTWAEGRGAFVSDHVLRVGDREIRAGQVLIATGCRTRVPPVPGLAEVGYLTNREALALDRLPRSLAVLGGGALGLEFAQLFARFGAEVTVVEAADRILPPAEPEISEALQGTLEAEGVGFRTGAKVVRVERQGDGKRLVLEKGGTEEDLTADEILVATGVTGNIEDLNLDAVGVETQGGFVHVDEHLRTSVAHVWAAGDVTGPPCLETVAAKQGKLAVENAFGGGNKTIDPGTVPYAVFTDPEAAGVGLTEAEYLARHGTCTCRTVPLDRVPRALAVNDARGLVKMIAHHETGRVVGVHILGPHASEIVHEATLAVRFGLTVDDLIDTVHVFPTYSEAIKIAAQAFRRDITRMSCCVE
>Desulfuromonas_sp._DDH964_2686822271_Desulfuromonadia_Desulfobacterota
MERYDLVILGGGAAAFAAATEADRLGLKTVIVNDGLPMGGTCVNVGCMPTKHLLAVAGELHGIRHPRFASISSTPPAFDFARAMAEKDHLITEARRKNYQEVLAGFKHVTWIDGRGVFASERAVRVGEKEIEGEHILIATGCRTKVYPIEGLEATGYITNPEALALQRLPSSLVVLGGGPLGLEFAQIFARFGAKVTIVEAAKRIASVSEPEISEALRGYLQDEGIGIRTGVKIRRVRRNGSIKEVIVEADGREEVLRGEEILVATGVVGNIEGLGLEEIGVETERGCNVRVNEFLQTSLPHIWAAGDVVCHICLETVAAKEGKMAVENAFRGAKKTLDSDSIPFAVFTDPEVAGVGLTEAQYMARYGTCTCRTVQLSQVPKALAVNDTRGLVKMVVHHETGRVMGVHILAPHAAEMTHEAALAVRLGLTVDDLIETTHVFPTYCEGIKMAAQAFRRDIGRMSCCVE
>Candidatus_Daviesbacteria_bacterium_RIFCSPHIGHO2_02_FULL_39_12_2710352879_unclassified_Candidatus Daviesbacteria
MRDNNFDLIIIGGGAGAFAAVIKANELKAKTLMVNHGLPLGGTCVNVGCIPSKNLLKAGEVLYYSQYHNFNGIKLRVDEFDFGKTIQEELGVVSAMRKEKYEDVLKNLSNVTFIESGAKFTSPTEIEVNSQKYQGKKFIIATGSTTKVPAIEGIKEVGYLTHIEALANKGQPKSLVIIGAGPLGLEFAQMFHHFDTKVTVLQRGNTILPRVEPEIASALQRYLSDEGIELYIEAETLSVRKEGSKKVVKTKIKGIEQEFRAEEILLAAGKTANTKDLNLQVAGVEIDDRQAIKVNEYQKTSQDHIFAVGDATNQKLRLETIAGREGTLAAKNALTGSRDSINYWQVPYAVFTYPAVAGIGMIDAEVLESGGKCNCNTVDFSKVPKAGTIKDTRGAIKMVINSENRKILGIHMVAPDVADIINQGIYILKGNMTVDDVIDSLPVFPTLSESIKIVALSFTTDITKLSCCV
>Desulfovibrio_longus_DSM_6739_2523631807_Desulfovibrionia_Desulfobacterota
MTTSNYDLIILGGGAAAFAAATEADRQNLRTIIINAGLPLGGTCVNVGCVPSKHLLALGKNLHHPAHPDFPSVEAVTPSFDFPRAMADKDALVNALRQQNYQDVLDSFQQVEYLEGRGKLIDAHMVEAARKKLTGDKILIATGSSTKIPPFKGLEETGYLTHIEALELQRLPASLVIFGAGFLALEFAQIFNRMGTRVTLVARAPRILRIQEPEISVALRGYFEAEGIEIVTEAGVQEICKGQNGKQVALTTPSGERRLETEEILVATGVRGNIDGLGLGQVGVATEHGERIAVNEHLQTSVPHIYAAGDVTGRIQLETVAAKEGKIAVENAFADAGKVLDFQSIPYAVFTDPEVASVGMTEAEYVAIYGTCSCRTVSLDRVPRAVAVRDTRGLLKMVAHHETGQVMGVHLLAPNASEMIHEAVLAVKHGLSVDDLIDTVHVFPTYSEAIKIAAQAFRRNISTMSCCVE
>Candidatus_Blackburnbacteria_bacterium_RIFCSPHIGHO2_01_FULL_43_15b_2710019391_unclassified_Candidatus Blackburnbacteria
MSRFDLIIIGGGASAFAAAIKANELGAKTLMVNKGLPLGGTCVNVGCVPSKHLLSVGEFVFKAKNHDFSSVDCPDVHFDFSKAIEEEVKLVEDLRKAKYQDVLSNLENVTHIEGEASFKSAHEIEVNGQTIYGEKFVIATGSTANVPRIEGLQETGFLTHIEALQVKTLPKRLLIIGAGPLGLEFAQMYNNFGSKVNVLVRGEQILPKTEPDIAYALGNYLSRDGITIWTKAQALKVAKEGEDKVVTAEIRGDQMEFRVDEILVASGKTPNTSKLNLEAVGVQLSEGKVIQVSDFYQTSAEYIFAAGDVINKPLRLETTAGKEGTYAAENALKGIKKSVNYQHVPYAVFTSPSVAGVGSTDADVVASGGKCICKTVEFSEVPKAHIIKDTRGVIKMVVEGEEKKIVGVHMVAPQAADIIKADMTIDDVLETLPVFPTLSEAIKIVAMSFKTDVTKLSCCI
>Atribacteria_bacterium_MT.SAG.1_2755932708_unclassified_Candidatus Atribacteria
MVNKKYDLIIIGGGAAAFAASNTANRLKKKTLMINDSQILPLGGTCVNVGCIPSKIMLHQGREYYYSIHSKFSSINVKGKADFVKALQETREMVKGFREKNYRKVIERQEYIDFKEGRARFVDKHTVAVGDEIYKGKNILIATGASTFVPSIDGMEHVDYLTNVSVFDLKEQPKSIVIFGGGAIAMEFSQIFNYFGTRVTVLQRSERVLSKYDPLIGEELRKHLETEGIKIYTGVTAKRVRKTNRGIEFEVEIKGKKGFEKIVGERLLLGLGLSPHTDIDANKVGVELDQKGFVKVNEYMQTSQKHIYAAGDVNGLMHLETVAAKQGSNAARNMFENARKTINYNEIPSAVFTSPEVAVVGVTEDEYMKKYKTCLCRTVTLDHIEKAGVIKDTRGVIKMVIDHKTNQVIGVHIIAPMAADIITIATYAIKNKMTIDDIRDTVHVFPTMSEMVKKAAQSFTQSLDDMACCVE
>Candidatus_Pacebacteria_bacterium_CG10_big_fil_rev_8_21_14_0_10_56_10_2786141368_unclassified_Candidatus Pacebacteria
MKNFDLIIIGGGAGAFAAAIRANELEANTAIINAGLPLGGTCVNVGCVPSKTLLWAAETIHHAKHHQIPGVELEVKNFDFQKVVQDELALVEKLRQEKYEKVLQNLKYVTAIEGKATFDSANQVAVNDEKLTAEKFIIATGSTATVPPIDGIRDVGFITHIEALRLEKLPQSLVVIGAGPVGLEFAQMFARFGTKVTILQRGGSIFPPAENQLTHRLTEILTNEGIDIKTNAEVTSARIENGQKIVSFLVGDAEEKVAAEEILLAAGKTPNTHGLGLDLAGVEINDRQAVVVSENFLTSNQSMAAVGDVTNAPLRLETTAGREGTLAAENILKGTTLAIDYHTVPYTIFTDPQLAGVGLTEDDQMKEMGVCACRTVSLKDVPKAIIMRRTEGLVKMAIYPDSHQIQGVHILAPNAGELIAEAMMLVKNKNTIEDVINSLPMFPTLAEAIKLAALSYTKDISKLSCCI
>Microgenomates_bacterium_SCGC_AAA011_L05_contamination_screened2265023592_unclassified_Candidatus Microgenomates
MNEYDLIIIGGGAGAFASAIKANELGAKTLMVNQGLPLGGTCVNVGCVPSKTLLWAGEVMHLAKNHNIPGLDIEIKNFNFAQVVQHELDLVAKLRAEKYEKVLNGLEHVTHIEGKATFVSTNEVEVDGQKYQAKKFIIAAGSTATAPPIENIQEVGYLTHIEVLQIKNQPKELIVVGAGPLGLEFAQMYARFGTKVTVLQRSNSIFPPAERELTDRLAEILTKEDIAIKTNVQIKSARKEGNKKIFTYTVSDKQEEVSADEILLATGKTPNTQGLGLDKIGVDINEKQTIKVNPQFQTSQPHIYAVGDVINLPIRQEPTAGREGTLAAENALSNAQNSIDYNTVPWTIFTDPQLAGVGLTEEQEVKQIGSCLCRTVSFTDVPKALIIGRTEGLIKMVIHPETKVILGVHILAPNAGDLIAQAMWLVKNKNTIDDVTNSLPMFPTLSESIKIVALSFTNDITKLSCCI
>Candidatus_Peregrinibacteria_bacterium_CG10_big_fil_rev_8_21_14_0_10_49_10_2787050410_unclassified_Candidatus Peregrinibacteria
MKNFDLIILGGGAGAFGAAIRANDLNAKTALINSGLPLGGTCVNVGCVPSKTLIHAGAVLHQAQHHGIPGIEMELKHFDFQKVVQDERALVERLQKEKYQTVLQDLKNVTFINGKGRFLSEHEVDVNGETLKAEKFIIATGSTATVPPIEGIRETGYVTHIEALKLTKQPKELIIVGAGPVGLEFAQMFARFGTKVTMLQHSGSIFRPGEKIVVERLQEVLQKEGIDIVLNAEVKGARKEKEKKILTYMVDGKEHDVAGDEILLAIGKTPNTADLDLGKAGVEIDKKQAIVTKPVLQTSQPHIFAAGDVTNLPLRLEPTAGNEGTLAAENALTGSQKNIDYRTVPYTIFTDPELAGVGYTEEEYLKKTGRCDCRVLNFTDVPKAIILRRTEGIIKMIIDPETKRIVGVHILAPHSGELIAEAMVLIRNENTIYDVTASLPMFPTLAEAIKIVAMSFTRDVSKLSCCV
>Microgenomates_Gottesmanbacteria_bacterium_GW2011_GWA2_43_14_2627219367_unclassified_Candidatus Gottesmanbacteria
MEEYNLIIIGGGAGAFAAAIKANELGAKTLMVNHGLPLGGTCVNVGCIPSKNLLRAGEVLYYSQNHNFGGIKLRVDEFDFGKTIQEELDIVAAMRKEKYEDVLKNLQNVTFIEGRAKFISPTEIEVSNQKYQGKKFVIATGSTANVPAISGIKEVGYLTHIEALANKKQPKSLVIIGAGPLGLEFAQMFHHFGTKVTVLQRGNTILPRVEPEIADTLQKYLTEEGIAGKTANTKDLNLQVAGIEIDERQAIKVNEYQKTTQDHIFAVGDVTNQKLRLETIAGREGTLAAKNTLTESRDGVNYRQVPYAVFTYPAVAGIGMTDAEVIESGGRCNCKTIDFSKVPKAGAIKDTRGAIKMVINSENRKILGIHMVAPEAADIINQGIYILKGGVTVDDVIDSLPVFPTLSEAIKIAALSFTTDITKLSCCV
>Pyrinomonas_methylaliphatogenes_K22_2545835042_Blastocatellia_Acidobacteria
MAEEPSYDLVILGSGSTAFAAALRAQELGKTAVLIEERTTGGTCVNRGCLPSKNLIEAARIVHEASHPRYPGLKPAKLEFDFEQLIAQKDEIIRDYRRKKYESLVGGKIAIEHGHAEFLDPQTIIVNGQKLRGARILIATGSRPVIPDIEGLDRVPYLTSDLLTSDEPSELRSLPRSLIIIGGGYIALELGQMFRRFGARVTILEQSAKLLPRGFEPEVGPTIQQIFAEEGIDVVTGARALSVERLDDGVRVLARVGGEGRAFCAEKLLVATGRRPNTDRLALERAGVAADESGQIIVNEYLQTSVPHIFAAGDVIGAQRGSQMATPVGSHDGGIAAHNALAVGPMRTVDHRVIPRAIFTDPQVATVGLTEEEARKAGHRCWCGLVPMSLVPRAGIIRDARGFIKMVADVQTGEVLGVTMVGHNAGEVIHEAAMALRFRAKLDDFVDLLHVYPTMAEALKIAAISRRKNPAKLSCCAE
>Geobacter_pickeringii_G13_2609279944_Desulfuromonadia_Desulfobacterota
MPDSHDIVILGSGSTAFAAALRAHALGARVLMIEKSVLGGTCINWGCVPSKTLIHAALFYQEGVLGARLGVGSGGGPVDIPRLMAHKDEVVGFLRRSKYLEILQSVPGLELVRGTGRFAAPDRIEVEGRIIRGERFLIAVGGFPRIPRIPGLDGTPFLTSRGALLLKEFPRSLVIVGGGVIALELGQMFQRLGTRVTVLERGPRILPPVDLEPALAVEEALRGEGMEIVVNVAICAVSGNAAEVRVETEREGRRETFAAEKLLVAVGTAPATAGIGLDAAGVATDPRGFVTVDGQMRTTAPGIWAAGDAVGGMMIATVGAREGIVAVDDMLTPGCGCTIDRLSAPMAIFTDPEVGMVGQTEAEARDAGYEVAVNVMPVAAIPKAHITGHTAGVIKLVADRATGRLLGAHLACHRGAELINEAALAIRLGATVQDLANALHVYPSMGEGLRLCAQGFSRDVNKLSCCAE
>Geobacter_metallireducens_RCH3_2620676337_Desulfuromonadia_Desulfobacterota
MPDDTHDLVILGSGSTAFAAALRAQSYGTRVLMVEKGVPGGTCINWGCVPSKTLIHAALFYQEGKLGARLGLGECGGTVVLERLMARKDQVVGHLRQTKYLDILQDVPGLQLVKGTGRFLGPDRLEVGDREIRSERFLVAVGGDPRVPRIPGLESTPFLTSRGTLLLKTIPQSLVIIGGGVIAVEMGQMFQRLGAKVTILEHGPRILGPVEPEPALAVRDFLRAEGMKIVCRTTICLAAQDGAGVRVEAERDGERVSFTAEKLLVATGTAPATNGIGLELAGVETDPRGFVTVDERMRTTAPGIWAAGDCTGGMMIATVGAREGIVAVDDMLNPGCGCSMDFLSAPMAIFTDPEVGMVGHTEEGAKAAGFDVVVNVMPVAAIPKAHVTGHTAGVIKMVADKATGRLLGVHLACHRGADIINEAALAIRFRATVEDLANALHVYPSMGEGLRLCAQGFSRDISRLSCCAE
>Hydrogenivirga_sp._128_5_R1_1_2639489903_Aquificae_Aquificae
MVRLKITGMTCEHCAQTVKRALESAEGVKSAKVYFPQGYAEVEMEGEMDVNELVEAVRRSGYGAQPLQEAPEVYIPKEDVYDLFILGGGSAGFAGAIRAVELGANRVLIAEENVIGGTCLNRGCIPSKYLIETANMLYAPKSNPIPSVRLGEGELDFRKVVELKEELLKELRKEKYWNVLGAYPEIEYVEGHAEFLKKGKARVGEREVSFHRALVSSGSSPFVPPIRGIEDVPYLTSDTIFDLEELPEHLLIIGGGAIGLELGQAFLRFGSKVSVIEALPEIAMGEEPELRSRLRELLEKEGMEIYTSARVESVAKDGEEIKLTISQGGRSFELVGTHLLVATGRRANTESLGLDRVGVQVDERGFVKVNEFLQTTNPEIYGAGDCIDRMLLVTVAALEGGIAAENALLGNKKKIDYLSIPHAIFTEPELGSVGLTEEEARKRGYRVDTRVLEFSKVPRAIIAFRTEGLVKMVVEEETHRVLGVHVLAPHGAEIIHRAVPILKLGLKLEDIVDMVDVYPTLSESIKLCAQTFFKDVSKLSCCAQ
>Geobacter_anodireducens_SD_1_2689036338_Desulfuromonadia_Desulfobacterota
MSDRHDLIILGSGSTAFAAALRAHSRGARVLMVEKSVLGGTCINWGCVPSKTLIHGALFYQEGRLGARLGLGECGDTVDPAPLMARKEEVVKHLRTTRYLDLLRDTPGLELAKGTGRFLGPGRLEVVDRVYRCDRFLVAVGGTPRIPKIPGLESTPFLTSRGALLLKRFPASLIIIGGGVIAVELGQMFQRLGTRVTILEHGPRILAPVEPEPALAIRNVLRDEGMEIVCRSPVCAVSGDGSAVSVEVEREDGRRTYTAEQLLLAAGTAPATRGIGLELAGVETDSRGFVRVDERMRTAAPGIWAAGDCIGGMMIATVGAREGIIAVDDMFATGCGCAMDHLSVPMAIFTDPEVGAVGYTEQGARDAGLDPIVSILPVSAIPKAHVTGHTAGVIKLVAERATGRLLGAHLACHRGAELINEAALAIRLRATFDDLANALHVYPSIGEGLRLCAQGFTRDVSKLSCCAE
>Geobacteraceae_bacterium_GWC2_58_44_2722023163_Desulfuromonadia_Desulfobacterota
MREGPQIIILGSGSTAFAAALRAQAKGARPVMIEKSELGGTCINWGCIPSKTLIHAALFRRQAELGERLGLGTRSGAMRFPVLDSHKIAVVKELRQTKYMNVLNNVPGLTLIKGNAVFLGPDSIQVGDRIIKGDRFLIATGGYPRIPAIAGLEQVPYLTSKSALLMRTLPDSLTIIGGGVIALELGQMFLRLGVAVRVLEHGDRLLPSVEAEPAQALQEALAAEGMEIVVGATVCSVSSHEGQVRVEAQVDGVPRRFVSQKLLLAVGTAPASSGIGLERAGVELDARGFIKVDRELRTSAPGIWAAGDVTGGMQIATIGAREGIAAVDNMLEAGCRCALDYNSIPMAIFTDPEVGTVGYTEEAAKGAGFEVICHTIPAAMIPKSHVTGELRGAIKMIAEKGSGRILGVHLSLHRGADVINEAALAVRLGMTVGQLAETLHVYPSMGEGLRLCAQSFDRDLERLSCCAE
>Deltaproteobacteria_bacterium_GWA2_55_82_2721781443_Uncultured_Deltaproteobacteria
MKTYDLVILGGGSAAFAAALRATELGAVVAVCEDRVIGGTCLNRGCIPSKSLLRAAEVFYYSRSQPFRGIEIPRGKVDFAKVIDEKDALVKELRQEKYLNVLEYNKNIHYYEGRASFLSRGEVRVGDTVLKGRKFLIATGASPQAVPFKGLERVEFLNSTTALDLKELPASMIIIGGRFVAVEMAQIFSRFGTKVTILQRSTKLIPEEEEEIALALRRCLEEEGIEVHTGVKVLELYPVDGLNAVKAGIDGKAREFRGERILMATGITPNTKNLNLEAAGVEVNDRGFVKTDENMATANPDVFAAGDVVGGIELVTVAAHEGAIAAHNAIEGCCARKINYDHIPHAIFTHPNVASVGLTERRAVEKGIQVKSRTLEMRHVPKARAIRDTRGLIKIVAEEGTEKVIGVHILGPEAAEVIHQAVFIIRSGMTVREITEKIDVYPTLSEMVKLCAQSFYKDVKQLSCCAE
>Geobacteraceae_bacterium_GWC2_53_11_2722026337_Desulfuromonadia_Desulfobacterota
MNNRYDLIILGSGSTAFAAALRATHHGARVLMFEKSVLGGTCINWGCVPSKTLIHAALFKHEALLGSRVGVTGDNEEHPIDTERLFRHREEVVAGLRQERYLDVLGTMKGLEXXXXTARFCDSRTVECDGMRYRSERLLVAVGGNPRIPELPGLSNCSYVTSRSALLMGDLPASLVIIGGGVIAVELGQMYHRLGCRVTILEHGPRLLPAVELELSAAVEKILIHEGITVVTDVEFCSVNRLGKLNVVYADVEERRHKFTCEKLLLAVGTVPATSGIGLETTGVTLDGKGFIVTDSHMRSSTSGIWAAGDVVGKMLIATVGAREAVIAVDDMFAEGCGCTMDYLAAPMAIFTDPEVAMVGHTEASARQAGFDCIVNCMPVSAIPKAHITGMTEGVIKMVADKGSGRILGVHLVCHRGADMINEAALALQMKATVTDLATTMHVYPSIGEGLKLCAQGFSQDISLLSCCAE
>Geobacter_sp._DSM_9736_2729855282_Desulfuromonadia_Desulfobacterota
MTAKPDLVILGSGSTAFAAALRAQSLGAKVLMIEKGELGGTCVNWGCIPSKTLIRDALFPAEAKRGASRGVRVREEPVDFTEMMRQKDEVVRHLRQVRYLDIIRKVPGLEVLKGTARFLSPRTVGAGSQVIECDRFLIATGGYPRIVKLPGLSDVDYLTSRSALMLKSFPESLLIVGGGVIALELGQMFLRLGTKVTVLEHGKRLLPQVDADVAQEVHRSLVAEGMEIHVGAAVCSLAREGAVVSASVQLMEGERQLRAQRLLLATGTAPATDNIGLDLAGVEVDGRGFVRVDGQMRTTAPGIWAAGDVTGGLMIATAGAREGIVAVDNMFDPGCGCSLDYQSVPMAIFTDPEIGMVGHSEESAREAGIEFSAATLRADQIPKAHVTGNTAGLIKMLADPVTMRLLGVHLACDRGADIINEAALAIRARLTVDDLASTLHVYPSMAEGLRLCAQSFRRDVSRLSCCAE
>Acidulodesulfobacterales_sp._AP2_2809191088_Uncultured_Deltaproteobacteria
MKKIKMNVEGMTCEHCVVSVNKAINKVKGVIEVDTSLSKGESTILALDDINVEDIKKNIENAGYTPLAHETSNISETEVRKTAKSEGGQTGSGHNYDYDLIVIGGGSAAFSSAIKFADEGKKVCVIENWVIGGTCLNRGCVPSKHLLEAARIYYEPLSNKFKGIETKQAHIDIKELIKRKTELLNSLREMKYYNVLRGYNNITFIEAEGRFASKNSVEVIPNDKAVESYKITSDKFIIATGSTNLIIDINGLGDVGYLTNEEILNLDYLPETLLILGTRAVSLEFAQMFRRFGSNVIVIGRSGRILLNEEPEISESLLNILKNEGIEFLLNSSIKRLYKDGGKKYADIETEEGLRTVNFNEFLMATGVVGNTENLNLEAVGVETYKQGYIKVDGELRTTNHDIYACGDVTGLTRLVTTAAYDGKIAADNILRGRHIKADYSAVAHTTFTDPEVSSVGLTEEAAIKEGYDVIKVVFPVEYVPKAQAIFKIDGLIKMIADKKTNKVLGIHMLAHNSSETIQQASVYLQNSYTIQQIGEEIGVYPTMAEGLKLAAQSFTKDVSKLSCCA
>Kallotenue_papyrolyticum_JKG1_2541002832_Chloroflexia_Chloroflexi
MQRSVDLVILGSGSTAFAAALRAAELGKRVVMTEARTLGGTCVNRGCLPSKNLIEAAKLIYDARNPRYPGIAPHTPQFDFARLIEQKDQVIAGYRDKKYQSIIGQERDIAVVYGRARLVDAHTVVVDGPEGTMRLTGSKLLIALGSQPVIPPIAGLDRTPYLTSDLLTSQEEMELSELPESLIIIGGGAIALELGQMFARFGTQVTILERSRQVLAHGYEPEVGRAIQELLRDEGIAVQTNAEALRVAGDGREVSVVARVQGYERTFRAARLLVATGRTPNTRAVGLEAAGVQLTEDGAVKVDAYLRTSVPHIFAAGDVIGRQHGNQFATPVGAHDGVIAAHNAFAEETGSALRTVDHRVIPRTIFTDPQIGVVGMSEAEAIAAGHRCWCNTVPMELVPRAGAIHDTRGLIKMVADADSHEVLGVSMVGANAGEVIHEAAMALRFRATIDDFIDLIHVYPTMAEALKIVAISRYKDPSKLSCCAE
>Thermogemmatispora_carboxidivorans_PM5_2561987546_Ktedonobacteria_Chloroflexi
MTIVSEPDLLILGSGSTAFAAALHAAELGKTALLTEERTIGGTCANRGCLPSKNLIEAARLVHEAAHPRYPGLTPLRMPASWSELLEQKDVLVQAYRWERYEHLLHEIAGLGLVRGRAQLLSPHEVVVTGPDGARRLRGQQLLIATGSRPVVPALPGLEKVPFLTSDLLSSADDPWQTSLRQQPRSLVILGAGAIALELGQLFVRLGTQVTLLTRGAQLLPGVEPELAWTLAGLLEAEGLQLRTRVQVQRVAPGVRGVAVTFQWGGQRETLEVEQLLVATGRRPNTDGLGLERAGIVLEADGAVQVDRTLRTSVPHIWAAGDVIGWAWGNQFATPVGAADGRLAAHNALSGEPPRPVDHRVIPRCIFTDPPLAMVGLTDAQAQQEGLACACQVLPLNLVPRAGAIHRTQGLVKMVVERASRRVLGVSLLGESAGEVIHEAAMALRFGATLEDFTELIHVYPTMAEALKLVALSFTRDVRLLSCCAS
>Geobacter_argillaceus_ATCC_BAA_1139_2597449686_Desulfuromonadia_Desulfobacterota
MNTSPDVIIIGSGSTAFAAALRASSHGASIVMIEKSVLGGTCINWGCIPSKTLIHAALFNHEAGLGARIGLAKRSGTIDFQVLSAHKDVVVGHLRTARYLEVLQQIPNLELVKGTARFVDQRTVVVEERQFSSDHILIAVGGNPRIPEIPGLAGSAFLTSRSALLLKELPESLVIIGGGVIAVELGQMFHRLGVRVTILEHGPRLLPAISPAVALALQEVLVAEGVHIVTDAAFCSVSSVGGQTVVSADLHGRRHEFTGERLLVAVGTAPATARIGLEEIGIAVDRHGFVTVDSTMRTSVPGIWAAGDAIGGMMIASAGAREGIVAVDDMFNPDCGCTMDYLTVPMAIFTDPEIGLVGHTEESARQAGIDPVTNSLSVSAIPKAHVTGHTAGIITMVADRASRRIIGVHLACHRGAELINEAALAIRLRATVEDLANTLHVYPSIGEGLRLCAQGFSRDISKLSCCAE
>Unclassified_Desulfuromonadales_Bin_2_2727901840_Desulfuromonadia_Desulfobacterota
MPKDCDFIILGSGSTAFAAALRAQALGRKVTMIEKSSPGGTCINWGCIPSKTLIHAALFRQEARLGAALGVGTAVDGIDWAGLASHKNSVVKGLRKKKYLDVLQEVPDLNLIKGTGKFIGPRTLEVEEQQFSSDRILIATGGFPYIPALPGLENINYLTSRSALLLKEFPASLIIIGGGVIAVELGQMFTRLGTKVKILERGSRILPRLENEPVMAIQEALRAEGVNIYQGVQVQRIAKNGNSVEVISEYDGQAKTFRAEKLLVAVGTAPASQGIGLESVGVEVNEKGFIKVDDQMRTTAPGIWAAGDVTGGTMIATVGAREGIVAVDNMLNPDCSCRIDYCSLPMAIFTDPEIGTVGYSEESARKAGYQVTTNTIPVSAIPKAQVTGHTAGAIKMIAEEGSGRLLGVHLACHRGADIINEAALAIRCKITVSDLANTTHIYPSMAEGLRLCAQGFTRDISKLSCCAE
>Acidulodesulfobacterales_sp._AP3_2809188096_Uncultured_Deltaproteobacteria
MKKIKINVEGMTCEHCVTSVNKAINRVKGVIKVDTSLSKKESTILALDDIKVEDIKKNIENAGYTPLSHETAYVSEAEEKKTEADNNSQTGKNHNYDYDLIIIGSGSAAFSSAIKFADEGKKVCVIENWVIGGTCLNRGCVPSKHLLEAARIYYEPLSNKFKGIETKQARIDIKELIKVKTELLNSLREMKYYNVLRGYGNITFIEGRGSFASKNSIEVIPNDKNIDPYKITSDKFIIATGSTNQIIDIKGLGEAGYITNEEILNLNYLPETLLILGTRAVSLEFAQMFRRFGSKVVVVGRSGRILLNEEPEISESLLQILKNEGIEFLLNSSIKRLYKEDGKKYAEIETGEGLKTVKFDEFLMATGVVGNTEDLNLEAVGVETYKQGFIKVDGELKTMNPDIYACGDVTGLMRLVTTAAYDGKIAAGNMLHGKHIKADYSSVAHTTFTDPEVSSVGLTEEAAIKEGYDVIKVVFPVEFVPKAQAIFKTEGLIKMIADKKTNKVIGIHMLAHNSSETIQQASVYIQNSYTIQQIGEEIGVYPTMAEGLKLAAQTFTKDVSKLSCCA
>Nitrospira_lenta_N._lenta_BS10_2833484980_Nitrospira_Nitrospirae
MAKTFDLVILGSGSTAFAAALRAAERGKTAAMTEVRTLGGTCVNRGCLPSKNLIEAAKILYESKHPRYPGLSPASMGLDFRALIEQKDAVIEDYRGKKYESIISNSERIRVFEGAARFSGPNEVTVNGQVLSAPRFLVATGSAPTVPEVPGLRDTPYLTSDLLTSHEDIELTELPASLIILGGGYIALELGQMFSRFGTRVTILARGERILSAYEPEIAQSVADVFREEGIAIQTNTTVSRVQGDERQVVVTLQVDGRQKELKAAKLLVATGRTPNTEHLGLDLPGVDLDERGFVKVNEELRTSAEHVYAAGDVIGSNTGSQMATPVGAQDGGIAAENALNGKGGHKVNHAVIPRAIFTDPQMGVVGLSDEEANARGYACDCRVIPMSLVPRAGAVRETRGVLKMVADRTTKKVLGVSMHGMNAAEVIHEAAMGLHFGASIDDFAHMLHVYPTMSEALKIAALSYTKDVSKMSCCAD
>Hydrogenobaculum_sp._Y04AAS1_642751022_Aquificae_Aquificae
MHDIFILGGGSAAFAAAIKASDIGARVLVAENNIIGGTCLNRGCIPSKYLIEVANTFYTPNRNPFPGVELATGNLNIRNIIEKKEELLKELRKEKYWNVLEAYPQIEYRNLRGKFVDEGTALVGEDKVSFYKAIIATGSKPLIPSIKGIEKVRYYTSDNIFNIDHLPKHLIIIGGGAIGLELGQAFLRFGSKVTIVEYFQEIAMAQEPEIRTKLKEVLEKEGISILTNAEITNIWEEDGQITLELKHEENKTTIHGTDLLIATGREPNTKDIGLEATSVMTSTRGFIQANEFMQTTNENIYAAGDCVGKMMLVTVAAMEGGIAAENALLGNKKKADYLSVPNAIFTYPEVARVGMGELEARKQGLEVEVRTLDLSKVPRAALSLQTEGLIKMIVEKNTRKIIGVHILAPHGAEVIHKAVLSIKYGFTIEDIIQSIDVYPTLSEAIKLCAQSFKKDISKLSCCAE
>Geobacter_sp._M21_644868271_Desulfuromonadia_Desulfobacterota
MSQQPEIIIIGSGSTAFAAALRAQERGAASVMIERSALGGTCINWGCIPSKTLIHAALFRHEAKLGERLGLGALSRALDFPLLDSHKLDVVQRLRTTKYLDVLKSVPGLTLVKGMALFTSPDTVRVGERRLTGTRFLIAAGGIPRVPPIAGLDETPFLTSKSALMLKKLPASLTIVGGGVIALELGQMFLRLGVKVTVLEHGRRVLPAIEAEPALALQDLLASEGMRIILNASVLSVCRHGDGVRVEALVGGERTCLESQQLLLAVGTAPATEGLGLEQAGVQVDQRGFIVVDEQMRTSSPGIWAAGDVTGRMQIATVGAREGIAAVDNMLETGCNCALDYQTLPMAIFTDPEVGTVGYTEEGARQAGFEVESHTIPASAIAKAHVTGALAGAVKIVAEAGTGRILGVHLCLHRGADIINEAALAIRCRMTVAQLADTLHVYPSMGEGLRLCAQAFSRNLDQLSCCAE
>Hydrogenobacter_thermophilus_TK_6_DSM_6534_646541423_Aquificae_Aquificae
MIKLKITGMTCEHCASTVKKALETVRGVERVSVYFPQGYAQVEGKANIEELVEAVRRAGYGAEPLQECIEIYIPKGDVYDMFIVGGGSAGFAAAIRASELGAKVLIAENSTIGGTCLNRGCVPSKYLIGIANTFYSLKSSPFVSVEKAQIDMRKVLEAKEELLERLRKEKYWNVLDAYPNIEYREGRGRFLGKGKAIVGEREVSFWKALISTGSRPYVPQIKSLDTVRYYTSDSIFNIDYVPEHLVVIGGGAIGLELSQAFSRMGSKVTVVEALPEILTGEEPELRERLKESLKREGIEIITGAVVDEVKQEGEIIYVKVRAGNTNRVISGTDLLVATGRKPNTGGVGLELVGVKTNAKGFIQTNEFMQTTNKDIYAAGDCVGKFMLVTVAAMEGGIAAENALLGNKREVDYRHIPHAVFTDPELASVGLKEEEAIRMGYSVDVRILEFSKVPRALISFKHDGLIKTVIDKETKRILGIHILAPHSAELIHKAVLLVKYGLTLDDVIRTVDVYPTLSESIKLGAQAFVKDVSKLSCCAE
>Chthonomonas_calidirosea_T49_DSM_23976_2525259203_Chthonomonadetes_Armatimonadetes
MPQDHFDLVILGSGSTAFAAALRARELGKRSVMIEERIVGGTCVNRGCLPSKNLIEAARILHEARHPRFPGLQPTTMAFDFKALIAQKDDVVHAYRKKKYTSLLDNSIQIEQGHAQFLDPHTVSVDGKILTGEKILIATGSRPHVPAIQGLQEIPYLTSDLLTADEAQELTQCPRSLLIIGGGYIAVELGQMFRRFGADVTLVERSAQLFPRYEPEVGPTISALLQAEGVRILTGATVESVVQDSEEVVAQIVQRGQKISLHVEKILVATGRTPNTDSIALEKAGVMKNEYGAIPVDEYLCTNVSHIYAAGDVIGNAVGSQMATPVGSQDGGKAAYNAFADPDKRVAVNHRVIPRAVFIDPPLASVGMTEAEVQAAGRRCWCTVVPMELVPRAGAIRNPKGFIKMVADWDTGEVLGVTMIGPSAEEVIHEAAMGLRFHATLHDFIDMLHVYPTMAEALKIAAIARYKDPAKLSCCAE
>Geobacter_sp._OR_1_2651061268_Desulfuromonadia_Desulfobacterota
MKKRLNNKPDLIILGSGSTAFAAALHATSYGARVAMIEKSVLGGTCINWGCIPSKTMIHAALFSHEARLGAAIGLGDWRDQVDVERLALHREQVVLNLRQERYLDVLQNVAGLELIKGTARFLDSRTIEVVDRRYHAERFLVAVGGFPRIPAIPGLNEVGFLTSRSALLLKSLPASLLIIGGGVIAVELGQMFNRLGCKVTILEHGPRILPSVEPELSEALQEVLVDEGVRIVLNSSICSVAGSAGMTTVSADVAGVSHEFTGEKLLIAVGTAPATAGIGLDLAEVDVDRKGFVITDSHMRTSTPGIWGAGDVTGGMMIATVGAREGVVAVDDMFNAGCGCPMDYLTAPMAIFTDPELGLVGHTEQGARQAGFDTLVNVMPVSAIPKSRVTGHRAGVIKMVADRPSGRLLGVHLICHRGAELINEAALALRLRATIDDLASTLPVYPSMSEGLRLCAQGFSRDITRLSCCAE
>Tissierella_creatinophila_KRE4_2653420902_Tissierellia_Firmicutes
MSGNSKDFDLIIIGGGSAGFAAAIKASQFNKKVAVVESGVVGGTCLNVGCVPTKNLLRAAEVYHFGKENPFAGINMKQVSLDFKEIIMQKDNLIAELRKEKYIDIYEDDKNITLLKGKAEFINQDTIRVNEKQYKASKYIITTGSRSSVAKIDGLECVKYLTNIEIMELDKLPEKLVIIGGGWIAVEFAQMFSMFGSKVTILQRSGRIVKNEEPEVSKALEKALKNQGINIVTDLSFQKVYEENNRKYVTVIKDGNEQTFEGDQLLIATGRTPNSDNMGLEKAGVIVDEKGFIKVNEYLQTSNPNVYAAGDVIGNYMLVTVNAHEGSVAGENATQNNIRKPNYKAVPHAIFTNPQVSSVGLKEAEAIELGFKVDSRSLDMELVPKAATIRNTQGFVKMIIDKDTKKILGVHAIGELAAEIIQEATLAIQFDLTNTDISNTIHVYPTMSEAIKLVAQSFDKDMKKLSCCAE
>Limnochorda_pilosa_HC45_2688155795_Limnochordia_Firmicutes
MSDRHDAYDLVILGSGSTAFGAALRAAALGKRAVMTENRTLGGTCVNRGCLPSKNLIAATRILWESSHPRFPGLSPAAMNVDFPALIAQKDEVVEHYRERKYGSVVGAEDRVEVVESHARLISPHEVQADGRVLQGDQILVATGSHPVVPPIEGLDRVPYLTSDLLTSGEVEELKEQPASLAIIGGGYIALELGQLFQRLGTQVTLLEQSPEILPAAEPEAARELHRLLEEEGLRIACGVRVERVEGDERRVRVYGRTGKEQRTFEAERLLVAAGRAPNTQEIGLDRAGVETDGQGFIRVDPFLRTNVPHIWAAGDVIGRHTGSQMATPVGAHDGGIVAENALNGAQVEVDHAVIPRAIFTDPELASVGLTDREAAEKGYACSCRVVPMELVPRAGAVRDTRGLIKMVIDRESRRVLGVTMLGRHASEVIHEAAMGMRFGARAEDFREMLHVYPTMSEALKLVATSFVKDVRKLSCCAD
>Acidulodesulfobacterales_sp._AP1_2809193125_Uncultured_Deltaproteobacteria
MKKIKINIDGMTCEHCVTSVDKAINKIKGVVEVNTSLAKGESIILAQDELKVEDIKKNLENAGYRPLAHTLLDISEDDKLKISNKLNNNNTVNTVNETNYNYDYDLIIIGGGSAAFSAAIKFAEKDKKVCVIENWVIGGTCLNRGCVPSKHLLEAARIYYEPINNKFKGIETKQIAIDIKELISKKTALLNSLRQMKYYNVLEGYPDITFIEGAGRFSSKNSIEVISNDKNIEPFKITSGKFIIATGSTNQIININGLKDVGYITNEEILNINYLPKTLLILGTRAIGIEFAQMFSRFGSKVIIVGRSGRILLNEEPELSEELLNILKKEGVEFLLNSCIKRLYKENNKKYAEIETKDGLKTINFDEFLMATGIIGNTADLNLDIAEVETDKNGFIKVNDELMTTNKNIYACGNVTGKMPLVTTAAYDGKIASYNLLNENHLKVNYSGVAHTIFTDPEFSSVGLTEEIAIKEGYEIIKVVFPVKYIPKAQAIFKTEGLIKMIADKKTNKILGIHMFSHNSCENIQQASVYIQNSYTIDAIGEEIGVYPTMAEGLKLAAQTFTKDVGKLSCCA
>Composite_genome_from_Trout_Bog_Hypolimnion_pan_assembly_TBhypo.metabat.4645_2583007942_unclassified_Proteobacteria
LLGKTPLSRYASLPPYCAGGTLPQPDQAGPISLFTGTTLKGKLSLEGTSHMSEDREIIILGSGSTAFAAALRAQAQGARPVMIEKSVLGGTCINWGCIPSKTLIHAALFRHQAQLGAALGLGTGVAALEFSRLDAHKFAVVQELRQTKYLDVLSKVPGLRLIKGNAQFIAPDAIRVGDKTYQGERFLIATGGYPRIPPIAGLDQIPYLTSKSALLMKVPPASLTIVGGGVIALELGQMFSRLGVRVTVLEHGERLLPSVEEEPVLALREALVAEGMEIVEGATICFVSARDGVTRVDAQVDGVPRTFFSEQILLAVGTAPASQGIGLEQAGVQMDDRGFIEVDRELRTTVPGIWAAGDVTGGTQIATIGAREGIAAVDNMLDTGCRCALDYNSIPMAIFTDPEVGTVGYGEAAARKAGFEVMSHTIAASAIPKAHVTGELRGALKIVAESGSGRILGVHLCLHRGADIINEAALAIRCGLTVGQLAETLHVYPSMGEGLKLCAQGFRRDLDKLSCCAE
>Dehalococcoidia_bacterium_SCGC_AG_205_I13_contamination_screened2708557001_Dehalococcoidia_Chloroflexi
MHNGHFDLAILGSGSTAFAAAIKAAELGFTAAMTESRTLGGTCVNRGCLPSKNLIAAAEIWHTAAWPRYPGLDISRGRLDFEALVAQKDSLVEAMRDKKYRSVLDGRIAVFEGRAELLDARTLKVGDATISGDKLLIATGAAPLVPPIDGLEDMPYLTSDLLTVGEGLDLRELPSSLIIIGGGYIACELGQMFARFGSRVTILERSERLLQGFEPEIGYALQEVFEAEDIEVRIATQAAKAAQRDGRVVVTTEAGEELVAERLLVATGRRPNTEGIGLEAVGAQTDRQGFVLVDEELRTTAPGVWAAGDVRGGQMATPVGAHDGAIVAGNALTGAHKRPDYSAIPRAVFTDPQIATVGVTDEQVAQQGIACTCQVVEMGLVPRAGAVHRTEGLIKMIIEQSSGRIVGVHMMGLNAAEVIHEAAIAMRFGATIDDLIDQVHIYPTMAEALKIAALAFRKDVTKLSCCAE
>Chloroflexi_bacterium_GWC2_73_18_2721986409_unclassified_Chloroflexi
MADADLFIVGSGATAFAAAIRAGDLGAKVAIAERRTIGGTCVNRGCLPSKNLLEAARAVWEARHPRFPGIAAADVEVDLPALLAQKDEVVRSYRHRKYEKVAEEIVNLDLIDGDVTIAGPHELLAEGRRYPARYLLIATGSRPDVPPIPGLDAVPYLTSDLLDADEPGRLTRLPSSLLILGGGYVAVELAQLFSRLGSRVTVLQRSRRLLSDHEPEVGLILRQVFENEGIELVTGAQVRSVDGDGDVVRVAAEVRDETRTVEAQRLLVATGRRPNSDGLGLEAIGVELDDGGAVVVDPELRTSQPWVWAAGDVIGSQAGSQMATPVGARQGTIAAENALLGAGRTFDARVLPRAVFTDPPVASVGLTDADANAAGHRCTCVATPLEFVPRAAATHRTVGVVKFVVEDGSDRVLGVTMVGDGAPEVIHEAAMALRFGARLQDFVDLVHVYPTMSEALKIGALAFTRDVSRLSCCAE
>Geobacter_sp._GB1_2739801134_Desulfuromonadia_Desulfobacterota
MSDNHDIVILGSGSTAFAAALRAQSQGARVLMIEKSTLGGTCVNWGCIPSKTLIHAALFRHDALLGARLGLGSAGGAVDFATLCRHREEVVEHLRKTRYLDVLQNVPGLTLVRGTGRFLDARTVQVGDRRIAGERFLIATGGFPRVIRIPGLDQVDFLTSRSALLLKALPRSLVVIGGGAIALELGQMYQRLGCPVTVLEHGERILPAIEKEPALALHEALLAEGMRVEVNVAVCSVRKSGETTVVEAEIGGRREEFSAERLLLAVGTAPASAGIGLESAGVELDAKGFVLVDERMRTTAPGIWAAGDVIGGMMIATVGAREGIVAVDDMLSPACGCEMDYLAAPMAIFTDPEVGVVGHNEASALHAGYAVATNTLPVTAIPKAHVTGHTAGAIKMVADRTSGRLLGVHLSCHRGAELINEAALAVRFKLTIEELANSLHVYPSMSEGLRLCAQGFSRDVSKLSCCAE
>Geobacter_sp._bin_GAC1_2769811525_Desulfuromonadia_Desulfobacterota
MNFTHDLIVLGSGSTAFAAALRADSHGARVMLVEKSVLGGTCINWGCIPSKTMIHSALFRHEARLGNRIGLGTATRKVDYKLLLQHRDQVVSRLRQDRYLDVLQKVKGLDLAKGSGCFVDVHTIEVVERHFRAPRILVATGGLPRVPSIPGLGEVPYLTSRSALLMKTLPESLLIIGGGVVAVELGQMFLRLGSNVTILEHGPRLLPPVDHDVSEALREHLAAEGMNILTDVTFDSVKNRDGKTVVTICQDDQVIEQSADHLLVAAGTAPASGGIGLENVGVALDRKGYVITDERMRTSVPGIWAAGDVAGRLLTAPVGAREGIVAVDDMFNPGCGCVMDYLSIPMAIFSDPELGMVGHTEESARQAGFNVVINAIPAAAIPKAHVTFQTSGLIKMVADKDTGRLLGVHLICHRGADLINEAALAIHLKATTEDLAAATHVYPTMSEGLRLCAQGFNRDLSRLSCCAE
>Geobacter_pelophilus_Dfr2_2841900469_Desulfuromonadia_Desulfobacterota
MSQQPEIIIIGSGSTAFAAALRAQERGAASIMIERSALGGTCINWGCIPSKTLIHAALFRHEAKLGERLGLGALSQALDFPLLDSHKLDVVQRLRETKYLDVLNNVPGLTLIKGMASFTAPDAVRVGERKFSGSRFLIAAGGIPRIPPIAGLDETPFLTSKSALMLKKLPASLTIIGGGVIALELGQMFLRLGVEVTVLEHGLRVLPAVEAEPALALQDVLVSEGMRLVLNASVLNVCRHRDGVRVEALVGGEKKCLESQHLLLAVGTAPATEGLGLEQAGVQVDQRGFIVVDEQMRTSAPGIWAAGDVTGRMQIATVGAREGIAAVDNMLETGCSCALDYQALPMAIFTDPEVGIVGHSEEGARQAGFQVESHTIPASAIAKAHVTGALAGAVKIVAEAGTGRILGVHLCLHRGADIINEAALAIRCRMTVAELADTLHVYPSMGEGLRLCAQAFTRNLDQLSCCAE
>Geobacter_uraniireducens_Rf4_640548338_Desulfuromonadia_Desulfobacterota
MHDNRHDIVILGSGSTAFAAALRAQSLGARVLMIEKSVLGGTCINWGCIPSKTLIHAALFRHEARLGASIGLQIEDHGVDFARLIAHKDAAVDHLRQTKYLDVLKNAPGLELVKGTARFVAPDAVEVSDRVYRGDKFLIATGGFPRTIAIPGLDETPYLTSRSALLMKSLPESLVIIGGGVIALELGQMYLRLGTRVTVLEHGPRLLPALEAEPVLALQEALVAEGMEIVLNAPICSVSRRGETTVVEAEVIGRREEFAAEKLLLAVGTAPASAGIGLEKAGVEVNGKGFIRVDEQMRTTATGIWAAGDVAGGMMIATIGAREGIVAIDSMLNPGCGCTMDYPSIPMAIFTDPEVATVGYSEEGAKKAGFSVVVNTMPVAAIPKAHVTGQTRGAIKMVADSGSGRLLGVHLSCHRGADLINEAAMAVRFKLTVEDLANTLHVYPSIGEGLRLCAQGFSRDISKLSCCAE
>Gemmata_massiliana_IIL30_2600930945_Planctomycetia_Planctomycetes
MADTFDLLILGSGSTAFAAALTAQELGKTSVLTEERTVGGTCVNRGCLPSKNLIEAAKLVFDARVPRYPGLSGCSVALDFPALIAQKGEVIEGYRKKKYESLLGGSFRIEEGRVEFLDPHTVKVGDKKLTGKAVLIATGSRPVLPDIEGLGSVPYLTSDLLTSGEAAELKELPKSLLVIGGGYIALELGQMFSRFGTEVTILERNRRLLFRGYEPEAGLAVQSAFADEGIQVVVNASPRSVRDEGGEVVVAAEVGGRTRHYRAEKLLIATGRRPNSDTIGIERTGVAVNERGELVVDEFLKTNVPHIFAAGDVIGRQFGSQMATPVGSRQGGIAAKNALSGGELRKVDHRVIPRVIFTDPPVGVVGMTDAEAVAAGHPCWCNTLPLSLVPRAGAIRDTRGVVKMVANAETNEVLGVTMVGNSAGEVIHEAAMGMKFRATVQDFIDLLHVYPTMAEALKIVAISRFKDPSKLSCCAE
>Dehalococcoidia_bacterium_SCGC_AG_205_M21_contamination_screened2706234460_Dehalococcoidia_Chloroflexi
MHNGHFDLAILGSGSTAFAAAIKAAELGFTAAMTESRTLGGTCVNRGCLPSKNLIAAAEIWHTAAWPRYPGLDISRGRLDFEALVAQKDSLVEAMRDKKYRSVLDGRIAVFEGRAELLDARTLKVGDATISGDKLLIATGAAPLVPPIDGLRDVPYLTSDLLTVGEGLDLRELPSSLIIIGGGYIACELGQMFARFGSRVTILERSERLLQGFEPEIGYALQEVFEAEDIEVRIATQAAKAAQRDGRVVVTTEAGEELVAERLLVATGRRPNTEGIGLEAVGAQTDRQGFVLVDEELRTTAPGVWAAGDVRGGQMATPVGAHDGAIVAGNALTGAHKRPDYSAIPRAVFTDPQIATVGLTDEQVAQQGIACTCQVVEMGLVPRAGAVHRTEGLIKMIIEQSSGRIVGVHMMGLNAAEVIHEAAIAMRFGATIDDLIDQVHIYPTMAEALKIAALAFKKDVTKLSCCAE
>Dehalococcoidia_bacterium_SCGC_AG_205_B13_contamination_screened2708969358_Dehalococcoidia_Chloroflexi
MHNGHFDLAILGSGSTAFAAAIKAAELGFTAAMTESRTLGGTCVNRGCLPSKNLIAAAEIWHTAAWPRYPGLDISRGRLDFEALVAQKDSLVEAMRDKKYRSVLDGRIAVFEGRAELLDARTLKVGDATISGDKLLIATGAAPLVPPIDGLEDVPYLTSDLLTVGEGLDLRELPSSLIIIGGGYIACELGQMFARFGSRVTILERSERLLQGFEPEIGYALQEVFEAEDIEVRIATQATKAAQRDGRVVVTTEAGEDLVAERLLVATGRRPNTEGIGLEAVGAQTDRQGFVLVDEELRTTAPGVWAAGDVRGGQMATPVGAHDGAIVAGNALTGAHKRPDYSAIPRAVFTDPQIATVGLTDEQVAQQGIACTCQVVEMGLVPRAGAVHRTEGLIKMIMEQSSGRIVGVHMMGLNAAEVIHEAAIAMRFGATIDDLIDQVHIYPTMAEALKIAALAFRKDVTKLSCCAE
>Kouleothrix_aurantiaca_COM_B_2735028564_Chloroflexia_Chloroflexi
LSTPQIYDLVIMGSGSTAFAAALRAAELGKRAVMTEARTLGGTCVNRGCLPSKNLIEAAKIIFDARNPRYPGIAPHEPVFDFDQLIAQKDELVSSYRDKKYQSIIGKDQDIDVVYGRARLLDPHTVAVDGPEGTTELRGNKILIALGSSPTLPSIEGLEETPYLTSDLLTSQEEMELKELPSSLIIVGGGYIALELGQMFARFGTRVTILERNTRVLRHGYEPEVGITIQRILRNEGINVQTKAEVVRVSGDEREVSVTARVDGQEQAFRAARLLIATGREPNTRNVGLEAAGVELVDGGAVKVDEHLRTSVPHMFAAGDVIGAQHGNQLATPVGAHDGVIVAHNAFAEETGRTPRVVDHRVIPRTIFTDPQIGIVGITDAEANAAGHRCWCNTIPMEFVPRAGAIRDTRGMIKMVIDDDTKEVLGVSMVGANAGEVIHEAAMAMRFRATIDDYIDMIHVYPTMAEALKIVAISRYKDPSKLSCCAE
>Geobacter_sulfurreducens_PCA_637128119_Desulfuromonadia_Desulfobacterota
MSDKHDLIILGSGSTAFAAALRAHSRGARVLMVEKSVLGGTCINWGCVPSKTLIHGALFYQEGRLGARLGLGECGNAVDLAPLMTRKEEVVKHLRTTRYLDILRNTPGLELAKGTGRFLGSGRLEVVDQVYRCDRYLVAVGGTPRIPKIPGLESTPFLTSRGALLLKRFPASLIIIGGGVIAVELGQMFQRLGTRVTILEHGPRILAPIEPEPALAIRNVLRDEGMEIICHSPVCAVSGDGSAVSVEVEREDGRRTYTAEKLLLAVGTTPATRGIGLELAGVETDGRGFVTVDERMRTTAPGIWAAGDCTGGMMIATVGAREGIIAVDDMFATGCGCAMDHLSVPMAIFTDPEVGAVGYTEQGARDAGLDPIVSILPVSAIPKAHVTGHTAGVIKLVAERATGRLLGAHLACHRGAELINEAALAIRLKATFEDLANALHVYPSIGEGLRLCAQGFTRDVSKLSCCAE
>Geobacter_sp._M18_649931918_Desulfuromonadia_Desulfobacterota
MSATDEIVILGSGSTAFAAALRAKERGARSIMIERSVLGGTCINWGCIPSKTLIHCALFRHEAELGERLGLGVRGDGIDFQALDEHKFAVVQELRQKKYLDVLAKLPELSLIKGKAVFTAPNTVQVGDRTIESDKILIATGGHPRIPNIPGLDRTPYLTSKSALLLKTLPESLIVVGGGVIALEMGQMFLRLGVPVTILEHGPRVLPAVEAEPALALQKALESEGMRLVLGAAVCSVARDGRGICVDTLVGGEPRQFFSQQLLLAVGTAPATEGIGLERAGVELDPRGFIKVDAEMRSSAPGIWAAGDVTGGMQIATAGAREGIVAVDNMLRAECHCKLDYQTLPMAIFTDPEVAIVGYGEEAARQAGYDVETQTIPASAIPKAHVTGALDGAVKIVADRATDRILGVHLCLHRGADIINEAALAIRCRMTVAELADTLHVYPSMGEGLRLCAQAFNRDLTQLSCCAE
>Thermogemmatispora_sp._T81_2506318691_Ktedonobacteria_Chloroflexi
MSIVAEPDLLILGSGSTAFAAALHAADLGKTALLTEERTIGGTCANRGCLPSKNLIEAARLVYEAAHPRYPGLTPLHMPANWAELLQQKDALVQTYRWERYERLLREIPGLALVAGRAQLRSPHEVVVTGPDGTRHLRGQQLLIATGSRPIIPALPGLEQVPFLTSDLLSSADDPWRTSLRQQPRSLLILGGGAIALELGQLFARLGTRVTLLIRGSQLLPGVEPELAQTLAELLQAEGLRLLTGVQVQAVAPGSSGVAVTLLQAGRTETLEAEQLLVATGRRPNTDGLGLERAGVALEADGAVRVDRTLRTSVAHIWAAGDVIGTAWGNQFATPVGAADGKLAAHNALSGEPPRAVDHRVIPRCIFTDPPLAMVGLTDAQAQAEGLACACRVLPLSLVPRAGAIHRRQGLVKMVIERSSRRVLGVSLLGESAGEVIHEAAMALRFGARLEDFTELVHVYPTMAEALKLVALSFSRDVRLLSCCAS
>Geobacter_bremensis_R1_2524445057_Desulfuromonadia_Desulfobacterota
MNQQPEIIIVGSGSTAFAAALRAQERGAASIMIERSALGGTCINWGCIPSKILIHAALFRHEAQLGERLGLGALSGALDFPLLDSHKLNVVQRLRTTKYLDVLKNVPGLTLVKGMAVFTSPDTVRVGERRLTGSRFLIAAGGVPRVPPIAGLDETPFLTSKSALMLKKIPASLTIIGGGVIALELGQMFLRLGVKVTVLEHGQRVLPAIEAEPALALQDVLASEGMRIILNASVLSACRHGDGVRVEALVGGERTCLESQQLLVAVGTAPAAEGLGLEQAGVQVDQRGFIVVDEQMRTSSPGIWAAGDVTGRMQIATVGAREGIAAVDNMLETGCNCALDYQTLPMAIFTDPEVGTVGYSEEGARRAGFEVESHTIPASAIAKAHVTGALAGAVKIVAETGTGRILGVHLCLHRGADIINEAALAIRCRMTVAELADTLHVYPSMGEGLRLCAQAFSRNLDQLSCCAE
>Methylobacterium_sp._EUR3_AL_11_2547096774_Alphaproteobacteria_Proteobacteria
MTTDCCAPTRPAGQDHYDLVILGSGSTAFAAALTAQEMGKTAVMTEERVIGGTCVNRGCLPSKNLIEAAKLVFDARNPRYPGLETCGSGLTINFAELISQKDEVIRIYREKKYDSLVGGQFSIEEGRSRFLDANTVEVGGKRLTGDRFLIATGSRPVVPDIPGLDQVPYLTSDLLTHDEAPELKELPASLIIVGGGYIALELGQMFARFGTEVTILERNAQVLAHGYEPQVGQAIGQAFAEEGISIVPHATVDEARAEGIGVVAEVRVGKSRRTFRAEKLLIATGRRPNSDGIGLEAAGVAVNPRGEVEVDPQLRTTAPHIFAAGDVIGGLHESQMATPIGARQGGIAAHNALDGNDLRSFDGRVIPRAIFTDPPIGIVGMTEAEAIAAGHRCWCATIPMELVPRAGAIRDTHGLIKMVADAHSNEVLGVSMVGAGAPEVIHEAAMAMRFRAKLDDFIDQLHVYPTMAEALKIVAIARYKDPAKLSCCAE
>Geobacter_soli_GSS01_2649971416_Desulfuromonadia_Desulfobacterota
MSDRHDLIILGSGSTAFAAALRAHSRGARVLMVEKSVLGGTCINWGCVPSKTLIHGALFYQEGRLGARLGLGECGDTVDPAPLMARKEEVVKHLRTTRYLDLLRDTPGLELAKGTGRFLGPGRLEVVDRVYRCDRFLVAVGGTPRIPKIPGLESTPFLTSRGALLLKRFPASLIIIGGGVIAVELGQMFQRLGTRVTILEHGPRILAPVEPEPALAIRNVLRDEGMEIVCRSPVCAVSGDGSAVSVEVEREDGRRTYTAEQLLLAAGTAPATRGIGLELAGVETDSRGFVRVDERMRTAAPGIWAAGDCIGGMMIATVGAREGIIAVDDMFATGCGCSMDHLSVPMAIFTDPEVGAVGYTEQGARDAGLDPIVSILPVSAIPKAHVTGHTAGVIKLVAERTTGRLLGAHLACHRGAELINEAALAIRLRATFDDLANALHVYPSIGEGLRLCAQGFTRDVSKLSCCAE
>Hydrogenothermus_marinus_DSM_12046_2735814471_Aquificae_Aquificae
MIKLRIIGMTCEHCAETVKKALESVKEVKEAKVYFPQGFAEIETKEEVSVEKLIKAVEKAGYGAQVIKESPEIYIPKKDIYDLFILGGGSAGFAAAIKASDLGAKVLVAEDNIIGGTCLNRGCVPSKYLIEVANTFYTPLKNPFSGIKLEKGEIDIKKVINEKEDLLNELRKEKYWNILDAYPQIEYRDCRGRFVGNTLAQVGKDKISFYKAVITTGARPGIPPIKNLSKVKYYTSDDIFNIDHLPKHLIIIGGGAIGLELGQAFFRMGSKVTIVEALPEIAMVEEPEIRKELHKILNEEGLNILTNVNIENVFENGNEIFLECELNGKKYKIVGTDILVATGRTPNTRDIGLETVGVNTNPRGFIETNDYMQTSNSDIYAAGDCVGKKMLVTVAAMEGGIAAENALLGNKNKVEYLSVPHAIFTDPEIGSVGLKEKEAKEMGYEVEIRVLDFSKVPRAALSLLTKGVIKMIADKKTGKVLGIHILSPHAAEIIHKAVFIIKYGLTIEDIIQAVDVYPTLSESIKLCAQSFKKDISKLSCCAQ
>Geobacter_daltonii_FRC_32_643638290_Desulfuromonadia_Desulfobacterota
MSAEDVIIVGSGSTAFAAALRAQTLGLRVKMIEKSVLGGTCINWGCIPSKTLIHGSFVRHTAMAGAQMGTGTATDGIDFPLFFAYKDQVVNHLRQTRYLNVLKKAPKVEVVKGTARFIAPDAVQVEEQVFRSRKILIAAGGHPRTIAIPGLDKIHYLTSRSALLLKTIPESLVIIGGGVIAVELGQMYLRMGSRVTVLEHGRRLLPTVEEEIVMAMQEALAAEGMQIVVNASTCSVSQEGNTTIVEAEVDGTTQQFRAEKLLVAVGTAPATADIGLEKTGIELDGKGFIRVDGQMRTNVPGIWAAGDIVGGMMIATVGAREGIVAIDNMVNPGCGCLMDYHSVPMAIFTDPEVAMVGYTEGAARKAGFSVSVNTMPISAVPKAHVTGDTHGAIKMVADSESGRLLGVHLCCHRGADVINEAALAIRFKLTIDDLAGMLHVYPSMAEGLRLCAQGFSRDISRLSCCAE
>Deferribacter_desulfuricans_SSM1_646661611_Deferribacteres_Deferribacteres
MIRLRIIGMTCQHCAKTIKKAVEGLEDVEKVNIYFPQGYAEIEGNSDVNKIIKVIEKAGYKAEKISIEKDVYISKDHVYDLIIVGGGSAGFAAAIKVSELGGKALIIENDVIGGTCLNRGCVPTKHLIDIAKTYFTPKSNPFKGIELLQKRLDLELIINEKNKLLDELRKEKYWNVLDSYKSIEYKKGVAEFISDGVIKINNEKLTYNKVVIASGARPLIPPIKGLDNINYMTNNEILNINYLPKHLLIIGGSAVGLELGQIFLRFGSKVTIIEALSDIAFNEEPEIRSVLKDALQKEGMNIYTSAKVINIYRTNDEIEIEVEINGVKNSIRGTDLLLATGRKPNTDKLELKNVNVETDERGFIKVNRFMQTTNQKIYAAGDCIGGLMLVTTAALEGGIAGENAILGNKRKVDYLSIPHAIFTEPEISSVGLTFKQALEKKIDAEYRVLYFDMVPRAQAMKKVNGTVKIVVDKKNKRILGIHICGFDAADIIHKAVFLVKYGLTINDVIKMTDVYPTLSESIKLCAQTFIKDVSKLSCCAE
>Unclassified_Desulfuromonadales_Bin_1_2727811260_Desulfuromonadia_Desulfobacterota
MKSTYDLIILGSGSTAFAAALRAVSHGARVLMVEKSVLGGTCINWGCIPSKTLIHSALFRHEAALGARIGLDLASHGVDFKRLLQHRDQVVNRLRQDRYLDVLQKVDGLELTKGTGRFLDPQTIEVVDRQYRAERILIATGGTPRIPAIQGLAESGYLTSRSALLMKSLPKSLLVVGGGVVAVELGQMFQRLGCQVTVLEHGPRLLPAVDPDLAAALQERLAAEEMNILTNVAFNSVEKRDGSVVVNICLGDEQREQAAEQLLVAVGTAPAIEGIGLENAGVAVDRKGYILAEDRMRTSVPGIWAAGDVVGRIMSAPVGAREGIVAVDDMFDPGCGCTMDYLSIPMAIFSDPELGLVGHTEESARRAGFTVSVGVIPATAIPKAHVTGQTAGMIKLVANKDTGHVLGAHVLCHRGAELINEAALAIRLKATIEDLATTIHVYPTMSEGLRLCAQGFSKDLGRLSCCAE
>Hydrogenobacter_hydrogenophilus_DSM_2913_2729847635_Aquificae_Aquificae
MIKLRITGMTCEHCAQTVKRALEGVEGVKHAKVYFPQGYAQVEGEAQVEKLIEAVKKAGYGAEPIEDVPEVYIPKREVYDLFVLGGGSAGFASAIKASELGAKVLVVENSVIGGTCLNRGCIPSKYFIEIANTIKVCAKEGRVDMKRIVEIKEKLLERLRKEKYWDVLDAYPTIEYRQQKGRFIANGKALIGDKEISFYKAVITTGSKPSIPPIENLNDVRYYTSDTIFDLDHLPEHLIIVGGGAIGLELGQAFLRLGSKVTLLEALSDIAMGEEPELRTKLRELLEREGMEILTSTKVLRVSKDGVHILLEVEHEKNKKVIKGTDLLIATGRTPNTKDIGLEIVGVKTDKRGFIEVNEFMQTTNGDIYSAGDCVGKFMLVTVAAMEGGIAAQNALLGNKKKVDYSSVPHAIFTDPELSSVGLKEEEAKGIGYDVDVRVLDFSKVPRAVLSFREEGLIKLVAEKKSGKILGLHILSPHGAELIHKGVLLVKYGLTLQEVIETVDVYPTLSEAIKLCAQSFFKDVSHLSCCAV
>Thermogemmatispora_onikobensis_NBRC_111776_2832587955_Ktedonobacteria_Chloroflexi
MMTVSEPDLLILGSGSTAFAAALHAADLGKTVLLTEVRAVGGTCANRGCLPSKNLIEAARLVYEAAHPRYPGLTPVQMPASWAELLEQKDALVQAYRWERYERLLREVGGLGLVQGRAQLLSPHEVAVTGPGGTEHLRGRQLLIATGSRPVVPALPGLEQVPFLTSDLLSGADDPWQTSLRQQPRSLVILGGGAIALELGQLFVRLGTQVTLLTRGEQLLPGVEPELAQALAELLRAEGVQLLTQVQVQGVAPAGRGVAVTFQQGGQLETLEAEQLLVATGRRPNTEGLGLERAGVALKADGAVWVDRTLRTSVPHIWAAGDVIGRAWGNQFATPVGAADGRLAAHNALSGEPPRAVDHRVIPRCIFTDPPLAMVGLTDAQAQEEGLACACRVLPLSLVPRAGAIHRTQGLVKMVVERASRRVLGVSLLGESAGEVIHEAAMALRFGATLEDFTELIHVYPAMAEALKLVALSFTRDVRLLSCCAS
>Hydrogenivirga_caldilitoris_DSM_16510_2682287696_Aquificae_Aquificae
MIRLKITGMTCEHCAQTVKKALESVEGVREAKVYFPQGYAEVEIEKEVPVNDLTEAVRRSGYGAEEIKESPEVYIPKEGVYDLFILGGGSAGFAAAIKASDLGAKVLIAEDNIIGGTCLNRGCVPSKYLIEGANTFYTPLRNPFPGIELEEGSIDIKEVIEAKEGLLEGLRKEKYWNVLEAYPQIDYRDCRGKFLGEGKALVGKEEISFGKAVITTGSRPGIPPIKNLHRVRYYTSDDIFNIDHLPEHLIVIGGGAIGLELGQAFLRMGSDVTIVEALPDIAMGEEPELRAKLRELLKREGMNILIGATVSEVREEGEEIVLEVEHRGERRIIRGTDLLVATGRAPNTRDIGLEVVSVKTNSRGFIETNEFMQTSNPNIYAAGDCVGKVMLVTVAAMEGGIAAENALLGNRRSMDYLSVPHAIFTDPELAGVGLKEKEAEEKGIKVDVRVLEFSKVPRAALSFRTDGLIKMIVEKDSEKILGVHILAPHGAELIHKAVLLVRYGLTVDEVIQTVDVYPTLSESIKLCAQTFKKDVSKLSCCAQ
>Nitrospirae_bacterium_RIFCSPHIGHO2_02_FULL_42_12_2710470137_unclassified_Nitrospirae
MKGRATGERVTVKKGERFGIVILGGGSAAFAAALKATESGADVAICEEHVIGGTCLNRGCIPSKSLLKASEVFYYSVRQPFQGIEVPKGKVDLARLIEQKDDLVHSLRQEKYLNILSGNKKIHYFRGTALFISENEVKVEDQTLFGERFIVATGATPQIIPFKGIEKVDFLNSTTALDLKELPSSMXXXXXXXVAVEMAQLFAHFGTRVTILQRSERIIPEEEEEISEGLKKYLEEEGIKVITGVKILELYKKGKRQVVKAEIDGGIREFEGERLLMATGITPNTKALNLEAAGVMVDGHGFIETDDYXXXXXHKIFAAGDVAGRMPLVTVAAVEGSVAAQNALNMDSPKSIDYSVIPHAIFTQPNVAVAGLTEKDAVTKGFSVISRTLDLRHVPKARAIWDTRGLIKIVAEEATGTIIGVHILAPEAAEVIHQAVLIVKNKMTLKDAAEKIDVYPTLSEMVKLCAQSFYKDIKKLSCCAD
>Acidulodesulfobacterales_sp._AP4_2809185402_Uncultured_Deltaproteobacteria
MKKIKINVEGMTCEHCVTSLNKAVNKVGGVIKVDTSLAKKESLILAADDIKIEDIKKSIENAGYKPLSHEAVNVSEAELEASGTETGNSAEKNHNYDYDLIVIGGGSAAFSAAIKFADEGKKVCVIENWVIGGTCLNRGCVPSKHLLEAARIYYEPINNKFKGIETKKGRIDVKELIKVKTELLDELREMKYYNVLKGYGNITFIEGRGSFASKKTVKVVPNDKNKKSFNITSDKFIIATGSKNQIINIEGLEEVGYITNEEILKLDYLPETLLILGTRAVSLEFAQMFRRFGSRVVVIGRSYRILLNEEPEISESLIEILKKEGIEFLLNSNISRLYKENGKKFAEIKTEAGIKNINFDEFLMATGVIGNTDGLNLNIVGVETDEHGFVKVNDELQTANPDIYACGDVTGLTRLVTTAAYDGKIAAENMLHVKHLKVDYSAVAHTIFTDPEVSSVGLTEEAALKAGYEVIKTVFPVEYVPKARSIFKTDGVIKMIADKKTGRVLGVHMVAHNSSETIQQASVYLQNAYTIQQIGEEIGVYPTMAEGLKLAAQTFTKDVSKLSCCA
>Nitrospirae_bacterium_GWA2_42_11_2721827360_unclassified_Nitrospirae
MKGRATGERVTVKKGERFGIVILGGGSAAFAAALKATESGADVAICEEHVIGGTCLNRGCIPSKSLLKASEVFYYSVRQPFQGIEVPKGKVDLARLIEQKDDLVHSLRQEKYLNILSGNKKIHYFRGTALFISENEVKVEDQTLFGERFIVATGATPQIIPFKGIEKVDFLNSTTALDLKELPSSMVIIGGRFVAVEMAQLFAHFGTRVTILQRSERIIPEEEEEISEGLKKYLEEEGIKVITGVKILELYKKGKRQVVKAEIDGGIREFEGERLLMATGITPNTKALNLEAAGVMVDGHGFIETDDYMRTSNHKIFAAGDVAGRMPLVTVAAVEGSVAAQNALNMDSPKSIDYSVIPHAIFTQPNVAVAGLTEKDAVTKGFSVISRTLDLRHVPKARAIWDTRGLIKIVAEEATGTIIGVHILAPEAAEVIHQAVLIVKNKMTLKDAAEKIDVYPTLSEMVKLCAQSFYKDIKKLSCCAD
>Nitrospira_sp._ND1_2833525689_Nitrospira_Nitrospirae
MAKTFDLVILGSGSTAFAAALRAAERGKTAAMTEVRTLGGTCVNRGCLPSKNLIEAAKTLYESKHPRYPGLSPASMGLDFRALIEQKDAVIEDYRGKKYESIISNSESIRVFEGAARFSGQNEVTVNGQVLSAPRFLVATGSAPTVPEVPGLRDTPYLTSDLLTSHEDIEITELPASLIILGGGYIALELGQMFSRFGTRVTILARGERILSAYEPEIAQSVADVFREEGIAIQTNTTVSRVQGDERQVVVTLQVDGRQKELKAAKLLVATGRTPNTEHLGLDLPGVDLDERGFVKVNEELRTSAEHVYAAGDVIGSNTGSQMATPVGAQDGGIAAENALNGKGGHKVNHAVIPRAIFTDPQVGVVGLSDEEANARGYACDCRVIPMSLVPRAGAVRETRGVLKMVADRTTKKVLGVSMHGMNAAEVIHEAAMGLHFGASIDDFAHMLHVYPTMSEALKIAALSYTKDVSKMSCCAD
>Geobacter_bemidjiensis_Bem_DSM_16622_642766613_Desulfuromonadia_Desulfobacterota
MNQQPEIIIIGSGSTAFAAALRAQERGAASIMIERSALGGTCINWGCIPSKTLIHAALFRHEATLGERLGLGALSQALDFPLLDSHKLDVVQRLRTTKYLDVLKNVPGLTLVKGMAVFTSPDTVRVGERRLTGSRFLIAAGGVPRVPPIAGLDETPFLTSKSALMLKKIPVSLTIIGGGVIALELGQMFLRLGVKVTVLEHGQRVLPAIEAEPALALQDVLASEGMRIILNASVLSACRHGDGVRVEALVGGERTCLDSQQLLVAVGTAPATEGLGLEQAGVQVDQRGFIVVDEQMRTSSPGIWAAGDVTGRMQIATVGAREGIAAVDNMLETGCNCALDYQTLPMAIFTDPEVGTVGYTEEGARRAGFEVESHTIPASAIAKAHVTGALAGAVKIVAETGTGRILGVHLCLHRGADIINEAALAIRCRMTVAELADTLHVYPSMGEGLRLCAQAFSRNLDHLSCCAE
>Tessaracoccus_sp._ZS01_2835214587_Actinobacteria_Actinobacteria
MGQRVDLAVIGSGGAAFSAAIRARNLGKSVVMIERSTVGGTCVNIGCVPSKALIAAAESRHVAADAPARFPGIATAAGPVDMPGLIRGKQSLVEGLRSAKYVELAESYDWPIRHGVASFVGTPDAPALRIIGPDGTSEVLEAAHYLVATGAEPRIPSVPGLDQVDFLTSTTAMELTEVPESLLILGGGYVALELAQLFARLGSTVTMLVRSRLASAEEPEVNQVLESVFADESITVVRRAQLATITQDQATGEVTATASVEGRANQFRAQRVLVALGRRPVTDALNVETVQVQTGSGGEIVVDDSLATTNPRIWAAGDVTGHPEFVYVAAHHGAMVVDNAFTGAARTVDYSHLPRVTFTSPAIGAVGMTEKQAMAAGYRCNCRVLQLDHVPRAMVNRDTRGFIKVVIDDDTGRILGITAVTKDAGELAAASVFLLDGQRTYHDVATMWAPYLTMAEGIKLACQSFTTDPTKLSCCA
>Mucilaginibacter_rubeus_P2_2839160616_Sphingobacteriia_Bacteroidetes
MNFLKNILNKETVQKNGSALKEEKLSVEITGMTCDHCVVSIERLLEQKKGIVSKKVSYASGEADITFNPAAISKDEIIGTINNTPNYRAKETNGISNNNLNTAHFDLIIIGGGSAAFSAAIKANELGLTTLMVNGGLDFGGTCVNVGCVPSKTLIRAAETAYHATHSNFAGIKPKGADIDFAQVIKQKKQLVKTLQQKKYIDVVSDFENLQLLEGWAEFIDEKTILVNRKDRYTALKFIIATGSTTNIPDIEGLKEIGYLTNVTLFDLEEQPASVTIMGAGYIGLEVAMAYNRLGTNVRIIEFTDRVLRSQTPDISEEIEMHMKREGIEILPNHRAVKFEKSGNDTIIHCKCPDGSFSKIIEPGKIVVATGTKANTEKLGLNNMGLQLTKSGHIQVNELMETNLQNIYAVGDVANTPAYVYTAAYEGKIAVENAFTGSENKADYSSLPWVVFTDPQIAGAGLDEVQAAAQNIPFEVSKLTLDNIPRSLAANDIRGFIKLIRNPETDKLIGARIVAPEGGELIMELSLAIKYGITVTDLAQSFHPYLTLGEGIKLAALTFGKDVAKLSCCAS
>Micrococcus_luteus_AS2_2840709491_Actinobacteria_Actinobacteria
MKEEFMTATANSRSYDLAMIGSGGAAFAAAIRATSLGRRVVMIERGTVGGTCVNTGCVPSKALLATAEARHVTLDASRFPGLPLPEVRPVDMPALIAGKDRLVGSLRGEKYLDLATEYGWDLHPGDATFVGTPSEPALRVTGPDGTVETVRAAHYLIATGSRPWAPPVPGLQEAGYLTSTTAMELDHVPESLLVIGGGYVAMEQAQLFARLGVRVTMLVRSRLASQEEPEASTALDEIFTDEGIQIIRGAVPSAVRRDPATGEVTVTATTTDGSQELRAAEVLVATGRRPVTATLGLDTVDVRTGDHGEVVVDSHLRSTNPRVWAAGDVTAHRQFVYVAAAHGALVADNALTGAGLEVDYRHLPRVVFTSPALAAVGMTERQASAAGIRYDSRVLSLAHVPRAIVNRDTRGFIKMVTDADTGRIIGITALAQDAGDLAAAGVYMLEAGMTTSQVANLWSPYLTMAEGLKLTAQAFTTDIAKLSCCAA
>Brevibacterium_linens_ATCC_19391_2843158577_Actinobacteria_Actinobacteria
MPTKYDLAIIGSGGGAFAAAIRATTLGKSVVMIERGTLGGTCVNTGCVPSKALIAAADARHVAADASGRFPGIAATAETVDMPALIAGKQALVESLRGEKYADVADSYGWQVRRGDASFAGGPDAPVLEIIAGDGTVETIEADHFLVATGSRPWAPPIDGLEETGYLTSTTAMELAEVPESLLVLGGGYVALEQAQLFARLGSQVTLLVRSRLASKEEPDVSKALQEAFADEGIRVVRRVVPTRVSRGTGGEAVVTADVSGDSQEFRAEQVLVALGRRPVTDGLNLDAVGVKTGDSGEVVVSDRLRSSNPRIWAAGDVTGHPEFVYVAAHHGTLVAENAFADADRAVDYSRLPRVTFTGPAIGAVGMTEKEVLAAGIRCDCRVLPLHHVPRALVNRDTRGFIKIVVNADTNEILGLTAVAKDAGELAAAGVHVLGKTVAEIADAWAPYLTMAEGIRIAAKAFTTDPSLLSCCA
>Micrococcus_luteus_SA211_2843738121_Actinobacteria_Actinobacteria
MTATANSRSYDLAMIGSGGAAFAAAIRATNLGRRVVMIERGTVGGTCVNTGCVPSKALLATAEARHVTLDASRFPGLPLPEVRPVDMPALIAGKDRLVGSLRGEKYLDLATEYGWDLHPGDATFVGTPSEPALRVTGPDGTVETVRAAHYLIATGSRPWAPPVPGLQEAGYLTSTTAMELDHVPESLLVIGGGYVAMEQAQLFARLGVRVTMLVRSRLASQEEPEASTALDEIFTDEGIQIIRGAVPSAVRRDPATGEVTVTATTTDGSQELRAAEVLVATGRRPVTATLGLDTVDVRTGDHGEVVVDSHLRSTNPRVWAAGDVTAHRQFVYVAAAHGALVADNALTGAGLEVDYRHLPRVVFTSPALAAVGMTERQASAAGIRYDSRVLSLAHVPRAIVNRDTCGFIKMVTDADTGRIIGITALAQDAGDLAAAGVYMLEAGMTTSQVANLWSPYLTMAEGLKLTAQAFTTDIAKLSCCAA
>Micrococcus_luteus_SA211_2843737666_Actinobacteria_Actinobacteria
MTATANSRSYDLAMIGSGGAAFAAAIRATNLGRRVVMIERGTVGGTCVNTGCVPSKALLATAEARHVTLDASRFPGLPFPEVRPVDMPALIAGKDRLVGSLRGEKYLDLATEYGWDLHPGDATFVGTPSEPALRVTGPDGTVETVRAAHYLIATGSRPWAPPVPGLQEAGYLTSTTAMELDHVPESLLVIGGGYVAMEQAQLFARLGVRVTMLVRSRLASQEEPEASTALDEIFTDEGIQIIRGAVPSAVRRDPATGEVTVTATTTDGSQELRAAEVLVATGRRPVTATLGLDTVDVRTGDHGEVVVDSHLRSTNPRVWAAGDVTAHRQFVYVAAAHGALVADNALTGAGLEVDYRHLPRVVFTSPALAAVGMTERQASAAGIRYDSRVLSLAHVPRAIVNRDTRGFIKMVTDADTGRIIGITALAQDAGDLAAAGVYMLEAGMTTSQVANLWSPYLTMAEGLKLTAQAFTTDIAKLSCCAA
>Micrococcus_luteus_SA211_2843737657_Actinobacteria_Actinobacteria
MTATANSRSYDLAMIGSGGAAFAAAIRATNLGRRVVMIERGTVGGTCVNTGCVPSKALLATAEARHVTLDASRFPGLPFPEVRPVDMPALIAGKDRLVGSLRGEKYLDLATEYGWDLHPGDATFVGTPSEPALRVTGPDGTVETVRAAHYLIATGSRPWAPPVPGLQEAGYLTSTTAMELDHVPESLLVIGGGYVAMEQAQLFARLGVRVTMLVRSRLASQEEPEASTALDEIFTDEGIQIIRGAVPSAVRRDPATGEVTVTATTTDGSQELRAAEVLVATGRRPVTATLGLDTVDVRTGDHGEVVVDSHLRSTNPRVWAAGDVTAHRQFVYVAAAHGALVADNALTGAGLEVDYRHLPRVVFTSPALAAVGMTERQASAAGIRYDSRVLSLAHVPRAIVNRDTCGFIKMVTDADTGRIIGITALAQDAGDLAAAGVYMLEAGMTTSQVANLWSPYLTMAEGLKLTAQAFTTDIAKLSCCAA
>Kineosphaera_limosa_DSM_14548_2844811123_Actinobacteria_Actinobacteria
MGSEYDLAVIGSGGGAFAAAIRATGLGKSVVMVERGTFGGTCVNTGCVPSKALIAAAEARHVAGDASTRFPGIATNAGPVDMPGLVRGKQDLVEALRGEKYVDVADSYGWQVRQGDASFAGTPDAPLLHVTAPDGSVEVIEAAHYLVATGAKPWAPPMKGLEEVCYLTSTSAMELTEVPESLLVLGGGYVALEQAQLFARLGSKVTLLVRSRLASKEEPEVSKTLQEVFATEGIRVVRRAVATKVARDAPTGQVVAIAEVSGGVQEFRADQVLVALGRRPVTDGLNLDSVEVKTGEAGEIVVTDQLQSSNPRIWAAGDVTGHPEFVYVAAAHGTLVAENAFAAADRSVDYTRLPRVTFTSPAIGAVGMTEAQVLAAGIRCDCRVLPLDYVPRALVNRDTRGFIKMVANAESGEILGLTAVAKDAGELAAAGVHVLGKTITEVADAWAPYLTMTEGIRIVAKAFSTDVSKLSCCA
>Kocuria_flava_S43_2846053226_Actinobacteria_Actinobacteria
MAGTAVIETDLAIIGSGGGAFAAAIRASSLGQRVVMVERSTVGGTCVNTGCVPSKALLAAADARHVALDASGRFPGISTSASSVEMSGLITGKDALVEGMRSEKYVDLIGDYGWDLRPGEATFTGDAGDPVLEITGRGGAVETVRARHYLVATGSAPWAPPVDGLEQVDYLTSTTAMELQEVPESMILLGGGYVALEQAQLFARLGSRVTMLVRSRLLSGEEPEVSKTLMGVFADEGIQVVRRAAVESVATDPATGGVVVAAITRAGRQEFTADRLLVATGRRAVTEGLGLGAVGVATGERGEVLVEDTLVSSNPRIWAAGDVTGYPEFVYVASAHGVTAVENAFNGTGQRIDYTHLPRVTFTSPAVGAVGMTDQQAREAGIRCECRVLPLEYVPRALVNRDTRGFVKIVAEVDTGRIVGITAVAQEAGDLAAAGVYILSAGMTVDQVATLWCPYLTMAEGLKIAAQSFRTDVSKLSCCAA
>Micrococcus_luteus_UMB0867_2849477795_Actinobacteria_Actinobacteria
MNEAVPHFDLAIIGSGGGAFAAAIRATNLDKRVVMIERGTVGGTCVNTGCIPSKALLAAAEARHTAQDAGRFPGLTATAGPVDMEALIAGKRALVENVRSDKYVDLVADYGWELRHGNAVFTGTAADPALEVTAQDGTRETITAAHYLVATGSTPWAAPINGLDTVDYLTSTTAMELDEVPESLLVIGGGYVALEQAQLFARLGSKVTMLVRSRLASGEEPEASRALMSVFANEGIRVIRRSTVSSITQDTDGGIAAQADIAGGRETLRASKVLIATGRRPVTDGLNLAGVSVKTGDKGEVVVEDTLVSSNPRVWAAGDVTGHPEYVYVAASHGTLMVDNAFSDAGRAVDYSHLPRVTFTSPNLAVVGMTDKQARDAGIRCECRVVPLEYIPRAVVNRDTRGFIKMVADADTGRIVGITAVAKEAGDLAATGVYILQAGMTVDQVANLWSPYLTMAEGIKIVAQSFKTDVSKLSCCAA
>Micrococcus_luteus_UMB0189_2849589070_Actinobacteria_Actinobacteria
MTATANSRSYDLAMIGSGGAAFAAAIRATNLGRRVVMIERGTVGGTCVNTGCVPSKALLATAEARHVTLDASRFPGLPLPEVRPVDMPALIAGKDRLVGSLRGEKYLDLATEYGWDLHPGDATFVGTPSEPALRVTGPDGTVETVRAAHYLIATGSRPWAPPVPGLQEAGYLTSTTAMELDHVPESLLVIGGGYVAMEQAQLFARLGVRVTMLVRSRLASQEEPEASTALDEIFTDEGIQIIRGAVPSAVRRDPATGEVTVTATTTDGSQELRAAEVLVATGRRPVTATLGLDTVDVRTGDHGEVVVDSHLRSTNPRVWAAGDVTAHRQFVYVAAAHGALVADNALTGAGLEVDYRHLLRVVFTSPALAAVGMTERQASAAGIRYDSRVLSLAHVPRAIVNRDTRGFIKMVTDADTGRIIGITALAQDAGDLAAAGVYMLEAGMTTSQVANLWSPYLTMAEGLKLTAQAFTTDIAKLSCCAA
>Brevibacterium_casei_S18_2517449199_Actinobacteria_Actinobacteria
MPTKYDLAIIGSGGGAFAAAIRATTLGKSVAMIERGTFGGTCVNTGCVPSKALIAAADARHVAVDASQRFPGIATAAGPVDMPTLIGGKQDLVEGLRGEKYVDVAKSYGWHVRQGEAAFAGTPEAPVLEVRSAEGAVETIEAAQYLVATGSHPWAPPIDGLEEAGYLTSTTAMELTEVPESLLVLGGGYVALEQAQLFARLGSNVTLLVRSRLASKEEPEVSKALAEVFADEGIRVVRRAVPTSVARSADGKVIVAADVSGGSQEFRADQLLVALGRRPVTDALNPEAVEVKTGESGQIVVSDQLQSSNPRIWAAGDVTGHPEFVYVAAHHGTLVAENAFADAERSVDYARLPRVTFTGPAIGAVGMTEKQVLDAGIRCDCRVLPLEYVPRALVNRDTRGFIKMVADADTGEILGLTAVAKDAGELAAAGVHVLGKSVAEVADAWAPYLTMAEGIRIAAKAFTADVSKLSCCA
>Marinobacter_lipolyticus_BF04_CF_4_2515471640_Gammaproteobacteria_Proteobacteria
MSDNNVHIAVIGSGGSAMAAALKATERGARVTLIERGTIGGTCVNIGCVPSKIMIRAAHIAYLRRKSPFDEGITATEPMIDRPLLLAQQQARVDELRHAKYEGILADNLDITVVQGEARFMDARTLLVKGADGKEHEIGFDRAFIGTGARPTIPPIPGLSDTPYWTSTTALASDTLPDRLIVIGASVVAVELAQAFARLGSEVTILARSRLLSREDPAVGEAIQTAFQAERISVLNDTQASQVSYTNDEFIVASNAGELRADRLLVAVGRTPNTEMLNLDAIDVETDHGAVIVNEQLQTRVPGIYAAGDCTNQPQFVYVAAAGGSRAAVNMTGGDARLDLSAMPAVVFTDPQVATVGLTAAEAIRRGFKVDTRSLNLENVPRALVNFETGGFIKMVAERDSGRLLGVQAVAGEAGELIQTAVMTLRARMTVQEIGDELFPYLTMVEGLKLCAQTFTKDVSKLSCCAA
>Actinopolyspora_halophila_DSM_43834_2517396779_Actinobacteria_Actinobacteria
MTVDLAIIGSGGAAFAAAIAARRQHRSVVMVERGTVGGTCVNTGCVPSKALLAAAEARHVALSAAHVPGVRADAEQVAFGELIAGKDELVTDMRADKYTGLAAEHGWEILGGVGSFVDGPALHVELHDGGSRRITAEHYLVATGSHPWAPPVEGLDEVDYLTSTSAMELDALPSSMLVLGGGYVGLEQAQLFARLGTEVTVVARSRPASTEEPEISAELARIFTDEGITVHAHSQVRTVRRDGDGYVVATIESDDGSTRQLRAERLLVATGRRATTDGLGLDTVGVATDGHGSVLVDDELRTTHPRVWAAGDVTEHPQFVYVAGAHGALVVDNAFHDAGRRLDYHHLPRVTFTGPSIAAAGLTEAQAQQAGHDCETRVLPLEHVPRAIVNRDTRGLVKLVADRGTGRLLGAHVLADGAGDVIATAVYALANHMTTHDVAELWQPYLTMAEALKLAAQTFTRDITQLSCCAA
>Acidothermus_cellulolyticus_11B_639729458_Actinobacteria_Actinobacteria
MLVRISEYLEERAVHYDLAIIGSGSAAFAAAITAVGRGATVVMVERGQIGGTCVNVGCVPSKALLAAAAARHTASDSRFPGIATTAGPVDAGALRAGTDALVQQLRAEKYVDLAAEYGWTIVRGTARFAPGPVLTVATEDGPAQLEADHYLIATGASPWAPPIEGLAESGFLTSTTAMELTEIPDSLLVVGGNAVGLEMAQLFSRLGSTVTVVEALDRIAPFEEPEISAALRDVFADDGITVHTSARIRRVRRGPEGYLLETDLPEGPRTLSGRELLIATGRRPNTADLGLAAVGVAAGSRGEVVVDAQQRTTNPRIWAAGDVTGGPQFVYVAAAQGNLAARNALDGSAESLDYSALPRVTFTEPSIASAGMTDAQAVAAGIRCDCRVLPLAMVPRALVNRDTRGLVKLVADADNGRLVGVHVLTDNAGDVIAGAVYALTAKMTVQQLADTWSPYLTMAESLRLAAQAYTRDVAKLSCCAA
>Corynebacterium_amycolatum_SK46_643193102_Actinobacteria_Actinobacteria
MPTKYDLAIIGSGGGAFAAAIRANTLGKSVVMIERGTLGGTCVNTGCVPSKALIAAAGARHVAVDAATRFPGIATTADPVDMPALIAGKQALVESLRGEKYADVADSYGWQVLRGDASFVGTPDAPVLDVAGSDGSVETIEAHHYLVATGSRPWAPPIDGLEETGYLTSTTAMELTEVPESLLVLGGGYVALEQAQLFARLGSQVTLLVRSRLASKEEPEVSKALQEVFADEGIRVVSRAVPTRVSRGTGGEAVVTAALSGGSQEFRADQVLVALGRRPVTDGLNLDAVGVNTGDSGEVVVSDRLQSSNPRVWAAGDVTGHPEFVYVAAHHGTLVAENAFANADRSVDYARLPRVTFTGPAIGAVGMTEKDVLAAGIRCDCRVLPLHHVPRALVNRDTRGFIKIVVNAETKEILGLTAVAKDAGELAAAGVHVLGRTVAEVANAWAPYLTMAEGIRIAAKAFTTDPSLLSCCA
>Micrococcus_luteus_SK58_647278389_Actinobacteria_Actinobacteria
MKEEFMTATANSRSYDLAMIGSGGAAFAAAIRATNLGRRVVMIERGTVGGTCVNTGCVPSKALLATAEARHVTLDASRFPGLPLPEVRPVDMPALIAGKDRLVGSLRGEKYLDLATEYGWDFHPGDATFVGTPSEPALRVTGPDGTVETVRAAHYLIATGSRPWAPPVPGLQEAGYLTSTTAMELDHVPESLLVIGGGYVAMEQAQLFARLGVRVTMLVRSRLASQEEPEASTALDEIFTDEGIQIIRGAVPSAVRRDPATGEVTVTATTTDGSQELRAAEVLVATGRRPVTATLGLDTVDVRTGDHGEVVVDSHLRSTNPRVWAAGDVTAHRQFVYVAAAHGALVADNALTGAGLEVDYRHLPRVVFTSPALAAVGMTERQASAAGIRYDSRVLSLAHVPRAIVNRDTRGFIKMVTDADTGRIIGITALAQDAGDLAAAGVYMLEAGMTTSQVANLWSPYLTMAEGLKLTAQAFTTDIAKLSCCAA
>Rhodothermus_marinus_SG0.5JP17_172_2505981578_unclassified_Bacteroidetes
MKKILELRIEGMTCAHCARTIEQALLRVPGVVRAQVPGWQSGRAVVTWEGDAVDAEALREAVAQAGHGYRLEAWEVVREIGSETPAGGGSDRVDYDLLIIGGGSAAFAAALRARELGFRTLIVNDGLPPGGTCVNVGCVPSKALIRAAEAHHRAAHHPFAGIRSSSRVEDFGAVIGQVQALTDELRQHKYLDLIDGRQIVFREGRARLAGPTAIQIGEETITGRAVLIATGSRTALPPVPGLADGPYLTNETLYRLSVLPAHLIVLGGGYIGLENAQAFARLGSRVTVLELLPQILPQEDSDVAEALTTFLQAEGIEIRTEARVVQVAWQEGGVVVAYEHQGATHRLAGSHLLVATGRRGNTDDLGLEALGIATDRQGFLQVDDTLRTAVPTVLGAGDVIGNPPFVYTAAYEGQLAAENALMNRHEVRDYSALPWVVFTDPQVAGVGLSEREAQAVGIDYETSVLPLSEVPRALVGRDTRGFVKLLRDPATDRLLGARIVAPEGGELLMELSLALRYEITVSELARRFHPYLTWSEAVKLAALGFTKDVRQLSCCAV
>Meiothermus_chliarophilus_ALT_8_DSM_9957_2510199504_Deinococci_Deinococcus-Thermus
MSYDLLIVGSGSAGVAAALEAASRGAKAAVVEGGVLGGTCVNVGCVPSKALLRAAEAFHKAGHHPFQGIQTQAGSVELSRVIGQKDRLVEGLRQEKYAEVLRAAGVPLIRGQVRFLDGEALEVSGQVHKARRYLLATGAVATLPPIPGLAESRPWTYLEALSPDIQPESLLVIGGGAIGLEIAQAYARLGTRVTVLEATPYLLPAEDPELSTLLRGYLEAEGLEVHTGVRVQKIERDGEFRVHAEGGVYRAERLLVATGRKARTEGLNLEAAGVELGSRGEIRVDERLRSTNPRVFAAGDAAGLPQYVYVAAQSGRIAARNALGGEEALDLQAVPRVTFTDPALATVGLTEEEARRRYGSAIRVSRLPLEQLPKALVQHDHRGMFKLVVDAEGVVLGLSILAPEAGDALQEAVLAVRFGLNYRDLIETFHPYLTLAEGIRLVAQALDTEVGMLSCCA
>Pseudarthrobacter_phenanthrenivorans_Sphe3_650468712_Actinobacteria_Actinobacteria
MQSWSSVEGCTWRSVEQQVCWRLLPFHLQESLVSAASFDYDLAIIGSGGAAFAAAIRATSRGKRVLMVERSTVGGTCVNTGCIPSKALLAAAEARHVALDASGRFPGISTSAEPVDMPELVAGKRSLVESMRSEKYVDLAAGYGWNLQRGTAVFAGTAAAPVLNITAPGGTTETVSAEHYLVATGSTPWIPEVPGMDEVDYLTSTSAMELQDVPASMLVVGGGYVALEQAQLFARLGTEVTILVRSKLASAEEPEAGHALAGVFADEGIRVVRRATASSVRTDEVSGDVVVDASVSGGNEEFRAARLLMATGRRPVTEDLNLCMVGVETGDRGEVLVDGSLRSTNPRIWAAGDVTGHPEFVYVAAAHGALMVENAFEGAGREVDYRHLPRVTFTSPALAAVGMTDKEANQAGIRCMCRVLPLKFIPRALVNRDTRGFIKIVADADTGRIVGITVVGKDAGDIAAAGIYILEAGMTVDQVANLWSPYLTMAEGIKIAAQSFTTDVSKLSCCAA
>Arthrobacter_sp._Br18_2519156932_Actinobacteria_Actinobacteria
MPEAVPDFDLAVIGSGGGAFAAAIRATNLGKRVVMVERGTVGGTCVNTGCVPSKALLAAAEARHTALDSGRFPGITTTAKPVDMGGLIGGKRSLVENMRSDKYVDLIGEYGWELRQGNAVFAGTAAEPVLEVTATDGTRETIHAAHYLVATGSTPWAPPIEGLNGVNYLTSTTAMELDEVPESLLVIGGGYVALEQAQLFARLGSKVTMLVRSRLASQEEPEASRALMGVFADEGIRVLRRATVSSVTTDGDGGIVAQAAIAGGQEEIRAAKLLVAAGRRPVTDGLNLDGVGVKTGDKGEILVDDTLVSSNGRIWAAGDVTGHPEFVYVAASHGTLMVENAFNNAGREVDYRHLPRVTFTGPTLAAVGMTDKQARDAGILCECRVLPLEYVPRALVNRETRGFIKIVAEAGTGRIMGITAVAKEAGDIAAAGVYILQAGMTVDQVANLWSPYLTMAEGLKITAQSFNTDVSRLSCCAS
>Arthrobacter_sp._H5_2520716695_Actinobacteria_Actinobacteria
MPESPEAQFDLAVIGSGGGAFAAAIRATNLGKSVVLIERGTVGGTCVNTGCVPSKALLAAANARHVALDSDRFPGVSMDAGPVDMQELVSGKRSLVEGLRAEKYVDLIADYGWELRRGNAVFAGTPEDPVLELTGTDGNRATVRAGHYLVATGSSPWAPPIEGLQGVDYLTSTTAMELNEVPESLIVLGGGYVAVEQAQLFARLGSKVTMLVRSRLASGEEPEASKALLGVFADEGITVLRRATVESVRTEPGGDVLVRAMSVGGRDEYTASRLLVATGRRPVTDGLNLATVGVRTGDRGEILVNDMLASSNERIWAAGDVTGHPEFVYVAASHGSLAVENAFNDAGRTVDYSHLPRVIFTTPNLAAVGMTDKQTNEAGIDCECRVLPLKHVPRALVNRDTRGFIKIVAETDTGRIRGITAVADNAGEIAAAGVYIVSAGMTVDQVANLWSPYLTMAEGIKIAAQTFHTDVSRLSCCAS
>Mesonia_mobilis_DSM_19841_2523451867_Flavobacteriia_Bacteroidetes
MKNTAKMKIKMPQNRETITLEIEGMTCEGCATHIEKDMNATEGVLSSTVNHETGKGEFNFDADKMSKANVIDAINSVGDYSVVNNVDEEEVSAVNSKGQNKFDLIIIGGGSAAFSAAIKAEGLGLTTLMVNAGLDFGGTCVNVGCVPSKNLIRAAETVRLATHSNFKGIKPRGADIDFTQIIKDKKALVASLQQQKYMDVVSDFENLIMRTGWAELVDNKTILVDGKDTYTATNILMATGATTNIPNIEGLNEVGYLTNVTLFDLEEKPESLTIMGAGYIGLEIAMAYNRLGVKVRIIEFTDRPLRSQTKDITDVLVEQMNSEGIEILPNFRAFKFEKKGNDTIIHCNCPDGSTTQIVEKGHIVVATGTKPNTSNLGLENIGLKLTESGHIIVNEKMETNISNIYAAGDVTITPAFVYTAATEGSTAVNNAFSSTKTSIDYSSLPWVVFTDPQIAGAGIDEIEAEKKEIPFEVSKLDLIHVPRALAAQDTRGFIKLIRNTETDKLIGARVVALEGGELIQQLSMAIKFGITVKDLAESFYPYLTLGESVKLAAITFGKDVSKLSCCAS
>Methylacidiphilum_fumariolicum_SolV_2539613052_Methylacidiphilae_Verrucomicrobia
MKSNVLLQIEGMKCEDCATHLKRALQKLQGIERVLITDWRSKRASLVTTQQWNEQEVLQTIEALGYQGTVIERMPIGMDSEERSKDYDLLIVGGGSAAFAAAIKASELGAKVGIVESGVIGGTCVNVGCVPSKFLIRAAEVYTMARNPRFAGLGSCNMPLDWAELIDQKEKLVSLLRMQKYIHLLDVYPNISLIEGKARLRAGIQLIVNNKTYTSRKILLATGSSPSIPPIPGLKETGFLDSTTALSVKTLPSSLAVIGGGAIGLELGQMFARFGVRVHIIEALPSIAMSEEPEIREQLSLYLKEERIELFTNSQVRYVEKTGENGCFISIQNGEKEIGLRVEKILVTTGRSPNTAELGLEEVGVKKGSRGEILVDSFLRTTNPDIYAAGDCAGLPQFVYVSAFTGGIAAENAINGAKRSIDFSSLPRVTFTDPQIASVGLTEAQAKKEGLNVITSIFPVKEVPKAIISLDTRGLIKLVSETNTGKLVGAHVLAAAAGDFIQEAVLAIRHGLTIQDIVDAFHPYLTMSEAIKLAALSFKKDVGHLSCCAS
>Brachybacterium_paraconglomeratum_LC44_2548964965_Actinobacteria_Actinobacteria
MGEDYDVDLAVIGSGGAAMSAAIAASQAGKSVVLIERGVLGGTCVNIGCVPSKTLLAAAGARHAALTNPFAGVPTSAGPVDLGALVAQKDGLIESLREAKYADVAAAYGFEVRSGQAAFLNKDTMAVDGAVLRARAYLIATGSTPAVPDLAGLESVDWLTSTTAMELTELPKSLVVIGGGYVGMEQAQLFAHLGARVSVVGRLAPHAEPELAQGLREVFADDGITVVEEHATAVATGIGPHGQDVVVSTASGAQVRGARLLVATGRFARTDGLDLAAAAVDVDERGFVVVDESQRTSNPRIYAAGDVSGAPQYVYVAAAGGRAAALNALADDGRATPARVDYTGLPAVVFTRPQLASAGLTEDEALARGYVCDCRVLGLSDVPRALVQHDTRGAVKLVVDATTGKVLGVHALADGAGEIMLAATYAIKAGMTVDDLADTWAPYLTMAESLRIVAGLFRNQMPTSCCA
>Arthrobacter_sp._M2012083_2551763843_Actinobacteria_Actinobacteria
MGNEGFDLAIIGSGGAAFAAAIRATGLGKRVVMVERGTVGGTCVNTGCVPSKALLAAADARHAALDSARFPGIMATTGPVDIPALIGGKAALVESMRTEKYIDLAADYDWAMVEGDAAFTGSQEAPLLQVTSPSGAVTTIEAGHYLVATGSAPWAPPVPGLAETGYLTSTTAMELDQVPESMLILGGGYVALEQAQLFSRLGTRVTMLVRSRLTSQEEPEVSKALAAVFADEGIRVVRRAIVDSVTMDESTGEAVATASVAGGHEVFRAARLLVAMGRRPVTDGLNLGSVGVKTGTSGEIVVDARLASSNPRIWAAGDVTGHREFVYVAAAHGTLAVENAFTDAVAEVDYRHLPRVTFTSPAVGAVGMTEKDAVDAGIRCDCRILPLQNVPRALVNRDTRGFIKVVTNRDTGRILGLTAVAKDAGELAAAGVYVLEAGMTTAQVAAMWSPYLTMAEGIKLACKAFTTDVSKLSCCA
>Corynebacterium_diphtheriae_bv._mitis_NC03529_2550335450_Actinobacteria_Actinobacteria
MPEAAPDFDLAVIGSGGGAFAAAIRATKLGNRVVMIERSTVGGTCVNTGCVPSKALLAAAEARHVAVDATGRFPGISTSAAPVDMGVLIDGKRSLVEGMRSDKYVDLAADYGWDLRQGTAVFAGTPEEPVLEITGPDGTRDSLTAAHYLVATGSTPWAPPVPGLDEVNYLTSTTAMELNEVPESLIVFGGGYVALEQAQLFARLGSKVTLLVRSRLASHEEPEASRALMGVFADEGIRVVRRAAVTSVRTDPAGAEVLVTATVAGGQEEFRAAKLLVATGRRAVTDGLNLDAVGVKTGDTGQILVESTLASSNPRIWAAGDVTGHREFVYVASAHGTLMVENAFNNAGREVDYRHLPRVTFTSPTLAAVGMTDKEANEAGIRCECRVLPLEYVPRALVNRDTRGFIKIVADADTGRIVGITAVGKEAGDLAAAGVYILEAGMTVDQVANLWCPYLTMAEGIKIAAQSFTTDVSKLSCCAS
>Nocardiopsis_gilva_YIM_90087_2554406710_Actinobacteria_Actinobacteria
MMFDLAVIGSGGAAFAAAIAARRKDRSVVMVERSTVGGTCVNTGCVPSKALLAAAEARHVAMEAGRFPGIRADAEDVDFAELIGGKNALVDDMRSGKYVDLAKEYGFDIVAGQARFADEVGGGPVLDVELTEGGARRVEAAHYLIATGSAPWAPPIDGLADAGYLTSTTAMELTELPGSLLVVGGNYIGLEQAQLFARLGVRVTVVEMMDHLAPNEEPEAGAAIADVFADEGIEARTAATVTEIRRADGHVVATVDGEELRFDEVLVATGRRPVTDGLNLEAVGVATGERGEVVVDAHLRTANPRVWAAGDVAGQAQFVYVAGAQGAMVADNALDGAERTLDYSPLPRVTFTSPAIAAVGLTDAQAGRQGVDCECRVLGLENVPRAIVNRDTRGLIKIVAERDSGRVLGVTVVAEGAGDVIATAVYAVQEGMTVDQVARTWCPYLTMAEGFKLAAQTFTRDVAKLSCCAS
>Alteromonas_macleodii_'Ionian_Sea_U8'_2555876691_Gammaproteobacteria_Proteobacteria
MIKLSIQGMTCPSCAPKVHNKIIKLEGVLDVSVSYEESLVSITPSEDFNVQSAIDALESEGYQSHAQEDSCCASDQFVSNKKHLHVAIIGSGSGAFACATKAAEGGAKVTIIEGADVIGGCCVNVGCVPSKILIRAAQLAEQQRNNPFAGLENHQPQLNRALLSQQQSARVEELRHAKYQNILDTNPSLSLIKGYARFKNANTLIIDKPDGDQQEISADKILIATGSTPTIPAINGLSGTPYWTSTEALFATDLPEHLVVIGSSVVALEIAQAYRRLGSEVTVLARHTLLYREDPLLGEELEKCFKKEGINVLTYTSAKNIAHDGKQFIIDSNNGQITSDRLLVSTGRHANTEKLNLKAVGVQVTERGEVMVDEKMQTNVEGIYAAGDCSNMPQFVYVAAAAGSRAGTNMTGGDVNLDLTTMPAVIFTDPQVATVGLTETQANQQGISTISRVLPMENVPRALANFETDGFIKLVAEESTGKLIGAQILAHEGGELVQSVAIAIINNMTVEELAGQLFPYLTMVEGLKLCAQTFNKDVSELSCCAA
>Chryseobacterium_indologenes_NBRC_14944_2565568038_Flavobacteriia_Bacteroidetes
MNKETIKLDITGMTCDHCATGIEKLLSKNEGVKEANVSYPKATCECSFDPTKTSKEEIINTINGTKNYRVKSEISENGNSRNNQFDLIIIGGGSAAFSAAIKAESLGLTTLMVNGGLDFGGTCVNVGCVPSKNLIRAGESAYHATHSNFEGIRPKGVDIDFAQIIKDKKKLVVTLQEKKYMDVVSDFENLTMLKGWAKFKDNKTILVDGKEYKALKFLIAAGATTNIPTIEGLDKIDYLTNVSLFDLEEKPESLTIMGAGYIGLEIAMAYNRLGVKVRIIEFTDRVLRTQTPDISEALETQMRKEGIEILPNFRAVKFEKQGNETIIHCKCPDGSFTQIIEKGKVVIATGTKANTSQLGLDNIGLELTKSGHIAVNEKMETNLPNIYAAGDVTNTPAFVYTAAFEGKIAVENAFSGTDNKADYSSLPWVVFTDPQIAGAGLDEAQAESKGIPFEVSKLELKDVPRAIAANDTRGFIKLIRNSETDKLIGARVVAPEGGELIQQLSMAIKYRITVKDLADSFYPYLTLGEGIKLAAITFGKDVSKLSCCAS
>Flavobacteriaceae_bacterium_P7_3_5_2567173700_Flavobacteriia_Bacteroidetes
MSNKIINLNINGMTCSGCSSHIEKDLNVKDGIVSSIVNHETGKAEFVYDSNKLSNQDVINAVNNVGNYSVIEDIEKEDCCITNAKDYDGKNKFDLIVIGGGSAAFSAAIKAESIGLTTLMVNDGLDFGGTCVNVGCVPSKNLIRAAETAYHATHSNFKGIKPKGVEIDFTQIIKDKKALVSTLQQHKYMDVVSDFKNLTMLKGWAEFVDNKTILVDGKDTYTATNIIIATGATTNIPNIEGLNKVGYLTNVSLFDLEEKPKSLTIMGAGYIGLEIAMAYNRLGVKVRIIEFTDRPLRSQTNDITDVLEAQMKGEGIEILPNFRAIKFEKDGDNTIIHCKCPDGSTTQIIEEGLIVVAIGTKPNTSKLGLENIDLNLTDKGHILVNKKMETNIPNIYAAGDVTNTPPFVYTAAKEGSTAVNNAFSLSKNRVDYTSLPWVVFTDPQIAGAGMDEVEAEKSGIPFEVSKLDLIHVPRALAAQDTRGFIKLIRNTETDKLIGARVIAPEGGELIQQLSMAIKFGITVKDLAESFYPYLTLGEGIKLAAITFGKDVSKLSCCAS
>Leeuwenhoekiella_sp._MAR_2009_132_2574169751_Flavobacteriia_Bacteroidetes
MKNLFKKKNELSQKTETVSLQIEGMTCSGCSLHIEKDINKKDGILISSVNHETGKGEFTFDTAKLNKEELINAVNSIGKYTVVKGNEKEDCCDSISDSTTDKASNKGKNQFDLIVIGGGSAAFSAAIKAESLGLTTLMVNGGLDFGGTCVNVGCVPSKNLIRAAETAYHATHSNFAGIKPKGVDIDFAQVIKDKKALVAALQQQKYMDVVSDFKGLTMLKGWAEFVDTKTILVDGKDKFTATNIIIATGATTNIPNIEGLNEVGYLTNVSLFDLEEKPESLTIMGAGYIGLEIAMAYNRLGVKVRIIEFTDRPLRSQTEDITGVLVEQMKSEGIEILPNFRAFKFEKEGNNTIIHCNCPDGSTTQIVEKGHIVVATGTTPNTSKLGLKKIDLKLSERGHIVVNEKMETNISNIYAAGDVTNTPPFVYTAATEGSTAVNNAFSLSKQSVDYASLPWVVFTDPQIAGAGMDEIEAESRGIPFEVSKLDLTHVPRALAAQDTRGFIKLIRNTETDKLIGARVIAPEGGELIQQLSMAIKFGITVKDLAESFYPYLTLGEGIKLAAITFGKDVSKLSCCAS
>Tomitella_biformata_AHU_1821_2586900668_Actinobacteria_Actinobacteria
VSDKLFDLAIIGSGGGAFAAAIRATGLGKRVVMVERGTIGGACVNTGCVPSKALLAAAEARHVASDSARFPGVAASAGPVDMPALIKGKDALVESMRAEKYVDQAAIHGWDMVEGEASFTGTPDAPLLQVTSPGGALRTIEAEHYLVATGSAPYLPPIPGLAEAGYLTSTTAMELDEVPETLLVLGGGYVALELAQLFSRLGSQVTMLVRSRLASQEEPEASEALAGVFADEGIRVVRQAAVNTVERDDGSGEIVVSATVGGGQEMFRAAQLLVAAGRRPVTAELNLDRVGVKTGTSGKIVVDFRLATSNLRVWAAGDVTGEREFVYVAAAHGALAVENAFTDTVAEVDYRNLPRVTFTSPAIGAVGMTERDAVAAGIASVSQVLPLEFVPRAQANRDTRGFIKVVADRDSGRILGISAVAKDAGEIAAAGVYILEGAMTTLQVAAAWSPYLTMAEGIRIACKAFTTDVARLSCCA
>Agrococcus_pavilionensis_RW1_2598033261_Actinobacteria_Actinobacteria
VPETAASEFDLAIIGSGGGAFAAAIRATNLGQRVVMIERGTIGGTCVNTGCVPSKALLAAADAHHVALDASVRFPGVSTSVGRVDMSGLVAGKDDLVEWMRSEKYVDLIDEYGWGLRQGDATFTGSAEDPVLEITDGGGAVETLRARHYLVATGSAPWAPPVDGLSEVDYLTSTTAMELQEVPESMIVLGGGYVALEQAQLFARLGSKVTVLARSRLLSGEEPEVSKTLMGVFADEGLRVVRRAVVESVATDPVTGGVVVAATTRAGREEYTADRLLVATGRRAVTERLGLATVGVATGEGGEIIVQDTLATSNPRIWAAGDVTGHPEFVYVAAAHGVTAVENAFNDAGQRIDYTHLPRVTFTSPAVGAVGMTDKQAREAGIRCECRVLPLEYVPRALVNRDTRGFVKIVADADTGRIVGITAVAKEAGDLAAAGVYVLSAGMTVDQVATLWCPYLTMAEGLKIAAQSFRTDVSKLSCCAA
>Modestobacter_caceresii_KNN45_2b_2621216834_Actinobacteria_Actinobacteria
MAIDGDVDLAVIGSGGAAMAAAISARQAGADVVVVERGTLGGTCVNVGCVPSKTLLAAAGLRHAAMTNPYAGVSLSADGVDLAALVAQKDDLVAGMRQAKYADVADAYGFPVRKGEARFRDRDTVEIDGVPLRAAAYVVATGAVPDVPALPGLDQVPYLTSTSAMELTAVPQSLVVIGGGYVGMEQAQLFAHLGAEVTVVGRLAPHAEPDLVEELRGVFAEDGITVVEERAATVSSTGDGTTVTTTSGRLVSGQRLLVATGRRAQTDGLGLEAAGVLTDARGFVVTDDQQRTSNPQIFAAGDVSGAPQYVYVAAAGGRAAALNALGVGGTEPARVDYTGQPSVVFTRPQLASAGLTEVQALAAGHRCECRVLGLADVPRALVNRDIRGAVKVVADADTGRMLGVHALAEGAGEMMLAATYAIRAGMTVDDVADTWAPYLTMAESLRIAAGLFRNQMPTSCCA
>Rhodococcus_sp._EsD8_2631668811_Actinobacteria_Actinobacteria
VNAADNGYDLAVIGSGGGAFAAAIAARRKGRSVVMVERGTTGGTCVNTGCVPSKALLAAAEARRSALEGQRFPGIRTEAGPVAFDALIDGKDKLVQEMRAEKYTDLAAEYGWDILEGTARFTGSPDSPALDVALVGGGSRRIEAAHYLIATGSAPWAPPVDGLEEAGYLTSTTAMDLDVLPKSLLVLGAGYVGLEQAQLFARLGAKVTVVARSRLTSGEEPEISAALQDVFADEGITVHTHTRLTAVRRDSGEVVATARTGDGREVQLRADELLVATGRRPVTDGLGLEAVGVGTGERGEVVVDGHLRTANPRIWAAGDVTGHPQFVYVASAHGALIADNAFDGAGRTVDYRHLPRVTFTSPAIASAGLTDAEAVAQGYTCDCRVLPLEYVPRALVNRDTRGLIKLVADASTGRLLGAHVLADGAGDVVATAVYALANQMTVQQMADLWCPYLTMAEGLKLAAQTYTRDVTKLSCCAS
>Brevibacterium_sandarakinum_DSM_22082_2634664942_Actinobacteria_Actinobacteria
MPTKYDLAIIGSGGGAFAAAIRANTLGKSVVMIERGTLGGTCVNTGCVPSKALIAAADARHSAADAADRFPGIETSADPVDMPALIAGKQALVEGLRGEKYADVADSYGWAVRRGDATFAGSPDAPVLQVAGDDGSTETIEAEHYLVATGSRPWAPPIDGLDETGYLTSTTAMELTEVPESLLVLGGGYVALEQAQLFARLGSQVTILVRSRLASKEEPEVSRTLQEVFADEGIRVVRHALPTRVSRDMTGQVVVTADVSGGSQEFRTDQVLVALGRRPVTDGLGLDRVGVKTGDLGEVVVSDRMQSSNPRIWAAGDVTGHPEFVYVAAHHGTLVAENAFIDAARAVDYARLPRVTFTGPAIGAVGMTEKQVLEAGIRCDCRVLPLHHVPRALVNRDTRGFVKLVVDADTGKILGITAVAKDAGELAAAGVHVLGKTIAEVADAWAPYLTMAEGIRIAAKAFTTDVSKLSCCA
>Corynebacterium_mycetoides_DSM_20632_2635294863_Actinobacteria_Actinobacteria
MPTKYDLAIIGSGGGAFAAAIRASTLGKSVVMIERGTLGGTCVNTGCVPSKALIAAADARHVAADAADRFPGIATTAGPVDMPALIAGKQALVETMRGEKYADVADSYGWHVRRGDAGFAGTPDAPVLEVTAADGAVETIEAEHYLVATGARPWSPPIDGLDEAGYLTSTTAMDLTEVPESMLVLGGGYVALEQTQLFARLGSQVTLLVRSRLASKEEPEVSRTLQEVFADEGIRVVRRAVPTRVSRDAATGQVVVTADVSGGSQEFRADQVLVAFGRRPVTDGLNLDAVGVKTGDSGEVVVSDHLQSSNPRIWAAGDVTGHPEFVYVAAHHGTLVAENAFADADRSVDYSHLPRVTFTGPAIGAVGMTEKEVVAAGIRCDCRVLPLEYVPRAVINRDTRGFIKIVVNADTSEILGLTAVAKDAGELAAAGVHVLGKTIAEVADAWAPYLTMTEGIRIAAKSFTTDPSLLSCCA
>Rhodococcus_erythropolis_CAS922i_2633904267_Actinobacteria_Actinobacteria
MPDTAVPEFDLAIIGSGGGAFAAAIRATNLGQRVVMIERGTVGGTCVNTGCVPSKALLAAADARHVALDASGRFPGINVSAGPVDMPGLIAGKDALVEGMRSEKYVDLIEDYGWDLRQGDASFTGDAEDPVLEITNADGAVETVRARHYLVATGSRPWTPSIPGVEEVDYLTSTTAMELQEVPESMIVLGGGYVALEQAQLFARLGSKVTVLVRSRLLSGEEPEVSKTLLGVFADEGIQVVRRAAVESVATDPATGGVVVAATTRAGRQEYTADRLLVATGRRAVTEGLGLETVGVATGDRGEIVVEDTLATSNPQIWAAGDVTGHPEFVYVASAHGVTAVENAFNDTGQRIDYTHLPRVTFTSPAVGAVGMTDKQAREAGIRCECRVLPLEYVPRALVNRDTRGFVKIVADADTGRIVGITAVAKEAGDLAAAGVYVVSAGMTVDQVATLWCPYLTMAEGLKIAAQSFRTDVSKLSCCAA
>Corynebacterium_doosanense_CAU_212_DSM_45436_2640804027_Actinobacteria_Actinobacteria
MTNEKFDLAIIGSGGGAFAAAIRATGLGKRVVMVERGTVGGTCVNTGCVPSKALLAAAEARHVALDSARFPGVAASAGPVDMPALIQGKAALVESMRTEKYVDLAADYGWTMISGDASFTGTQDAPLLRVISPDGAVRTIEAGHYLVATGSAPYVPPVPGLAEAGYLTSTTAMELDEVPESMLILGGGYVALEMAQLFSRLGSRVTMLVRSRLASQEEPEASKALAGVFADEGIRVVRRAMADSVASGPDGVSVTANVAGGEEVFRASRILVALGRRPVTEGLDLDAVGVKTGASGEIVVDSRLATSNPRVWAAGDATGHREFVYVAAAHGALAVDNAFTDALAEVDYRHLPRVTFTSPAIGAVGMTEKEAVAAGISCECRVLPLEYVPRAVVNRDTRGFIKVVADRDTGRILGLSAVAKDAGEIAAAGVYILEAGMTTAQVAAAWSPYLTMAEGIRIAAKAFTTDVSKLSCCA
>Phycicoccus_sp._Soil802_2645252603_Actinobacteria_Actinobacteria
VSTSISTAAVDLAIIGSGGAAMSAAIHASLLGATAVVIERGTLGGTCVNVGCIPSKTLLAAAAARHVAATNPFRGAPTSAGPVDLAALVSQKDELLGRLRQAKYADVAAAYDFPVIHGSASFDGPNTLLVDGQPLTANAFIVATGAEGAVPDLPGLVGTDYLTSTTAMALDALPESLVVIGGGYVGLEQAQLFAHLGVPVTIVGRLAPRAEPELASVLRRVFLDDGVTVVNDRATAVGHEGQMVTVTTRRGRMVTGQRLLVATGRTPRTDGLALEKAGVNTDDRGFVVTDSQQRSSNPKVYAAGDVTGAPQFVYVAAATGKVAAHNALGRDEQVDYTGLPSVTFTRPQLASAGLTEQQALDQGIDCSCRVLDLADVPRALVNHDTRGVVKVVADAQTSRVVGVHALADSAGEMMLAATYAIKAGFTTDQLADTWVPYLTMAESIRLTAWLFRNQLPTSCCA
>Alteromonas_macleodii_REDSEA_S15_B11_2653960456_Gammaproteobacteria_Proteobacteria
MIKLSIQGMTCPSCAPKVHNKIIKLEGVLDVSVSYEESLVSITPSEDFNVQSAIDALESEGYQSHAQEDSCCASDQFVSNKKHLHVAIIGSGSGAFACATKAAEGGAKVTIIEGADVIGGCCVNVGCVPSKILIRAAQLAEQQRNNPFAGLENHQLQLNRALLSQQQSARVEELRHAKYQNILDTNPSLSLIKGYARFKNANTLIIDKPDGDQQEISADKILIATGSTPTIPAINGLSGTPYWTSTEALFATDLPEHLVVIGSSVVALEIAQAYRRLGSEVTVLARHTLLYREDPLLGEELEKCFKKEGINVLTYTSAKNIAHDGKQFIIDSNNGQITSDRLLVSTGRHANTEKLNLKAVGVQVTERGEVMVDEKMQTNVEGIYAAGDCSNMPQFVYVAAAAGSLAGTNMTGGDVNLDLTTMPAVIFTDPQVATVGLTETQANQQGISTISRVLPMENVPRALANFETDGFIKLVAEESTGKLIGAQILAHEGGELVQSVAIAIINNMTVEELAGQLFPYLTMVEGLKLCAQTFNKDVSELSCCAA
>Sphingopyxis_sp._REDSEA_S34_B10_2654107382_Alphaproteobacteria_Proteobacteria
MGSRYDLAVIGSGGAAFAAAIRATTLGKSVVMVERGTFGGTCVNTGCVPSKALIAAAEARHVAADASTRFPGIATTASAVDMPGLIGGKEGLVEALRSEKYVDVADAYGWQVRQGEASFTGTPDAPALQVTAAEGRVEVIEAENYLVATGAQAWAPPTAGLAEVGYLTSTTAMELTEVPESLLVLGGGYVALEQAQLFARLGSKVTMLVRSRLASKEEPEVSKALQEVFADEGIRVVRRAVLSRVTRDGATGQVVVTAEVSGGVQEFRADQVLVALGRRPVTDGLNLDAVEVKTGEAGHIVVTDQLQSSNPRIWAAGDVTGHPEFVYVAAHHGTMVAENAFGAADRSVDYSRLPRVTFTSPAIGAVGMTEAQVLEAGIRCDCRVLPLDYVPRALVNRDTRGFIKLVANAETGEILGLTAVAKDAGELAAAGVHVLGKTLTEVAEAWAPYLTMTEGIRIAAKAFGADVSKLSCCA
>Corynebacterium_jeikeium_Cj38002_2657678761_Actinobacteria_Actinobacteria
MPTKYDLAIIGSGGGAFAAAIRTSTLGKSVVMIERGTLGGTCVNTGCVPSKALIAAAGARHVAVDAATRFPGIATTADPVDMPALIAGKQALVESLRGEKYADVADSYGWQVLRGDASFVGTPNAPVLDVAGSDGSVETIEAHHYLVATGSRPWAPPIDGLEETGYLTSTTAMELTEVPESLLVLGGGYVALEQAQLFARLGSQVTLLVRSRLASKEEPEVSKALQEVFADEGIRVVSRAVPTRVSRGTGGEAVVTAALSGGSQEFRADQVLVALGRRPVTDGLNLDAVGVNTGDSGEVVVSDRLQSSNPRVWAAGDVTGHPEFVYVAAHHGTLVAENAFADADRSVDYARLPRVTFTGPEIGAVGMTEKDVLAAGIRCDCRVLPLKYVPRAVINRDTRGFIRIVVNADTSEILGLTAVAKDAGELAAAGVHVLGKTIAEVANAWAPYLTMAEGIRIAAKAFTTDPSLLSCCA
>Corynebacterium_jeikeium_Cj19409_2657803452_Actinobacteria_Actinobacteria
MPTKYDLAIIGSGGGAFAAAIRASTLGKSVVMIERGTLGGTCVNTGCVPSKALIAAAGARHVAVDAATRFPGIATTADPVDMPALIAGKQALVESLRGEKYADVADSYGWQVLRGDASFVGTPDAPVLDVAGSDGSVETIEAHHYLVATGSRPWAPPIDGLEETGYLTSTTAMELTEVPESLLVLGGGYVALEQAQLFARLGSQVTLLVRSRLASKEEPEVSKALQEVFADEGIRVVSRAVPTRVSRGTGGEAVVTAALSGGSQELRADQVLVALGRRPVTDGLNLDAVGVNTGDSGEVVVSDRLQSSNPRVWAAGDVTGHPEFVYVAAHHGTLVAENAFADADRSVDYARLPRVTFTGPAIGAVGMTEKDVLAAGIRCDCRVLPLHHVPRALVNRDTRGFIKIVVNAETKEILGLTAVAKDAGELAAAGVHVLGRTVAEVANAWAPYLTMAEGIRIAAKAFTTDPSLLSCCA
>Corynebacterium_jeikeium_Cj47445_2663364883_Actinobacteria_Actinobacteria
MPTKYDLAIIGSGGGAFAAAIRASTLGKSVVMIERGTLGGTCVNTGCVPSKALIAAAGARHVAVDAATRFPGIATTADPVDMPALIAGKQALVESLRGEKYADVADSYGWQVLRGDASFVGTPDAPVLDVAGSDGSVETIEAHHYLVATGSRPWAPPIDGLEETGYLTSTTAMELTEVPESLLVLGGGYVALEQAQLFARLGSQVTLLVRSRLASKEEPEVSKALQEVFADEGIRVVSRAVPTRVSRGTGGEAVVTAALSGGSQEFRADQVLVALGRRPVTDGLNLDAVGVNTGDSGEVVVSDRLQSSNPRVWAAGDVTGHPEFVYVAAHHGTLVAENAFADADRSVDYARLPRVTFTGTAIGAVGMTEKDVLAAGIRCDCRVLPLHHVPRALVNRDTRGFIKIVVNAETKEILGLTAVAKDAGELAAAGAHVLGRTVAEVANAWAPYLTMTEGIRIAAKAFTTDPSLLSCCA
>Lutibacter_profundi_LP1_2665418572_Flavobacteriia_Bacteroidetes
MKIISLKITGMTCDGCANGIKKNVASLNGISHNEVNYQKGEGNFSFDEKLVSKENIIQEIEKTGHYKVETESNSNHFDLIIIGGGSAAFSAAIKAESLGLTTLMVNSGLNFGGTCVNVGCVPSKNLIRAAETAYHATHSNFKGVKPRGADIDFTQIIKDKKQLVATLQQKKYIDVVSDFKNLTMINGWAQFLDEKTILVDQKDTYKAVKFIIATGATTNIPNIEGLNEVNYLTNVSLFDLEEKPESLTIMGAGYIGLEIAMAYNRLGVKVRIIEFTDRPLRSQTKDITDVLETQMKSEGIEVLPNFRVIKFEKRGANTIIHCKCPDGSFTEFIEKGKILVATGTKPNTSKLGLENTNLNLDKSGHIIVNNKMETNLSNIYAAGDVANTPSFVYTAAAEGNTAVTNAFTGDLKTIDYNSLPWVVFTDPQVAGAGMDELQAEANNIPFEVSKLELKDVPRALAAQDTRGFIKLIRNTETDKLIGARIIAPEGGELIQQLSMAIKFGITVKDLAESFYPYLTLSEGIKLAAITFGKDVSKLSCCAS
>Corynebacterium_jeikeium_Cj47446_2670260708_Actinobacteria_Actinobacteria
MPTKYDLAIIGSGGGAFAAAIRASTLGKSVVMIERGTLGGTCVNTGCVPSKALIAAAGARHVAVDAATRFPGIATTADPVDMPALIAGKQALVESLRGEKYADVADSYGWQVLRGDASFVGTPDAPVLDVAGSDGSVETIEAHHYLVATGSRPWAPPIDGLEETGYLTSTTAMELTEVPESLLVLGGGYVALEQAQLFARLGSQVTLLVRSRLASKEEPEVSKALQEVFADEGIRVVSRAVPTRVSRGTGGEAVVTAALSGGSQEFRADQVLVALGRRPVTDGLNLDAVGVNTGDSGEVVVSDRLQSSNPRVWAAGDVTGHPEFVYVAAHHGTLVAENAFADADRSVDYARLPRVTFTGPAIGAVGMTEKDVLAAGIRCDCRVLPLHHVPRALVNRDTRGFIKIVVNAETKEILGLTAVAKDAGELAAAGVHVLGRTVAEVANAWAPYLTMAEGIRIAAKAFTTDPSLLSCCA
>Flaviramulus_basaltis_DSM_18180_2676884629_Flavobacteriia_Bacteroidetes
MSNKIINLNINGMTCSGCSSHIEKDLNVKDGIVSSIVNHETGEGKFVYDTNKISNQDVINAVNNIGNYSVIEDIEKEDCCVTNTKDYDEKNKFDLIVIGGGSAAFSAAIKAEGIGLTTLMVNDGLDFGGTCVNVGCVPSKNLIRAAETVYHATHSNFKGIKPKGVEIDFTQIIKDKKALVSTLQQHKYMDVVSDFKNLTMLKGWAKFVDNKTILVDGKDTYTATNIIIATGATTNIPNIEGLNKVGYLTNVSLFDLEEKPKSLTIMGAGYIGLEIAMAYNRLGVKVRIIEFTDRPLRSQTNDITDVLETQMKTEGIEILPNFRAIKFEKDGDNTIIHCKCPDDSTTQIIEEGHIVVATGTKPNTSKLGLKNIDLNLTEKGHILVNEKMETNISNIYAAGDVTNTPAFVYTAATEGSAAVQNAFSLSKTILDYSSLPWVVFTDPQIAGAGMDELEAEKKGIPFEVSKLDLIHVPRALAAQDTRGFIKLMRNTETDKLIGARVIATEGGELIQQLSMAIKFGITVKDLAESFYPYLTLGEAVKLAAITFGKDVSKLSCCAS
>Saccharomonospora_sp._CUA673_1kb_2677078811_Actinobacteria_Actinobacteria
MAFDLAIIGSGGAAFAAAIAARRDDRSVVMVERGSIGGTCVNTGCVPSKALLAAAEARHVALSAEHFPGIRASADEVAFGELIAGKDSLVADMQAEKYTGLAAEYGWEIISGQASFVDGPALQVELADGGARRIEAEHYLVATGSIPWAPPIDGLDEVDYLTSTTAMELDALPESMLVLGGGYVGLEQAQLFARLGTEVTVVARSQLASAEEPEISDSIDQVFAEEGITTHTHAQVRTVRRDGGHVVATVDSSDGSTRDVRTEQLLVATGRRAVTDELGLEQLGVKLDSRGHVRVDEQLRTDHPRIWAAGDVTGHPQFVYVAGAHGAVVVDNAFHDAGRRLDYHHLPRVTFTTPSIAAAGMTEGEAERAGYECECRVLALEHVPRALVNRDTRGLVKLVAEAESGRLLGAHVLAAGAGDVIATAVYALHNQMTVHDMGELWCPYLTMAEALKLAAQTFTRDVSKLSCCAA
>Corynebacterium_appendicis_DSM_44531_2684419923_Actinobacteria_Actinobacteria
MPTKYDLAIIGSGGGAFAAAIRASTLGKSVVMIERGTLGGTCVNTGCVPSKALIAAAGARHVADDAATRFPGIATTADPVDMPALIAGKQALVESLRGEKYADVADSYGWQVLRGDASFVGTPDAPVLDVAEADGSVETIEAHHYLVATGSRPWAPPIDGLEETGYLTSTTAMELTEVPESLLVLGGGYVALEQAQLFARLGSQVTLLVRSRLVSKEEPEVSKALQEVFADEGIRVVSRAVPTRVSRGTGGETVVTAAVSGGSQEFRVDQVLVALGRRPVTDGLNLDAVGVNTGDSGEVVVSDRLQSSNPRIWAAGDVTGHPEFVYVAAHHGTLVAENAFADADRSVDYARLPRVTFTGPAIGAVGMTEKDVLAAGIRCDCRVLPLHHVPHALVNRDTRGFIKIVVNAETNEILGLTAVAKDAGELAAAGVHVLGRTVAEVADAWAPYLTMAEGIRIAAKAFTTDPSLLSCCA
>Corynebacterium_glutamicum_YI_2688353337_Actinobacteria_Actinobacteria
MPTKYDLAIIGSGGGAFAAAIRASTLGKSVVMIERGTLGGTCVNTGCVPSKALIAAAGARHVAVDAATRFPGIATTADPVDMPALIAGKQALVESLRGEKYADVADSYGWQVLRGDASFVGTPDAPVLDVAGADRSVETIEAHHYLVATGFRPWAPPIDGLEETGYLTSTTAMELTEVPESLLVLGGGYVALEQAQLFARLGSQVTLLVRSRLASKEEPEVSKALQEVFADEGIRVVSRAVPTRVSRGTGGEAVVTAAVSGGSQEFRADQVLVALGRRPVTDGLNLDAVGVKTGDSGEVVVSDRLQSSNPRIWAAGDVTGHSEFVYVAAHHGTLVAENAFADADRSVDYARLPRVTFTGPAIGAVGMTEKDVLAAGIRCDCRVLPLHHVPRALVNRDTRGFIKIVVNAETNEILGLTAVAKDAGELAAAGVHVLGRTVAEVADAWAPYLTMAEGIRIAAKAFTTDPSLLSCCA
>Alloactinosynnema_sp._L_07_2689164289_Actinobacteria_Actinobacteria
MTSGDDADLAVVGSGGAAMAAAIAARQAGAHVVLVERAVLGGTCVNIGCVPSKTLLAAAGARHTALANPFPGAPTCAGGVDLAALVGQKDELVGRLRKAKYADVAGAYGFPVQPGQARFADADSLTVDGQPLRARAYVIATGAEPARPALPGLDEVDYLTSTTAMEQSDLPESLVVVGGGYVGMEQAQLFAHLGARVTLIGRLAPRAEPELAAALRAVFAADGITVAAEHAIAVSATAGGVEVVTATGRRVSGQRLLVATGRRPRTGALNLPAAGVRTDERGFVAVDETQRSTNPRVYAAGDVTGGPQYVYVAAATGRVAALNALAADGARPARVDYTGLPQVVFTRPQLASAGLTEADAQAAGHDCVCRVLDLADVPRALVNRDTRGAVKVVADAATGRVLGVHALADGAGEMMLAATYAIKAGMTVDDIADTWAPYLTMAESLRIAAGLFGTDLPTSCCA
>Gracilibacillus_massiliensis_Awa_1_2691454394_Bacilli_Firmicutes
MNKFKVNIQGMTCAGCEKHVESALEKIGAKNIESSFRRGEAVFELPNEIEVESAIKAIDEANYKAREIEEVSSLENVALSNEDNYDLLIIGSGAAAFSSAIKAIEYGAKVGMIERGTVGGTCVNIGCVPSKTLLRAGEINHLSKDNPFIGLQTSAGEVDLASLITQKDKLVSELRNQKYVDLIDEYNFDLIKGEAKFVDASTVEVNGAKLSAKRFLIATGASPSLPQISGLEEMDYLTSTTLLELKKIPKRLTVIGSGYIGMELGQLFHHLGSEITLMQRSERLLKEYDPEISESVEKALIEQGISLVKGATFERVVQSGEIKKVYVTVNGSKEVIESDQLLVATGRKPNTDSLNLSAAGVETGKNNEILINDFGQTSNEKIYAAGDVTLGPQFVYVAAYEGGIITDNAIGGLNKKIDLSVVPAVTFTNPTVATVGLTEEQAKEKGYDVKTSVLPLDAVPRAIVNRETTGVFKLVADAETLKVLGVHIVSENAGDVIYAASLAVKFNLTIEDLTETLAPYLTMAEGLKLAALTFDKNVSKLSCCAV
>Aliifodinibius_roseus_DSM_21986_2698129072_Balneolia_Balneolaeota
MTEQTLQLSISGMTCEGCAETIASQFKGKEGVLDKTVSYPGEKAKITYDPEKVTKKEIIDTINATGHYQVTGETGAYEGGKNQYSLVIIGGGSTAFAAAIKASELGGTALIINKGLPTGGTCVNVGCVPSKTLIRTAEAHYRAKNPGFEGIETQSRITDFKKIIDQKRSLVADLRQQKYIDVIKDDPNITLLEGRGKIIGEHTVEVDGETCHADNILIATGATTFVPDVPGLKEAGYLTNESAYELEELPETLIVFGGGYIALENAQMFARLGSKVTIVQRSAHVLSDQPEELAQGLVGYLEDEGITVLTNTDIQQVFPAGDEKIVKLTVDGEETTLRATHLLVTTGRQGNTKNLGLEQVGIDTAGRGYLPVDETMRTSVPNIFAAGDVTGKYQFVYTAAYEGNLAAENALRGSSRKADYSVLPWVIFTDPQVAGIGMDEKQAEEAGIEYDTAKLSLDNVPRSIAARDTRGFIKLIRSRETDQLIGARILAPEGSELLMELALAMRHGVTVKSLISEFHPYLTLSEGIKLAALTFDKDVKKLSCCAV
>Ignavibacteria_bacterium_GWF2_35_20_2722156451_Ignavibacteria_Ignavibacteriae
MSVQTIKLEINGMTCEHCAQTISKKVSKLEGIISKAVNYPERKGEFEFDSDKVSKSEIIDAINSTGHYKVIDEIESNKNKVYHYDLIIIGGGSAAFTAAIKASELEKKVLMINDGLPIGGTCVNVGCVPSKTLIRTAEQFHIANHPNFSSIKSGNNKINFKEVIHQKTELVEELREHKYVNVLKDDSNVTILKAYGKLIDKNTIEADGKKYYAEKLLIATGSFTFVPDIPGLKEINYLTNETLYDLKELPEHLIVIGGRYIALENAQMFARLGSKVTILQRSFRILPDEMPDVTETLREYFEEEGIEIKTGAKIKYVENKNGKVIVNASIKDNYEIIEGTHIFVATGRKGNTKGFGLEEVGVEFHKQDFIKTNEYMQTSIPNIYSAGDVTGEFLFVYSAAYEGSLAVANMFGESLIKKDYSVFPWVIFTDPQVAGVGMDENQAYENKIEYEVSTIQLKNVPHSLVARNTKGFIKLIRNKENDKLIGARILASEGSELLMEISLAIKYGITVKELKQMFHPYLTLSEGVKIAAISFDKDVKKLSCCAV
>Arthrobacter_sp._U41_2724082955_Actinobacteria_Actinobacteria
VAAIQEFDFDLAIIGSGGGAFAAAIRATNLGKSVLMVERSTVGGTCVNTGCVPSKALLAAAEARHVALDAGGRFPGISTSAGAVDMPGLIGGKRALVEGMRSEKYVDLIADYGWDFRHGTAAFAGTPEEPVLEITTSDGVRESVTAAHYLVATGSAPWTPPVPGLRETDYLTSTTAMELEEVPESLLVVGGGYVALEQAQLFARLGSNVTMLVRSRLASTEEPEVSLALMSVFTDEGIRVIRRATLASVGKDEDTGGVKAVADIAGGQENFRAARLLVATGRRAVTEGLNLDTVGVKTGDRGEVLVQNTMASTNPRIWAAGDVTGHREFVYVASAHGALAVENAFNNAGREIDYRHLPRVAFTSPAMAAVGMTDKEANGEGISCDCRVLPLEYVPRALVNRDTRGFIKLVAENGTGRILGLTAVGKEAGDIAAAGVYILEAGMTVEQVANLWSPYLTMAEGIKIAAQSYTTDISRLSCCAT
>Dietzia_schimae_DSM_45139_2728097169_Actinobacteria_Actinobacteria
MEPGFEFDLAVVGSGGAAMAAAITARQAGRTVLVIEHGTIGGTCVNIGCVPSKALLAAAGTRQVALTNPFPGVPTLARGVDLGALVKQKDQLVTRLRETKYADVANAHGFEIRRGEASFLDPDTLVMDGDPVAAGSVVLATGAEPALPKEVTGLDEVEHLTSTTAMELTELPDSMIVIGGGYVGIEQAQLFAHLGTRVTIIGRITPAAEPEMVAILRQALAQDGITVIEEHATSVDRQNAQVTVRTASGRSHCAERLLVATGRRPSTDRLNLPAAGITTDPDGFILVDEHQRTTNRRVFAAGDATSAPQFVYVAAATGKAAAANALRTDPQGPGEVVDYTGLPAVIFSRPHLATAGLTEAAARAAGHRCQSRVMSFEDLPRALVDQDTRGAIKMVAETETGRILGLSAIGDHAGEIMLAATYAITAGMTTRQIADTWAPYLTTSEALRLVAGTFHTELPTSCCA
>Deferribacteres_bacterium_JdFR_76_2730409370_Deferribacteres_Deferribacteres
MSGQTKLYVIRIKGMTCEGCARTISEHLQKKGILHSEVDFSAGMARVELNPEQLTIQQVVEWVNSIGPYRVTDVQEYDSHHGTGKHLVILGGGSAAFAAAIAAKDFGVQVTMINAGLPPGGTCVNVGCVPSKLFIRAAEALQRSRHVPFPGIEARGKLKDFRLIVRHKQHLVKELRRSKYTDLLSGMDHVNLVEGWGTLVDGHTVEINGRRIQGDAILIATGARPSVPPIPGLDEVNYLTNETVYELQKLPESLIVLGGNYIGLENAQLFARFGVRVTVVELLPDILPSETPDVAGELRHHLEREGIRFVTSFETREVRTRKGRIILEGKQGNSRLQLEGERLLVATGRSPNTERIGADRVDLPLDDRGFLKVDPFLETKKKRIFGAGDVIGPPMFVYAAAYEGKLAVQNAFSGTKKKRKEADLPWVIFTDPQVAGVGLDERQAAEKGLDAEVAVLSLKDVPRSIVAGDTRGFLKLIRDRSNDRLLGARIVAPEGGELVMELAMAIRYGIPVAELRDMPHPYLTLSEGIKLAAITFSRPVNELSCCAT
>Nocardioides_massiliensis_GD13_2733146509_Actinobacteria_Actinobacteria
VTQDLEVDLAVIGSGGAAMAAGIAARKAGASVVLVERGVLGGTCVNVGCVPSKMLLAAAGARHGALTNPFGGAPTSADGVDLAALVGQKSELVGWLRQHKYADVADAWGFPVLTGEARFVDRDTLEVDGKPLRADGYVLATGSQPHTVDIDGIDAVDYLTSTTAMELTEVPESLVVVGGGYVGMEQAQLFAHLGARVTVVGRLAPQAEPELREVMAAVFAEDGITVIEEHAAVVQSAGDGGVTVSTSSGREAAGQRLLVATGRRPDTTALDLAFAGVGTDPRGFVTVDEHQRTTNPKVYAAGDVAGTPQYVYVAAAAGRVAATNALAPEGSRPASVDYTGLPAVMFTRPQLASAGLTEEQAIADGHACTCRVLGLGDVPRALVNHDTRGAVKLVADAETGKVLGVHAVADGAGEMMLAATYAIKAGMTVDDLADTWAPYLTMAESLRLTAGLFRDEMPTSCCA
>Nocardioides_massiliensis_GD13_2733146366_Actinobacteria_Actinobacteria
MSAEYDVDLAVIGSGGAAMAAGIAARKADAKVVLVERGALGGTCVNVGCVPSKTLLAAAGTRHGALANPFDGVPTSAAAVDLGALVAQKAELIDRLKQHKYAEVADAWGFPVISGEARFTDKDTLEVDGKPLRARAYVIATGSQPTVRGIAGIEDVDYLTSTTAMELSEVPESLAVIGGGYVGMEQAQLFAHLGARVTVVGRLAPHAEPELRQVMAGVFADDGITVLAEHATGVEAAEDGGVRVMTASGEEVSAERLLVATGRHSDTSALDLAAAGVDTDERGFVVIDKHQATSNPRVYAAGDVAGTPQYVYVAADSGRVAAANALGHNAPQTVDYTGLPSVMFTRPQLASAGLTEEEALKQGHECACRILALEDVPRALVNRDTRGALKLVADASTGKVLGVHAVADGAGEIMLAATYAIKAQMTVDDLAETWAPYLTMAESLRIAAGLFRNELPTSCCA
>Rothia_kristinae_SA13_2733616348_Actinobacteria_Actinobacteria
MPTKYDLAIIGSGGGAFAAAIRATMLGKSVVMIERGTLGGTCVNTGCVPSKALIAAADARHVAADAADRFPGIATTAGPVDMPALIAGKQALVETMRGEKYADVADSYGWHVRRGDAGFAGTPDAPVLEVTTADGAVETIEAEHYLVATGARPWAPPIDGLDEAGYLTSTTAMDLTEVPESMLVLGGGYVALEQAQLFARLGSQVTVLVRSRLASKEEPEVSRTLQEVFADEGIRVVRRAVPTRVSRDAATGQVVVTADVSGGSQEFRADQVLVALGRRPVTDGLNLDAVGVKTGDSGEVVVSDHLQSSNPRIWAAGDVTGHPEFVYVAAHHGTLVAENAFADADRSVDYSHLPRVTFTGPAIGAVGMTEKEVVAAGIRCDCRVLPLEYVPRAVINRDTRGFIKIVVNADTSEILGLTAVAKDAGELAAAGVHVLGKTIAEVADAWAPYLTMTEGIRIAAKSFTTDPSLLSCCA
>Microbacterium_testaceum_NS220_2733658078_Actinobacteria_Actinobacteria
MPELPIFDYDLAIIGSGGGAFSAAIKATTAGKRVVMIERGTVGGTCVNTGCVPSKALLAAAEARHVALDSGRFPGITAHADPVDMTALIGGKRALVETMRAEKYVDLIGEYGWELRQGTASFTGTADAPVLEVTGFDGTSSAVTAAHYLIATGSAPVVPAIDGLDEVGYLTSTTAMELDEVPESLLIVGGGYVAVEQAQLFARLGSNVTMMVRSRLLSSEEPEAARTLMSVFADEGIRVLRHANIASVRTDPATGEIIAIATTSGGRDEFRASKILLATGRRPVTDGLNLAAVGVNTGSNGAVAVDNELATANPRIWAAGDVTGHPQFVYVAAAHGSLVVDNAFNGAHREVDYRSLPRVVFTSPAVAAVGMTDKEANQAGIRCECRVLPLDYVPRALVNRDTRGFIKIVADASTGKIVGITAVAKEAGDLAAAGVYILEAGMTVAQVASMWSPYLTMAEGLKIAAQSYTTDISKLSCCAA
>Microbacterium_testaceum_NS220_2733656832_Actinobacteria_Actinobacteria
MQSRYDLAIIGSGGAAFAAAIRATTLGKSVVMIERGTFGGTCVNTGCVPSKALIAAAEARQTAAEAGNRFPGIATTADDVDMPALISSKQDLVEELRGEKYVDVADAYGWQIRHGDAAFAGTPEAPVLEVTATDGAVETIDADHYLVATGASAWAPPIDGLEEAGYLTSTTAMELTKVPDSLLVLGGGYVALEQAQLFARLGSKVTLLVRSRLASKEEPEVSKALQEVFADEGIRVVRRAVPTHVARDDVRGQVVVTADISGGEQEFHAEQVLVALGRRPVTDGLNLDAVEVKTGDTGEIVVTDQLQSSNPRIWAAGDVTGHPEFVYVAAHHGNMVAENTFAGAERSVDHSRLPRVTFTSPAIGAVGMTEAQVLAAGIRCDCRVLPLDYVPRALVNRDTRGFIKIVANAETGEILGLTAVAKDAGELAAAGVHILGKTVTEVADAWAPYLTMTEGIRIAAKAFTTDISKLSCCA
>Kocuria_sp._OV113_2739604497_Actinobacteria_Actinobacteria
MGGTAVIETDLAIIGSGGGAFAAAIRATSLGQRVVMIERSTVGGTCVNTGCVPSKALLAAADARHVALEAPGRFPGLSTSAGPVDMPGLMAGKNGLVEGMRSEKYVDLIADYGWDLRQGDAAFTGTAQDPVLEITSGDGAVETVRARHYLVATGSAPWTPPIPGLEEVDYLTSTTAMELPEVPESMIVLGGGYVALEQAQLFARLGSQVTVLARSRLLSGEEPEVSKALLGVFADEGITVVRRAAVESVGTDPATGGVVVAATGAGRQEYTADRLLVATGRRAVTEGLGLGTVGVATGQRGEILVEDTLASSHPRIWAAGDVTGHPEFVYVASAHGVTAVENAFNGAGLRVDYTHLPRVTFTSPAIAAVGMTDQQAREAGLRCECRVLPLEYVPRALVNRDTRGFVKIVADAGTGRIVGITAVAQEAGDLAAAGVYILSAGMTVDQVATLWCPYLTMAEGLKIAAQSFRTDVTKLSCCAA
>Microbacterium_sp._TNHR37B_2744752417_Actinobacteria_Actinobacteria
MPSRFDLAVIGSGGAAFAAAIRATTLGKSVVMIERGTLGGTCVNTGCVPSKALLAAAEARHVAADAGSRFPGIAATAGPVDMHGLVGGKQDLVEAMRSEKYIDVAEAYGWPVRQGEAAFAGTPDASVLEVTAADGTVETIEAAHYLIATGSRPWAPAIEGLDGVDFLTSTSAMELSEVPDSLLVLGGGYVALEMAQLFARLGSKVTLLVRSRLASKEEPEVSKALQEIFADEGIRVVRRAIPTRVTRDPGTGQIVAAAEVSGGVQEFRADEILVALGRAPVTDGLNLETVQVKTGAAGEVVVTDQLQSSNPRVWAAGDVTGHPEFVYVAARHGTLVAENAFTDASTSVDYTRMPRVTFTSPAVGAVGMTEKEVIAAGIRCDCRVLPLEYVPRALVNRDTRGFIKMVANADTGEILGLTAVAKDAGELAAAGVHILGKTITEVADAWAPYLTTAEGIRIVAKAFTTDVSMLSCCA
>Branchiibius_sp._NY16_3462_2_2745602513_Actinobacteria_Actinobacteria
VTWHTEVDLVVIGTGGAAMSAAIHARLEGASVVAIESGTLGGTCVNVGCVPSKTLLAAAHTRHSALTNRFSGVPSSAGMVDLSALIEQKDDLVGMLRQTKYADIAAAYGFDILPGTATFTDAGTLLVDGRPVRAKSYLVATGAEPHVPAIPGLEQVDYLTSTTAMELTELPASLVVIGGGFVGLEQAQLFARLGVEVTVIGRLAPHAEPELSSELRKAFLAEGISVIGDRAATITQHEGLVQVTTRNGKDATGERVLVATGRTPRTEGLNLPAAGIATDERGFVIVDEQQRTTNPAVFAAGDVTDVPQYVYVAARTGKIAAHNALGHDERVDFTGLPSVLFTSPQLASAGVTEADAIAAGYRCACRFLRLSDVPRAIANHDTRGGIKVVADADTGKVLGIHALADTAGEMMLAATYAITAGFTVTQLADTWTPYLTMAEGIRLTANLFRNELPTSCCA
>Hydrotalea_flava_CCUG_51397_2752945905_Chitinophagia_Bacteroidetes
MSFFKKSNADNKSDNTQNDAQQEKILLKITGMTCEHCARTVEKIIHSNPGIVSANVQFQEGKGEVVFNPKTGNADTIVASINRSASYRAQKNLGVSGAHHFDLIIIGGGSAAFSAAIRAESLGLSTLMVNAGLPFGGTCVNVGCVPSKTLIRAAEAAYHASHSNFSGIKPKGFDIDFAQVIKDKKALVHTLQQKKYMDVVQDFKQLTMINGWANFEDAKTIVVNGKDKYTALKFIIATGATTNVPNIEGLDSIGYLTNVSLFDLEEQPTSITIMGAGYIGLEIAMAYNRLGTKVRIIEFTDRVLRTQTPDISEEIEQHMRNEGIEILPNFRAVKFEKSGNNITIHCKCPDGSFTQLIEPGKVVVASGTKANTEKLGLEKIGLKLTPKGHIQVNAMMETNLPNIYAVGDVANTPAFVYTAAYEGKIAVENAFTGSEHKTDYAALPWVVFTDPQIAGAGLDEVQAAALNIPFEVSKLTLNNVPRSLAANDTRGFIKLIRNKETDALIGARVVAPEGGELIELLSMAIQQQTTIKALAENLYPYLTLGEGIKLAAITFGKDVSKLSCCAS
>Tessaracoccus_sp._T2.5_30_2753117216_Actinobacteria_Actinobacteria
MTLHNEFDLAVIGTGGAAMSAAIHARLEGASVIAIERETLGGTCVNVGCVPSKTLLAAAHTRHAALSNPFPAVPTSAGTVDLVALIRQKDDLVGMLRQTKYADIAAAYGFDILPGIASFADPVTLLVDGRPVHAGVYLVATGAEPHVPAIPGLEHVDYLTSTTAMALTTLPVSLVVIGGGFVGLEQAQLFSRLGVQVTVVGRLAPHAEPESSSALRRVFEAEGITVIDDRAVAVTQDHARVRVRTRTAREAAGERVLIATGRTPRVDGLNLASAGVETNDHGFIRVDAYQRTTNPAVFAAGDVTDAPQYVYVAAMAGRVAARNALGHHEHVDYTGLPSVLFTSPQLASAGMTESDAIAAGYRCACRYLPMSDVPRAITNHDTRGGIKIVADADTGTVLGIHALADTAGEMMLAATYAIKSGFNVTQLADTWAPYLTMAEGIRLTANLFRNELPTSCCA
>Ornithinibacter_aureus_DSM_23364_2756382963_Actinobacteria_Actinobacteria
MATTVDLVIIGSGGAAFAAAIRAVELGQRVAMVERGTVGGTCVNTGCVPSKALLAAAEARHVAEDADHRFPGITTNAGPVDMPAVIAGKDGLVTQLRTERYLDVADAHGWRTMTGEARFDGTAEDPFLRVTTPEGTVESVHAKHYLVATGSHPWVPPIDGLADTDHLTSTTVMDLGVVPASLLVLGGGYVALEQAQLLARLGSQVTMLVRSRLASHEEPEVASTMGQVLTDEGIRLVDGAHVTRVVRDPGTGKVVATATVAGEQRVFEAEHLLLAVGRRPTTARLNLPQVGVSTGHLGHVVVTDELTSTNPRVWAAGDVTGHPAFVYVAARHGTLAVENAFTGAHRSVDYSHLPRVTFTSPSIGAVGLTEQQALTAGIRCDCRVVPLHLLSRAQVNRDTRGFIKMVIDADTSTIIGITAVAKDAGELAAAGVHVLGKTLDEVIDSWAPYLTITEGIRIAAKAFTTDISTLSCCA
>Flavobacterium_sp._103_2757560128_Flavobacteriia_Bacteroidetes
MNKETIKLDIVGMTCDHCATGIEKLLSKNEGVTEAKVGYPKSTCECSFDPSKTSREEIINTINGTKNYRVKGEIPENGNSGNNHFDLIIIGGGSAAFSAAIKAESLGLTTLMVNGGLGFGGTCVNVGCVPSKNLIRAGETAYHATHSNFEGIKPKGVDIDFAQVIKDKKKLVATLQGKKYMDVVSDFENLKMITGWAEFKDNKTIVVDGKTEYTSLKFIIATGATTNIPNIEGLNEIGYLTNVSLFDLEEKPESITIMGAGYIGLEIAMAYNRLGVKVRIIEFTDRVLRTQTPDISEVLENQMRNEGIEILPNFRAVKFEKQGNETIIHCKCPDGSFTQIIEKGKIVVASGTKPNTQKLGLQNIGLALNKTGHISVNEKMETNLQNIYAVGDVTNTPAFVYTAAFEGKIAVENAFSGAENKADYTSLPWVVFTDPQVAGAGLDEVQAEQQNIPFEVSKIELKDVPRAIAANDTRGFIKLIRNTETDKLIGARIVAPEGGELIQQLSMAIKYGITVKDLAESFYPYLTLGEGIKLAAITFGKDASKLSCCAS
>Streptomyces_sp._NRRL_F_6674_2767891930_Actinobacteria_Actinobacteria
VSTQRSRFDLAVIGSGGAAFAAAIAARNKGKSVVMVERGTTGGTCVNTGCVPSKALLAAAEARHVALAQPFPGIRTEAGPVDFPALISGKQAMVEAMRADKYEDLATEYDWPILAGTARFAPGPELEVALGDGGTTTIEAAHYVIATGSAPWAPPIDGLDEAGYLTSTTAMELDRLPESMLVVGGNAIGLEQGQLFARLGTQVTVVEALDRLAPFEEPEVSAMIEDVFTGEGISVHTGVTITAVRRDTGGYRLTAARAGDVFERKAEQLLVATGRRPVTDGLGLQTVGVKTGERGEIVVDEHLRTGNERIWAAGDVTGHPQFVYVAGAHGTLVADNALDGAERTLDYHHLPRVTFTSPAIAAAGLTDAQVIAQGMACDYRVLPLEYVPRALVNRDTRGLIKLVAERGTGRLLGAHVIAESAGDVIATAVYALANRMTVHQMADLWCPYLTMAEGLKLAAQTYTRDVSKLSCCAS
>unclassified_Bacteroidetes_Obs3_genome_038_Obs3_genome_038_2771168835_unclassified_Bacteroidetes
MKKDEEEDLSHAKTGSSKKIVLQITGMTCAHCARSVERIIQSNPGIIKTQVVFNERKGEVLFDTDKVSAEVIVQSINQSASYQATIAANTEQSNCFDLIIIGGGSAAFSAAIRAESLGIKTLMVNAGLPFGGTCVNVGCVPSKMLMRAGETVFHAKHSNFSGILPKGAEINFSKIKEQKNALVQQLQQSKYMDVVKDFKHLTLKQGRATFVNATTIDVDGKEKFTAKKFIIATGASTRIPNIEGLDKIDFLTSATLFDLDALPDSITILGAGYIALETAMTYNRFGCKVQIIEFTDRVLRSQMPDISTEIEMYLKNEGIEIFPNSRVLKFEQQNNAIIMHCKNAEGAFIKLIEKGKVLVATGIEPNTRNMGLEAIGITLDDKRHIAVNSSMQTNLPNIYAVGDVANTPAFVYTAAYEGKVAVENAFTDKQRIVDYTALPWVVFTDPQVAGVGLDEAQAAAANIPYDVSKLTLDNVPRSLAANDTRGFIKLIRNKTTDTLIGARLVAPEGGELIELLSMAIKHKTTIKELAENIYPYLTLGEGIKLAAIAFGTDVNKLSCCAS
>Tenericutes_bacterium_MO_XQ_2775884032_unclassified_Tenericutes
MKKYEAVIQGMTCDACEIHVEKALGSIEVKIIDVDYKTGVVQFVSTESISFKDVELALSKTPYYLKSVHEENHIAQDSTSNKKDFDLIIIGSGSAAFSAAIKAKEYGKTVAIIERDTIGGTCVNVGCVPSKTMIRAGYINQFSKSHNFQGLNISSNEVNFEQLIDQKNHLVDQLRQKKYINLLDVYQIELIKGHARFINSSQISVNNNVYTADKYLIATGSKPVIPNIKGLDQVNYLTSTTLLELKKTPKSIVIIGSGYIALELGQMLKNLGSKVTFLRRSHYLLKEYDSEISIKMEEILKTDGIELINDISYDKVEKNQDLIQIHFTKNNEKTYLESEALLVAAGRTPSTEDLNLDLAGVKLGDTNEILINDFGVTSNENIYAAGDVTGGPMFVYVAAYQGGVVMDNAFGNVKKKIDLRYVPSVIFTTPSIASVGYTEHEANRLGYSTVSRTIDLEMVPRALVNHDTRGLFKIVVDQATNKIIGVHILAEDAGEIIYSATLAIKFGLTIQDLKDTMVPYLTMSEGLKLAILSLEKDVSHLSCCAV
>Zhihengliuella_sp._ISTPL4_2775997963_Actinobacteria_Actinobacteria
MPSRFDLAVIGSGGAAFAAAIRATTLGKSVVMIERGTLGGTCVNTGCVPSKALLAAAEARHVAADAGSRFPGIAATAGPVDMHGLVGGKQDLVEAMRSEKYIDVAEAYGWPVRQGEAAFAGTPDASVLEVTAADGTVETIEAAQYLIATGSRPWAPAIEGLDGVDFLTSTSAMELSEVPDSLLVLGGGYVALEMAQLFARLGSKVTLLVRSRLASKEEPEVSKALQEIFADEGIRVVRRAIPTRVTRDPGTGQIVAAAEVSGGVQEFRADEILVALGRAPVTDGLNLETVQVKTGEAGEVVVTDQLQSSNPRVWAAGDVTGHPEFVYVAARHGTLVAENAFTDASTSVDYTRMPRVTFTSPAVGAVGMTEKEVIAAGIRCDCRVLPLEYVPRALVNRDTRGFIKMVANADTGEILGLTAVAKDAGELAAAGVHILGKTITEVADAWAPYLTTAEGIRIVAKAFTTDVSMLSCCA
>Corynebacterium_bouchesdurhonense_SN14_2776907438_Actinobacteria_Actinobacteria
MTNEKFDLAIIGSGGGAFAAAIRATGLGKRVVMVERGTVGGTCVNTGCVPSKALLAAAEARHVALDSARFPGVAASAGPVDMPALIQGKAALVESMRTEKYVDLAADYGWTMISGDASFTGTQDAPLLRVISPDGAVRTIEAGHYLVATGSAPYVPPVPGLAEAGYLTSTTAMELDEVPESMLILGGGYVALEMAQLFSRLGSRVTMLVRSRLASQEEPEASKALAGVFADEGIRVVRRAMADSVASGPDGVSVTANVAGDEEVFRASHILVALGRRPVTEGLDLDAVGVKTGASGEIVVDSRLATSNPRVWAAGDATGHREFVYVAAAHGALAVDNAFTDALAEVDYRHLPRVTFTSPAIGAVGMTEKEAVAAGISCECRVLPLEYVPRAVVNRDTRGFIKVVADRDTGRILGLSAVAKDAGEIAAAGVYILEAGMTTAQVAAAWCPYLTMAEGIRIAAKAFTTDVSKLSCCA
>Corynebacterium_bouchesdurhonense_SN14_2776907429_Actinobacteria_Actinobacteria
MPTKYDLAIIGSGGGAFAAAIRASTLGKSVVMIERGTLGGTCVNTGCVPSKALIAAAGARHVAVDAATRFPGIATTADPVDMPALIAGKQALVESLRGEKYADVADSYGWQVLRGDASFVGTPDAPVLDVAGSDGSVETIEAHHYLVATGSRPWAPPIDGLEETGYLTSTTAMELTEVPESLLVLGGGYVALEQAQLFARLGSQVTLLVRSRLASKEELEVSKALQEVFADEGIRVVSRAVPTRVSRGTGGEAVVTAALSGGSQEFRADQVLVALGRRPVTDGLNLDAVGVNTGDSGEVVVSDRLQSSNPRVWAAGDVTGHPEFVYVAAHHGTLVAENAFADADRSVDYARLPRVTFTGPAIGAVGMTEKDVLAAGIRCDCRVLPLHHVPRALVNRDTRGFIKIVVNAETKEILGLTAVAKDAGELAAAGVHVLGRTVAEVANAWAPYLTMAEGIRIAAKAFTTDPSLLSCCA
>Halothermobacillus_malaysiensis_RA_2778100105_unclassified_Bacteroidetes
MTKTIELGIEGMTCGRCARHAVEALESVAGVASAEIADWKDGRAVVAVQDGTDPDALVSAVKGAGYRAKVVAETPRHSEAQPPGAPSGAGAEGVWDLAIVGGGSAAFAAAIKTSELGGRAVIINEGLPIGGTCVNVGCVPSKAMIRAAEAHHRAAHHPFEGITSTSAVTDFAAVTRQTQALVADLRRHKYVDVVKDDPNVAIVEGRGTLVGPHEVAVNGRLIRAKNILIATGARTFVPDVPGLKETGFLTNEELYRLETLPERLIVLGGRYIALENAQLFARLGARVTVLQRSPRILPTEMPDVTDALTDYLRAEGVTVETGVAVRSVRREGDEVVVTAEIGGAAREVRGTHLFLATGRQGNTEGLGLEALGIETDARGYLRVDASLRTAVPHIFGAGDVIGDPQFVYTAAYEGKLAAENAWTGFHLRRDYSALPWVVFTDPQVAGVGMDERQAEAAGIDHEVSKLSLEDVPRALAARDTRGFIKLLRDRATDRLIGARILAPEGSELLMEVTLAIKYGIPVADLVDTFHPYLTLSEGIKLAAITFGKDVKKLSCCAV
>Nitrospirae_bacterium_CG_4_10_14_3_um_filter_53_41_2787214924_unclassified_Nitrospirae
MKHSENITLTISGMTCEHCAGTVKKALMGVPGAKNASVDFASGKAEVQGEISSEELIHAVRASGYRVETLDRSDGNSIRNGGNGKNPNLIILGGGSAAFAAAIKAHELGARVTIVNDGLPIGGTCVNVGCVPSKNLIRAAEALHRASHPGFPGIEARAKLSDFGAIMAQKRELVEQLRQAKYLDVVSDLPGVKILSGHGRLLDPRTVEIDGEKLRSEKILLATGASPVIPPVPGLEEAGVLTSKEALELDHLPKAIIILGGRYIALELAQMFARFGSRVTLLQRSDRILPAESSDLTERLTVYLSGEGIEVITGVTLVSAERTGDQVIIGAEVNGKPRAFRANKVIAATGRRPNTKGIQADKAAVELTAEGAIKVNETLQTSVPNIYAAGDVIGPPQFVYTAAYEGALAAENALRGSGRSRDYAALPWVIFTDPQLAGVGMALEEARTSGIDAEAATLPMEHVPRALAARDTRGMVTLIRDRTNDKILGGRILAPEGGETIMEVSLAIKHGMTARELATAFHPYLTNSEAIKLCAITFGKDVGRLSCCAS
>Ignavibacteria_bacterium_CG08_land_8_20_14_0_20_37_9_2787568432_Ignavibacteria_Ignavibacteriae
EKKVSSVEGLVSKFVSFPEKKGEFQFDTEKASASDIINAINSIAHYKVVGEIKDNKDETTEYDLIIIGGGSAAFSAAIKASELEKKVLMINDGLPIGGTCVNVGCVPSKTLIRTAEQFHIANHPNFDGIKPGNSKIDFKEVVKQKTELVEALREHKYVDVLKDDPNVTILKAFARLIDKNTVEADGKKYSAENILIATGSTTFIPELRGLKETGYLTNETLYELNELPDHLIVIGGRYIALENAQMFARLGSKVTILQRSNRILPDEMPDITETLKEYLEGEGIEIKIGVKIKSIEKHNGKVLIKASAKDEEEIIEGTNIFVATGRKGNTKGFGLEELGIGIHKNSFIKTNEYLQTSVPNIYAAGDVTGEYLFVYSAAYEGSLAVQNIFGENKTKKDYSVFPWVVFTDPQVAGVGMDENQAYENKIDYEVSTIQLKDVPRSLAARNTKGFIKLIRNKENDKLIGARILASEGSELLMEISLAIKYGITVKELKQIFHPYLTLSEGIKIAAISFDKDVNKLSCCAV
>Halobacteriovoraceae_bacterium_SAT2788_2788191264_Oligoflexia_Proteobacteria
MDCCNNEYDYELAIIGSGSAAFAAAIKAVELGKKVAIIEKSTLGGTCVNFGCVPSKTLIRAAEAKHRAENIPFKGLSQSSVEVDLKTLIDNKTELVESLRIGKYQSILDKNENIQLIQGEAKFKDQHVLDVDGRDISADKILIATGSSAFIPPIEGLKNVNYLTSKMAFELSELPESLAIVGGGYIALETAQMFARLGSKVTIIQRSEILSQEDDDISHWMTEYFESEGIEILNHTQVSGIKESLDSVEVEFMRNGESRLKSFSKILVATGRKPNTKGLNLEVIGLQLDKSGAVKANEYGQTSIENIYAAGDVLSTPALVYIAAYEGNLAAENAILGNQRKANYEVVPWVIFSDPQVSGVGLNEAQAKAKGIEYDVSKLTLDNVPRAIAARDTRGFIKLLRKTGTQELIGARIIAPEGSELLMELGLMMRYKIPISDIAKELHPYLTLSEGIKLATQTFDKDVKSLSCCAS
>Flavobacteriales_bacterium_CG_4_10_14_0_8_um_filter_32_5_2788544455_Flavobacteriia_Bacteroidetes
AVNQIGNYKVKNVTEMGCCNIDTNHFDLIIIGGGSAAFSAAIKAESLGLTTLMVNGWLDFGGTCVNVGCVPSKNLIRAGETAYHATHSNFESIKPKGVDIDFAQLIKDKKKLVATLQQKKYLDVVSDFQHLKMINGWAEFLDEKTIVVDGKEEFTALKFLIATGATTNVPTIEGLNEIGYLTNVSLFDLEEKPESITIMGAGYIGLEIAMAYNRLGVKVRIIEFTDRVLRTQTTDISEALETQMRKEGIEILPNFRAVKFEKKGNDTIIHCKCPXXXXXXXXXKGKVVIATGTKPNTQKLGLQNIGLELDKTSHILVNEKMETNLPNVYAVGDVTNTPAFVYTAAFEGKIAVENAFSGADKKADYSSLPWVVFTDPQVAGAGLDEVQAAAQNIPFEVSKIELKDVPRAIAANDTRGFIKLIRNTETDQLIGARIVAPEGGELIQQLSMAIKYGITVKDLAESFYPYLTLGEGIKLAAITFGKDVSKLSCCAS
>Microbacterium_sp._EAC103_2793042831_Actinobacteria_Actinobacteria
MTTKYDLAIIGSGGGAFAAAIRATTLGRSVVMIERGTFGGTCVNTGCVPSKALLAAAEARHIAADATARFPGIATAAEPVDMPALVGGKQVLVESMRSEKYIDVADSYGWQVRRGNAAFVGTPEAPVLEVTAADGTVETIEADQYLIATGSRPWTPPIKRLEEVGYLTSTTAMELTEVPESLLVLGGGYVALEQAQLFARLGSEVTVLARSRLASKEEPEVSKALQEVFADEAIRVVRHAVPTQAVRDAASGQVVVTADVSGEEQEFRADQVLVALGRRPVTDGLNLDAVAVDTGELGEVVVTDRLQSSNPRIWAAGDVTGHPEFVYVAAHHGTMVAENAFADADRSVNYTRLPRVTFTNPAIGVVGLTEKDVLAAGIRCDCRVLPLHHVPRALVNRDTRGFIKIVVNADTGEILGLTAVAKDAGELAAAGVHILGKTITEVADAWAPYLTMAEGIRIAAKSFTTDPSQLSCCA
>Pseudonocardia_dioxanivorans_BERK_1_2805955544_Actinobacteria_Actinobacteria
MTVDLAVIGSGGAAMAAAIAARRAGHTAVLVEQATLGGTCVNVGCVPSKTLLAAAGARHSAASHPFPGVRTGADGVDLEALVAQKDELVTRLRQTKYADVAAAHGFEIRHGTARFTDPDTLTVDGEDLPARSYLVATGAAPADPGLPGLHGVDWLTSATAMELTAVPESLVVIGAGYVGMEQAQLFAHLGARVTLIGRLAPAAEPELAAALRAVFADDGITVLDDRATHVETDRDGGGVGVVTAGGQRATGERLLVATGRSPRTEGLNLGAAGVKTDERGFVVVDETQRSSNPRVYAAGDVTGAPQYVYVAAATGRAAALNATRDTPGGRDEAPATVDYTGLPTVVFTRPQLGSAGLTEAQALDAGYRCECRVLDLADVPRALANHDTRGALKLVTDAATGRVLGVHALAEGAGEIMLAATYAITAGMTVDDLADTWAPYLTMAESLRILAGQFRDQMPTSCCA
>Mycobacteroides_abscessus_abscessus_1034_2804164398_Actinobacteria_Actinobacteria
MGYDLAIIGSGGAAFAAAIAATTAGRRVVMIERATIGGTCVNVGCVPSKALLAAADALHGASTAARFPGIAASAAPVDGPALMTGKDALVQTLRGEKYVDLAAHYGWDVVEGDAQFVGDAGGPCLTVETPGGATLHVEAEHYLIATGSAPWAPPVDGLADTGSLTSTTAMDLDRLPESMIVLGGGYVGLEQAQLFARLGTVVTVVTRSPLLSAEEPEVSAVLADVFGDEDIRVHTHTTVTGVRRDEHGYSLTAERGTQRLALHAEQLLVATGRRPVTAGLNLDAVGVKTGPRGEVLVDDHLRSTTARIWAAGDVTGGPQFVYVAAAQGTLVADNAFGRAARTLDYTALPRVVFTSPAVASVGMTDAQATAAGIQCDCRTIPLQYVTRAIVNRDTRGLVKLVAAADTGRLLGVHVVAENAGDVITAATYALTAGMTVEQLAHTWAPYLTMAESLKLAAQAYTTDVATLSCCAS
>Micromonospora_sp._CNZ297_2802576382_Actinobacteria_Actinobacteria
MASGFDADLAVVGSGGAAMAAGIAARQAGARVVLVEGGVVGGTCVNVGCVPSKTLLAAAGTRHAAATNPFLGVPTSADGVDLAALVAQKDELVGRLRQAKYLDVADAYGFPIRSGQATFGDPDTLTVDGQPLRARAYVVATGAQPDRPDLPGLDQVDYLTSTTAMEQHQLPASLVVVGGGYVGMEQAQLFAHLGVPVTVVGRLAPRAEPELAELLRQVFTADGITVVEQRATAVEPTTHGVVVVAGDGQRVTGQRLLIATGRRARTDGLDLAAAGVTTDERGFVMVDEAQSTSNRRVYAAGDVTGAPQYVYVAAATGRAAAVNALAADGSRPARVDYTGLPSVVFTRPQLASAGPTEAEALALGHDCVCRVLGLADVPRALVNRDTRGAVKLVADAGTGRLLGVHALAEGAGELMLAATYAIRARMTVDDIADTWAPYLTMAESLRIAAGLFRNELPTSCCA
>Glycomyces_tenuis_NRRL_B_16895_2804912059_Actinobacteria_Actinobacteria
MSSDITADLAIIGSGSAAFAAAIAARRKDLTVVMIESGTVGGTCVNVGCVPSKALLATASARQSAADSRFPGAATDAAPVDWAAVRAAKDDLVATMREEKYTDLAAEYDWEILHGTARFTGTHEAPAVEVDLAGGGTQTVEAAHYLVATGASPWAPPIPGLAETPYLTSTTAMDLEALPESMIVIGGNAIGLEQGQMFARLGVQVTVIEALDRLAPFEEPELSEVITEAFAAEGIGVVTGASITCAKFEGDAFAVAFTDVDGTDRKLDTGQLLVATGRRPNTDGLGLDKVGVALAERGAVAVDASLRTENPRVWAAGDVTGYPQFVYNAASGGTMVVANAFDEAGKEVDYTRLPRVTFTSPALASVGLTDAQAVEAGFECDCRTLPMSAVPRAIVNRDTTGAVKLVADGETGRLLGVHIAAEAAGDMILAGIYALRAGMTIEDMTDEWNPYLTEAEAIKLAAQTFTTDVAKLSCCAA
>Alteromonas_sp._NP46_2805235806_Gammaproteobacteria_Proteobacteria
MIKLSIQGMTCPSCAPKVHNKIIKLEGVLDVSVSYEESLVSITPSEDFNVQSAIDALESEGYQSHAQEDSCCASDQFVSNKKHLHVAIIGSGSGAFACATKAAEGGAKVTIIEGADVIGGCCVNVGCVPSKILIRAAQLAEQQRNNPFAGLENHQPQLNRALLSQQQSARVEELRHAKYQNILDTNPSLNLIKGYARFKNANTLIIDKPDGDQQEISADKILIATGSTPTIPAINGLSGTPYWTSTEALFATDLPEHLVVIGSSVVALEIAQAYRRLGSEVTVLARHTLLYREDPLLGEELEKCFKKEGINVLTYTSAKNIAHDGKQFIIDSNNGQITSDRLLVSTGRHANTEKLNLKAVGVQVTERGEVMVDEKMQTNVEGIYAAGDCSNMPQFVYVAAAAGSRAGTNMTGGDVNLDLTTMPAVIFTDPQVATVGLTETQANQQGISTISRVLPMENVPRALANFETDGFIKLVAEESTGKLIGAQILAHEGGELVQSVAIAIINNMTVEELAGQLFPYLTMVEGLKLCAQTFNKDVSELSCCAA
>Alteromonas_sp._RS411_2805240239_Gammaproteobacteria_Proteobacteria
MIKLSIQGMTCPSCAPKVHNKIIKLEGVLDVSVSYEESLVSITPSEDFNVQSAIDALESEGYQSHAQEDSCCASDQFVSNKKHLHVAIIGSGSGAFACATKAAEGGAKVTIIEGADVIGGCCVNVGCVPSKILIRAAQLAEQQRNNPFAGLENHQPQLNRALLSQQQSARVEELRHAKYQNILDTNPSLXLIKGYARFKNANTLIIDKPDGDQQEISADKILIATGSTPTIPAINGLSGTPYWTSTEALFATDLPEHLVVIGSSVVALEIAQAYRRLGSEVTVLARHTLLYREDPLLGEELEKCFKKEGINVLTYTSAKNIAHDGKQFIIDSNNGQITSDRLLVSTGRHANTEKLNLKAVGVQVTERGEVMVDEKMQTNVEGIYAAGDCSNMPQFVYVAAAAGSRAGTNMTGGDVNLDLTTMPAVIFTDPQVATVGLTETQANQQGISTISRVLPMENVPRALANFETDGFIKLVAEESTGKLIGAQILAHEGGELVQSVAIAIINNMTVEELAGQLFPYLTMVEGLKLCAQTFNKDVSELSCCAA
>Gulosibacter_molinativorax_ON4_2806156835_Actinobacteria_Actinobacteria
MTQHSEFDLAVIGTGGAAMSAAIHARLEGASVVAIESGTLGGTCVNVGCVPSKTLLAAAHIRHAAISSPFPSVSTIAGNVDLAALMQQKDELVGMLRQTKYADIATAYGFEILPGTATFASPSTLLVDGQPVRAKSYLIATGAEPLIPAVPGIEQIEYLTSTTAMELTELPDSLVVIGGGFVGLEQAQLFARLGVDVTVIGRLASHTEPELSSELRKAFLDDGITVIGDRAASIARIDGLAHVTTARGTVAVGERVLVATGRTPRTERLDLAAAGIATDARGFVIVDELQRTTNPAVFAAGDVADAPQYVYVAAMAGKIAARNALGSAEHVDYTGLPSVLFTSPQLASAGITEADAIAAGYRCACRYLRLSDVPRAIANHDTRGGIKIVADADTGKVLGVHALADTAGEMMLAATYAIKAGFTVTQLADTWAPYLTMAEGIRLTANLFRNELPTSCCA
>Corynebacterium_urealyticum_NCTC_12011_2812903204_Actinobacteria_Actinobacteria
MPTKYDLAIIGSGGGAFAAAIRASTLGKSVVMIERGTLGGTCVNTGCVPSKTLIAAAGARHVAVDAATRFPGIATTADPVDMPALIAGKQALVESLRGEKYADVADSYGWQVLRGDASFVGTPDAPVLDVAGSDGSVETIEAHHYLVATGSRPWAPPIDGLEETGYLTSTMAMELTEVPESLLVLGGGYVALEQAQLFARLGSQVTLLVRSRLASKEEPEVSKALQEVFADEGIRVVSRAVPTRVSRGTGGEAVVTAALSGGSQEFRADQVLVALGRRPVTDGLNLDAVGVNTGDSGEVVISDRLQSSNPRVWAAGDVTGHPEFVYVAAHHGTLVAENAFADADRSVDYARLPRVTFTGPAIGAVGMTEKDVLAAGIRCDCRVLPLHHVPRALVNRDTRGFIKIVVNAETNEILGLTAVAKDAGELAAAGVHVLGRTVAEVANAWAPYLTMAEGIRIAAKAFTTDPSLLSCCA
>Salinibacter_altiplanensis_AN15_2792232321_unclassified_Bacteroidetes
MIEFELEIDGMTCAGCGEHVAEALRSVDGVESVQLDDWADGHAAVSARDDVDPKALEAAIGEAGYDAHVSHEVHDLSERAAGPAILSSSSESGDGAGADYDLLVVGGGSAAFAAALKASDLGHRALIVNDGPPNGGLPIGGTCVNVGCVPSKALIRAAEAHHNAAQHPFDGMATESEVTDFGAVTDQVQSLAKGLREEKYLGVAEGDPNIQIREGRARLAGPRSVEVDGETITGRRILVATGAHTFVPDIPGLEEAGYLTNEELYALDERPEHLVVLGGGYIALENAQAFARLGSEVTILQRSGQVLSREDADVAKALTGYLREEGLTVHTDADVQTIRRENGHVQVEAIIDGDARTLSGSHLLVATGLRGNTADLGLRALGLETRGRGFLSVDGTLQTDVPTVYGAGDVIGDPAFVYTAAREGELAAENALEGAARDRHAAPLPWVIFTDPQVAGVGIGEWQAADQDVDVDVATVPLGQVPRSLAACDTRGFIKLLRERDTGRLVGARILAPEGSELLMEVSMAIQQGLTAEELTDLLHPYLTLSEGIKLAALTFDRDVETLSCCAT
>Dietzia_maris_97_2784960522_Actinobacteria_Actinobacteria
MEPGFEFDLAVVGSGGAAMAAAITARQAGRTVLVIERGTIGGTCVNIGCVPSKALLAAAGTRQAALTNPFPGVPTLARDVDLGALVMQKDQLVTRLRETKYADVANAHGFEIRRGEASFLDPDTLVMDGDPVAAGSVVLATGAEPALPKEVTGLDEVGYLTSTAAMELTELPDSMIVIGGGYVGIEQAQLFAHLGTRVTIIGRITPAAEPEMVAILRQALAQDGITVVEEHATSVDRQNAQVRVRTASGRNLCAERLLVATGRLPSTDRLNLPAAGITADPDGFILVDEHQRTTNRRVFAAGDVTSAPQFVYVAAATGKAAAVNALRTDPQGPAEVVDYTGLPTVIFSRPQLATAGLTEAAARAAGHRCQSRVMSFEDLPRALIDQDTRGAIKMVAEVETGRILGLSAIGDRAGEIMLAATYAITAGMTTRQIADTWAPYLTTSEALRLVAGTFHTELPTSCCA
>Salinibacter_ruber_SP3026_2831089012_unclassified_Bacteroidetes
MQQFDLEIEGMTCAGCGDHVADALRGVEGVETVRMGDWTEGRASVTTKRGVDPEALTAAVADTGYTAHVEIVRSSSTPISPDDGAEADYDLVVVGGGSAAFAAALKASELGRRAVIINDGPGAGGLPVGGTCVNVGCVPSKALIRAAEAHRTAANHPFDGITSESEVTDFGAVTDQVQALVDDLQQKKYLDVVAKDPNVTIREGRARLVGERAVEVGGETVTGRRILIATGARSFVPDIPGLEETGYLTNEELYRLDEQPEHLIVLGGGYIALENAQAFARLGSEVTVLQRSGQILSREDDDVAEALTGYLREEGLTVHTNTDVQAAGRANGTIQIEVEIDDTPQTITGTDVLVATGLRANTDALGLEDLSIDTHGRGFLAVDDTLQTAVPSVYGAGDVIGDPAFVYAAAREGQLAAENALEGTAHDRRAMPLPWVIFTDPQVAGVGVGEREAAEQGVEVDVATLPLDQVPRALAARDTRGFIKLLRERDSDRLVGARIVASEGSELLMELSVAIQQGLTVEDLTDLLHPYLTMSEGVKLAALGFDRDVSTLSCCAT
>Dermacoccus_abyssi_MT1.1_2833112422_Actinobacteria_Actinobacteria
MQSKIDLAVIGSGGAAFAAAIRATTLGKSVVMVERGTFGGTCVNTGCVPSKALIAAAEARHVAANAGSRFPGIAATAGAVDMPGLVGGKQDLVEAMRGEKYFDVAEAYGWPVRQGQAAFAGTPDAPVLEVTAAEGTVETIESAHYLIATGTRPWVPLIQGLDGVEYLTSTSAMELSERPDSLLVLGGGYVALELAQMFARLGSKVTLLVRSRLASKEEPEVSRSLQEVFADECIRVVRRAVPSRVARDTVTGQVVVMAEVSGGEQEFRADEILVALGRRPVTEGLNLEAVGVKTGEAGQIVVTDQLQTANPRVWAGGDVTGHPEFVYVAARHGTIVAENAFTDANTSVDYTRMPRVTFTGPAIGAVGMTEKEVIAAGIRCDCRVLPLEYVPRALVNRDMRGFIKMVANADTGEILGLTAVAKDAGELAAAGVHILGKTIAEVADAWAPYLTMAEGIRIVAKAFTTDVSKLSCCA
>Nocardioides_panzhihuensis_DSM_26487_2834003684_Actinobacteria_Actinobacteria
MSPTYDLAVIGSGGAAFAAAIRASGLGKSVVMVERGTFGGTCVNTGCVPSKALIAAAEARHVATDAGTRFPGIAATASAVDMPALIGGKQDLVEALRDEKYVDVADAYGWRVAQGEASFTGTPEAPLLQVTAADGSVEVIEAAHYLVATGAKPWTPPIEDLEEVGYLTSTTAMELTEVPESLLVLGGGYVALEQAQLFARLGSKVTLLVRSRLASKEEPEVSKALAEVFADEGIRVVRRAQPTKVTRDDSTGQVVVTATVSGGVQEFSADQVLVALGRRPVTDGLNLEAVELKTGESGEIVVTDQLQSSNPRIWAAGDVTGHPEFVYVAAYHGTMVAENAFASAERSVDYTRLPRVTFTSPAIGAVGMTEAQVLGAGIRCDCRVLPLGYVPRALVNRDTRGFIKMVANADTGEILGLTAVAKDGGELAAAGVHVLGKTITEVADSWAPYLTMAEGIRIVAKAFTTDVSKLSCCA
>Nocardioides_panzhihuensis_DSM_26487_2833999482_Actinobacteria_Actinobacteria
MQTRYDLAIIGSGGGAFAAAIRATTLGKSVVMVERDTFGGTCVNTGCVPSKALIAAAEVRHVAADASKRFPGIAAAADPVDMPALIGGKQDLVEALRGEKYVDVADSYGWEIRRGNAAFAGTPDSPLLEVAAADGSVETIAAEHYLVATGSRPWTPPIDGLDEAGYLTSTTAMELAEVPDSLLVLGGGYVALEQAQMFARIGSKVTLLVRSRLASQEEPEVSKTLQEVFADEGIRVVRRAVPTRATRDAATGQVAVTADVSGGEQEFRADQLLVALGRRPVTDGLNLNAVEVKTGEVGEIVVTDQLQSSNPRIWAAGDVTGHPEFVYVAAHHGTLVAENAFTDAEKSVDYMRLPRVTFTSPAIGAVGMTEAQVLAAGIRCDCRVLPLEYVPRALVNRDTRGFIKMVANADTGEILGLTAVAKDAGELAAAGVHILGKTIAEVADAWAPYLTMAEGIRIVAKAFTTDVSKLSCCA
>Aeromicrobium_sp._PE09_221_2839998725_Actinobacteria_Actinobacteria
MPTKYDLAIIGSGGGAFAAAIRATALGKSVVMVERGTLGGTCVNTGCVPSKALIAAAGARYSAADAPDRFPGISTTAGPIDMPALVAGKVALVESLRGEKYADVAESYGWQVRQGVAAFAGSPDAPMLNITAADGMAATVEAEHYMVATGARPWVPPIDGLDSAGYLTSTTAMELLEVPRSLLVLGGGYVALEQAQLFARLGSEVTLLARSRLASKEEPEVSWALEDVFADEGIRVVRRAVPTRVTRAAGTGLVVVTADVSGVSQDFRADQVLVALGRRPVTDGLNLDSVGVKTGESGELVVSDRMQSSNRRIWAAGDVTGHPEFVYVAAHHGTLVAENAFLHVDRTVDYSRLPRVTFTGPAIGAVGTTEKEAIGAGIRCDCRVLPLHHVPRALVNRDTRGFIKIVVNADTSEILGITAVAKDAGELAATGVHLLGKTIAEVVDAWAPYLTMTEGLRLAARAFTTDVSQLSCCA
>Rothia_kristinae_LCT_H5_2844146429_Actinobacteria_Actinobacteria
MPTKYDLAIIGSGGGAFAAAIRATTLGKSVVMIERGTLGGTCVNTGCVPSKALIAAADAWHSAADAADRFPGIETTAGPVDMPALIAGKQALVESLRGEKYADVADSYGWAVRRGDAAFAGTPDAPVLQVAEDDGSTETIEAAHYLVATGSRPWAPPIDGLDETGYLTSTTAMELTELPESLLVLGGGYVALEQAQLFARLGSQVTVLARSRLASKEEPEVSRTLQEVFADEGIRVVRRALPTRVSRDAATGQAVVTADVAGGREEFRADQVLLALGRRPATDGLGLDAVGVKTGDLGEVVVSDRMQSSHPRIWAAGDVTGHPEFVYVAAQHGTLVAENAFTDADRAVDYARLPRVTFTGPAIGAVGMTEKDVVAAGIRCDCRVLPLHHVPRALVNRDTRGFVKIVVDADTGKILGITAVAKDAGELAAAGVHVLGKTVAEVADAWAPYLTMAEGIRIAAKAFTTDPSLLSCCA
>Corynebacterium_urealyticum_VH5913_Reanalysis_2844899425_Actinobacteria_Actinobacteria
MPTKYDLAIIGSGGGAFAAAIRASTLGKSVVMIERGTLGGTCVNTGCVPSKALIAAAGARHVAVDAATRFPGIATTADPVDMPALIAGKQALVESLRGEKYADVADSYGWQVLRGDASFVGTPDAPVLDVAGSDGSVETIEAHHYLVATGSRPWAPPIDGLKETGYLTSTTAMELTEVPESLLVLGGGYVALEQAQLFARLGSQVTLLVRSRLASKEEPEVSKALQEVFADEGIRVVSRAVPTRVSRGTGGEAVVTAALSGGSQEFRADQVLVALGRRPVTDGLNLDAVGVNTGDSGEVVISDRLQSSNPRVWAAGDVTGHPEFVYVAAHHGTLVAENAFADADRSVDYARLPRVTFTGPAIGAVGMTEKDVLAAGIRCDCRVLPLHHVPRALVNRDTRGFIKIVVNAETNEILGLTAVAKDAGELAAAGVHVLGRTVAEVANAWAPYLTMAEGIRIAAKAFTTDPSLLSCCA
>Propionibacterium_freudenreichii_PFRJS12_2847131249_Actinobacteria_Actinobacteria
MQSKIDLAVIGSGGAAFAAAIRATTLGKSVVMVERGTFGGTCVNTGCVPSKALIAAAEARHVAADAGSRFPGIAATAGAVDMPGLVGGKQDLVEAMRGEKYFDVAEAYGWPVRQGQAAFAGTPDAPVLEVTAAEGTVETIESAHYLIATGTRPWVPLIQGLDGVEYLTSTSAMELSERPDSLLVLGGGYVALELAQMFARLGSKVTLLVRSRLASKEEPEVSRSLQEVFADEGIRVVRRAVPSRVARDTVTGQVVVMAEVSGGEQEFRADEILVALGRRPVTEGLNLEAVGVKTGEAGQIVVTDQLQTANPRVWAGGDVTGHPEFVYVAARHGTIVAENAFTDANTSVDYTRMPRVTFTGPAIGAVGMTEKEVIAAGIRCDCRVLPLEYVPRALVNRDMRGFIKMVANADTGEILGLTAVAKDAGELAAAGVHILGKTIAEVADAWAPYLTMAEGIRIVAKAFTTDVSKLSCCA
>Thermomicrobium_roseum_DSM_5159_643625848_Thermomicrobia_Chloroflexi
MTPANHESALVTYELDVEGMTCRDCERHVETAVEASGGIEPRADWRRRRVRFAAPPTFDPQPVFAAIRAASGQLHRYEPGQLRRLAPVQLDDESPDADADLVIIGGGSAAFAAAIEAHQLGARVIMIERGTLGGTCVNIGCVPSKFLLRAAEVAHLAATRRYRGIRSQLEAVDLAAHVAQKQDLIAALRREKYEELVDYYGWELLHGTARFVDPQTIAVGDRLIRARAFLIATGASPALPPLPGLAETPFLTSTSALDLERVPTSLLVLGAGYVALELGQAFQRLGSRVTLVQRRARLLPEIELKLAEQLQQALAAEGIRFRLGVLPQRVERVPGGVRLIVQTSDGREEALEAETLLVATGRRPNVDDLDLAAAGVELDARGAPRLDPTLRTTNPRIYAAGDVTLGPQFVYVAAAQGRLAARNALLGEQQILRLDAVPAVIFTQPQLASVGLTRADAEARGHRVVTGFAPASVIARERVELQPFGGVFLVADAESGRILGVQALASAAGELIEAATLAVHAGLTLADLREHLAPYLTVGEGLRLAALAVEQDPARLSCCA
>Corynebacterium_glucuronolyticum_ATCC_51867_644132176_Actinobacteria_Actinobacteria
MRQDYEVELAVIGSGSAAMSAAITARQAGHTVVLIERGTLGGTCVNIGCVPSKALLAAAAARHDALNNPFAGVSTTAGPVDLAAMVGQKDDLVHQLREMKYADVAAAHGFEIREGHARFLDPETLLVDGQPLRARAYLVATGAQPAAPALPGLSEVDWLTSTTAMELTEVPDSLVIIGAGYVGLEQAQLFAQLGAQVSLVGHLAPRAEPELADRLREILLDDGLAMVEEHAVHVGTDAGQAVVTTTSGRQVRGERLLVATGRAATTDGLDLAAAGVEVDERGFISVDDHQRTSNPRIWAAGDVSGAPQFVYVAAATGKVAALNALGTQPAARVEYTGLPAVVFTRPQLASAGWSEAQARAHGLAYDTRVLDLSEIPRALVNRDTRGAVKIVADAVTGTVVGVHALAEGAGEIMLAATYAITAGMTVDDLADTWAPYLTMAESLRLTAGLFRTQMPTSCCA
>Kytococcus_sedentarius_541_DSM_20547_644992786_Actinobacteria_Actinobacteria
MPTKYDLAIIGSGGGAFAAAIRATTLGKSVVMIERGTLGGTCVNTGCVPSKALIAAADARHSAADAADRFPGIATTAGPVDMPALIAGKQALVESLRGEKYADVADSYGWAVRRGDAAFAGTPDAPVLQVAGDDGSTETIEAGHYLVATGSRPWAPPIDGLDQTGYLTSTTAMELTELPESLLVLGGGYVALEQAQLFARLGSQVTVLVRSRLASKEEPEVSRTLQEVFADEGIRVVRRALPTRVSRDAATGQAVVTADVAGGREEFRADQVLVALGRRPATDGLGLDRVGVKTGDLGEVVVSDRMQSSHPRIWAAGDVTGHPEFVYVAAHHGTLVAENAFADADRAVDYARLPRVTFTGPAIGAVGMTEKDVVAAGIRCDCRVLPLHHVPRALVNRDTRGFVKIVVDADTGKILGITAVAKDAGELAAAGVHVLGKTVAEVADAWAPYLTMAEGIRIAAKAFTTDPSLLSCCA
>Corynebacterium_diphtheriae_HC02_2511613961_Actinobacteria_Actinobacteria
MPDVAPDFDLAVIGSGGGAFAAAIRATKLGNRVVMIERSTVGGTCVNTGCVPSKALLAAAEARHVAVDATGRFPGISTSAAPVDMGVLIDGKRSLVEGMRSDKYVDLAADYGWDLRQGTAVFAGTPEEPVLEITGPDGTRDSLTAAHYLVATGSTPWAPPVPGLDEVNYLTSTTAMELNEVPESLIVFGGGYVALEQAQLFARLGSKVTLLVRSRLASHEEPEASRALMGVFADEGIRVVRRAAVTSVRTDPAGAEVLVTATVAGGQEEFRAAKLLVATGRRAVTDGLNLDAVGVKTGDAGQILVESTLASSNPRIWAAGDVTGHREFVYVASAHGTLMVENAFNNAGREVDYRHLPRVTFTSPSLAAVGMTDKEANEAGIRCECRVLPLEYVPRALVNRDTRGFIKIVADADTGRIVGITAVGKEAGDLAAAGVYILEAGMTVDQVANLWCPYLTMAEGIKIAAQSFTTDVSKLSCCAS
>Amycolatopsis_halophila_YIM_93223_DSM_45216_2512630708_Actinobacteria_Actinobacteria
MSYDLAIIGSGSGAFAAAISARRKGKTVVMIERGTVGGTCVNTGCVPSKALLAAAEARHVALDQHFPGIHTSAEPVDAAALSGATQELVANLRTDKYVDLAAEYGWDILDGQAHFVDGPSLHVDLADGHHTRITAEHYLVATGSTPYVPPIDGIDEVNYLTSTTAMALAALPESLIVIGGNYVGLEQAQLFAHLGVRVTVVEMLDRLAPNEEPEISAGLRQIFTDQGITVHTGTTITAAERRDEQVVVSLRDGDGHTSTARADNLLVATGRTPTTDGLNLPAVGVKLGARGEIVVDDHLRSHHPRIWAAGDVTGHPQFVYVAAAHGAVMVDNAFDGAGRTLEYHHLPRVTFTTPAIAAAGLTDTQAVEHGYDCECRVLPLEYVPRALVNRDTRGLIKLVAERGTGRLLGAHVLADNAGDAITTAVYALANTMTVHQMANLWCPYLTMAEGIKLAAQAFTRDIATLSCCAS
>Blastococcus_saxobsidens_DD2_2512714072_Actinobacteria_Actinobacteria
MDAVDLVVIGTGGAAMAAGIEARSRGKSAVLVEHGPLGGTCLNIGCVPSKNLLAAAGRRHRAQANPFPAVPTGAGDVDMAALTEQKQELIDRLRQLKYADVAEAHGFPVRYGHARFVDEQTLEVDGQPLVAPAYVVATGAAPHIPDLPGLAGVDYLTSTTAMELTRLPESLVVLGGGYVGLEQAQLFAHLGVQVTVVGRFAPHTEPEIAAVLREVFADDGITVVEERGVAVAGSADGVVVTTSGGREATGQRLLVATGRYADTGDLGLEAAGVKTDERGFVVVDAHQRTTNPRIFAAGDVSRAPQYVYVAAQTGHAAAAGALGAPTTVDYRGLPGVTFTTPQLGGAGLTEEQALARGHACDCRVLGAQDIPRALANRDTRGALKLVIDADTGQVLGVHAALDGAGDVMLAATYAIKFGLTVDDLADTWAPYLTMSEALRIAAGLFRTDKPTSCCA
>Thermus_parvatiensis_RLM_2514336643_Deinococci_Deinococcus-Thermus
MTYDLLIVGSGSAGVAAALEASALGAKAAVVEAGVLGGTCVNVGCVPSKYLLRAADAFHRAGHSAFPGLRTEALGVDWKALLAGKEGLIAALRKEKYQEVLEAAGVPVLRGRARFLDGERMEVEGREVLAGRYLLATGARPFLPPIPGLQESAPWTYLEALSAPALPESLLVVGGGPIGLELAQAFARLGSRVTVLEALPEVLPQEDRELARLLRGYLEEEGLRVHTGVRVETVVREGAFRVRTDRGVFEAERLLVATGRRPNLEGLGLERAGVERDERGFLRLDPSLRTTNPRVYAAGDAAGLPQFVYVAAQSGRVAARNALGVETPLDLAALPRVTFTDPALAAVGLTEEEARRRYGAGVRAATLPLSQVPKALTARDARGAFKIVVDEEGTVLGLHVLAHEAGDVIQEGILAVKYGLGYRDLIDTFYPYLTLAEGIRLVAQALDADPKKLSCCA
>Cellulomonas_fimi_NRS_133_ATCC_484_2506048114_Actinobacteria_Actinobacteria
MNDDSGVDLAVVGSGGAAMAAAITARQAGRSVVLVERGVLGGTCVNIGCVPSKTLLAAAGARHAALNNPFDGVPTSAGAVDLGALVRQKDELIERLRGAKYAEVAAAYGFEVISGQASFIDRDTLAVDGQAMRARAYVVATGSEPVVPALPGLDSVDWLTSTTAMELDEVPESLVVVGGGYVGLEQAQLFAHLGARVSLVGRVAPRAEPELAEGLRGVFSDDGIVMLEEHAVSVAVEGDQVVVRAASGAAARGARLLVAVGRSARTDGLELAAAGIDLDERGFIRTDALQRTTNPRVYAAGDVSGAPQYVYVAAATGRAAARNALAGPAGPPDAQVDYNGLPAVVFTSPQLASAGMTEEEALEQGYACACRVLDLSDVPRALVNRDTRGVVKVVADATTGRALGVHALADGAGEIMLAATYAIRAGMSVDDVADTWAPYLTMAESLRIAAGLFRNEMPTSCCA
>Sciscionella_marina_DSM_45152_2515797874_Actinobacteria_Actinobacteria
MTRRARRLVRKGAEMAFDLAIIGSGGAAFAAAIAARRENRSVVMIERGTVGGTCVNTGCVPSKALLAAAEARHMALSAQRFPGVRASAEEVAFAELIGGKSDLVAAMQQDKYTGLAAEYGWEIIAGQARFVDGPAVEVDLAGGGSRRIEAEHYLVATGSAPRIPQVDGLDEVDYLTSTTAMELTALPESMLVVGGNYVGLEQAQLFSRLGVRVEVVEMLDRLAPAEEPEVSDALARVFAEEGIGVHSGTVLARVRRENGRVVAELRDPRGHARELRVDALLMATGRAPVTDGLGLDAVGVRTGQHGQVVTDEHLRTENPRIWAAGDVTGHPQFVYVAGAHGAVVVDNAFHQAGRTLDYHHLPRVTFTSPQVAAAGLTEVEAQQRGYDCECRVLPLEHVPRALINRDTRGLIKLVAERDTGRLLGAHVLADGAGEVIATAVYALHNQMSVYDMGELWCPYLTMAEALKLAAQTFTRDITKLSCCAA
>Sciscionella_marina_DSM_45152_2515793736_Actinobacteria_Actinobacteria
MKVDLAIVGSGGAAFAAAIAARRQDYSVVMAEGGTVGGTCVNTGCVPSKALLAAAEARHVALSAEKFPGIRASADEVAFTELIAGKAGLVADMQAEKYTGLAAEYGWDILSGQARFVDGPALEVELHDGGTERVVAEHYLVATGSAPWAPPVDGFDEVNYLTSTTAMELKALPESMLVVGGNYVGLEQAQLFARLGVRVEVVEMLDRLAPAEEPEISDALAQVFADEGIGMYTGATLSRVRRDNGQVVAEVRSSDGQVREVRADEVLVATGRKPVTAGLGLDTVGVQLGDRGEVVVDDGLRTSHPRIWAAGDVTGHPQFVYVAGAHGAVVVDNAFGDARRTLDYHHLPRVTFTSPSIAAAGLTDAQANEQGYDCECRVLPLEHVPRALVNRDTRGLVKLVAERGSGRLLGAHALADGAGDVIATAVYALHNRMTVQEMGELWCPYLTMAEALKLAAQTFTRDVSKLSCCAS
>Sciscionella_marina_DSM_45152_2515793728_Actinobacteria_Actinobacteria
MMFDLAIVGSGGAAFAAAIAARRENRSVVMIERGTVGGTCVNTGCVPSKALLAAAEARHVALSAERFPGVRASADEVAFTELLSATHDLAAGMRAEKYTDLASEYGWEILAGHAHFVDGPALEVDLAEGGTTRVDAEHYLVATGSTPWAPPIPGITEVGYLSSTTALELERLPKSMLVLGGGYIGLEQAQLFARLGTQVTVIARSQLASAEEPEVSQALEGVFADEGITVHRESRIAALRRQNDGVVATVDSPDGRREVRAEQLLVATGRRPVTAGLGLEHVEVKLGERGEILVDEQLRTSNPRIWAAGDVVGSEQFVYVASAHGGLVVDNAFGDAGRTLDYRTLPRVTFTSPSIAGVGLTEAQAREQGLAVDTRVLDMDAVPRAVVNRDTRGLVKLVAEANTGRLLGAHVLAEGAGDVITIAVYVLANHMTVQQMAQQWTPYLTMGEALKLAAQTFTRDVAKLSCCAA
>Marinobacter_sp._BSs20148_2518886541_Gammaproteobacteria_Proteobacteria
MSDNNLHIVVIGSGGSAMAAALKATERGARVTLIECGTIGGTCVNTGCVPSKIMIRAAHIAHLRRKSPFDESITATEPIIDRPLLLAQQQARVDELRHSKYEGILEENLDITVVQGEARFMDASTVRVNGADGKEHEIGFDRAFIGTGARPTIPPIPGLPDTPYWTSTTALASDTIPDRLIVIGASVVAVELAQAFARLGSEVTILARSRLLSREDPAVGEAIQTAFQAERISVLNDTQASQVSYTNDEFIVASNAGELRADRLLVAVGRTPNTERLNLNAIDVETDHGAVIVNDQLQTRVPGIYAAGDCTNQPQFVYVAAAGGSRAAVNMTGGDARLDLSAMPAVVFTNPQVATVGLTAAEAVRRGFKVDTRSLNLENVPRALVNFETGGFIKMVAERGSGRLLGVQAVTGEAGELIQTAVMALRARMTVQEIGDELFPYLTMVEGLKLCAQTFTKDVTKLSCCAA
>Granulicoccus_phenolivorans_DSM_17626_2523096121_Actinobacteria_Actinobacteria
MTLPGELTSAEETGMQTTYDLAVIGSGGAAFAAAIRATSLGRSVVMVERGTFGGTCVNTGCVPSKALIAAAEARHVAADASTRYPGISTMAGAVDMPDLIGGKQALVERLRTEKYVDIADHYGWRVARGEATFSGTPDAPLVRITDAAGGVEEITAQHYLIATGAQPWVPPIEGLAQAGYLTSTTAMELTEVPASLIVLGGGYVALEQAQLFARLGTKVTLLVRSRLTSKEEPEVSRALQEVFADEGIRVVRRAVPTRVTRDAPTGDVMVTADVSGAEQQFRAEQVLVALGRRPVTEGLGLTAVGVSTGATGQVAVTDRLQSTNPRIWAAGDVTGHPEFVYVAAAHGTLVVENAFAGADRPIDYTRLPRVTFTSPAIGAVGMTEKQVIAAGIPCDCRVLPLEYVPRALVNRDTRGFIKMVANAESGEILGITAVAKDAGELAAAGVHVIGRSITEVADAWAPYLTMAEGIRIVARAFTTDIRLLSCCA
>Granulicoccus_phenolivorans_DSM_17626_2523095656_Actinobacteria_Actinobacteria
VTWHTEVDLVVIGTGGAAMSAAIHARLEGASVVAIESGTLGGTCVNVGCVPSKTLLAAAHTRHSALTNRFSGVPSSAGMVDLSALIEQKDDLVGMLRQTKYADIAAAYGFDILPGTATFTDAGTLLVDGRPVRAKSYLVATGAEPHVPAIPGLEQVDYLTSTTAMELTELPASLVVIGGGFVGLEQAQLFARLGVEVTVIGRLAPHAEPELSSELRKAFLAEGISVIGDRAATITQHEGLVQVTTRNGKDATGERVLVATGRTPRTEGLNLPAAGIATDERGFVIVDEQQRTTNPAVFAAGDVTDVPQYVYVAARTGKIAAHNALGHDERVDYTGLPSVLFTSPQLASAGITEASAIAAGYRCACRFLRLSDVPRAIANHDTRGGIKVVADADTGKVLGIHALADTAGEMMLAATYAITAGFTVTQLADTWAPYLTMAEGIRLTANLFRNELPTSCCA
>Gordonia_sihwensis_NBRC_108236_2523394877_Actinobacteria_Actinobacteria
MSGEQFDLAIVGSGGGAFAAAIRATGLGKRVVMIERGTIGGTCVNTGCVPSKALLAAAEARHVASDSARFPGVAASAGPVDMPALIKGKDALVESMRAEKYVDQAAIHGWDMVEGEASFTGTPDAPLLQVASPGGALRTIEAEQYLVATGSAPHVPHVPGLVEAGYLTSTTAMELDEVPETLLVLGGGYVALELAQLFSRLGSRVTMLVRSRLASHEEPEASEALAGVFADEGIRVVQQAAVNAVARDEDSGEIVVSATVDGGQETFQSAKLLVATGRRPVTAELNLNQVGVETGTSGEIVVDSRLATSNPRVWAAGDVTGQWDFVYVAAAHGALAVENAFTDTVAVVDYRNLPRVTFTSPAIGAVGMTEQEAVSAGISSVSQVLPLEFVPRAQANRDTRGFIKVVADSDSGQILGISAVAKDAGELAAAGVYILEGAMTTAQVAAAWSPYLTMTEGIRIACKAFTTDVTKLSCCA
>Propionicicella_superfundia_DSM_22317_2523479904_Actinobacteria_Actinobacteria
MTATDKGRSYDLAVIGSGGAAFAAAIRATTLGKRVVMIERGTIGGTCVNTGCVPSKALLAAAEARHVTLDAARFPGLPLPDAPPVDMPAMVAGKDKLVGSLRSEKYAALAAEYGWALHPGEATFVGTPTEPALRVTGPDGTAETVRAAHHLIATGSTPWAPPVPGLQEAGYLTSTTAMELDHVPESLLVIGGGYVAMEQAQLFSRLGAQVTMLVRSRLASHEEPEAATALEEILADEGIEIIRGAVPTAVRRDPATGEVTVTATTVDGSHELRAAELLVATGRRPVTGTLGLDTIGVRAGKRGEVIIDSHLRTTNPRIWAAGDVTAHPQFVYVAAAHGALVADNALTGAGREVDYRHLPRVVFTSPALASVGMTDQQARTAGIRCDSRVLPLAYVPRAIVNRDTRGLIKIVTDADTGRIIGITALAQDAGDLAAAGVYILEAGMTTDQVANLWSPYLTMAEGLKLTAQTFTTDITKLSCCAA
>Propionicicella_superfundia_DSM_22317_2523479025_Actinobacteria_Actinobacteria
VTWHTEVDLVVIGTGGAAMSAAIHARLEGASVVAIESGTLGGTCVNVGCVPSKTLLAAAHTRHSALTNRFSGVPSSAGMVDLSALIEQKDDLVGMLRQTKYADIAAAYGFDILPGTATFTDAGTLLVDGRPVRAKSYLVATGAEPHVPAIPGLEQVDYLTSTTAMELTELPASLVVIGGGFVGLEQAQLFARLGVEVTVIGRLAPHAEPELSSELRKAFLAEGISVIGDRAATITQHEGLVQVTTRNGKDATGERVLVATGRTPRTEGLNLPAAGIATDERGFVIVDEQQRTTNPAVFAAGDVTDVPQYVYVAARTGKIAAHNALGHDERVDFTGLPSVLFTSPQLASAGITEADAIAAGYRCACRYLRLSDVPRAIANHDTRGGIKIVADADTGTVLGIHALADTAGEMMLAATYAITAGFTVTQLADTWAPYLTMAEGIRLTANLFRNELPTSCCA
>Yaniella_halotolerans_DSM_15476_2525746707_Actinobacteria_Actinobacteria
MRTHQPTQMVDFAIIGSGGAAFAAAIRASTLGKSVVMIERGTVGGTCVNTGCVPSKALLAAAEARHGATDAARYPGITATAGPVDMPAVIAGKDALVEQMRSDKYLDLITAYGWQLILGEATFTGSPDDPVLEVTCTDGTIETVQAQHYLLATGSTPTIPDIAGLEDIEYLTSTTAMDLSEVPESLIILGAGYVALEQAQWFSRLGSKVTVLARSRLLSREEPEVADTLREVFADEGIQAIHQAAVTAVATEATTGGVLVTATIQGQTRHLHATHLLVATGRTPVTAGLNLASVGVDTGPGGEVVVDAHLASSNPRIWAAGDVTGHPQFVYVASSHGGQVVDNAFTNANHAVDYTHLPRVTFTAPAVGAVGMTDHQAQAAGIRCTCRVLPLDYVPRAQVNRDTRGFIKIVADADTNQIVGITAVATDAGDLAAAGGYILAANMTVTQLATQWSPYLTMAEGLKIAAQSFTTDVSMLSCCAT
>Ornithinimicrobium_pekingense_DSM_21552_2526163952_Actinobacteria_Actinobacteria
MGENYDVDLAVIGSGGAAMSAAIAASQAGKSVVLIERGVLGGTCVNIGCVPSKTLLAAAGARHAALTNPFAGAPTSAGPVDLGALVAQKDALIARLREAKYADVAAAYGFEVRPGQATFLDKDTLAVDGQALRARAYLIATGSTPAVPDVTGLDCVDWLTSTTAMELLELPESLVVIGGGYVGMEQAQLFAHLGARVSLVGRLAPHAEPELAQGLREIFADDGISVVEEHATAVATDVGPSGQDVVVSTASGAQVRGARLLVATGRVARTDGLDLAAAAVDVNERGFVVVNETQRTSNPRIYAAGDVSGAAQYVYVAAAGGRAAALNALADDDGATPARVDYTGLPAVVFTRPQLASAGLTEEEALARGHACDCRVLDLSDVPRALVQHDTRGAVKLVADATTGKVLGVHALADGAGEIMLAATYAIKAGMTVDELADTWAPYLTMAESLRIVAGLFRNQMATSCCA
>Corynebacterium_otitidis_ATCC_51513_2538665917_Actinobacteria_Actinobacteria
MTNEKFDLAIIGSGGGAFAAAIRATGLGKRVVMVERGTVGGTCVNTGCVPSKALLAAAEARHVALDSARFPGVAASAGPVDMPALIQGKAALVESMRTEKYVDLAADYGWTMISGDASFTGTQDAPLLRVISPDGAVRTIEAGHYLVATGSAPYVPPVPGLAEAGYLTSTTAMELDEVPESMLILGGGYVALEMAQLFSRLGSRVTMLVRSRLASQEEPEASKALAGVFADEGIRVVRRAMADSVASGPDGVSVTANVAGDEEVFRASHILVALGRRPVTEGLDLDAVGVKTGASGESVVDSRLATSNPRVWAAGDATGHREFVYVAAAHGALAVDNAFTDALAEVDYRHLPRVAFTSPAIGAVGMTEKEAVAAGISCECRVLPLEYVPRAVVNRDTRGFIKVVADRDTGRILGLSAVAKDAGEIAAAGVYILEAGMTTAQVAAAWSPYLTMAEGIRIAAKAFTTDVSKLSCCA
>Nocardiopsis_synnemataformans_DSM_44143_2554373836_Actinobacteria_Actinobacteria
LTRRGTVMAFDLAVIGSGGAAFAAAIAARRKDRSVVMIEHGTIGGTCVNTGCVPSKALLAAAEARHVALSANRFPGIRTSAEDMDLAELIEGKRALVEDMRADKYVDLAEEYGWEIVSGHARFAKGPALEVELTDGGTRRVEAAHYVVATGSQPWAPPIEGLTEARYLTSTTAMELEALPSSLLVVGGNYIGLEQAQLFARLGVQVGVVEALDHLAPNEEPEASEAIAQIFADEGIGVRTGATVSRLRREGGRVVATVGGQELAAEEVLIATGRRPVTDGLNLDAVGVQVGAHGEVVVDEYLCTTNPRIWAAGDVTGHPQFVYVAGAHGAVVADNALDGADRTLDYRHLPRVTFTSPAIAGVGLTDAQAEQQGLDCECRVLPLENVPRALVNRDTRGLIKVVAERGTGRVVGVTAVAEGAGDVIAAAVYAVQAGMSVDQMANTWCPYLTMAEGLKLAAQTFTRDVAKLSCCAS
>Chryseobacterium_gleum_F93_ATCC_35910_2562965380_Flavobacteriia_Bacteroidetes
MKEEKIKLEIAGMTCDHCATGIKKMLSQNEGVKEANVSYPKATCECSFDPTKTSKEEIINTINGTKNYRVKSEISENGNSRNNQFDLIIIGGGSAAFSAAIKAESLGLSTLMVNGGLDFGGTCVNVGCVPSKNLIRAGESAYHATHSNFEGIKPKVVDIDFAQIIKDKKKLVATLQEKKYMDVVSDFENLTMLKGWAKFKDNKTILVDGKEYKAFKFLIAAGATTNIPTIEGLDKIDYLTNVSLFDLEEKPESLTIMGAGYIGLEIAMAYNRLGVKVRIIEFTDRVLRTQTPDISEALETQMRKEGIEILPNFRAVKFEKQGNETIIHCKCADGSFTQIIEKGKVVIATGTKANTSQLGLDNIGLELTKSGHIAVNEKMETNLPNIYAAGDVTNTPAFVYTAAFEGKIAVENAFSGTDNKADYSSLPWVVFTDPQIAGAGLDEAQAESKGIPFEVSKLELKDVPRAIAANDTRGFIKLIRNTETDKLIGARVVAPEGGELIQLLSMAIKYGITVRELAESFYPYLTLGEGIKLAAITFGKDVSKLSCCAS
>Corynebacterium_pseudogenitalium_ATCC_33035_2562975668_Actinobacteria_Actinobacteria
MTNEKFDLAIIGSGGGAFAAAIRATGLGKRVVMVERGTVGGTCVNTGCVPSKALLAAAEARHVALDSARFPGVAASAGPVDMPALIQGKAALVESMRTEKYVDLATDYGWTMISGDASFTGTQDAPLLRVISPDGAVRTIEAGHYLVATGSAPYVPPVPGLAEAGYLTSTTAMELDEVPESMLILGGGYVALEMAQLFSRLGSRVTMLVRSRLASQEEPEASKALAGVFADEGIRVVRRAMADSVASGPDGVSVTANVAGGEEVFRASRILVALGRRPVTEGLDLDAVGVKTGASGEIVVDSRLATSNPRVWAAGDATGHREFVYVAAAHGALAVDNAFTDALAEVDYRHLPRVTFTSPAIGAVGMTEKEAVAAGISCECRVLPLEYVPRAVVNRDTRGFIKVVADRDTGRILGLSAVAKDAGEIAAAGVYILEAGMTTAQVAAAWSPYLTMAEGIRIAAKAFTTDVSELSCCA
>Gillisia_sp._Hel_I_29_2578256652_Flavobacteriia_Bacteroidetes
MPTTKESVTLKINGMTCSGCSSHIEKDLNKTTGVFNSSVNHETGKGEFTIDTTKMTKEALINAVNGVGSYSVVNGVEKEDCCASDTIETTNKEASITKGKYNYDIIVIGGGSAAFSAAIKAESLGLTTLMVNGGLDFGGTCVNVGCVPSKNLIRAAETAYHATHSNFEGIKPQGVEIDFTQVIKDKKALVAALQQQKYMDVVSDFKNLTMLKGWAEFVDNKTILVDGKDTYSATNIVIATGATTNIPNIEGLKEVGYLTNVSLFDLEEKPESLTIMGAGYIGLEIAMAYNRLGVKVRIIEFTDRPLRSQTKDITDVLEVQMKKEGIEILPNFRAFKFEKQGTDTIIHCNCPDGTTTQIVEKGHIVVATGTKPNTSKLGLENIDISLSKSGHVIVNEKMETNVSNIYAAGDVANTPPFVYTAAKEGSTAINNAFSLSKNKLNYSSLPWVVFTDPQIAGAGLDEVEAELAGIPFEVSKLDLTHVPRALAAQDTRGFIKLIRNTETDKLIGARVIAPEGGELIQQLSMAIKFGITVKDLAESFYPYLTLGEGIKLAAITFGKDVSKLSCCAS
>Gillisia_sp._Hel_I_29_2578256092_Flavobacteriia_Bacteroidetes
MKNLFKKKNELSQKTETVSLQIEGMTCSGCSLHIEKDINKKDGILISSVNHETGKGEFTFDTAKLNKEELINAVNSIGKYTVVKGNEKEDCCDSISDSTTDKASNKGKNQFDLIVIGGGSAAFSAAIKAESLGLTTLMVNGGLDFGGTCVNVGCVPSKNLIRAAETAYHATHSNFAGIKPKGVDIDFAQVIKDKKALVAALQQQKYMDVVSDFKGLTMLKGWAEFVDTKTILVDGKDKFTATNIIIATGATTNIPNIEGLNEVGYLTNVSLFDLEEKPESLTIMGAGYIGLEMAMAYNRLGVKVRIIEFTDRPLRSQTEDITDVLVEQMKSEGIEILPNFRAFKFEKEGNDTIIHCNCPDGSTTQIVEKGHIVVATGTTPNTSKLGLKKIDLKLSERGHIVVNEKMETNISNIYAAGDVTNTPPFVYTAATEGSTAVNNAFSLSKQSVDYASLPWVVFTDPQIAGAGMDEIEAESRGIPFEVSKLDLTHVPRALAAQDTRGFIKLIRNTETDKLIGARVIAPEGGELIQQLSMAIKFGITVKDLAESFYPYLTLGEAVKLAAITFGKDVSKLSCCAS
>Salegentibacter_sp._Hel_I_6_2585336925_Flavobacteriia_Bacteroidetes
MQKEITLPIQGMTCTGCATGIEKKVKQLEGVIALDVSYPKGEGKFIFDSSTTSQQDIIDNIEMSGQYKVSNGQQASDKNNFDLIIVGGGSAAFSAAIKAESLGLKTLMVNAGLNFGGTCVNVGCVPSKNLIRAAETAYHATHSNFQGIRPKGVDIDFSQVIKDKKDLVAALQQQKYMDVVKDFKNLAMLTGWAEFVDKGTIIVDGKDTYTATNILIATGATTYIPNIEGLNEVGYLTNVSLFDLEEKPQSLTIMGAGYIGLEIAMAYNRLGVKVRIIEFTDRPLRSQTKDITDVLEAQMKKEGIEILPNFRAFKFEKQGADTIIHCNCPDGTTTQIIEKGKIVVATGTKPNTSKLGLDKIKMNLSAVGHVLVNEKMETNISNIFAAGDVTQTPPFVYTAATEGSTAVSNAFSLSKTGIDYSSLPWVVFTDPQVAGAGMDEIVAEEAGLPFEVSKLDLSHVPRALAAQDTRGFIKLIRNTETDKLIGARVIAPEGGELIQQLSMAIKFGITVKDLAESFYPYLTLGEGIKLAAITFGKDVSKLSCCAS
>Curtobacterium_sp._S6_2587473564_Actinobacteria_Actinobacteria
MPTKYDLAVIGSGGGAFAAAIRASTLGKSVVMIERGTFGGTCVNTGCVPSKALIAAAEARHVAADATGRFPGIMTSAAPVDMPGLVGGKQALVESLRGEKYVDVADSYGWQVLRGDASFAGTPDVPLLEVMASDGTVETVETDHFLVATGSRPWAPPIDGLEEAGYLTSTTSMELTGVPESLLVLGGGYVALEQAQLFARLGSKVTVLVRSRLASKEEPEVSKTLEEVFAEEGIRVVRRAVPLRVVRDASGGQVVVTADVSGGSQEFRAGHVLVALGRRPVTDGLNLGAVGVKTGDAGEVVVTDQLQSSNPRVWGAGDVTGHPEFVYVAAHHGTLVAENAFTDAHRSVDYARLPRVTFTGPAIGAVGMTEQQALDAGIRCDCRVLPLHHVSRALVNRDTRGFIKMVANADTGKILGLTAVAKDAGELAAAGVHVLGKTIAEVADAWAPYLTMAEGIRIAAKAFTTDVSKLSCCA
>Algoriphagus_ratkowskyi_DSM_22686_2595634232_Cytophagia_Bacteroidetes
MYKEIINLDITGMTCDQCATGIEKLLSKNEGIKETNVSYTNATCECAYDPSKTSKEEIINTINGTKNYRVKGEIPENGSGDSKQFDLIIIGGGSAAFSAAIKAESLGLTTLMINGGLDLGGTCVNVGCVPSKNLIRAGETAYHATHSNFAGIKPKGVDIDFAQIIKDKKKLVATLQDKKYMNVVSDFENLTMLKGWAKFKDSKTIEVDGKEYNALKFLIATGATTNIPNIEGLDKIDYLTNVSLFDLEEKPESITIMGAGYIGLEIAMAYNRLGVKVRIIEFTDRVLRTQMPDISEALETQMRKEGIEMLPNFRAVKFEQKESEIIIYCKRPDGSFTEIGENGKVVIATGTTPNTHTLGLQNVGLELTETGHILVNEKMETNLVNIYAVGDVANTPAYVYTAAFEGKIAVENAFAGADNKADYSSLPWVVFTDPQIAGAGLDEAQAEAEGIPFEVSKLELKDVPRAIAANDTRGFIKLIRNTETDKLVGARVVAPEGGELIQQLSMAIKYGITVKELAESFYPYLTLGEGIKLAAITFGKDVSELSCCAS
>Salegentibacter_mishustinae_DSM_23404_2595643997_Flavobacteriia_Bacteroidetes
MQKEITLPIQGMTCTGCATGIEKKVKQLEGVIALDVSYPKGEGKFIFDSSTTSQQDIIDNIEMSGQYKASNGQQVSDKNNFDLIIVGGGSAAFSAAIKAESLGLKTLMVNAGLNFGGTCVNVGCVPSKNLIRAAETAYHATHSNFQGIRPKGVDIDFSQVIKDKKDLVAALQQQKYMDVVKDFKNLAMLTGWAEFVDKGTIIVDGKDTYTATNILIATGATTYIPNIEGLNEVGYLTNVSLFDLEEKPQSLTIMGAGYIGLEIAMAYNRLGVKVRIIEFTDRPLRSQTKDITDVLEAQMKKEGIEILPNFRAFKFEKQGADTIIHCNCPDGTTTQIIEKGKIVVATGTKPNTSKLGLDKIKMNLSAVGHVLVNEKMETNISNIFAAGDVTQTPPFVYTAATEGSTAVSNAFSLSKTGIDYSSLPWVVFTDPQVAGAGMDEIVAEEAGLPFEVSKLDLSHVPRALAAQDTRGFIKLIRNTETDKLIGARVIAPEGGELIQQLSMAIKFGITVKDLAESFYPYLTLGEGIKLAAITFGKDVSKLSCCAS
>Sinomicrobium_oceani_CGMCC_1.12145_2596908983_Flavobacteriia_Bacteroidetes
MNKEIIKLDIIGMTCDHCATGIEKLLSKNEGVKEANVSYPKATCECSFDPTKTSKEEIINTINGTKNYRVKSEIPDNGNSGINQFDLIIIGGGSAAFSAAIKAESLGLSTLMVNGGLDFGGTCVNVGCVPSKNLIRAGESAYHATHSNFEGIKPKGVDIDFAQIIKDKKKLVATLQEKKYMDVVSDFENLTMLKGWAKFKDNKTILVDGKEYKAFKFLIAAGATTNIPTIEGLDKIDYLTNVSLFDLEEKPESLTIMGAGYIGLEIAMAYNRLGVKVRIIEFTDRVLRTQTPDISEALETQMRKEGIEILPNFRAVKFEKQANETIIHCKCPDGSFTQIIEKGKVVIATGTKANTSQLGLDNIGLELTKSGHIAVNEKMETNLPNIYAAGDVTNTPAFVYTAAFEGKIAVENAFSGTDNKADYSSLPWVVFTDPQIAGAGLDEAQAESKGIPFEVSKLELKDVPRAIAANDTRGFIKLIRNSETDKLIGARVVAPEGGELIQQLSMAIKYGIMVKDLADSFYPYLTLGEGIKLAAITFGKDVSKLSCCAS
>Corynebacterium_ihumii_GD7_2600944265_Actinobacteria_Actinobacteria
MTNEKFDLAIIGSGGGAFAAAIRATGLGKRVVMVERGTVGGTCVNTGCVPSKALLAAAEARHVALDSARFPGVAASAGPVDMPALIQGTAALVESMRTEKYVDLAADYGWTMISGDASFTGTQDAPLLRVISPDGAVRTVEAGHYLVATGSAPYVPPVPGLAEAGYLTSTTAMELDEVPESMLILGGGYVALEMAQLFSRLGSRVTMLVRSRLASQEEPEASKALAGVFADEGIRVVRRAMADSVASGPDGVSVTANVAGGEEVFRASRILVALGRRPVTEGLDLDAVGVKTGASGEIVVDSRLATSNPRVWAAGDATGHREFVYVAAAHGALAVDNAFTDALAEVDYRHLPRVTFTSPAIGAVGMTEKEAVAAGISCECRVLPLEYVPRAVVNRDTRGFIKVVADRDTGRILGLSAVAKDAGEIAAAGVYILEAGMTTAQVAAAWSPYLTMAEGIRSAAKAFTTDVSKLSCCA
>Crenotalea_thermophila_DSM_14807_2601543649_Chitinophagia_Bacteroidetes
MAQSEIQHQTAQLDITGMTCTHCAATIQKLLLRQPGVREARVDYPTGKGIVVFDPKQIRPEQIQQVIDQTPSYRVSRMDIGLLVSPKEENGYDYRLIIIGGGSAAFAAAIRAEELGLKTLMINDGLPIGGTCVNVGCVPSKTLIRTAEAAFHARHSFFDAVRPRGADIDFPRVIRDKQQLVETLRQQKYLNVVQDFEHLKILSGHARLDDSHTVVVDEKMRYTGEKILLATGSRPRIPDIPGLKEVGYLTNRSLFELEEKPESLTIMGAGYVGCEIATAYRRLGVKIRIIEFTDRILRSQTPDISEELARHMQAEGIEIWPNFRAKRLERKAAGIQITGQFPDGRQHTFLEPGHVVVATGIQANVEGLGLEAVGVQLAGNGHIAVNDFMQTSVPHIYAAGDVANTPAYVYTAAYEAKIAVNHAFAGGREAIDYRVLPWVIFTDPQVAGVGMDEAQADQLGIPYEVSKLSLREIPRALAARDTRGFIKLIRHAETDQLLGARVVAPEGGELIMTLSLAMKYRIPVQELAAQLFPYLTLQEGIKLAALAFSKDVQKLSCCAS
>Corynebacterium_tuscaniense_DNF00037_2602456818_Actinobacteria_Actinobacteria
MTNEKFDLAIIGSGGGAFAAAIRATELGKRVVMVERGTVGGTCVNTGCVPSKALLAAAEARHVALDSARFPGVAASAGPVDMPALIQGKAALVESMRTEKYVDLAADYGWTMISGDASFTGTQDAPLLRVISPDGAVRTIEAGHYLVATGSAPYVPPVPGLAEAGYLTSTTAMELDEVPESMLILGGGYVALEMAQLFSRLGSRVTMLVRSRLASQEEPEASKALAGVFADEGIRVVRRAMADSVASGPDGVSVTANVAGGEEVFRASRILVALGRRPVTEGLDLDAVGVKTGASGEIVVDSRLATSNPRVWAAGDATGHREFVYVAAAHGALAVDNAFTDALTEVDYRHLPRVTFTSPAIGAVGMTEKEAVAAGISCECRVLPLEYVPRAVVNRDTRGFIKVVADRDTGRILGLSAVAKDAGEIAAAGVYILEAGMTTAQVAAAWSPYLTMAEGIRSAAKAFTTDVSKLSCCA
>Corynebacterium_jeddahense_JCB_2619048002_Actinobacteria_Actinobacteria
MPTKYDLAIIGSGGGAFAAAIRASTLGKSVVMIERGTLGGTCVNTGCVPSKALIAAAGARHVAVDAATRFPGIATTADPVDMPALIAGKQALVESLRGEKYADVADSYGWQVLRGDASFVGTPDAPVLDVAGSDGSVETIEAHHYLVATGSRPWAPPIDGLEETGYLTSTTAMELTEVPESLLVLGGGYVALEQAQLFARLGSQVTLLVRSRLASKEEPEVSKALQEVFADEGIRVVSRAVPTRVSRGTGGEAVVTAALSGGSQEFRADQVLVALGRRPVTDGLNLDAVGVNTGDSGEVVVSDRLQSSNPRVWAAGDVTGHPEFVYVAAHHGTLVAENAFADADRSVDYARLPRVTFTGPAIGAVGMTEKDVLAAGIRCDCRVLPLHHVPRALVNRDTRGFIKIVVNAETNEILGLTAVAKDAGELAAAGVHVLGRTVAEVANAWAPYLTMAEGIRIAAKAFTTDPSLLSCCA
>Micrococcus_sp._MS_ASIII_49_2632233335_Actinobacteria_Actinobacteria
MTATANSRSYDLAMIGFGGAAFAAAIRATNLGRRVVMIERGTVGGTCVNTGCVPSKALLATAEARHVTLDASRFPGLPLPEVRPVDMPALIAGKDRLVGSLRGEKYLDLATEYGWDLHPGDATFVGTPSEPALRVTGPDGTVETVRAAHYLIATGSRPWAPPVPGLQEAGYLTSTTAMELDHVPESLLVIGGGYVAMEQAQLFARLGVRVTMLVRSRLASQEEPEASTALDEIFTDEGIQIIRGAVPSAVRRDPATGEVTVTATTTDGSQELRAAEVLVATGRRPVTATLGLDTVDVRTGDHGEVVVDSHLRSTNPRVWAAGDVTAHRQFVYVAAAHGALVADNALTGAGLEVDYRHLPRVVFTSPALAAVGMTERQASAAGIRYDSRVLSLAHVPRAIVNRDTCGFIKMVTDADTGRIIGITALAQDAGDLAAAGVYMLEAGMTTSQVANLWSPYLTMAEGLKLTAQAFTTDIAKLSCCAA
>Micrococcus_sp._MS_ASIII_49_2632231457_Actinobacteria_Actinobacteria
MPETGTHEVDLAIIGSGGGAFAAAIRATNLGKSVVMIERATVGGTCVNTGCVPSKALLAAAEARHVALDATGRFPGLSTSAAGVDMPGLIVGKDALVEGMRSDKYLDLIADYGWELATGEAVFTGTAEDPALEVTGADGSCRRVRAAHYLVATGSTPIVPEIEGLDQVEYLTSTTAMELDEVPESLLIIGGGYVGLEQAQLFARLGSMVTMVVRSRLASHEEPEVSRTLRGVFAEEGIRVIPRATVSSVTPDRDTGEVVATVTGPGGQDTLRAGRLMVAVGRRPVTENLGLGSVGVDTGARGEILVDARMATSNPKVWAAGDVTGHPQYVYVASAHGVTAVENAFHHTGQQIDYTHLPRVTFSSPAIAAVGMTDQQAREAGLRCECRVLPLEYVPRALVNRDTRGFVKIVAEAETGRIVGITAVAKDAGELAAAGVYILSAGMTVDQVSTLWCPYLTMAEGLKIAAQSFRTDVSKLSCCAA
>Agrococcus_carbonis_DSM_22965_2634618861_Actinobacteria_Actinobacteria
MARHGEFDLAVIGTGGAAMSAAIHARLEGASVVAIESGTLGGTCVNVGCVPSKTLLAAAHTRHAARSNPFPGTPTSAGEVDLSALMQQKDELIGILRQTKYADIAAAYGFDIQSGAATFTDAATLLVDGRRVRARSYLVATGAEPHAPAIPGLEQVDYLTSTTAMELTELPASLVVIGGGFVGLEQAQLFARLGVEVTIVGRLAPHAEPELSSELHNAFLAEGIAVINDRAVTITRNGDLVQAITRTGKAATGGRILIATGRAPRTDGLDLAAAGVARDGRGFIIVDKDQRTTNPTVFAAGDVTDVPQYVYVAAMAGKIAARNALGRHEQVDYTGMPSVLFTSPQLASAGMTEAEALAAGYRCTCRYLRLSEVPRAITNHNTRGGIKIVADADTGRVLGVHALAETAGEMMLAATYAITAGFTVAQLADIWAPYLTMAEGIRLTANLFRNELPTSCCA
>Corynebacterium_coyleae_DSM_44184_2634632767_Actinobacteria_Actinobacteria
MPTKYDLAIIGSGGGAFAAAIRASTLGKSVVMIERGTLGGTCVNTGCVPSKALIAAAGARHVAVDAATRFPGIATTADPVDMPALIAGKQALVESLRGEKYADVADSYGWQVLRGDASFVGTPDAPVLDVAGSDGSVESIEAHHYLVATGSRPWAPPIDGLKETGYLTSTTAMELTEVPESLLVLGGGYVALEQAQLFARLGSQVTLLVRSRLASKEEPEVSKALQEVFADGGIRVVSRAVPTRVSRGTGGEAVVTAALSGGSQEFRADQVLVALGRRPVTDGLNLDAVGVNTGDSGEVVVSDRLQSSNPRVWAAGDVTGHPEFVYVAAHHGTLVAENAFADADRSVDYARLPRVTFTGPAIGAVGMTEKDVLAAGIHCDCRVLPLHHVPRALVNRDTRGFIKIVVNAETKEILGLTAVAKDAGELAAAGVHVLGRTVAEVANAWAPYLTMAEGIRIAAKAFTTDPSLLSCCA
>Jiangella_alkaliphila_DSM_45079_2640211218_Actinobacteria_Actinobacteria
MGFNLAIIGSGGAAFAAAIAARRKDRSVVMIERGTVGGTCVNTGCVPSKALLAAAEARHVALDAGRFPGIRASRDDVDFAALIDGKRTLVEEMRAGKYVDLAKEYGWDIIRGEARFADGPALDVLLHEGGTLRVEADHYVIATGSAPWIPPIDGLEEAGYLTSTTAMELDRLPSSLLVVGGNFIGLEQAQLFARLGVEVSVVEMLDRLAPTEEPEVGPVIAGVFADEGIAVHTGATARAVRRGAGQVVATLADRELRADEVLVATGRRPVVDGLGLDTVGVTVGDRGEVLVDEHLRTSNPRIWAAGDVTGHPQFVYVAAAHGTLVADNALDGAERVLDYRYLPRVTFTGPAIAGVGLTDAQATEQGIACECRVLPLENVPRAIVNRDTRGFVKIVAERGTGRVVGVTAVAEGAGDVIAAAVYAVQAGMTVTQLASTWSPYLTMAEGLKLAAQTFTRDVSKLSCCAA
>Nitrospira_moscoviensis_NSP_M_1_2641368482_Nitrospira_Nitrospirae
MSDRVHVRLRVEGMTCDGCARHVAEALNSVLGVEQAQVGSWRTGQATVVASGEIGDHALVDAVRKAGYHGVIVERRPLEPTRLVPFSKGRDYDLMTIGGGSAAFAAAIKAAELGARVAIVEKGTIGGTCVNIGCVPSKTLIKAAELCYHSAYPRFEGLTACPPPSDWQRVVQQKDELVTALRQGKYVDVAAVYPTITILKGDAMLLGGRHVRVNGTAYEPEKIVVATGSSPWAPPIPGLQEAGFLTSEQALGLETLPASLIIIGGGSIGLEFAQLFTRFGVQVMVLESGPHVARAEEPEIGQALVRYLEDEKVRICTNITINQVERRDGGYFVHTETNGKPEICRAERLLVATGRRPNTGGFGLEAAGVRLGAKGEIMVNDHLQTSNPDIYAAGDCIGDPMYVYVAAYAGGLATENALSGVGRVFDLTALPHVTFTDPQIASVGLTERQAREKGLRVHTSLLPLEHVPRARASRNTKGLIKLVAEEETGRLVGAHVLAAEAGEVIQEATLAIRFGLTVQDVADTFHPYLTMVEGLKLAALTFKKDVSKLSCCAA
>Nitrospira_moscoviensis_NSP_M_1_2641365983_Nitrospira_Nitrospirae
MSSKFHFALRVEGMTCDGCARHVTEALKTVPGVDTAQVGSWRTGQATVVASAEVRDHLLVDAVHKAGYHGVIVERRPLEPTRLVATSEGRDYNLLTIGGGSAAFAAAIKAAELGARVAIVEKGTIGGTCVNIGCVPSKTLIKAAELCYHSAYPNFEGLNACPPPSDWRRVVQQKDELVAALRQGKYVDVAAIYPTITILRGEARLLGGRRVRVNGTVYEPDKIVVATGSHPLVPPIPGLQEAGFLDSELALSLEALPASMVIIGGGSIGLELAQLFTRFGVRVMVLESGPHVARAEEPEIGEALVRYLEDEKVQICTNVTISRVERRDGEYLVHTEANGKPKICRAERLLVATGRHANTIGFGLEEAGVRLGAKGEIVVNEHLQTTNQDIYAAGDCIGNPMYVYVAAYAGGLAAENALSGVGRVFDLTALPHVTFTDPQIASVGLTEEKATAQGRGVRTAVLPLHHVPRALASRNTKGLIKLVAEDETGRLLGAHVLAAEAGEVIQEATLAIRFGLSIQDLADTFHPYLTMVEGLKLAALTFKKDVTKLSCCAA
>Raineyella_antarctica_LZ_22_2654346832_Actinobacteria_Actinobacteria
MGPSVDLAVIGSGGAAFSAAIRATNLGKAVVMIERGTFGGTCVNTGCVPSKALIAATEARHTAADAPHRFPGIAASAGAVDMAGLIGGKQALVEELRGEKYVDVAEAYGWRVVEGDASFTGSPEAPVLRVTTPDGPVETIEAAQYLVATGSRPWAPPIPGLDDVGYLTSTTAMELNMVPESLLVLGGGYVALEMAQLFARLGSTVTMLVRSRLASKEEPEVHRTLRDVFADEGIRVVRRAEVTHLRQEAATGQVVATAAVSGGQQEFRAARILVALGRRPVTLGLNLKEVGVATNESGAIQVTDQLQSSNPRIWAAGDVTGHHEFVYVAARHGALVADNAFTGVGRSVDYTHLPRVTFTTPAIGAVGLTEAAVVAAGIRCNCSVLPLEYVPRALVNRDTRGFIKIVIDDDTKQILGITALAKDAGELAAAGVHILGRTIDDVIDSWAPYLTMAEGIRLAAQAFTTDVSTLSCCA
>Cryobacterium_psychrotolerans_CGMCC_1.5382_2668003112_Actinobacteria_Actinobacteria
MSEATVFDFDLAVIGSGGGAFAAAIRATNLGKRVVMIERGTVGGTCVNTGCVPSKALLAAAEARHVALDSGRFPGISTSADAVNMSELIGGKRSLVETMRTGKYVDLIGEYGWELRQGTAVFAGTANEPVLEVTGFDGSVETVRAAHYLVATGSTPWAPPIEGLEEVGYLTSTTAMELDEVPESLLVLGGGYVALEQAQLFSRLGSTVTMLVRSRLASTEEPEASRTLMGVFADEGMRVIRRATVSAVHLDESTGEVVAVATTGGGREEFRASKLLVATGRRPVTEGLNLGAVGVNVGEKGEIVVNTMLASSNPRIWGAGDVTGHPEFVYVAASHGSLVVDNAFNDAGRVVDYRHLPRVTFTSPALAAVGMTDKEANAAGIRCECRVLPLGYVPRALVNRDTRGFIKIVADAETRRIVGITAVAKDAGDLAAAGGYILEAGMTVDQVATMWSPYLTMAEGIKIACQSYNTDVSKLSCCAA
>Amycolatopsis_marina_CGMCC_4.3568_2668024234_Actinobacteria_Actinobacteria
VHYDLAVIGSGGGAFAAAIAARGKGKSVVMIERDTVGGTCVNVGCVPSKALLAAAEARHVALDQRFPGIATSADPVDGAALIGGKDALVEGLRAEKYVDLAAEYGWEILPGEARFTEGPALEVDRRDGSRTRIEAEHYLIATGSTPRAHDLDGTDRVDYLTSTTAMEQTDLPTSLVVVGGGYVGLEQAQLFAHLGVEVAVVGRFAPHTEPELSAILADVFRDDGITVIAERATSVDTDDTDAGGVAVTTDTGQRVSGQRLLLATGRHPVTAGLNLDAVGVKTGSRGEIVVDEHLRTHNSRIWAAGDVTGHPQYVYVAGAHGAVVADNAFDNADRTLDYHHLPAVTFTTPSLASAGLTDAAAVEQGYDCDCRVLPLEYVPRALVNRDTRGAIKLVAERETGRLLGAHVLAAGAGDVIATAVYALANHMTVHDMADLWCPYLTMAEGLKLAAQTYTRDVTKLSCCAS
>Tsukamurella_tyrosinosolvens_CCUG_38499_2670282300_Actinobacteria_Actinobacteria
MPTNYDLAIIGSGGGAFAAAIRASTLGKSLVMIERGTLGGTCVNTGCVPSKALIAAAAARHAAADAPGRFPGITTAAGPVDMPTAVAGKQSLVDILRTAKYAEIADSYGWQTRRGFASFAGTPDAPVLDITDVDGNVETVTAEHYLIATGARPWAPPIPGLDEAGYLTSTAAMDLTQLPQSLLVLGGGYVALEQAQLFARLGSQVTLLARSQLASKEEPEVSRTLAEVFADEGIQVKRGAVPLHVTRTADGTVTVTSDVSGRLQEDRADQILVALGRRPATDAMNLATVGVHTGDSGQILVSDHLQSSNPRVWAAGDVTGHPQFVYVAARHGTLVADNSLAGAAKSVDYTRLPRVTFTNPAIGTVGITEEQARTAGIRCACRVLPLDHVPRAVVNRDTRGFIKIVTNAATGEVLGLTTVAENAGELVATGVHILGKTVTEIANAWTPYLTMAEGIQIAAKSFVTDVSKLSCCA
>Microbacterium_ginsengisoli_DSM_18659_2674229678_Actinobacteria_Actinobacteria
MEDPTSFDLAVIGSGAGSFAAAIRASQLGKRVVMVERGVIGGTCVNTGCVPSKALLAAADARHVALNSGRFPGISASTGRVDMPALIEGKRALVEGMRAEKYEDLIASYGWDLRAGTAAFAGTTADPRLEITAADGTRSTVGAAHYLIATGSTPTIPAVDGLAGVDYLTSTSAMELEAVPESLLVLGGGYVAMEQAQLFARLGSRVTMLVRSRLASREEPEASKAMMGIFADEGIRVVRRANLDTVRTDKNTGDIIATATVSGGAEEFRASRILIATGRQAVTEGLNLAALGIQTGPSGEVMVDGRLATSNPRIWAAGDVTGHPQFVYVAASNGSLVAENAFTGTNREVDYRHLPRVTFTSPALAAVGMTEQQVVAAGIRCQCRVLPLDYVSRAIVNRDLRGVIKVVQNADTGQILGITAVAADAGDLAAAGVYILEAAMTTDQVAHLWSPYLTMAEGIKIACQAFTADVSKLSCCAF
>Anoxybacillus_sp._B7M1_2691666886_Bacilli_Firmicutes
LSIRKYRLQVEGMTCTGCERRVETALNSIGAKNVDVNFRRGEAVFELPEHIGIEKAKEAVNKVNYKAGEAEVIHQQKSSVVGDDEGDYDYDFIVIGSGGGAFSAAIKAVEYGAKVAMIERGTIGGTCVNIGCVPSKTLLRSGEINHLAKNNPFLGLNTSAGSVDLKKLMEQKDELVRELRQQKYVDLIDEYGFELIQGEAKFVNEKTIEVNGNKITAKRFLIATGASPLIPNIPGLKDVDYLTSTSLLELKELPKSLAVIGSGYIGLELGQLFHHLGVEVTLMQRSQRILKEYDPEISEAVEKALTEQGIHVITGATFERVEQNGDMKQIHVTVHGEKKIIEAEQLLVATGRKPNTEALNLQAANVEVGSRGEVKVDDYLRTSNPRIYAAGDVTMGPQFVYVAAYQGGIAADNAIGGLERKVNLDTVPAVIFTSPSIATVGLTEEQAKERGYEVRTSVLPLDAVPRALVNRETTGVFKLVADAKTLKVLGVHIVAENAGDVIYAATLAVKFGLTVEDLRECLAPYLTMAEGLKLVALTFDKDVKKLSCCAS
>unclassified_Pseudonocardiales_bacterium_bin5_2700248278_Actinobacteria_Actinobacteria
MTYDLAIIGSGGAAFAAAITATGAGARVLMIERGQVGGTCVNVGCVPSKALLAAAEARHVAATQAFPGIQTTAGPVDPASLIGGKDALVNQLRADKYVDLAAEYGWQILGGAATFTDGPVLDVTLADGGTRRIKAGQYLIATGSTPWAAPIEGLEQAGYLSSMTAMELRRLPASLIVLGGGYVGLEQAQLFARLGTDVTVLTRSRLASFEEPEISAALQSVFAEQGISGHTGTTVVAVARDADGYTVTADVGGQLQRLHAEQLLVATGRRPATAGLNLDRVGVQTGNRGQIVVDEQLRSRNPRVWAAGDVTGGPQFVYVAAAQGALIADNALSGADRTLDYTALPRVTFTSPQIASVGLTDAQAVAAGLRCDCRVLPLKYVPRALVNRDTRGLIKIVAEADTGRLLGVHALADGAGDVITAAGYALSAGMTVQQLSTSWAPYLTMAEGLKLAAQTYTRDVTKLSCCAA
>Flavobacterium_chilense_DSM_24724_2701232570_Flavobacteriia_Bacteroidetes
MKKENIKLEITGMTCDNCATGIEKMLSKNEGVSECKVNYQNGIGECSFDPSKTSKDEIINSINNTKNYKVSNEVKDDCCNTNTNHFDLIIIGGGSAAFSAAIKAESLGLTTLMVNGGLDFGGTCVNVGCVPSKNLIRAAETAYHATHSNFKGIKPKGVEIDFKQLIKDKKALVATLQQHKYMDVVSDFKNLKMMTAWAEFVDTKTIKVDGKEEFTASKIIIATGATTNIPNIEGLNEVGYLTNVSLFDLEEKPESITVMGAGYIGLEIAMAYNRLGVKVRIIEFTDRPLRSQANDITDVLVEQMKSEGIEILPNFRAIKFEKQGNKTIIHCKCPDGSTTQIVEKGYVVVATGTKPNTEKLGLDKIGLTLTESGHIAVNEKMETNVATIYAAGDVVNTPPFVYTAATEASTAVNNAFSLSKNTVDYSSLPWVVFTDPQIAGAGIDEIEAEKAGIPFEVSKLDLIHVPRALAAQDTRGFIKLIRNTETDKLIGARVIAPEGGELIQQLSMAIKFGITVKELAESFYPYLTLGEGIKLAAITFGKDVSKLSCCAS
>Rhodococcus_sp._4J2A2_2707542352_Actinobacteria_Actinobacteria
MSGEQFDLAIVGSGGGAFAAAIRATGLGKRVAMIERGTIGGTCVNTGCVPSKALLAAAEARHVASDSARFPGVAASAGPVDMPALINGKDALVESMRAEKYVDQAAIHGWDMVEGEASFTGTPDAPLLQVASPGGALRTIEAEQYLVATGSAPHVPHVPGLVEAGYLTSTTAMELDEVPETLLVLGGGYVALELAQLFSRLGSRVTMLVRSRLASHEEPEASEALAGVFADEGIRVVQQAAVNAVARDEDSGKIVVSATVDGGRETFLAAKLLVAAGRRPVTAELNLDQVGVETGTSGEIEVNSRLATSNPRVWAAGDVTGQRDFVYVAAAHGALAVENAFTDTVAVVDYRNLPRVTFTSPAIGSVGMTEQEAVAAGISSVSQVLSLEFVPRAQANRDTRGFIKVVADGDSGQILGISAVAKDAGDLAAAGVYILEGAMTTAQVAAAWSPYLTMTEGIRIACKAFTTDVAKLSCCA
>Actinotalea_sp._SUR_A1_2711628229_Actinobacteria_Actinobacteria
VDEYDLIVIGTGGAAMAAGIEARSRAASVLLVEHNALGGTCLNIGCVPSKNLLAAADQRHRAAVNRFRGVATSTGGVVMDALLAQKQALIDHLREVKYAEVAAAHGLRVVYGHARFLDAHTVQVDDHQLRARAYVVATGAAPHVPDLPGMADVDYLTSTTAMEQRDLPASMVVVGGGYVGLEQAQLWAHLGVEVTLVGRFAPHTEPEVADVLRDVFNDEGITVVEERAVTVARTENGVVVTTTAGTRAQGQRLLVATGRFADTRNLGLDAADVQTDERGFIVVDQNQRTTNPRVFAAGDVAGGPQYVYVAAQTGHVAAAGALGEPSTVDYRGLPGVTFTTPQIASAGLTEHRATELGHSCECRVLSAQDIPRALVNQDPRGTLKLVIDAKTREVLGVHAALDGAGDVMLAATYAIKFGLTVDDLADTWAPYLTMSEALRIAAGLFRSNLPTSCCA
>Neomicrococcus_aestuarii_B18_2720025866_Actinobacteria_Actinobacteria
MPEPTPDFDLAVIGSGGGAFAAAIRATNLGKRVLMVERSTVGGTCVNTGCVPSKALLAAAEARHVALDSGRFPGISTSTGPVDMPGLIDGKRSLVETMRSEKYVDLIADYGWELRRGNAVFAGSQDDPVLEIASADGARESVRAAHYLVATGSAPWEPSIQGLADTDYSTSTTAMELEEVPESLLVLGGGYVALEQAQLFARLGSKVTMLVRSRLASAEEPEASRALMGVFADEGIRVVRQATVSCVRTDPATGGIVATATVSGGEKEFGAAKLLVATGRRPVTEGLNLAAVGVNTGDRGEILVNNRLNSSNERIWAAGDVTGHREFVYVAAAHGSLIADNAFNQSGHEVDYQHLPRVTFTSPALAAVGMTDRQANAAGIRCECRVLPLEYVPRALVNRDTRGFIKIVADAATGRIVGITAVAKDAGELAAAGVYILEAGMTVEQVANLWSPYLTMAEGIKIVAQSFTTDVSKLSCCAA
>Micrococcus_sp._CH7_2725455137_Actinobacteria_Actinobacteria
MPETGTHEVDLAIIGSGGGAFAAAIRATNLGKSVVMIERATVGGTCVNTGCVPSKALLAAAEARHVALDATGRFPGLSTSAAGVDMPGLIVGKDALVEGMRSDKYLDLIADYGWELATGEAVFTGTAEDPALEVTGADGSCRRVRAAHYLVATGSTPIVPEIEGLDQVEYLTSTTAMELDEVPESLLIIGGGYVGLEQAQLFARLGSMVTMVVRSRLASHEEPEVSRTLRGVFAEEGIRVIPRATVSSVTPDRDTGEVVATVTGPGGQDTLRAGRLMVAVGRRPVTENLGLGSVGVDTGARGEILVDARMATSNPKVWAAGDVTGHPQYVYVASAHGVTAVENAFHHTGQQIDYTHLPRVTFTSPAIAAVGMTDQQAREAGLRCECRVLPLEYVPRALVNRDTRGFVKIVAEAETGRIVGITAVAKDAGELAAAGVYILSAGMTVDQVSTLWCPYLTMAEGLKIAAQSFRIDVSKLSCCAA
>Microbacterium_resistens_NBRC_103078_2732290910_Actinobacteria_Actinobacteria
MPTKYDLAIIGSGGGAFAAAIRATTLGKSVVMIERGTLGGTCVNTGCVPSKALIAAADARHVAADASDRFPGIATTAALVDMPALIGGKQALVESLRGEKYADVADSYGWQMRRGDAAFAGTPDAPFLEVTGPDGNVETIEADHYLVATGSRPWVPPIDGLDNAGYLTSTTAMELTEVPASLLVLGGGYVALEQAQLFARLGSQVTVLARSRLASKEEPEVSRALEGAFADEGIRVIRRAVPTLVSRDADGEIVASANVAGGVQEFRADHVLVALGRRPVTDGLGLDAVGVQTGDSGEVVVTDQLRSSNPRIWAAGDVTGHPEFVYVAAHHGTLVAENAFAAAERSVDYSRLPRVTFTGPAIGAVGMTEKQVIAAGIRCDCRVLPLHHVPRALVNRDTRGFIKIVVNAETSEILGLTVVAKDAGELAAAGVHVLGKTIAEVADSWAPYLTMAEGIRIAAKSFTIDPSQLSCCA
>Bradyrhizobium_sp._JCM_18382_2734608436_Alphaproteobacteria_Proteobacteria
MIGGTCVNVGCVPSKTMIRAVEAVHHAETASRFAGIRTDGGIADWAAVVRQKDELVSSLRQAKYFDLLPSYNTVAYREGRARLTNDGVMVNGEPIKVGKVIIATGAAAAMPSIPGIENVPYLTSTTALELEKLPKSLLVIGGGYIGCELGQMFARAGVKVTIAVRRRLLPDAEPEISTALTKYFTEEGIAVREGLSYREIQQAPMGIALLVSAHGRAETITAERVLITTGRRPNTDDLGLAESGVELLSNGGINVDDRMRTSKLGVYAAGDVTGRDQFVYMAAYGARIAAENALNGNRKPYDATAMPAVVFTDPQVASVGLTEAEAGARGLKVKTSTLDLKYVPRALAARDTRGLIKLVAEASSGRLLGAHILAPEGADSIQTAVLAIKCGLTVEQLAETIFPYLTTVEGLKLAAQTFTKDVAKLSCCA
>Blastococcus_aggregatus_DSM_4725_2735145720_Actinobacteria_Actinobacteria
MDQLDLAIIGTGGAAMAAGIHARAQGKSVVLVERGVVGGTCLNVGCVPSKTLLAASGQREHALHSAFPGVPTSAGPVDLRSLVGQKDDLIEQMRTAKYLDVAEAHGFDIRRGEARFADPQTLLVDGEPLPAAAYIVATGSEPATPDLPGLDGVDWLTSTTAMELENLPESLIVIGGGYVGMEQAQLFAGLGTRVTLIGRLAPHTEPELAEVLREAFDRVGITVVEQRAVQVAAEAGVVSVTTDAGQTVTAQRLLIATGRQARTDGLDLAAAGIEVDERGFIAVDARQQTSNPKVWAAGDVSGAPQYVYVAAETGRAAAVNALGGKREVDYTGLPAVIFTRPQLASAGLTEAEALAAGHACDCRVLGGQDIPRALTNQDTLGALKIVIDADTGKVLGVHAALDGAGDVMLAATYAVKAGMTVDDIADTWAPYLTMSEALRIAAGLFRSDKPTSCCA
>Dietzia_timorensis_ID05_A0528_2744513411_Actinobacteria_Actinobacteria
MPTKYDLAIIGSGGGAFAAAIRATTLGKSVAMIERGTFGGTCVNTGCVPSKALIAAADARHVAVDASQRFPGIATAAGPVDMPTLIGGKQDLVEGLRGEKYVDVAESYGWHVRQGEAAFAGTPEAPVLEVRSAEGAVETIEAAQYLVATGSHPWAPPIDGLEEAGYLTSTTAMELTEVPESLLVLGGGYVALEQAQLFARLGSNVTLLVRSRLASKEEPEVSKALAEVFADEGIRVVRRAVPTSVARSADGKVIVAADVSGGSQEFRADQLLVALGRRPVTDALNPEAVEVKTGESGQIVVSDQLQSSNPRIWAAGDVTGHPEFVYVAAHHGTLVAENAFADAERSVDYARLPRVTFTGPAIGAVGMTEKQVLDAGIRCDCRVLPLEYVPRALVNRDTRGFIKMVADADTGEILGLTAVAKDAGELAAAGVHVLGKSVAEVADAWAPYLTMAEGIRIAAKAFTADVSKLSCCA
>Pseudohongiella_nitratireducens_SCS_111_2745919955_Gammaproteobacteria_Proteobacteria
MSDNKTLHIAVIGSGGAAMAAALKVAERGARVTLIERGTIGGTCVNVGCVPSKIMIRAAHIAHQRKESPFDEGLSARAPVVDRAKLLQLQQERVDELRDAKYQRILRDHSGITVLNGEARFLDANHLAVRLNEGDEQSVRFDCAFIGTGARPAVPPLPGLAETPYLTSTSAMTLEALPERLIVIGAGFVALELAQAFARLGSQVTVLARSHLLSSEDPAIGEAIEAAFKREGIEVLRQTQASRVEYTDNEFSLHTSAGTLRADQLLVATGRTPNTEALNLEGIGVETSRGAIQVDEQLQTTVPGVYAAGDCTGQPQFVYVAAAGGSRAAVNMTGGKTILDLSAMPAVMFTDPQVATVGLTEAEAINRGFTVDTRVLDLENVPRALVNFDTNGLIKMVADRDSGKLLGVQAVAGDAGELIQTAVMALRAGMTVQAIGDEMFPYLTMVEGLKLCAQTFTKDVKQLSCCAA
>Corynebacterium_sp._NML140438_2753831377_Actinobacteria_Actinobacteria
MPTKYDLAIIGSGGGAFAAAIRAGTLGKSVVMIERGTLGGTCVNTGCVPSKALIAAAGARHVAVDAATRFPGIATTADPVDMPALIAGKQALVESLRGEKYADVADSYGWQVLRGDASFVGTPDAPVLDVAGSDGSVETIEAHHYLVATGSRPWAPPIDGLKETGYLTSTTAMELTEVPESLLVLGGGYVALEQAQLFARLGSQVTLLVRSRLASKEEPEVSKALQEVFADGGIRVVSRAVPTRVSRGTGGEAVVTAALSGGSQEFRADQVLVALGRRPVTDGLNLDAVGVNTGDSGEVVVSDRLQSSNPRVWAAGDVTGHPEFVYVAAHHGTLVAENAFADADRSVDYARLPRVTFTGPAIGAVGMTEKDVLAAGIRCDCRVLPLHHVPRALVNRDTRGFIKIVVNAETKEILGLTAVAKDAGELAAAGVHVLGRTVAEVANAWAPYLTMAEGIRIAAKAFTTDPSLLSCCA
>Maribacter_cobaltidurans_B1_2758613855_Flavobacteriia_Bacteroidetes
MKEEKIKLEIAGMTCDHCATGIKKMLSQNEGVKEANVSYPKATCECSFDPTKTSKEEIINTINGTKNYRVKSEISENGNSRNNQFDLIIIGGGSAAFSAAIKAESLGLTTLMVNGGLDFGGTCVNVGCVPSKNLIRAGESAYHATHSNFEGIRPKGVDIDFAQIIKDKKKLVATLQEKKYMDVVSDFENLTMLKGWAKFKDNKTILVDGKEYKAFKFLIAAGATTNIPTIEGLDKIDYLTNVSLFDLEEKPESLTIMGAGYIGLEIAMAYNRLGVKVRIIEFTDRVLRTQTPDISEALETQMRKEGIEILPNFRAVKFEKQANETIIHCKCPDGSFTQIIEKGKVVIATGTKANTSQLGLDNIGLELTKSGHIAVNEKMETNLPNIYAAGDVTNTPAFVYTAAFEGKIAVENAFSGTDNKADYSSLPWVVFTDPQIAGAGLDEAQAESKGIPFEVSKLELKDVPRAIAANDTRGFIKLIRNSETDKLIGARVVAPEGGELIQQLSMAIKYGIMVKDLADSFYPYLTLGEGIKLAAITFGKDVSKLSCCAS
>Corynebacterium_imitans_NCTC_13015_2774712236_Actinobacteria_Actinobacteria
MPTKYDLAIIGSGGGAFAAAIRASTLGKSVVMIERGTLGGTCVNTGCVPSKALIAAAGARHVAVDAATRFPGIATTADPVDMPALIAGKQALVESLRGEKYADVADSYGWQVLRGDASFVGTPDAPVLDVAGSDGSVETIEAHHYLVATGSRPWAPPIDGLKETGYLTSTTAMELTEVPESLLVLGGGYVALEQAQLFARLGSQVTLLVRSRLASKEEPEVSKALQEVFADGGIRVVSRAVPTRVSRGTGGEAVVTAALSGGSQEFRADQVLVALGRRPVTDGLNLDAVGVNTGDSGEVVVSDRLQSSNSRVWAAGDVTGHPEFVYVAAHHGTLVAENAFADADRSVDYARLPRVTFTGPAIGAVGMTEKDVLAAGIRCDCRVLPLHHVPRALVNRDTRGFIKIVVNAETNEILGLTAVAKDAGELAAAGVHVLGRTVAEVANAWAPYLTMAEGIRIAAKAFTTDPSLLSCCA
>Micropruina_glycogenica_1_2790294072_Actinobacteria_Actinobacteria
MTATDKGRSYDLAVIGSGGAAFAAAIRATTLGKRVVMIERGTIGGTCVNTGCVPSKALLAAAEARHVTLDAARFPGLPLPDAPPVDMPAMVAGKDKLVGSLRSEKYAALAAEYGWALHPGEATFVGTPTEPALRVTGPDGTAETVRAAHHLIATGSTPWAPPVPGLQEAGYLTSTTAMELDHVPESLLVIGGGYVAMEQAQLFSRLGAQVTMLVRSRLASHEEPEAATALEEILADEGIEIIRGAVPTAVRRDPATGEVTVTATTADGSHELRAAELLVATGRRPVTGTLGLDTIGVRAGKRGEVIIDSHLRTTNPRIWAAGDVTAHPQFVYVAAAHGALVADNALTGAGREVDYRHLPRVVFTSPALASVGMTDQQARTAGIRCDSRALPLAHVPRAIVNRDTRGLIKIVTDADTGRIIGITALAQDAGDLAAAGVYILEAGMTTDQVANLWSPYLTMAEGLKLTAQTFTTDITKLSCCAA
>Nocardioides_sp._XL1_2791254936_Actinobacteria_Actinobacteria
MPRKADLAVIGSGGAAYAAAIHATTLGKSVVMVERGTIGGTCVNTGCVPSKALIAAAEARHVAADAGRFPGIAATAGPVDMPALIGGKQALVETLRAERYVDLAESYGWPVLPGDARFDATPDAPVLQVTAADGTVETIEAEHYLVATGSRPWVPPIDGLDAVDYLTSTTAMELTEVPESLLVLGGGYVALEQAQLFARLGSQVTMLVRSRLASREEPEASSTLQQVFADEGIRVVRRAAVTSVTLDETTGQVVATAAVSGGEQEFRAERVLVALGRRPVTEGLNLDAVEVKTGDLGEIVVDDRLASSNPRIWAAGDVTGHREFVYVAASHGAVVVDNAFSGAERSVDYARLPRVTFTSPAVGSVGMTDADAVAAGYRCDCRVLPLQYVPRALVNRDTRGFIKVVADADTGRILGLTAVAKDAGELAAAGVYLLEGGMTVQQVAHAWAPYLTMAEGIKIACQSYTTDVSKLSCCAT
>Arthrobacter_sp._MYb221_2791568080_Actinobacteria_Actinobacteria
MPEAAPDFDLAVIGSGGGAFAAAIRATNLGKRVVMIERSTVGGTCVNTGCVPSKALLAAAEARHVALDGTGRFPGISTSAAPVDMGALIDGKRSLVEGMRSDKYVDLAADYGWDLRQGTAVFAGTPEEPVLEITGADGARDSLTAAHYLIATGSAPWAPPVPGLDEVNYLTSSTAMELDEVPESLIVFGGGYVALEQAQLFARLGSKVTMLVRSRLASQEEPEAARALMGVFADEGIRVVRRAAVTSVLADSGSAEIVVTATVAGGQEEYRAAKLLVATGRRAVTDGLNLDAVGVKTGDAGQILVENTLASSNPRIWAAGDVTGHREFVYVASAHGTLMVENAFNNAGREVDYRHLPRVTFTSPALAAVGMTDKEATQAGIRCECRVLPLEYVPRALVNRDTRGFIKIVADNSTGRIVGITAVGKEAGDLAAAGVYILEAGMTVDQVANLWSPYLTMAEGIKIAAQSFTTDVSKLSCCAS
>Rubrivirga_marina_SAORIC_28_2791888857_Rhodothermia_Rhodothermaeota
MSETLTLTVGGMTCSGCARHVTKALEALPGVASADVPGWESGRADVTLDDDAPTSPADLVGAVEAAGYRAALEGAALEGAAPSEAPAAPASGPAAGYGAPTEPPAVPSGDGAASAVQPEALESLPEGTYDLVVIGGGSAAFAAALKTSELGGRTAIVNDGLPIGGTCVNVGCVPSKATIRAAEAVHRAQRTAFDGVETTGRVADFGAVLAQVRALVADLRQAKYVDVVSGDDAIDLVAGRARLAGRDGGPLAGGGLHTVEVAGGPTLRARSVLVATGARTFVPDVPGLADAGFLTNDTLWDLGAAPDHLVVLGGGYVAVEAAQAFARLGVPVTLLQRSARVLPRQDAALTDALEGFLRADGVTVRTGVATQAVRRGGAETVVEIEVDGRTETVRGSHLLLATGRRGNTDSLGLEALGIDTDKRGFVPVDATLRTSAEGVFAAGDVLGDKMFVYTAAYEGALAARNAQQSLYAGADYTALPWVVFTDPQLAGVGLDLAQAQATGFDAEASTLAMEHVPRALAARDTRGSVTLVRDRETDAVLGARVLAPEGSELLMEVALAVRHGITTRQLADAFHPYLTLSEAVKLAAITFRKDVGQLSCCAA
>Rubrivirga_marina_SAORIC_28_2791886285_Rhodothermia_Rhodothermaeota
MPDAPTPETLTLTVGGMTCAGCARHVTEALEALPGVASAEVPGWESGRADIALDADEPARPGDLVAAVEAAGYRAALDAEAPTGAPPASGPTTGYGAPPDAPPSPSGDGAPSPRPPAEPGPLPEGAYDLVVVGGGSAAFAAALKTSELGGRTAIVNDGLPIGGTCVNVGCVPSKAIIRAAEAVHRAQRDAFDGVETTGRVADFGAVLAQVRALVADLRQTKYVDVAGADDAVDLVAGRARLAGREGGPLAGDGLHTVEVEGRPALRARSVLVATGARTFVPDVPGLAEAGYLTNDTLWDLAEAPDHLVVLGGGYVAVEAAQAFARLGVPVTLLQRSDRILPAEDAALTDPLTAFLRADGVDVRTGVALRSVRREGTETVVAFETDGAPGEVRGSHLLLATGRRGNTEGLGLEAVGVAPDARGFLPVDAALRTSANGVYGAGDVLGDNMFVYTAAYEGALAARNAREGHDAEADYTALPWVVFTDPQLAGVGLDLAQAEAAGFDAEATTLAMEYVPRALAARDTRGHLTLVRDRETDRLLGARVLAPEGAELLMEVALAIRHGITTRQLADAFHPYLTLSEAVKLTALTFRKDVGRLSCCAA
>Actinomyces_provencensis_SN12_2792660671_Actinobacteria_Actinobacteria
MGEDYDVDLAVIGSGGAAMSAAIAASQAGKSVVLIERGVLGGTCVNIGCVPSKTLLAAAGARHAALTNPFAGVPTSAGPVDLGALVAQKDGLIESLREAKYADVAAAYGFEVRSGQAAFLNKDTMAVDGAVLRARAYLIATGSTPAVPDVAGLESVDWLTSTTAMELTELPKSLVVIGGGYVGMEQAQLFAHLGARVSVVGRLAPHAEPELAQGLREVFADDGITVVEEHATAVATGIGPHGQDVVVSTASGAQVRGARLLVATGRFARTDGLDLAAAAVDVDERGFVVVDESQRTSNPRIYAAGDVSGAPQYVYVAAAGGRAAALNALADDGRATPARVDYTGLPAVVFTRPQLASAGLTEDEALARGYVCDCRVLGLSDVPRALVQHDTRGAVKLVVDATTGKVLGVHALADGAGEIMLAATYAIKAGMTVDDLADTWAPYLTMAESLRIVAGLFRNQMPTSCCA
>Streptomyces_barkulensis_RC_1831_2794150208_Actinobacteria_Actinobacteria
VNAAHNGYDLAVIGSGGGAFAAAIAARRKGRSVVMVERGTTGGTCVNTGCVPSKALLAAAEARRSALEGQRFPGIRTEAGPVDFDALIDGKDKLVQEMRAEKYTDLAAEYGWDILEGTARFTGSPDSPALDVALVGGGSRRIEAAHYLIATGSAPWAPPVDGLEEAGYLTSTTAMDLDVLPKSLLVLGAGYVGLEQAQLFARLGAKVTVVARSRLTSGEEPEISAALQDVFADEGITVHTHTRLTAVRRDSGEVVATARTGDGREVQLRADELLVATGRRPVTDGLGLDAVGVGTGERGEVVVDGHLRTANPRIWAAGDVTGHPQFVYVASAHGALIADNAFDGAGRTVDYRHLPRVTFTSPAIASAGLTDAEAVAQGYTCDCRVLPLEYVPRALVNRDTRGLIKLVADASTGRLLGAHVLADGAGDVVATAVYALANQMTVQQMADLWCPYLTMAEGLKLAAQTYTRDVTKLSCCAS
>Streptomyces_oceani_SCSIO_02100_2794200656_Actinobacteria_Actinobacteria
VNAADNGYDLAVIGSGGGAFAAAIAARRKGRSVVMVERATTGGTCVNTGCVPSKALLAAAEARRSAMEGKRFPGIRTEAGPVDFDALIGGKDKLVEQMRAEKYTDLAAEYGWDILPGTARFTGGSDSPALEVALADGVGSRRVEAAHYLIATGSAPWAPPVEGLQETGYLTSTTAMDLDTLPESLLVLGAGYVGLEQAQLFARLGTKVTVIARSRLTSGEEPEISAALEDVFADEGITVHTHTRLTTVRRDADKIVATARTGDGRERQLRATHLLVATGRRPVTDELDLDAVGVTTGERGEVVVDEQLRTANPRIWAAGDVTGHPQFVYVASAHGALIADNAFDAAGRTVDYHHLPRVTFTSPATASAGLTDAEAIAQGYTCDCRVLPLEYVPRALVNRDTRGLIKLVADATTGRLLGAHVLADGAGDVIAAAVYALAGGMTVQQMADLWCPYLTMAEGLKLAAQTYTRDITKLSCCAS
>Mycobacterium_sp._SWH_M1_2804524503_Actinobacteria_Actinobacteria
MSQGLDLAVIGSGGAAMAAAIRATALGKSVVMIERGIFGGTCVNTGCVPSKALIAAAEARHTAADTARFPGIATTAGPVDMAALIAGTHDLVESLRSEKYLNVAESYGWQRIQGQARFAGTPDAPVIEVGDATIEAEHYLIATGANPVIPPAFEGVAYLTSTTAMEVTEVPESLLVIGGGYVALEQAQLFARLGSTVTVLVRSTLASKEEPEVGMALLEVFADDGIRVVRRATVREVEQADDQVTVTATITGGTQQFRAAKVLVATGRRPNTDGLNLEAVQVKTGENNEVVVSDGLQSSNPRIWAAGDVTGHREFVCVAAHHGAMVADNIFTDAGRRVDYRHLPRVTFTSPAVGAAGTTEAELLAAGTRCDCRVLPLKHVPRAVVNRDTRGFIKLVADAGTGRIHGITAVAKDAGEIAAAAVYILDAAMTVDQVAGSWAPYLTMAEGIKIAAQSFSADMSRLSCCAS
>Micromonospora_sp._CNZ296_2802590704_Actinobacteria_Actinobacteria
MDENYDVDLAVVGSGGAAMAAAIAARQAGGSVMLVERAVLGGTCVNIGCVPSKTLLAAAGTRHVAAANPFLGAPTSAAAVDLAALVEQKDELVDQLRQAKYADVAAAYGFEIRPGQARFADGETLAVDGQPLRAGAYVIATGAEPDLPELPGLDEVQYLTSTTAVEQQMLPESLVVIGGGYIGMEQAQLFAHLGTQVTVVGRLAPRAEPELAAALAEVFAGDGITVLQEHATAVRAVDGGHAVEVVTGSGRRVRGQRLLVATGRRARTDGLGLAAAGVETDERGFVVVDEAQRTANPRIFAAGDVTGAPQYVYVGAATGRVAAVNALAGDGARPARVDYTGLPSVVFTRPQLASAGLTEAEALAAGHDCDCRVLDLADVPRALVNRDTHGAVKLVADAGTGRVLGVHALADGAGEMMLAATYAIKAAMTVDDLADTWAPYLTMAESLRIVAGTFRNELPTSCCA
>Mycobacterium_chubuense_NCTC_10819_2810673520_Actinobacteria_Actinobacteria
MSQGLDLAVIGSGGAAMAAAIRATALGKSVVMIERGIFGGTCVNTGCVPSKALIAAAEARHTAADTARFPGIATTAGPVDMAALIAGTHDLVESLRSEKYLNVAESYGWQRIQGQARFAGTPDAPVIEVGDATIEAEHYLIATGANPVIPPAFEGVAYLTSTTAMEVTEVPESLLVIGGGYVALEQAQLFARLGSTVTVLVRSTLASKEEPEVGMALLEVFADDGIRVVRRATVSEVEQADDQVTVTATITGGTQQFRAAKVLVATGRRPNTDGLNLEAVQVKTGENNEVVVSDGLQSSNPRIWAAGDVTGHREFVYVAAHHGAMVADNIFTDAGRRVDYRHLPRVTFTSPAVGAAGTTEAELLAAGTRYDCRVLPLKHVPRAVVNRDTRGFIKLVADAGTGRIHGITAVAKDAGEIAAAAVYILDAAMTVDQVAGSWAPYLTMAEGIKIAAQSFSADMSRLSCCAS
>Corynebacterium_striatum_216_2813038495_Actinobacteria_Actinobacteria
MPEAAPDFDLAVIGSGGGAFAAAIRATKLGYRVVMIERSTVGGTCVNTGCVPSKALLAAAEARHVAVDATGRFPGISTSAAPVDMGVLIDGKRSLVEGMRSDKYVDLAADYGWDLRQGTAVFAGTPEEPVLEITGPDGTRDSLTAAHYLVATGSTPWAPPVPGLDEVNYLTSTTAMELNEVPESLIVFGGGYVALEQAQLFARLGSKVTLLVRSRLASHEEPEASRALMGVFADEGIRVVRRAAVTSVRTDPAGAEVLVTATVAGGQEEFRAAKLLVATGRRAVTDGLNLDAVGVKTGDTGQILVESTLASSNPRIWAAGDVTGHREFVYVASAHGTLMVENAFNNAGREVDYRHLPRVTFTSPSLAAVGMTDKEANEAGIRCECRVLPLEYVPRALVNRDTRGFIKIVADADTGRIVGITAVGKEAGDLAAAGVYILEAGMTVDQVANLWCPYLTMAEGIKIAAQSFTTDVSKLSCCAS
>Mesorhizobium_sp._UASWS1009_2814671777_Alphaproteobacteria_Proteobacteria
MVQGFDVDLVVVGSGGAGMAAAITARRAGKEVLVIERDTLGGTCVNIGCVPSKTLLAAAGTRQAALTNPFPGVPTSAAGVDLGSLVGQKDQLITRLRDTKYAEVAAAHGFQIRTGEASFVDPDTLVVDGTPVTAGSIVLATGAVPALPQDVTGLDEVDYLTSTTAMALTELPESMIIIGGGYVGIEQAQLLADLGTRVTIIGRIAPTAEPEMTAILRQTLTLDGITVLEEHATGVTQEHDQIQVATASGRSLCAERLLVATGRRPSTEHLNLPAAGITTDQEGFILVDDHQRTTNARVFAAGDVTAAPQYVYVAAATGKAAAANALRTDPQVPATKVDYTGLPAVIFSRPQLATAGLTEAAARRAGYRCHSRVLSFQDLPRALVNHDTCGALKMVAETGTDKILGISAIGDHAAELLLPATYAITAGMTTRHLADTWAPYLTTSEALRLVAGTFHDELPTSCCA
>Nocardioides_albertanoniae_DSM_25218_2816388921_Actinobacteria_Actinobacteria
MQTRYDLAIIGSGGGAFAAAIRATTLGKSVVMVERDTFGGTCVNTGCVPSKALIAAAEVRHVAADASKRFPGIAAAADPVDMPALIGGKQDLVEALRGEKYVDVADSYGWEIRRGNAAFAGTPDSPLLEVAAADGSVETIAAEHYLVATGSRPWTPPIDGLDEAGYLTSTTAMELAEVPDSLLVLGGGYVALEQAQMFARIGSKVTLLVRSRLASQEEPEVSKTLQEVFADEGIRVVRRAVPTRATRDAATGQVAVTADVSGGEQEFRADQLLVALGRRPVTDGLNLNAVEVKTGEVGEIVVTDQLQSSNPRIWAAGDVTGQPEFVYVAAHHGTLVAENAFTDAEKSVDYMRLPRVTFTSPAIGAVGMTEAQVLAAGIRCDCRVLPLEYVPRALVNRDTRGFIKMVANADTGEILGLTAVAKDAGELAAAGVHILGKTIAEVADAWAPYLTMAEGIRIVAKAFTTDVSKLSCCA
>Corynebacterium_aurimucosum_UMB0043_2823243489_Actinobacteria_Actinobacteria
MTNEKFDLAIIGSGGGAFAAAIRATGLGKRVVMVERGTVGGTCVNTGCVPSKALLAAAEARHVALDSARFPGVAASAGPVDMPALIQGKAALVESMRTEKYVDLAADYGWTMISGDASFTGTQDAPLLRVISPDGAVRTIEAGHYLVATGSASYVPPVPGLAEAGYLTSTTAMELDEVPESMLILGGGYVALEMAQLFSRLGSRVTMLVRSRLASQEEPEASKALAGVFADEGIRVVRRAMADSVASGPDGVSVTANVAGGEEVFRASRILVALGRRPVTEGLDLDAVGVKTGASGEIVVDSRLATSNPRVWAAGDATGHREFVYVAAAHGALAVDNAFTDALAEVDYRHLPRVTFTSPAIGAVGMTEKEAVAAGISCECRVLPLEYVPRAVVNRDTRGFIKVVADRDTGRILGLSAVAKDAGEIAAAGVYILEAGMTTAQVAAAWSPYLTMAEGIRIAAKAFTTDVSELSCCA
>Salinibacter_ruber_SD09_2830278108_unclassified_Bacteroidetes
MQQFNLEVEGMTCAGCGEHVAGAVRGVEGVDKVRMGDWTEGRASVVAERGVDPEALTAAVADAGYTAHVEAVRSLSSAVSPDDGADADYDLVVVGGGSAAFAAALKASELGHRAVIINDGPGAGGLPVGGTCVNVGCVPSKSLIRAAEAHHTASDHPFDGITSESDVTDFGAVIDQVQALVDDLQQYKYLDVVDGDPNVTMREGRARLADEHTVGLGGDTVTGRRILLATGARTFVPDIPGLEEAGYLTNEELYRLDERPEHLIVLGGGYIALENAQAFARLGSEVTVLQRSGQILSREDEDVAEGLTEYLREESLAIHTSTDVQAAGRANGMIQIEAEIDGTHRTVTGTDLLVATGLQANTDALGLEDLGIDTHGRGFLAVDDTLQTAVPTVYGAGDVIGDPAFVYTAAREGELAAQNALQGTAHDRHATPLPWVIFTDPQVAGVGTGEREAARQGMTVDVSKLPLDQVPRAQAARDPRGFIKLLREKDTDRLVGARILAPEGGELLMEVSLAIQQNMTVQDLTDMLHPYLTLSEGVKLAALGFDRDVSTLSCCAT
>Anoxybacillus_rupiensis_DSM_17127_2829830429_Bacilli_Firmicutes
LSIRKYRLQVEGMTCTGCERHVETALNSIGAKNVDVNFRRGEAVFELPEHIGIEKAKEAVNKVNYKAGEAEVIHQQKSSVVGDDEGDYDYDFIVIGSGGGAFSAAIKAVEYGAKVAMIERGTIGGTCVNIGCVPSKTLLRSGEINHLAKNNPFLGLNTSAGSVDLKKLMEQKDELVRELRQQKYVDLIDEYGFELIQGEAKFVNEKTIEVNGNKITAKRFLIATGASPLIPNIPGLKDVDYLTSTSLLELKELPKSLAVIGSGYIGLELGQLFHHLGVEVTLMQRSQRILKEYDPEISEAVEKALTEQGIHVITGATFERVEQNGDMKQIHVTVHGEKKIIEAEQLLVATGRKPNTEALNLQAANVEVGSRGEVKVDDYLRTSNPRIYAAGDVTMGPQFVYVAAYQGGIAADNAIGGLERKVNLDTVPAVIFTSPSIATVGLTEEQAKERGYEVRTSVLPLDAVPRALVNRETTGVFKLVADAKTLKVLGVHIVAENAGDVIYAATLAVKFGLTVEDLRECLAPYLTMAEGLKLVALTFDKDVKKLSCCAS
>Ureibacillus_thermophilus_LM102_2831279420_Bacilli_Firmicutes
LSIRKYRLQVEGMTCTGCERHVETALNSIGAKNVDVNFRRGEAVFELPEHIGIEKAKEAVNKVNYKAGEAEVIHQQKSSVVGDDEGDYDYDFIVIGSGGGAFSAAIKAVEYGAKVAMIERGTIGGTCVNIGCVPSKTLLRSGEINHLAKNNPFLGLNTSAGSVDLKKLMEQKDELVRELRQQKYVDLIDEYGFELIQGEAKFVNEKTIEVNGNKRTAKRFLIATGASPLIPNIPGLKDVDYLTSTSLLELKELPKSLAVIGSGYIGLELGQLFHHLGVEVTLMQRSQRILKEYDPEISEAVEKALTEQGIHVITGATFERVEQNGDMKQIHVTVHGEKKIIEAEQLLVATGRKPNTEALNLQAANVEVGSRGEVKVDDYLRTSNPRIYAAGDVTMGPQFVYVAAYQGGIAADNAIGGLERKVNLDTVLAVIFTSPSIATVGLTEEQAKERGYEVRTSVLPLDAVPRALVNRETTGVFKLVADAKTLKVLGVHIVAENAGDVIYAATLAVKFGLTVEDLRECLAPYLTMAEGLKLVALTFDKDVKKLSCCAS
>Gaiella_occulta_F2_233_2831924326_Rubrobacteria_Actinobacteria
MSRQRIEITGMTCEHCAVKIEAVLEDAGATGVFVDYRRGFAELDPEGVDLEQARAFLRGTGYELGDPLPIEGDGTPEQLDDVTGADAGYDYDLAIVGAGAAAFAGAIQAFERGARVVMVEHGTVGGTCVNVGCVPSKTMLRAGELYGLAGHNPHAGVPTSTAPVDLGALVAQKDALVERMRKEKYCDLIEDYGWDLVKGHAEFGDADSLLVDGEPIRARRYLVATGARPAIPPIEGLEEAGYVTSTSGLELRELPKRLLVIGGNYIGLEMGQLYAHLGSEVVLFEMLERISPLEEPEVADALAEVLASDGVQVVTGARVVRAARDGGEKTLTVIVDGDERVFRGDEILVAAGRRPNTDSLGLERAGIELAGRGGIRVDATQRTTNPRVYAAGDCTDSPQFVYVAAAQGATAVRNALTDGDDRLDYTALPRITFTHPQVAAVGLSEAQAVEQGLDVDVRTLPLASVPRALVNRDSRGLVKIVAERESGRILGATAVAENAGDIILAAVYAVRFRLTVADVASTWAPYLTMSEGLKLAAQIFTRDVAKLSCCAA
>Dermacoccus_nishinomiyaensis_UCD_KPL2528_2832457847_Actinobacteria_Actinobacteria
MPTKYDLAIIGSGGGAFAAAIRATTLGKSVVMIERGTLGGTCVNTGCVPSKALIAAADARHSAADTADRFPGIATTAGPVDMPALIAGKQALVESLRGEKYADVADSYGWAVHRGDAAFAGTPDAPVLQVAGDDGSTETIEAGHYLVATGSRPWAPPIDGLDQTGYLTSTTAMELTELPESLLVLGGGYVALEQAQLFARLGSQVTVLVRSRLASKEEPEVSRTLQEVFADEGIRVVRRALPTRVSRDAATGQAVVTADVAGGREEFRTDQVLVALGRRPATDGLGLDRVGVKTGDLGEVVVSDRMQSSHPRIWAAGDVTGHPEFVYVAAHHGTLVAENAFADADRAVDYARLPRVTFTGPAIGAVGMTEKDVVAAGIRCDCRVLPLHHVPRALVNRDTRGFVKIVVDADTGKILGITAVAKDAGELAAAGVHVLGKTVAEVADAWAPYLTMAEGIRIAAKAFTTDPSLLSCCA
>Naumannella_cuiyingiana_DSM_103164_2834022795_Actinobacteria_Actinobacteria
MTTMYDLAIIGSGGGAFAAAIRATTLGKSVVMIERGTFGGTCVNTGCVPSKALIAAADARHSAADAADRFPGIETTAGPVDMPALIAGKQALVESLRGEKYADVADSYGWAVRRGDAAFAGTPDAPVLQVAGDDGSTETIEAGHYLVATGARPWAPPIDGLDETGYLTSTTAMELTEVPESLLVIGGGYVALEQAQLFARLGSEVTVLVRSRLASKEEPEVSRTLQEVFADEGIRVVRRALPTRVSRDAATGQAFVTADVAGGREEFRADQVLLALGRRPATDGLGLDAVGVETGDLGEVVVSDRMQSSHPRIWAAGDVTGHPEFVYVAAQHGTLVAENAFADADRAVDYARLPRVTFTGPAIGAVGMTEKDVVAAGIRCDCRVLPLHHVPRALVNRDSRGFVKIVVDADTGKILGITAVAKDAGELAAAGVHVLGKTVAEVADAWAPYLTMAEGIRIAARAFTTDPSLLSCCA
>Leifsonia_sp._ku_ls_2834068470_Actinobacteria_Actinobacteria
MTNSAPAEFDLAVIGSGGGAFAAAIRATNLGKRVVMIERSTVGGTCVNTGCVPSKALVAAAEARHVALDAARFPGIDASVEPVDMPALIEGKRVLVEGMRSEKYVDLIGEYGWELLQGDATFTGSPDDPALTVTDFEGRQVPVRAEQYLVATGSRPWAPTVEGLAEVDFLTSTTAMEVSEVPESLLVLGGGPVAIEMAQLFSRLGSKVTMLVRSRLASTEEPEVARALAAVFADEGIRVVRRAALTSVSADPTTGEILATATVSGGREEFRAARLLVATGRRPVTEGLNLEAVGVQTGDLGEVVVDDELATSNPRIWAAGDVTGHPEYVYVAAAHGALVAENAFNNAGRKIDYGHLPRIIFSSPTVAAVGMTDKQANHSGVRCRCQVVPLEYVPRAIVNRDTRGFIKMVAEADTGRIVGLTAVGKEAADLAAAGVYILEAGMTVDQVGKLWSPYLTMAEGIRIAAQSFSTDVSKLSCCAA
>Leucobacter_sp._wl10_2834420491_Actinobacteria_Actinobacteria
MGSKVDLAIIGSGGGAFAAAIRATGLGKSVVMIERSTFGGTCVNTGCIPSKSLLAAAEARHTASDAARFPGIAAAAGPVDMPGLVGATQSLVESLRGEKYEDVADAYGWRVLHADASFAGTPDGPLLHTVTGDGKAEAIRADHYLIATGSAPWAAPIPGLATVDYLTSTTAMELTEVPDSLLVLGGGYVAMEQAQLFARLGARVTMVVRSRLASREEPEASRALEDVFADEGIHVVRPAEVTSVLHDPASSQVVATANVSGIEQEFRADRVLVATGRRPVTEGLNLDAVGVNTGQAGEVVVSDQLQSTNRRVWAAGDVTGHHEFVYVAAQHGAMIVDNAFTSTDRTVDYARLPRVTFTSPALAAVGMTEADVLASGIRCDCRVLPLKYVPRALVNRDTRGLIKIVVDADTGHILGLTAVAKDAGELAAAGVYILEGGMTLEQVSRSWAPYLTMAEGIRIAAQSFTTDVSKLSCCAV
>Echinicola_rosea_JL3085_2836710455_Cytophagia_Bacteroidetes
MKEEKIKLEIAGMTCDHCATGIKKMLSQNEGVKEANVSYPKATCECSFDPTKTSKEEIINTINGTKNYRVKSEISENGNSRNNQFDLIIIGGGSAAFSAAIKAESLGLSTLMVNGGLDFGGTCVNVGCVPSKNLIRAGESAYHATHSNFEGIKPKGVDIDFAQIIKDKKKLVATLQEKKYMDVVSDFENLTMLKGWAKFKDNKTILVDGKEYKAFKFLIAAGATTNIPTIEGLDKIDYLTNVSLFDLEEKPESLTIMGAGYIGLEIAMAYNRLGVKVRIIEFTDRVLRTQTPDISEALETQMRKEGIEILPNFRAVKFEKQANETIIHCKCPDGSFTQIIEKGKVVIATGTKANTSQLGLDNIGLELTKSGHIAVNEKMETNLPNIYAAGDVTNTPAFVYTAAFEGKIAVENAFSGTDNKADYSSLPWVVFTDPQIAGAGLDEAQAESKGIPFEVSKLELKDVPRAIAANDTRGFIKLIRNSETDKLIGARVVAPEGGELIQQLSMAIKYGIMVKDLADSFYPYLTLGEGIKLAAITFGKDVSKLSCCAS
>Demequina_sp._NBRC_110052_2840374540_Actinobacteria_Actinobacteria
MSAGYDVDLAVVGSGGAAMAAAITARQAGHTVVLIERGVLGGTCVNIGCVPSKTLLAAAGARHSALTNPFDGAPTSAGGVDLRALVHQKDELVERMRSTKYAHVAAAHGFEVVPGHARFLDRDTLAVDGKPLRAQAYVVATGAAPAVPELAGLDSVDWLTSTTAMELEQVPRSLVVIGGGYVGLEQAQLLARLGARVSLVGRVAPRAEPELAEPLRAVFAEDGIGVLEEHAVAVSVDGGEVVVRAASGAAVRAERLLIATGRTARTDGLGLAAAGVDVDERGFVVTDEFQRTTNPRVYAAGDVSGAPQYVYVAAAAGRAAATNALTGPDGPGARVDYTGLPTVVFTNPQLASAGLSEKETLERGHDCRSRVLNLSEVPRALVNRDTRGAVKIVADATTGKVLGVHALADGAGEIMLAATYAIRTGMTVDDLADTWAPYLTMAESLRIAAGLFRNHLPTSCCA
>Gordonia_alkanivorans_YC_RL2_2843148262_Actinobacteria_Actinobacteria
MPTKYDLAIIGSGGGAFAAAIRATTLGKSVVMIERGTLGGTCVNTGCVPSKALIAAADARHVAADASGRFPGIAATAETVDMPALIAGKQALVESLRGEKYADVADSYGWQVRRGDASFAGGPDAPVLEIIAGDGTVETIEADHFLVATGSRPWAPPIDGLEETGYLTSTTAMELAEVPESLLVLGGGYVALEQAQLFARLGSQVTLLVRSRLASKEEPEVSKALQEVFADEGIRVVRRVVPTRVSRGTGGEAVVTADVSGDSQEFRAEQVLVALGRRPVTDGLNLDAVGVKTGDSGEVVVSDRLRSSNPRIWAAGDVTGHPEFVYVAAHHGTLVAENAFADADRAVDYSRLPRVTFTGPAIGAVGMTEKEVLAAGIRCDCRVLPLHHVPRALVNRDTRGFIKIVVNADTNEILGLTAVAKDAGELAAAGVHVLGKTVAEIADAWAPYLTMAEGIRIAAKAFTTDPSLLSCCA
>Brevibacterium_sp._CS2_2846700027_Actinobacteria_Actinobacteria
MPTKYDLAIIGSGGGAFAAAIRANTLGKSVVMIERGTLGGTCVNTGCVPSKALIAAADARHSAADAADRFPGIETSADPVDMPALIGSKQDLVEGLRGEKYVDVAEAYGWHVRKGDASFAGTPDAPVLEVVGPDGAVGTIEADQYLVATGSRPWAPPIEGLEEAGYLTSTTAMELTAVPKSLLVLGGGYVALEQAQLYARLGAKVTLLVRSRLASKEELEVSNALAEVFSDEGIRVVRRVVPTRVARDADGQVVVTADVSGGSQDFRADQVLVALGRRPVTEGLNLEAVEVKTGDAGQIVVSDQLQSSNPRVWAAGDVTGHPEFVYVAAHHGTLVAENAFTDAQKPVDYARLPRVTFTSPAIGAVGMTEKQVLEAGIRCDCRVLPLHYVPRALVNRDTRGFIKMVADADTGEILGLTAVAKDAGELAAAGVHVLGKTIAEVADAWAPYLTMAEGIRIVAKAFTADVAKLSCCA
>Dietzia_sp._MeA6_2017_2849370347_Actinobacteria_Actinobacteria
MGVDYDVDLAVIGSGGAAMSAAIAASQAGKSVVLVERGVLGGTCVNIGCVPSKTLLAAAGARHAALTNPFKGAPTSAAPVNLGDLVAQKDALIERLRDAKYADVAAAYGFQVRPGQASFLDGDTLAVDGQALRARAYLVATGATPAIPEVVGLDSVDRLTSTTAMQLTELPESLVVIGGGYVGMEQAQLFAHLGTRVSVVGRLAPHAEPELAQRLREVFTDDGITVVEERATTVAREPGPAGEVVVTTDSGEQVRGAQVLVATGRLPRTDGLNLAAADVDVDERGFVVVDQTQRTSNPRVWAAGDVSGAPQYVYAAAAGGRAAALNALTEDRYPPAARVDYAGFPAVVFTRPQLASAGLTEDEALTRGHACDCRVLDLSDVPRALVQHDTRGAVKLVADAVSGKVLGVHALADGAGEIMLAATYAIKSGMTVDDLADTWAPYLTMSESLRIVAGLFRNQMPTSCCA
>Dietzia_sp._MeA6_2017_2849368697_Actinobacteria_Actinobacteria
MEPGFEFDLAVVGSGGAAMAAAITARQAGRTVLVIERGTIGGTCVNIGCVPSKALLAAASTRQAALTNPFPGVPTLARDVDLGALVTQKDQLVTRLRETKYADVANAHGFEIRRGEASFLDPDTLVMDGDPVAAGSVVLATGAEPALPKDVTGLDEVGYLTSTAAMELTELPDSMIVIGGGYVGIEQAQLFAHLGTRVTIIGRITPAAEPEMVAILRQALAQDGITVVEEHATSVDRQNAQVTVRTASGRSLCAERLLVATGRRPSTDRLNLPAAGITTDPDGFILVDEHQRTTNRRVFAAGDVTSAPQFVYVAAATGKAAAVNALRTDPQGPAEVVDYTGLPTVIFSRPQLATAGLTEAAARAAGHRCQSRVMSFEDLPRALIDQDTRGAIKMVAEIETGRILGLSAIGDRAGEIMLAATYAITAGMTTRQIADTWAPYLTTSEALRLVAGTFHTELPTSCCA
>Pseudonocardia_antarctica_DSM_44749_2852164578_Actinobacteria_Actinobacteria
VDDDVEDTAALDLVVIGSGGAAMAAAIAARGAGKTVVLVEHATLGGTCVNVGCVPSKTLLAAAGARHGALGNPFPGAPTSSGPVDLGALVEQKDELTGRLRQAKYADVAAAHGFEVRPGHARFADPDTLLVDDEPLAAHAYLIATGSEPSRPPLPGLDEVDWLSSTTAMEQTELPESLVVIGGGYVGMEQAQLFAHLGAQVTLVGRLAPTAEPELADTLRRVFADDSITVIEDRAVQVDVGTGEATVVTGGRQRASGARLLVATGRTPRTNGLGLDAAGVQTDERGFVAVDEAQRSSNPRVFAAGDVSGAPQYVYVAAATGRVAALNATDAAGPRPAIVDYTGLPAVVFTRPQLASAGLSETQALAAGYRCDCRVLDLADVPRALANRDTRGVIKVVADAESGRMLGVHAAAEAAGEIMLAATYAITAGMTVDDVADTWAPYLTMAEGLRIAAGQFRNQMPTSCCA
>Nocardioides_sp._CCTCC_AB_2018079_2855273345_Actinobacteria_Actinobacteria
MTPNRVHLAVIGSGGAAFAAAIHATALGKRVVMVERGTIGGTCVNTGCIPSKALIAAAEARHVAADGGRFPGIAATAGPVDMPALVGGKQALVESLRTEKYLDIADAHGWPILQGEASFEDTPDSPALRVTTADGTSELIEADHYLVATGARPWIPPIDGLDSVDYLTSTSAMELTEVPESLLVLGGGYVALEQAQLFARLGSNVTMLVRSRLASREEPEVSQALQQVFADEGIRVVRRAEVTKIGLDEATGQVVATASVSGGQAEFRADRVLVATGRHPVTDGLNLAAVEVKTGDVGEIVVTDQLVSSNPRIWAAGDVTGHREFVYVAAHHGALVVDNAFAGADRSVDYAHLPRVTFTSPAVGAAGMTEEQVLAAGIRCDCRVLPLAYVPRALVNRDTRGFIKVVADADTGRILGLTAVAKDAGELAATGVYLLEAGMSVEQVARSWAPYLTMAEGIKIACQSFTTDISKLSCCA
>Paenarthrobacter_aurescens_TC1_639803198_Actinobacteria_Actinobacteria
MPEAAPDFDLAVIGSGGGAFAAAIRATNLGKRVVMIERSTVGGTCVNTGCVPSKALLAAADARHVALDGTGRFPGISTTAAPVDMGALIDGKRSLVEGMRSDKYVDLAAEYGWDLRQGSAVFAGTPQEPALEITRPDGGRDSLTAAHYLVATGSAPWAPPVPGLEEVDYLTSTTAMELGEVPESLIVFGGGYVALEQAQLFARLGSKVTLLARSRLASHEEPEASRALMGVFADEGIRVIRRATVTSIRANASGEEVTVTATVAGGHEEFRAAKLLVATGRRAVTNGLNLDAVGVKTGNTGQILVENTLASSNPRIWAAGDVTGHREFVYVASAHGTLMVENAFNDAGREVDYRHLPRVTFTSPALAAVGMTDKEANEAGIRCECRVLPLEYVPRALVNRDTRGFIKIVANNSTGRIVGITAVGKEAGDLAAAGVYILEAGMTVDQVANLWSPYLTMAEGIKIAAQSFTTDVSKLSCCAS
>Pseudarthrobacter_chlorophenolicus_A6_643580625_Actinobacteria_Actinobacteria
MTEAAAAFDYDLAVIGSGGGAFAAAIRATNLGKRVLMVERSTVGGTCVNTGCVPSKALLAAAEARHVALDASGRFPGISTTSEPVDMAALIEGKRSLVETMRADKYVDLAAEYGWELRQGNAAFAGSPQEPVLEVTGADGARSEVRAEHYLVATGSTPWAPPIEGLQDVEYLTSTTAMELDEVPESLLVFGGGYVALEQAQLFARLGSKVTMLVRSRLASAEEPEASRALMSVFADEGIRVVRRATVSAVHTDPATGEVVATATVSGGQEQFRATRLLVAMGRRPVTEGLNLDIVGVKTGDRGEVLVQDTLASTNPRIWAAGDVTGHREFVYVAASHGTLMVENAFNQVGREVDYRHLPRVTFTSPALAAVGMTDKEANEAGIRCECRVLPLEYVPRALVNRDTRGFIKIVADNSTGRIVGITAVGKEAGDLAAAGVYILEAGMTVDQVANLWSPYLTMAEGIKIAAQSFKTDVSKLSCCAS
>Rhodothermus_marinus_R_10_DSM_4252_646410675_unclassified_Bacteroidetes
MKKILELRIGGMTCTHCARTIEQALMRVPGVVRAQVPGWQSGRAVVTWEGDAVDAEALRKAVAQAGHGYRLEAWEVVREIGSETPTRSGSDRIDYDLLIIGGGSAAFAAALRARELGFRSLIVNDGLPPGGTCVNVGCVPSKALIRAAEAHHRAAHHPFAGIRSTSRVEDFGAVIGQVQALTDELRRHKYLDLIDGRQIVFREGRARLAGPTAIQVGDETITGRAVLIATGSRTALPPVPGLADGPYLTNETLYRLSVLPEHLIVLGGGYIGLENAQAFARLGSRVTVLELLPQILPQEDADVAEALTTYLQAEGIDIQTEARVVEVAWQEGSVVVTYERDGATHRLEGSHLLVATGRRGNTDDLGLEALGIATDRQGFLQVDETLRTAVPTVLGAGDVIGNPPFVYTAAYEGQLAAENALMNRHEVRDYSALPWVVFTDPQVAGVGLSEREAQAAGLEYETSVLPLSEVPRALVGRDTRGFIKLLRDPVTDRLLGARIVAPEGGELVMELSLALRYEIPVSELARRFHPYLTWSEAVKLAALGFTKDVRQLSCCAV
>Corynebacterium_jeikeium_ATCC_43734_647127940_Actinobacteria_Actinobacteria
MPTKYDLAIIGSGGGAFAAAIRASTLGKSVVMIERGTLGGTCVNTGCVPSKALIAAAGARHVAVDAATRFPGIATTADPVDMPALIAGKQALVESLRGEKYADVADSYGWQVLRGDASFVGTPDAPVLDVAGSDGSVETIEAHHYLVATGSRPWAPPIDGLEETGYLTSTTAMELTEVPESLLVLGGGYVALEQAQLFARLGSQVTLLVRSRLASKEEPEVSKALQEVFADEGIRVVSRAVPTRVSRGTGGEAVVTAALSGGSQEFRADQVLVALGRRPVTDGLNLDAVGVNTGDSGEVVVSDRLQSSNPRVWAAGDVTGHPEFVYVAAHHGTLVAENAFADADRSVDYARLPRVTFTGTAIGAVGMTEKDVLAAGIRCDCRVLPLHHVPRALVNRDTRGFIKIVVNAETKEILGLTAVAKDAGELAAAGVHVLGRTVAEVANAWAPYLTMAEGIRIAAKAFTTDPSLLSCCA
>Corynebacterium_genitalium_ATCC_33030_648325056_Actinobacteria_Actinobacteria
MPTKYDLAIIGSGGGAFAAAIRASTLGKSVVMIERGTLGGTCVNTGCVPSKALIAAAGARHVAVDAATRFPGIATTADPVDMPALIAGKQALVESLRGEKYADVADSYGWQVLRGDASFVGTPDAPVLDVAGSDGSVETIEAHHYLVATGSRPWAPPIDGLEETGYLTSTTAMELTEVPESLLVLGGGYVALEQAQLFARLGSQVTLLVRSRLASKEEPEVSKALQEVFADEGIRVVSRAVPTRVSRGTGGEAVVTAALSGGSQEFRADQVLVALGRRPATDGLNLDAVGVNTGDSGEVVVSDRLQSSNPRVWAAGDVTGHPEFVYVAAHHGTLVAENAFADADRSVDYARLPRVTFTGPAIGAVGMTEKDVLAAGIRCDCRVLPLHHVPRALVNRDTRGFIKIVVNAETNEILGLTAVAKDAGELAAAGVHVLGRTVAEVANAWAPYLTMAEGIRIAAKAFTTDPSLLSCCA
>Thermus_thermophilus_SG0.5JP17_16_2505979182_Deinococci_Deinococcus-Thermus
MTYDLLIVGSGSAGVAAALEASALGAKAAVVEAGVLGGTCVNVGCVPSKYLLRAADAFHRAGHSAFPGLRTEALGVDWKALLAGKEGLIAALRKEKYQEVLEAAGVPVLRGRARFLDGERMEVEGREVLAGRYLLATGARPFLPPIPGLQESAPWTYLEALSAPALPESLLVVGGGPIGLELAQAFARLGSRVTVLEALPEVLPQEDRELAQLLRGYLEEEGLRVHTGVRVEAVVREGAFRVRTDRGVFEAERLLVATGRRPNLEGLGLERAGVERDERGFLRLDPSLRTTNPRVYAAGDAAGLPQFVYVAAQSGRVAARNALGVETPLDLAALPRVTFTDPALAAVGLTEEEARRRYGAGVRAATLPLSQVPKALTARDARGAFKIVVDEEGTVLGLHVLAHEAGDVIQEGILAVKYGLGYRDLIDTFYPYLTLAEGIRLVAQALDADPKKLSCCA
>Corynebacterium_glucuronolyticum_ATCC_51866_644340828_Actinobacteria_Actinobacteria
MRQDYEVELAVIGSGSAAMSAAITARQAGHTVVLIERGTLGGTCVNIGCVPSKALLAAAAARHDALNNPFAGVSTTAGPVDLAAMVGQKDDLVHQLREMKYADVAAAHGFEIREGHARFLDPETLLVDGQPLRARAYLVATGAQPAAPALPGLSEVDWLTSTTAMELTEVPDSLVIIGAGYVGLEQAQLFAQLGAQVSLVGHLAPRAEPELADRLREILLDDGLAMVEEHAVHVGTDAGQAVVTTTSGRQVRGERLLVATGRAATTDGLDLAAAGVEVDERGFISVDDHQRTSAPRIWAAGDVSGAPQFVYVAAATGKVAALNALGTQPAARVEYTGLPAVVFTRPQLASAGWSEAQARAHGLAYDTRVLDLSEIPRALVNRDTRGAVKIVADAVTGTVVGVHALAEGAGEIMLAATYAITAGMTVDDLADTWAPYLTMAESLRLTAGLFRTQMPTSCCA
>Flavobacterium_frigoris_PS1_2514335141_Flavobacteriia_Bacteroidetes
MKTSTIKLDITGMTCDHCAKGIEKMLFEKEGITQANVSYQNGSCECSFDPSKTGKEKIINTINTTKDYKVQPETLDISNVQDENNFDLIIIGGGSAAFSAAIKAESLGLSTLMVNGGLDFGGTCVNVGCVPSKTLIRAAETAYHATHSNFSGIKPKGVEIDFTQVIKDKKQLVATLQEKKYMDVVSDFKNLKMLTGWAEFLDPKTIMVNRKEKYTALKFIIASGATTNIPSIEGLNEVGYLTNATLFDVEERLESITIMGAGYIGLEIAMAYNRLGVKVRIIEFTDRPLRSQTKDITDVLETQMKSEGIEILPSFRAIKFEKTGNETVIHCKCPDGSFTQIIEKGKVVVASGTKPNTQKLGLESIGLALTNSGHVLVNEKMETNLPNIYAVGDVANTPTFVYTAAYEGEIAVENAFTGANNKTDYSSLPWVVFTDPQIAGTGIDEIEAESKGIPFEISKLELKDVPRAIAANDTRGFIKLIRNIETDKLIGARVIAPEGGELIQQLSMAIKYGITVKELAESFYPYLTLGEGIKLAAITFGKDVSKLSCCAS
>Arthrobacter_sp._H20_2518676515_Actinobacteria_Actinobacteria
MPEAVPDFDLAVIGSGGGAFAAAIRATNLGKRVVMVERGTVGGTCVNTGCVPSKALLAAAEARHTALDSGRFPGISTTAEPVDMAGLIGGKRSLVENMRSDKYVDLIGEYGWELRQGNAVFAGTAAEPVLEVTATDGTRDTIHTAHYLVATGSTPWAPPIEGLNGVDYLTSTTAMELDEVPESLLVIGGGYVALEQAQLFARLGSKVTMLVRSRLASQEEPEASRALMGVFADEGIRVLRRATVSSVTTDGDGGIVAQAAIAGGQEEIRAAKLLVAAGRRPVTDGLNLDGVGVKTGDKGEVLVDDTLVSSNGRIWAAGDVTGHPEFVYVAASHGTLMVENAFNNAGREVDYRHLPRVTFTGPTLAAVGMTDKQAREAGILCECRVLPLEYVPRALVNRDTRGFIKIVAEAGTGRIMGITAVAKEAGDIAAAGVYILEAGMTVQQVANLWSPYLTMAEGLKITAQSFNTDVSRLSCCAS
>Galbibacter_marinus_ck_I2_15_2520197681_Flavobacteriia_Bacteroidetes
MKNTAKMKIKMPQNRETITLEIEGMTCEGCATHIEKDMNATEGVLSSTVNHETGKGEFNFDADKMSKANVIDAINSVGDYSVVNNVDEEEVSAVNSKGQNKFDLIIIGGGSAAFSAAIKAEGLGLTTLMVNAGLDFGGTCVNVGCVPSKNLIRAAETVRLATHSNFKGIKPRGADIDFTQIIKDKKALVASLQQQKYMDVVSDFKNLTMLKGWAEFVDNKTILVNGKDRYTAANIIIATGATTNIPSIEGLNKVGYLTNVSLFDLEEKPKSLTIMGAGYIGLEIVMAYNRLGVKVRIIEFTDRPLRSQTKDITDVLVEQMNSEGIEILPNFRAFKFEKKGNDTIIHCNCPDGSTTQIVEKGHIVVATGTKPNTSNLGLENIGLKLTESGHIIVNEKMETNISNIYAAGDVTITPAFVYTAATEGSTAVNNAFSSTKTSIDYSSLPWVVFTDPQIAGAGIDEIEAEKKEIPFEVSKLDLIHVPRALAAQDTRGFIKLIRNTETDKLIGARVVALEGGELIQQLSMAIKFGITVKDLAESFYPYLTLGESVKLAAITFGKDVSKLSCCAS
>Thiomonas_sp._FB_6_DSM_25805_2523653550_Betaproteobacteria_Proteobacteria
MAAALKAVERGARVTLIERGTLGGTCVNIGCVPSKIMIRAAHIAHLRRESPFDDGIPATTPVILRERLLAQQQVLVETLRKTKYQDVLDAQSAITAVRGEARFHDALTLAVRLHDGSERVIPFDRCLIATGASAAVPPIPGLEGTPYWTSTEALVSATIPGRLAVIGSSVAAVELAQAFARLGARVTILARNTLLSREDPAIGEALTTAFRAEGIEVLEYTQASHVAHVDDEFVLTTPHGGLRVDRLLVATGRTPNTRGLRLEAAGIKVDPQGAIQINPGMHTSAPHIYAAGDCTTQPQFVYVAAAAGSRAAINMTGGNTELDLSAMPAVVFTDPQVATVGLSEQAAEQVGLRTDSRTLTLDNVPRACADFDTRGFIKLVIEQGSERLLGVQAVAPQAGELIQTAALAIRARMTAQDLADQLFPYLTMVEGLKLAAQTFRRDIKQLSCCAA
>Ruania_albidiflava_DSM_18029_2524660382_Actinobacteria_Actinobacteria
MTEDYDIDLAVIGSGGAAMSAAIAASQAGKSVVLIERGVLGGTCVNIGCVPSKTLLAAAGARHAAITNPFTGAPTAAGRVNLGDLVAQKDALIERLRDAKYADVAAAYGFEVRPGQATFLDRDTLAVDGQSLRARAYLVATGSTPAVPDVTGLGSVDWLTSTTAMQLTELPESLAVIGGGYVGMEQAQLFAHLGARVSVVGRLAPHAEPELAQGLREIFADDGITVVEEHATTVAREAGPAGEVVVTTDSGEQVRGARVLVATGRLPRIDGLDLAAAGVDVDERGFIVVDEAQRTSNPRIYAAGDVSGAPQYVYVAAAGGRAAALNALTDDGVPQVARVDYAGLPAVVFTRPQLASAGLTEDEALIRGHACDCRVLDLSDVPRALVQHDTRGAVKLVADAESGEILGVHALADGAGEIMLAATYAIKAGMTVDDLADTWAPYLTMAESLRIAAGLFRNQMPTSCCA
>Paraglaciecola_chathamensis_S18K6_2530077653_Gammaproteobacteria_Proteobacteria
MIKLSIQGMTCPSCAPKVHNKIIKLDGVLDVSVSYAESLVSITPSEDFNVQSAIDALESEGYQAYIEANSCYTSDQFVSNKKDLHVAIIGSGSGAFACATKAAEGGAKVTIIEGADVIGGCCVNVGCVPSKILIRAAQLAEQQRNNPFEGLENHQPQLNRALLSQQQSARVEELRHAKYQNILDTNPSLSLIKGYARFKNANTLIIDKPDGDQQEISADRILIATGSTPTIPAINGLNDTPFWTSTEALFASDLPEHLVVIGSSVVALEIAQAYRRLGSEVTVLARHTLLYREDPLLGEELEKCFKKEGVNVLTDTSANNIAHDGKHFIIDSNNGRITSDKLLVSTGRHANTEKLNLKAAGIQVTELGEVMVDAKMQTNVEGIYAAGDCSNMPQFVYVAAAAGSRAGTNMTGGDVSLDLSTMPAVIFTDPQVATVGFTEAHAKQQDIDTISRVLPMENVPRALANFETDGFIKLVAEESTGTLIGAQILAHEGGELIQSAAIAIHNKMTVAELAGQLFPYLTMVEGLKLCAQTFHKDVSELSCCAA
>Cyclobacterium_qasimii_M12_11B_2546242053_Cytophagia_Bacteroidetes
MVNDGLDFGGTCVNVGCVPSKNLIRAGETAYHANHSNFEGIRPKGVDIDFAQVIKDKKKLVATLQEKKYLDVVSDFKNLTMLKGWARFIDNQTIEVNGERYKAIKFLIATGATTNIPNIEGLDKIDYLTNVSLFDLEEKPVSLTIMGGGYIGLEIAMAYNRLGVKVRVIEFTDRVLRTQTPDISEALESQIRKEGIEMLPNFRAIKFEKQGNVTTIHCKCPDGSFTKIVEKGKVVIATGTNPHTSQLGLANIGLELTKNGHIAVNEKMETNLSNIYAAGDVANTPTFVYTAAFEGKIAVENAFTGAENKADYSSLPWVVFTDPQVAGAGMDEAQAKANSIPFEVSKLELKDVPRAIAANDTKGFIKLIRNTQTDKLIGARIVAPEGGELIQQLSMAIKYGITVKDLADSFYPYLTLGEGIKLAAITFGKDVSKLSCCAS
>Thermomicrobiales_bacterium_KI4_2576801582_Thermomicrobia_Chloroflexi
MALSSEYEVVLVVDGMTCAACERRVEQALTQAGARNPSANWRSRTVTFRMPADADLERFRRAVAAAGGSRHHYVPGEARMQPLPGAGGTAPVSEPADVDFVILGSGSAAFAAAIEARQLGASVVMIERGTIGGTCVNIGCVPSKFLLRAAEVAHEARTSPYQAVVSRLEGIDLAAHVAQKRALIAELRREKYEDLIAFYGWELIRGEGRFVDGQTVEVNGRRIRARAILIATGAQPAVPPIPGLRDVPFLTSTTALDLDHIPASLAILGAGYVALELGQAFQRLGSAVTLIQRRPRLLPEAEPELASALQQALEAEGMRFALGSHVLQIERVGAGVRLTLNQSGHTETIEADALLVATGRQPNTDQLNLRAAGVAVDDRGAPAHDATLRTTNPRVYVAGDVTLGPQFVYVAAYEGRLAARNALLGEARPADLSAVPAVIFTSPQVVSVGQTRAQAETAGYSVVSGFAPAAVIARERVNLQPYGGVLVVADADSEQILGVHAVATAAGELIEAATLAVVHRLTLDDLRNHLSPYLTSSEGLRLAALAVTQDVARLSCCA
>Modestobacter_sp._DSM_44400_2599547119_Actinobacteria_Actinobacteria
MAAAIAARQAGASVVVIERGVLGGTCVNVGCVPSKTLLAAAGARHGAATNPFTGVPTSAGKADLGALVAQKDELVAGMRQAKYADVAGAYGFEVLAGHARFPDPSTLEVDGHALRARACIVATGSEPDRPDLAGLAEVEYLTSTTAMELAEVPESLVIIGGGYVGMEQAQLFAHLGAHVTIVGRLAPQAEPELTEVLRGVFATDGVEVVEERASAVAGSAAQITVTTASGRRVNGHRLLVATGRRARTDGLGLAGAGVRTDERGSVVVDEGERTSNPRIYAAGDVSGAPQYVYVAAAGGRVAALNALAADPAAPAARVDYTGLPSVVFTRPQLASAGWSEAEALRRGRRCECRILRLDDVPRALVQRDTRGAVKVIADADTGRLLGVHALADGAGEMMLAATYAIKAGMTVDDLADTWAPYLTMAESLRIAAGLFRNQLPTSCCA
>Corynebacterium_singulare_IBS_B52218_2600315629_Actinobacteria_Actinobacteria
MPTKYDLAIIGSGGGAFAAAIRATMLGKSVVMIERGTLGGTCVNTGCVPSKALIAAADARHVAADRFPGIATTAGPVDMPALIAGKQALVETMRGEKYADVADSYGWHVRRGDAGFAGTPDAPVLEVTAADGAVETIEAEHYLVATGARPWAPPIDGLDEAGYLTSTTAMNLTEVPESMLVLGGGYVALEQAQLFARLGSQVTVLVRSRLASKEEPEVSRTLQEVFADEGIRVVRRAVPTRVSRDAATGQVVVTADVSGGSHEFRADQVLVALGRRPVTDGLNLDAVGVKTGDSGEVVVSDHLQSSNPRIWAAGDVTGHPEFVYVAAHHGTLVAENAFADADRSVDYSHLPRVTFTGPAIGAVGMTEKEVVAAGIRCDCRVLPLEYVPRAVINRDTRGFIKIVVNADTSEILGLTAVAKDAGELAAAGVHVLGKTIAEVADAWAPYLTMTEGIRIAAKSFTTDPSLLSCCA
>Brevibacterium_iodinum_ATCC_49514_2601961240_Actinobacteria_Actinobacteria
MPTKYDLAIIGSGGGAFAAAIRATTLGKSVVMIERGTLGGTCVNTGCVPSKALIAAADARHVAADASGRFPGIAATAETVDMPALIAGKQALVESLRGEKYADVADSYGWQVRRGDASFAGGPDAPVLEIIAGDGTVETIEADHFLVATGSRPWAPPIDGLEETGYLTSTTAMELAEVPESLLVLGGGYVALEQAQLFARLGSQVTLLVRSRLASKEEPEVSKALQEAFADEGIRVVRRVVPTRVSRGTGGEAVVTADVSGDSQEFRAEQVLVALGRRPVTDGLNLDAVGVKTGDSGEVVVSDRLRSSNPRIWAAGDVTGHPEFVYVAAHHGTLVAENAFADADRAVDYSRLPRVTFTGPAIGAVGMTEKEVLAAGIRCDCRVLPLHHVPRALVNRDTRGFIKIVVNADTNEILGLTAVAKDAGELAAAGVHVLGKTVAEIADAWAPYLTMAEGIRIAAKAFTTDPSLLSCCA
>Pseudoglutamicibacter_albus_DNF00011_2602572175_Actinobacteria_Actinobacteria
MPTKYDLAIIGSGGGAFAAAIRATTLGKSVVMIERGTLGGTCVNTGCVPSKALIAAADARHSAADAADRFPGIETTAGPVDMPALIAGKQALVESLRGEKYADVADSYGWAVRRGDAAFAGTPDAPVLQVAGDDGSTETIEAAHFLVATGSRPWAPPIDGLDETGYLTSTTAMELTELPESLLVLGGGYVALEQAQLFARLGSQVTVLVRSRLASKEEPEVSRTLQEVFADEGIRVVRRALPTRVSRDAATRQAVVTADVAGGREEFRADQVLLALGRRPVTDGLNLDAVGVNTGDSGEVVVSDRLQSSNPRVWAAGDVTGHPEFVYVAAHHGTLIAENAFADADRSVDYARLPRVTFTGPAIGAVGMTEKDVLAAGIRCDCRVLPLHHVPRALVNRDTRGFIKIVVNAETKEILGLTAVAKDAGELAAAGVHVLGRTVAEVANAWAPYLTMAEGIRIAAKAFTTDPSLLSCCA
>Sinomonas_humi_MUSC_117_2603536709_Actinobacteria_Actinobacteria
MVKEYDLVVVGSGSAGFAAAIRATGMGLRVVMAEAGTVGGTCVNTGCVPSKALLAAAAARHAGADAGRFPGLEPAAVGLDLPALMAGKDALVGWMRQQKYLDLADDYGWDIHRGTAVFAGTAAEPVLEVAGDAGDNIVLRGRHYLVATGSAPWVPELPGLEEGGYLTSQTAMELLEVPESLLVVGGGYVAVEQAQLFARLGARVTVLARSRLLSGEEPEVSMALASVFHDEGIRVVRRAVPTGVHTDPSTGEAVVTADVGGAKQEYRAERVLMATGRRPMTAGLGLAGVGVATGPGGEVLVDAGLRSANPRIWAAGDVTGHREFVNVAAAHGALAVENAFAAAGLEVDYSQLPRVAFTSPAVGAVGLTDRQANAAGHLCECRVLALEFVPRALVNRDTRGFIKIVAEEGTGRILGITAVAQDAGEIAAAGVHLIASGTTVHELASRWAPYLTMAEGLKIAAQSYTADVSRLSCCAV
>Streptococcus_macedonicus_33MO_2612111843_Bacilli_Firmicutes
MNKFKINIQGMTCTGCEEHVAVALENVGAKNIEASFRRGEAVFELPDDIGVESAKKAIDEAKYQPGEIEEVQSEEKIVLGDEGDYDLLIIGSGGAAFSAAIKSVEYGAKVAMIERGTVGGTCVNIGCVPSKTLLRAGEINHLAKVNPFIGLQTSAGKVELAPLVKHKDELVSELRNQKYVNLIDEYGFELIEGEAIFVDENTVEVNGKKLSAKRFLIATGVSPSLPPISGLEKVDYLTSTTLLELKTVPKRLTVIGSGYIGMELGQLFHNLGSEVTLMQRSERLLKEYDQEISEAAEKALIEQGINLVKGATFERVEQEGQIKKVHVTVDGKKKVVESEQLLVATGRKPNTDALKLSAAGVEVGKRKEILINDYARTSNEKIYAAGDVTLGPQFVYVAAYEGGIVADNAIGGLNKKLDLSVVPGVIFTNPSIATVGLTEEQAKEKGYEVKKSVLPLDAVPRAIVNRETTGVFKLVADAKTSKLLGVHIVSENAGDAIYAATLAVKFGLTVEDLKDSLAPYLTMAEGLKLAALTFDKDVSKLSCCAV
>Lentzea_violacea_DSM_44796_2620474038_Actinobacteria_Actinobacteria
MRYDLAVIGSGGGAFAAAIAARNKGRTVVMIERTTVGGTCVNTGCVPSKALLAAAEARHVSLDGRFDGISVSPFGVDLPRLIDAKRDLVDSLRAEKYTDLAAEYGWDIIEGTAAFAIDENSDPVLRVDLAAGDAHTVVAEHYLIATGSSPWAPPIDGLAEAGYLTSATAMELDALPASMIVVGGNAIGLEQAQLWSRLGVQVTVVEALDRLAPFEEPEVSATIAEVFTREGIGVVDDATVTRVDRDDTGYRVTLTGTDGQPAELRAGQLLVATGRLPVTAGLNLDAVGVRTGQRDEVVVDEHLRTDNPRIWAAGDVTGHPQFVYVAGAHGTLVADNAFDHAARTLDYHHLPRVTFTSPAIASAGLTDAQAVEQGHVCECRVLPLEYVPRALVNRDTVGLIKLVADRDTGRLLGAHVVAEGAGEVIATAVYALANDMTVQQMADLWCPYLTMAEGIKLAAQTFTRDVSKLSCCAS
>Rhodothermus_profundi_DSM_22212_2623618593_unclassified_Bacteroidetes
MKKILALHIKGMTCAHCARAIERALRQVAGVTRAQVVDWSHGRVMVTWKGKTVEAEALAQAIAAAGPGYRLERWEVVREIGDKTLPEGVSDRVDYDLLIIGGGSAAFAAALRARELGFRSLIVNEGLPPGGTCVNVGCVPSKALIRAAEAHYRAAHHPFAGIRSTSQVVDFGALIEQVQALTSKLRQHKYLDLIDGRQIAFRKGRARLAGPNTIQIGDEIFSGRAVLIATGARTALPPVPGLTEGPYLTHETLYRLDTLPGHLIVLGGGYIGLENAQAFARLGCQVTLLQRSARILSREDPDVSDTLAAYLQEEGVDIRTGVQLQHVSWQQDGVQVRYVQAGKTHRISGTHLLVATGRRGNTDHLGLEALGIATDPQGFLQVDETLRTTVPTVWGAGDVIGAPLFVYTAAYEGKLAAENALLHQQERRDEQNVPWVIFTDPQVAGVGLDERAAQAAGLDYETSVLPISEVPRAQVGRDARGFLKLLRDPRSDRLLGARIVAPEGGELLMGLSLALRYDIPVSELARCFCPYLTWSEAVKLAALGFTKDVRQLSCCAT
>Agrococcus_baldri_IAM_15147_2625205003_Actinobacteria_Actinobacteria
MSAEYDVDLAVIGSGGAAMAAGIAARKAGAEVVLIERGALGGTCVNVGCIPSKTLLAAAGTRHSALTNPFDGVPTSADGVDLDALVAQKAELIDRLKQHKYTEVADAWGFPLISGEARFADKDTVEVDGKPLRARSYVIATGSQPTVRGIDGIEDVEYLTSTTAMELTEVPESLVIIGGGYVGMEQAQLFAHLGARVTVIGRLASRAEPELREVMAGVFADDGIAVIAEHATGVETAEEGGVRVITASGNQVTAERLLVATGRHSDTIALDLAAAGVDTDARGFVVIDEHQATSNPRVYAAGDVAGTPQYVYVAAASGRVAAVNALGDGGAKRETVDYTGLPAVMFTRPQLASAGLTEKEALEQGHPCACRTLALEDVPSALVNRDTRGALKLVADARTGKVLGVHAVADGAGEIMLAATYAIKAEMTVDDLADTWAPYLTMAESLRIAAGLFRNELPTSCCA
>Methylacidiphilum_kamchatkense_Kam1_2630034785_Methylacidiphilae_Verrucomicrobia
VKSNVLLQIEGMKCEDCATHLIRALQKLQGIEKVLITDWRSKRASLVTTQQWNEQEVLQTIKALGYQGTIIKRMPIGMESEEKGKDYDLLIVGGGSAAFAAAIKASELGAKVGIVESGVIGGTCVNVGCVPSKFLIRAAEVYTMARNPRFAGLGSCNMPLDWAQLIDQKEKLVSMLRMQKYIHLLDVYPNISLIEGKARLMAGNQLIVNNKTYTSRKILLATGSSPSIPPIPGLKETGFLDSTTALSLKTLPSSLAIIGGGAIGLELGQMFARFGVKVNIIEALPSIAMSEEPEIREQLSLYLKEERIELFTNTQVRYVEKTGENGCFISIQNGEKETGLRVEKILVTTGRSPNTAELGLEEVGVKKGNRGEILVDPFLRTTNPDIYAAGDCAGFPQFVYVSAFTGGVAAENAITGAKRSIDFSSLPRVTFTDPQIASVGLTEAQAKKEGLNVITTIFPVKEVPKAIISSDTRGLIKLVSEANTGKLLGAHLLAAAAGDFIQEAVLAIRHGLTIQDIVDAFHPYLTMSEAIKLAALSFKKDVGHLSCCAS
>Arthrobacter_sp._YC_RL1_2633385702_Actinobacteria_Actinobacteria
MSNEQFDLAVVGSGGGAFAAAIRATGLGKRVVMVERGTVGGTCVNTGCVPSKALLAAAEARHVALDAARFPGVAASAGPVDMPALIRGKAALVESMRTEKYIELAADHGWTMLEGEASFTGTQDEPRLRVASPDGAEKTIEADHYLVATGSAPWTPPVPGLDETGYLTSTTAMELDEIPESMLIMGGGYVALEMAQLFSRLGSRVTMLVRSRLASQEEPEASKALAEVFADEGIRVVRRASAETVERDHANGGVLVSASVAGGRETFRASRLLVATGRRPVIDGLNLDAVAVKTGATGEIVIDSRLATSNPRIWAAGDVAGHREFVYVAAAHGALAVDNAFTDAVAEVDYRHLPRVTFTSPAIGSVGMTEKEAVAAGIRCECRVLPLEYVPRAVVNRDTRGFIKVVAELGTGRILGISTVARDAGELAAAGVYILAAGMTVAQVAAAWSPYLTMAEGIRIVAKAFTTDVAKLSCCA
>Kocuria_marina_SO9_6_2633728913_Actinobacteria_Actinobacteria
MPETGTHEVDLAIIGSGGGAFAAAIRATNLGKSVVMIERATVGGTCVNTGCVPSKALLAAAEARHVALDATGRFPGLSTSAAGVDMPGLIVGKDALVEGMRSDKYLDLIADYGWELATGEAVFTGTAEDPALEVTGADGSCRRVRAAHYLVATGSTPIVPEIEGLDQVEYLTSTTAMELDEVPESLLIIGGGYVGLEQAQLFARLGSMVTMVVRSRLASHEEPEVSRTLRGVFAEEGIRVIPRATVSSVTPDRDTGEVVATVTGPGGQDTLRAGRLMVAVGRRPVTENLGLGSVGVDTGARGEILVDARMATSNPKVWAAGDVTGHPQYVYVASAHGVTAVENAFHHTGQQIDYTHLPRVTFTSPAIAAVGMTDQQAREAGLRCECRVLPLEYVPRALVNRDTRGFVKIVAEAETGRIVGITAVAKDAGELAAAGVYILSAGMTVDQVSTLWCPYLTMAEGLKIAAQSFRTDVSKLSCCAA
>Blastococcus_sp._DSM_46786_2635204681_Actinobacteria_Actinobacteria
VDAVDLVVIGTGGAAMAAGIEARSRGKSAVLVEHGPLGGTCLNIGCVPSKNLLAAAGRRHRAQANPFPAVPTGAGDVDMAALTEQKQELIDRLRQVKYADVAEAHGFPVRYGHAQFVDEQTLEVDGQPLVAPAYVVATGAAPHIPDLPGLAGVDYLTSTTAMELTRLPESLVVLGGGYVGLEQAQLFAHLGVQVTVVGRFAPHTEPEVATVLREVFADDGITVVEERGVAVAGSADGVVVTTSGGGEATGQRLLVATGRYADTGDLGLEAAGVKTDERGFLVVDAHQRTTNPRIFAAGDVSRAPQYVYVAAQTGHAAAAGSLGAPITVDYRGLPGVTFTTPQLGSAGLTEQQAVARGHACDCRVIGAQDVPRALANRDTRGALKLVIDADTGQVLGVHAALDGAGDVMLAATYAIKFGLTVDDLADTWAPYLTMSEALRIAAGLFRTDKPTSCCA
>Knoellia_subterranea_KCTC_19937_2635869241_Actinobacteria_Actinobacteria
VRWNLYGLLMDNEDTWDLVVIGTGGAAMAAGIEARSRGKSVLLVEHGVLGGTCLNVGCIPSKNLLAAAGRRHQALVNPFPSVPTGAADVDLPALMVQKQDLIDQLRQAKYTVVADAHGFQVQYGHASFVDQETLQVDGKRVAARAFVVATGSVVHIPDVPGVDTVDPLTSTTAMEQQDLPGSVVIVGGGYVGLEQAQLWAHLGVRVTVVGRLAPHAEPEVADVLRGVFADEGITVVEERAATVERTENGDALVRTELGHEVTGQRLLIATGRRANTDGLGLDSARVGTDDRGYITVDRFQRTSNPRIYAAGDVSGAAQHVYVAARTGHAAAAGALGEPTTVDYRGLPAVTFTTPQLASAGLTEEQALAAGYDCDCRVLGAQDIPRALVNRDTRGVLKLVVDAGTGKVLGVHAALDGAGDVMLAATYAIKYGLTVDQLADTWAPYLTMSEALRICAGLFRSDKPTSCCA
>Streptomyces_sp._NBRC_110035_TP_A0873_2640702440_Actinobacteria_Actinobacteria
VRAADSGYDLAVIGSGGGAFAAAIAARRKGRSVVMVERATTGGTCVNTGCVPSKALLAAAEDRRSALEGQRFPGIRTEAGPVDFDALIDGKDKLVQEMRAQKYTDLAAEYGWDIAPGIARFAGDRDNPVLDVALADGGGSRRIEAAHYLIATGSTPQAPPVDGLEETGYLTSTTAMDLDVLPESLLVLGAGYVGLEQAQLFARLGSKVTVVARSRLTSGEEPEISAALQDVFADEGITVRTDTRLTAVRRDADGIVAGARTGDGRELQLRATHLLVATGRRPVTDGLGLDAVGVTTGERGEILVDEHLRTASPRIWAAGDVTGHPQFVYVASAHGALIADNAFDGAGRTVDYHHLPQVTFTSPAIASAGLTDAEAVAQGYTCDCRVLPLEYVPRALVNRDTRGLIKLVADASTGRLLGAHVLADGAGDVIATAVYALANDMTVQKMADLWCPYLTMAEGLKLAAQTYTRDVTKLSCCAS
>Kocuria_sp._SM24M_10_2641547691_Actinobacteria_Actinobacteria
MGGTAVIDTDLAIIGSGGGAFAAAIRASSLGQRVVMVERSTVGGTCVNTGCVPSKALLAAAAARHVALDASGRFPGLAASAGPVDMPGLMAGKDGLVEGMRSEKYVDLIADYGWDLRRGEAAFTGTAQDPVLEITGRGGAVEEVRAGHYLVATGSAPWAPPIPGLEEVDYLTSTTAMELPEVPESMIVLGGGYVALEQAQLFARLGSQVTVLARSRLLSGEEPEVSKTLMGVFADEGIQVVRRAAVESVATDPATGGVVVAATTRAGRQEFTADRLLVATGRRAVTEGLGLGTVGVAAGERGEILVEDTLASSHPRIWAAGDVTGHPEFVYVASAHGVTAVENAFHDTGRRVDYTHLPRVTFTSPAVGAVGMTDKQAREAGIRCECRVLPLEYVPRALVNRDTRGFVKIVADTDTGRIVGITAVAQEAGDLAAAGVYILSAGMTVDQVATLWCPYLTMAEGVKIAAQSFRTDVSKLSCCAA
>Kocuria_sp._SM24M_10_2641544082_Actinobacteria_Actinobacteria
MPETGTHEVDLAIIGSGGGAFAAAIRATNLGKSVVMVERATVGGTCVNTGCVPSKALLAAAEARHVALDAAGRFPGLSTSAAGVDMSGLITGKDALVEGMRSDKYLDLIADYGWELATGEAVFTGTAEDPVLEVTGADGSGRRVRAAHYLVATGSTPIVPEIEGLDQVEYLTSTTAMELDEVPESLLIIGGGYVGLEQAQLFARLGTAVTMVVRSRLASHEEPEVSWTLRGVFAEEGIRVIPRATVSSVTPDRDTGEVVATVTGPGGQDTLRAGRLMVAVGRRPVTENLGLGSVGVDTGAHGEILVDARMATSNPRVWAAGDVTGHPQYVYVASAHGVTAVENAFDRTGQQIDYTHLPRVTFTSPAIAAVGMTDQQAREAGLRCECRVLPLEYVPRALVNRDTRGFVKIVAEAETGRIVGITAVAKDAGELAAAGVYILSAGMTVDQVATLWCPYLTMAEGLKIAAQSFRTDVSKLSCCAA
>Arthrobacter_subterraneus_NP_1H_2642616769_Actinobacteria_Actinobacteria
MPESAKAQFDLAVIGSGGGAFAVAIRATNLGKSVVLIERGTVGGTCVNTGCVPSKALLAAAAARHVALDSDRFPGVSMEAGAVVMTKLISGKRSLVEGLRTEKYADLIADYGWELRRGNAVFAGSAEDPVLEVTGTDGGREIVRARYYLVATGSSPWAPPIEGLQDVDYLTSTTAMELDEVPESMIVLGGGYVALEQAQLFARLGTKVTMLVRSRLVSAEEPEASKALVGVFEDEGITVIRRTTAESVRPEGTGVVVRAKSSGGRDEYTASHLLVATGRRPVTDGLNLAAVGVDTGERGEILVNDMLATSNERIWAAGDVTGHPEFVYVAASHGALAVENAFNNAGRTVDYGHLPRVTFTTPNLAAVGMTDRQATEAGIDCECRVLPLKHVPRALVNRDTRGFIKIVAATDTGRILGITAVADNAGEIAAAGVYIVSSGMTVDQVANLWSPYLTMAEGIKIAAQTFHTDVSRLSCCAS
>Corynebacterium_riegelii_PUDD_83A45_2655369514_Actinobacteria_Actinobacteria
MPTKYDLAIIGSGGGAFAAAIRASTLGKSVVMIERGTLGGTCVNTGCVPSKALIAAAGARHVALDAATRFPGIATTADPVDMPALIAGKQALVESLRGEKYADVADSYGWQVLRGDASFVGTPDEPVLDVAGSDGSVETIEARHYLVATGSRPWAPPIDGLEETGYLTSTTAMELTEVPESLLVLGGGYVALEQAQLFARLGSQVTLLVRSRLASKEEPEVSKALQEVFADEGIRVVSRAVPTRVSRGTGGEAVVTAALSGGSQEFRADQVLVALGRRPVTDGLNLDAVGVNTGDSGEVVVSDRLQSSNPRVWAAGDVTGHPEFVYVAAHHGTLVAENAFADADRSVDYARLPRVTFTGPAIGAVGMTEKDVLAAGIRCDCRVLPLHHVPRALVNRDTRGFIKIVVNAETNEILGLTAVAKDAGELAAAGVHVLGRTVAEVANAWAPYLTMAEGIRIAAKAFTTDPSLLSCCA
>Corynebacterium_stationis_ATCC_6872_2686812063_Actinobacteria_Actinobacteria
MPTKYDLAIIGSGGGAFAAAIRASTLGKSVVMIERGTLGGTCVNTGCVPSKALIAAAGARHVAVDAATRFPGIATTADPVDMPALIAGKQALVESLRGEKYADVADSYGWQVLRGDASFVGTPDAPVLDVAGADRSVETIEAHHYLVATGSRPWAPPIDGLEETGYLTSTTAMELTEVPESLLVLGGGYIALEQAQLFARLGSQVTLLVRSRLASKEEPEVSKALQEVFADEGIRVVSRAVPTRASRGTGGEAVVTAAVSGGSQEFRADQVLVALGRRPVTDGLNLDAVGVKTGDSGEVVVSDRLQSSNPRIWAAGDVTGHPEFVYVAAHHGTLVAENAFADADRSVDYARLPRVTFTGPAIGAVGMTEKDVLAAGIRCDCRVLPLHHVPRALVNRDTRGFIKIVVNAETNEILGLTAVAKDAGELAAAGVHVLGRTVAEIADAWAPYLTMAEGIRIAAKAFTTDPSLLSCCA
>Alteromonas_macleodii_D7_2687188437_Gammaproteobacteria_Proteobacteria
MIKLSIQGMTCPSCAPKVHNKIIKLEGVLDVSVSYEESLVSITPSEDFNVQSAIDALESEGYQSHAQEDSCCASDQFVSNKKHLHVAIIGSGSGAFACATKAAEGGAKVTIIEGADVIGGCCVNVGCVPSKILIRAAQLAEQQRNNPFAGLENHQPQLNRALLSQQQSARVEELRHAKYQNILDTNPSLSLIKGYARFKNANTLIIDKPDGDQQEISADKILIATGSTPTIPAINGLSGTPYWTSTEALFATDLPEHLVVIGSSVVALEIAQAYRRLGSEVTVLARHTLLYREDPLLGEELEKCFKKEGINVLTYTSAKNIAHDGKQFIIDSNNGQITSDRLLVSTGRHANTEKLNLKAVGVQVTERGEVMVDEKMQTNVEGIYAAGDCSNMPQFVYVAAAAGSRAGTNMTGGDVNLDLTTMPAVIFTDPQVATVGLTETQANQQGISTISRVLPMENVPRALANFETDGFIKLVAEESTGKLIGAQILAHEGGELVQSVAIAIINNMTVEELAGQLFSYLTMVEGLKLCAQTFNKDVSELSCCAA
>Thermus_parvatiensis_RL_2689044512_Deinococci_Deinococcus-Thermus
MTYDLLIVGSGSAGVAAALEASALGAKAAVVEAGVLGGTCVNVGCVPSKYLLRAADAFHRAGHSAFPGLRTEALGVDWKALLAGKEGLIAALRKEKYQEVLEAAGVPVLRGRARFLDGERMEVEGREVLAGRYLLATGARPFLPPIPGLQESAPWTYLEALSAPALPESLLVVGGGPIGLELAQAFARLGSRVTVLEALPEVLPQEDRELARLLRGYLEEEGLRVHTGVRVETVVREGAFRVRTDRGVFEAERLLVATGRRPSLEGLGLERAGVERDERGFLRLDPSLRTTNPRVYAAGDAAGLPQFVYVAAQSGRVAARNALGVETPLDLAALPRVTFTDPALAAVGLTEEEARRRYGAGVRAATLPLSQVPKALTARDARGAFKIVVDEEGTVLGLHVLAHEAGDVIQEGILAVKYGLGYRDLVDTFHPYLTLAEGIRLVAQALDADPKKLSCCA
>Brachybacterium_sp._sponge_2691179358_Actinobacteria_Actinobacteria
MGEDYDVDLAVIGSGGSAMSAAIAASQAGKSVVLIERGVLGGTCVNIGCVPSKTLLAAAGARHAALTNPFAGVPTSAGPVDLGALVAQKDGLIESLREAKYADVAAAYGFEVRSGQAAFLNKDTMAVDGAVLRARAYLIATGSTPAVPDVAGLESVDWLTSTTAMELTELPKSLVVIGGGYVGMEQAQLFAHLGARVSVVGRLAPHAEPELAQGLREVFADDGITVVEEHATAVATGIGPHGQDVVVSTASGAQVRGARLLVATGRFARTDGLDLAAAAVDVDERGFVVVDESQRTSNPRIYAAGDVSGAPQYVYVAAAGGRAAALNALADDGRATPARVDYTGLPAVVFTRPQLASAGLTEDEALARGYVCDCRVLGLSDVPRALVQHDTRGAVKLVVDATTGKVLGVHALADGAGEIMLAATYAIKAGMTVDDLADTWAPYLTMAESLRIVAGLFRNQMPTSCCA
>Staphylococcus_pseudintermedius_063228_2722697364_Bacilli_Firmicutes
MNKFKVNIQGMTCAGCEKHVESALEKIGAKNIESSFRRGEIVFELPNEIEVESAIKAIDEANYKAREIEEVSSLENVALSNEDNYDLLIIGSGAAAFSSAIKAIEYGAKVGMIERGTVGGTCVNIGCVPSKTLLRAGEINHLSKDNPFIGLQTSAGEVDLASLITQKDKLVSELRNQKYVDLIDEYNFDLIKGEAKFVDASTVEVNGAKLSAKRFLIATGASSSLPQISGLEEMDYLTSTTLLELKKIPKRLTVIGSGYIGMELGQLFHHLGSEITLMQRSERLLKEYDPEISESVEKALIEQGISLVKGATFERVVQSEEIKKVYVTVNGSKEVIESDQLLVATGRKPNTDSLNLSAAGVETGKNNEILINDFGQTSNEKIYAAGDVTLGPQFVYVAAYEGGIITDNAIGGLNKKIDLSVVPAVTFTNPTVATVGLTEEQAKEKGYDVKTSVLPLDAVPRAIVNRETTGVFKLVADAETLKVLGVHIVSENAGDVIYAASLAVKFNLTIEDLTETLAPYLTMAEGLKLAALTFDKNVSKLSCCAV
>Mycobacterium_simiae_MsiGto_2728016805_Actinobacteria_Actinobacteria
MGSIVVSYDLAVIGSGGAAFAAAIAARGKDKTVVMIERDVTGGTCVNTGCVPSKALLAAAEARHVALDQHFPGIATAAGPVDAPALIGGKDALVEGLRADKYADLAAEYGWEIVPGQARFAPGPVLQVQLGDGGRARIEAEHYLIATGSAPRIDRLDGLDGIDYLTSTTAMAQTALPESLVVVGAGYVGLEQAQLWARLGMRVSIVGRFTPHTEPELAERLAAVFADEGITVIGERAVRVDPDNAGVIVATSGGQRVSGQRLLVATGRAPVTAGLNLDAVGVATADSGRVVVDGQLRSANPRIWAAGDVTGHPQYVYVAAAHGAVVVDNAFDGAGRSVDYRALPAVTFTSPSLATVGLTEADAQAQGYDCECRVLSLQNVPRAIVNRDTRGAIKLVAERGTGRLLGAHVLAAGAGDVIAAAVYLLANKMTVQQVAQLWSPYLTMAEGLKLAAQTFTRDVTKLSCCAA
>Yuhushiella_deserti_DSM_45648_2731942025_Actinobacteria_Actinobacteria
MRYDLAVIGSGAGGFAAAIAARTRGRTVVMIERGTVGGTCVNTGCVPSKALLAAAEARQVSLVDRFPGLDVAPFGVDLPRLLGAKRDLVGALRAEKYTDLAAEYGWDIVAGSARFDTEGLDPVLRVDLTAGGSRTVTAEHYLIATGSTPEVPPIEGLAESGYLTSTTAMELDTLPASMLVVGGNAVGLEQAQLWHRLGVDVTVVEVADRLAPTEEPEVSAAVREAFTREGIRVVTDADLTRVEADPTGYRATLAGTSSQPRAERLLMATGRRPVTAGLNLAAVGVKTGPRDAVVVDGHLRTGNPRIWAAGDVTGHPQLVYVAGAHGTLVVDNAFADARRVLDYHHLPRVTFTSPAIAAAGLTEAQAVERGHRCECRVLPLEHVPRALVNRDTLGLVKLVADRDTGRLLGAHTVADGAGEMIATAVYALAHRMTVHQMAELWCPYLTMAEGIKLAAQTFTRDPATLSCCAS
>Arthrobacter_sp._KY_3901_2733389625_Actinobacteria_Actinobacteria
MSATPFDYDLAIIGSGGGAFAAAIRATNRGKRVLMVERSTVGGTCVNTGCIPSKALLAAAEARHVAVDASGRFPGISNSSAPVDMPELVAGKRSLVEAMRSEKYVDLAADYGWKLQQGTAAFAGTAAVPVLNITFPGGTTETVSAEHYLVATGSTPWIPEVPGMDQVDYLTSTSAMELQEVPSSMLVLGGGYVALEQAQLFARLGTKVTMLVRSRLASAEEPEAGHALTGVFADEGIRVLRRATVSSVRTDQSSGDVVVDASVSGGQEEFRAARLLLATGRRPVTEDLNLCMVGVETGDRGEVLVDGSLRSTNPRIWAAGDVTGHREFVYVAAAHGALVVDNAFEGAGREVDYRHLPRVTFTSPALAAVGMTDKEANQAGIRCMCRVLPLKFVPRALVNRDTHGFIKIVADADTGRIVGITAVGKEAGDLAAAGVYILEAGMTVDQVANLWSPYLTMAEGIKIAAQSFTTDVSKLSCCAA
>Flavobacterium_sp._11_2738452543_Flavobacteriia_Bacteroidetes
MKTENIKLDIAGMTCDHCATGIEKMLTKNEGVTEVKVSYQNGSCECSFDPSKTSKEEIINTINSTKNYKVAHTAETKCCNTNANHFDLIIIGGGSAAFSAAIKAESLGLSTLMVNGGLDFGGTCVNVGCVPSKTLIRAAETAYHATHSNFSGIKPKGVAIDFAQVIKDKKQLVATLQKKKYMDVVSDFHNLKMLTGWAEFLDTKTIVVDGKVKYTALKFIIATGATTNIPIIEGLNEVGFLTNVSLFDLEEKPESMTIMGAGYIGLEIAMAYNRLGVKVRIIEFTDRVLRTQTPDISEALETQMRNEGIEILPNFRAVKFDKKGNETIIHCKCPDGSFTQIIEKGKVVVASGTTPNMQKLGLQNIGLELAKTGHILVNEKMETNLPNIYAVGDVTNTPAFVYTAAFEGKIAVENAFTGANNEADYSSLPWVVFTDPQVAGAGLDEAQAEAQNIPFEVSKLELNNVPRAIAANDTRGFIKLIRNTETDKLIGARIVAPEGGELIQQLSMAIKYNITVKELAESFYPYLTLGEGIKLAAITFGKDVAKLSCCAS
>Micromonospora_sp._CNZ309_2740015434_Actinobacteria_Actinobacteria
MRYDLAIVGSGGSAFAAAIAVRRKGKHVVMVEHGDVGGTCVNTGCVPSKALLAAAHARHVALDAARFPGIRASAEQVDFQELIAGKRRLVADMRADKYVDLAAEYGWDILTGHGRFTEGPLLWVDLPDGGSQRIEAENYLIATGSAPWIPPIDGLAQVGYLTSTTAMESDHLPQSLLVVGGNYIGLEQGQLFARLGTQVTVVETLDRLAPKEEPEVSAAIEQVFADDGIAVHTTATVRSVRRENGHVVAVLDGQPGRQIHAEQILIATGRRPVVDGLNLETVGVKTGQHGEILVDEHLRTTNPRIWAAGDVTGHPQFVYVAGAHGSIVADNAFDNAGRTVDYHHLPQVTFTTPAIASAGMTEAQAISAGHRCDCRVLPLEYVPRAIVNRDTRGLIKLVADADTGRLLGAHVVADTAGEVIATAVYALANDMTVQQMADLWCPYLTMAEGLKLAAQTYTRDVSKLSCCAS
>Cellulomonas_sp._PSBB021_2758683747_Actinobacteria_Actinobacteria
MGMEETWDLVVIGSGGAAMAAGIEARSRGKSVLLVEHGVLGGTCLNVGCIPSKNLLAAAGRRHRALVNPFPGLPTGAGGVDLAALMAQKQELIDRLRQAKYTDVAEAHGFPVMYGHARFVDEQTLEVDGERVAGAAYIVATGSAAHIPALPGMDTIDPLTSTTAMELQDIPSSMVVLGGGYVGLEQAQLWSQLGVAVTLVGRLAPHAEPEVADVLRTVFADDGITVVEERAVALERTADGAVLVRTERGAQLTGQRLLVATGRHANTDDLGLDDAGVHTDDRRFITVDAHQRTSNPRIFAAGDVSGAPQYVYVAAQTGHAAAAGALGRPTTVDYRGLPSVTFTTPQLASAGLTEQQALAAGHECDSRVLDAQDIPRSLANRDTRGTLKVVVDAHTRKILGVHAALDGAGDVMLAATYAIKFGLTVDDLADTWAPYLTMSEALRICAGLFRSDMPTSCCA
>Mycolicibacter_icosiumassiliensis_8WA6_2777965973_Actinobacteria_Actinobacteria
MRIDLAVVGSGAAAFAAAIRASTLGKSVAMIEYGTVGGTCVNTGCVPSKALIAAAEARYLALDSGRFPGVSTSAGPVDMPVLVDGKRSLVEALRAEKYLDVAEDYGWRLLRGEASFDGTPDAPVLRVTTEDGSSKLLVAAHYLVATGSRPAIPTIDGLDQVDYLTSTTAMELEEVPETVLVLGGGYVALELAQLFARLGAKVTMLVRSRLASREEPEASQCLLKVFADEDIRVVHRAIVDSVMTYPATGRVVAVASVDGSREVFTAERLLVALGRTPTTDGLNLEAVDVKTGDAEQVVVTDQLVTSNPRIWAAGDVTGHPEFVYVAAAHGAMVVDNAFTDADRSVNYTHLPRVTFTSPALGAVGMTEGQAVAAGIRCDCRIVPLHYVARALVNRDTRGFVKVVAAADTGRILGITAVAKDAGELAAAGVYILQGRMTVQQVANSWAPYLTMAEAIKIACQSYTTDISKLSCCAS
>Dermacoccus_sp._SAI_028_2784471711_Actinobacteria_Actinobacteria
MPTKYDLAIIGSGGGAFAAAIRATTLGKSVVMIERGTLGGTCVNTGCVPSKALIAAADARHSAADTADRFPGIATTAGPVDMPALIAGKQALVESLRGEKYADVADSYGWAVHRGDAAFAGTPDAPVLQVAGDDGSTETIEAGHYLVATGSRPWAPPIDGLDQTGYLTSTTAMELTELPESLLVLGGGYVALEQAQLFARLGSQVTVLVRSRLASKEEPEVSRTLQEVFADEGIRVVRRALPTRVSRDAATGQAVVTADVAGGREEFRADQVLVALGRRPATDGLGLDRVGVKTGDLGEVVVSDRMQSSHPRIWAAGDVTGHPEFVYVAAHHGTLVAENAFADADRAVDYARLPRVTFTGPAIGAVGMTEKDVVAAGIRCDCRVLPLHHVPRALVNRDTRGFVKIVVDADTGKILGITAVAKDAGELAAAGVHVLGKTVAEVADAWAPYLTMAEGIRIAAKAFTTDPSLLSCCA
>Bacteroidetes_bacterium_CG_4_9_14_3_um_filter_41_19_2787475928_unclassified_Bacteroidetes
MNKETIKLDITGMTCDHCATGIKKLLAKNEGVTEAKVSYPQATCECSFDPSKTSKEEIINTINGTKYYQVKDQISGNGKGNNKQFDLIIIGGGSAAFSAAIKAESLGLTTLMVNGGLDFGGTCVNVGCVPSKTLIRAGETAYHATHSNFAGIKPKGVEIDFAQVIKDKKKLVATLQEKKYMDVVSDFQHLTMLEGWAEFKDDKTIVVNRKEEYKALKFIIATGVTTNTQNIEGLNEIGYLTNVSLFDLEEKPESLTIMGAGYIGLEIAMAYNRLGVKVRIIEFTDRVLRTQTPDISEALETQMRKEGIEILPNFRAVKFEKQGTETIIHCKCPDGSFTKIVEKGKVVIATGTKPNTDKLGLNNIELTLTESGHIAVNKKMETNLPNVYAAGDVTNTPAFVYTAAFEGNIAVENAFTGAENKADYSSLPWVVFTDPQVAGAGLDEAQAEKQNIPFEVSKLELKDVPRAIAANDTRGFIKLIRNTETDKLVGARVVAPEGGELIQQLSMAIKYGITVKDLADSFYPYLTLGEGIKLAAITFGKDVSKLSCCAS
>Anaerolineae_bacterium_CG2_30_64_16_2787555879_Anaerolineae_Chloroflexi
VTKLEKLELDVRGMTCASCGQHVSRALQSVPGVVEAEVPGWQSSRATVVAAPEVSEAALAEAVAAAGYQARVVARRSLADQPVGNGAGPADFDLLVIGAGSGGFAAAIKGAELGGRVGLINDGTLGGTCVNVGCVPSKALIRAAEAWHKAGHHPFRGVTTRQIALDWDAVRRQKDELMADLRQEKYADVLAAYPEITFIPGRARFQPDGSVLVDDRVIRARKYVITTGARPRMLPIPGTEEAGVLNSTTLMDLPELPRSLIVLGGRAVALELGQTMARFGVQVTVLQRSSRLIPDHEPEIARALKGYLEKEGIGVVAGVQVERIEREGNQRVVHACVQGRPMAYRAGQVLMALGRQPNTAGMDLEAVGVELDQNGAIIVDGQMRTSNPDIYASGDCTINPEFVYVAAAGGAIAVENALTGAGRVLDLSAMPAVIFTDPQVATVGLTEAQAREASYDVETSMLLLSYVPRALAARDTRGLIKLVADGATGRLLGAHILAAEAGEVVQSAVLAVKFGLTLDDLTGTLFPYLTQVEGLKLAAQAFSKDMAKLSCCAA
>Tersicoccus_phoenicis_1p05MA_2789446443_Actinobacteria_Actinobacteria
MSETAASEFDLAIIGSGGGAFAAAIRATNLGQRVVMIERGTVGGTCVNTGCVPSKALLAAADARHVALDASGRFPGLRTSADPVDMPGLVTGKDALVEGMRSEKYVDLIEDYGWDLRQGDATFTGNAQDPMLEITDSGGVVETVRARHYLVATGSRPWIPAIPGVEEVDYLTSTTAMELQEVPESMIVLGGGYVAVEQAQLFARLGSKVTMLVRSRLLSGEEPEVSRTLIGVFADEGMQVVRHATVESVATDRATGGVVVTATTRAGRQEYTANRLLVATGRRAVTEGLGLATVGVATGDRGEIIVEDTLATSHPRIWAAGDVTGHPEFVYVASAHGITAVENAFNDAGQRVDYAHLPRVTFSSPAVGAVGMTDKQARAAGIRCECRVLPLEHVPRALVNRDTRGFVKIVADADTGRIVGITAVAKEAGDLAAAGVYVLSAGMTVDQVATLWCPYLTMAEGLKIAAQSFRTDVSRLSCCAA
>Tersicoccus_phoenicis_1p05MA_2789446257_Actinobacteria_Actinobacteria
MPERSPTDFDLAIIGSGGGAFAAAIRATNLGKRVVMIERATIGGTCVNTGCIPSKALLAAADARHVALDARRFPGIDATAGPVDVTELIDGKRALVETMRSEKYVDLIADYGWDLRHADAAFAGTADDPALEVTDADGRVDTVRAAHYLIATGSSPSVPSIDGLADVDYLTSTTAMELDEVPESLLVLGGGYVALEQAQLFARLGSKVTMIVRSRLASGEEPEASRALMSIFADEGIRVLRKSTISSVHTDATTGEVVALVAGIGGREDIRASKLLVATGRVPVTTGLNLAAVGVTTGENGEVVVDSRLASSNSRIWAAGDVTGHPEFVYVAAAHGALVVDNAFNDAGREVGYRHLPRVIFTTPNLAAVGMTDKQARDAGIVCECRVLPLEYVPRALVNRDTRGFIKVVADAQTGQIHGITAVAQNAGEIAAAAVYIVSARMTVSQVANLWSPYLTMAEGIKIACQSFTTDVSKLSCCAA
>Maribacter_sp._4G9_2790839866_Flavobacteriia_Bacteroidetes
MKNLFKKKNELSQKTETVSLQIEGMTCSGCSLHIEKDINKKDGILISSVNHETGKGEFTFDTAKLNKEELINAVNSIGKYTVVKGNEKEDCCDSISDSTTDKASNKGKNQFDLIVIGGGSAAFSAAIKAESLGLTTLMVNGGLDFGGTCVNVGCVPSKNLIRAAETAYHTTHSNFAGIKPKGADIDFAQIIKDKKALVAALQQQKYMDVVSDFENLTMLKGWAEFVNNNTIIVDGKDTYTATNVVIATGATTNIPNIEGLNEVGYLTNVSLFDLEEKPKSLTIMGAGYIGLEMAMAYNRLGVKVRIIEFTDRPLRSQTEDITDVLVEQMKSEGIEILPNFRAFKFEKEGNDTIIHCNCPDGSTTQIVEKGHIVVATGTTPNTSKLGLKKIDLKLSERGHIVVNEKMETNISNIYAAGDVTNTPPFVYTAATEGSTAVNNAFSLSKQSVDYASLPWVVFTDPQIAGAGMDEYEAEKEGIPFEVSKLELSHVPRALAAQDTRGFIKLIRNTETDKLIGARIIAPEGGELIQQLSMAIKFGITVKDLAESFYPYLTLGEGIKLAAITFGKDVSKLSCCAS
>Maribacter_sp._4G9_2790839737_Flavobacteriia_Bacteroidetes
MKNTAKMKIKMPQNRETITLEIEGMTCEGCATHIEKDMNATEGVLSSKVNHETGKGEFTFDADKISKANVINAVNNVGDYSVVNNVDDEEVPAVNSDTADSKNKNQFDLIIIGGGSAAFSAAIKAEGLGLTTLMVNDGLDFGGTCVNVGCVPSKNLIRAAETVYHATHSNFKGIKLKGVDIDFAQIIKDKKVLVASLQQQKYLDVVSDFENLTMLKGWAEFVDTNSIIVDGKDTYTAANMIIATGATTNIPNIEGLNEVGYLTNVTLFDLEEKPESLTIMGAGYIGLEIAMAYNRLGVKVRIIEFTDRPLRSQTKDITDVLVEQMKSEGIEILPNFRAFKFEKKGNDTIIHCNCPDGSTTQIVEKGHIVVATGTKPNTSKLGLENIGLKLTVSGHIIVNEKMETNISNIYAAGDVTITPAFVYTAATEGSTAVNNAFSSTKTSIDYSSLPWVVFTDPQIAGAGIDEIEAEKKGIPFEVSKLDLIHVPRALAAQDTRGFIKLIRNTETDKLIGARVVAQEGGELIQQLSMAIKFGITVKDLAESFYPYLTLGEAVKLAAITFGKDVSKLSCCAS
>Amycolatopsis_cihanbeyliensis_DSM_45679_2806992978_Actinobacteria_Actinobacteria
MAFELAIIGSGGSAFAAAIAARRSGRSVVMVERGIVGGTCVNTGCVPSKALLAAAEARQVVLSADRFPGIRASADEVAFAELIAGKADLVAGMRQEKYTALAAEYGWEIVAGQARFGEGPALDVALAGGGTRRIEAEHYLVATGSAPWTAPVDGLEEVGYLTSTTAMELPALPESMLVVGGNYVGLEQAQLFARLGVRVDVVEMLERLAPTEEPEISAALAEIFLDEGIGVHEGTVLSQVRREDGQVVAELRDAEGATRQLRADELLLATGRTPVTGGLGLDAVGVRVGERDEIVVDERLRTDNPRIWAAGDVTGHPQFVYVAGAHGAVVVDNAFHHAERRLDYHHLPRVTFTGPQAAAAGLTEAEAQARGYDCECRVLPLGHVPRALVNRDARGLVKLVAERGTGRLLGAHVLADGAGEVIATAVYALHNQMSVYDMGELWCPYLTMAEALKLAAQTFTRDITKLSCCAA
>Mycobacterium_gordonae_CTRI_14_8773_2807348589_Actinobacteria_Actinobacteria
MGSIVVSYDLAVIGSGGAAFAAAIAARGKDKTVVMIERDVTGGTCVNTGCVPSKALLAAAEARHVALDQHFPGIATAAGPVDAPALIGGKDALVEGLRADKYADLAAEYGWEIVPGQARFAPGPVLQVQLGDGGRARIEAEHYLIATGSAPRIDRLDGLDGIDYLTSTTAMAQTALPESLVVVGAGYVGLEQAQLWARLGMRVSIVGRFAPHTEPELAERLAAVFADEGITVIGERAVRVDPDNAGVIVATSGGQRVSGQRLLVATGRAPVTAGLNLDAVGVATADSGRVVVDGQLRSANPRIWAAGDVTGHPQYVYVAAAHGAVVVDNAFDGAGRSVDYRALPAVTFTSPSLATVGLTEADAQAQGYDCECRVLSLQNVPRAIVNRDTRGAIKLVAERGTGRLLGAHVLAAGAGDVIAAAVYLLANKMTVQQVAQLWSPYLTMAEGLKLAAQTFTRDVTKLSCCAA
>Corynebacterium_striatum_NCTC_9755_2813454602_Actinobacteria_Actinobacteria
MPDAAPDFDLAVIGSGGGAFAAAIRATKLGNRVVMIERSTVGGTCVNTGCVPSKALLAAAEARHVAVDATGRFPGISTSAAPVDMGVLIDGKRSLVEGMRSDKYVDLAADYGWDLRQGTAVFAGTPEEPVLEITGPDGTRDSLTAAHYLVATGSTPWAPPVPGLDEVNYLTSTTAMELNEVPESLIVFGGGYVALEQAQLFARLGSKVTLLVRSRLASHEEPEASRALMGVFADEGIRVVRRAAVTSVRTDPAGAEVLVTATVAGGQEEFRAAKLLVATGRRAVTDGLNLDAVGVKTGDTGQILVESTLASSNPRIWAAGDVTGHREFVYVASAHGTLMVENAFNNAGREVDYRHLPRVTFTSPSLAAVGMTDKEANEAGIRCECRVLPLEYVPRALVNRDTRGFIKIVADADTGRIVGITAVGKEAGDLAAAGVYILEAGMTVDQVANLWCPYLTMAEGIKIAAQSFTTDVSKLSCCAS
>Blastococcus_coliseumis_DSM_46837_2819884446_Actinobacteria_Actinobacteria
MDAVDLVVIGTGGAAMAAGIEARSRGKSAVLVEHGPLGGTCLNIGCVPSKNLLAAAGRRHRAQANPFPAVPTGAGDVDMAALTEQKQELIDRLRQLKYADVAEAHGFPVRYGHARFVDEQTLEVDGQPLGAPAYVVATGAASHIPDLPGLAGVDHLTSTTAMELTRLPESLVVLGGGYVGLEQAQLFAHLGVQVAVVGRFAPYTEPEIAAVLREVFADDGITVVEERGVAVAGSADGVVVTTSGGREATGQRLLVATGRYADTGDLGLEAAGVTTDERGFVVVDTHQRTTNPRIFAAGDVSGAPQYVYVAAQTGHAAAAGALGAPTTVDYRGLPGVTFTTPQLGGAGLTEEQALARGHACDCRVLGAQDIPRALANRDTRGALKLVIDADTGQVLGVHAVLDGAGDVMLAATYAIKFGLTVDDLADTWAPYLTMSEALRIAAGLFRTDMPTSCCA
>Blastococcus_coliseumis_DSM_46837_2819883430_Actinobacteria_Actinobacteria
MAIDQDVDLAVIGSGGAAMAAAIAARQAGAQVVLVERGTLGGTCVNVGCVPSKTLLAAAGLRHAAMTNPYTGVALSADGVDLAALVAQKDGLIAGMRQAKYADVADAYGFPVRQGETRFRDRDTVEIDGVPLRAGAYVVATGAVPDVPALPGLDQLQHLTSTTAMELTAVPESLVVIGGGYVGMEQAQLFAHLGADVTVVGRLAPHAEPELTEELCQIFADDGITVVEERADTVRGTGDGATVTTASGRQVSGQRLLVATGRRAQTDGLALEAAGVRTDARGFVVTDDQQRTSNPRIFAAGDVCGAPQYVYVAAAGGRVAALNALGAGGGTEPARVDYTGLPAVVFTRPQLASAGLTEAEALAAGHRCECRVLGLTDVPRALVNRDTRGGVKVVADADSGRVLGVHALGEGAGEMMLAATYAIKARMTVDDVADTWAPYLTMAEGLRIAAGLFRNQMPTSCCA
>Phytoactinopolyspora_sp._YIM_96934_2831854864_Actinobacteria_Actinobacteria
VMSDVNDLTGRQGTPGAATGASRPSRASGVTGYDVAIIGSGSAAFAAAIRARDLGARVVMMERSAIGGTCVNVGCVPSKALIRAGEIYHQAAQHGFAGVRTSVDSVELRELVTQKDELVAALRAEKYEDLIGVHGFDVVRGDAAFIDQQALAVDGRVIRADKYLVATGATPVAPPIPGLDEAGYLTSTTALDLDMVPGSLAVIGANAIGLELGQFFAHVGSRVTFFDTADRIAPCEEPDISDALAAVLRDQGAEVHAPAMIGRVEVDGDKRVVVATVDGREQRVTVDHILVGTGRRANTAGLGVDAAGVVLDEDGGVIVDEHLQTSNADVFAAGDVTSSPQLVYVAAQQGTLAAENALNGPTRSVDWAALPRVIFTSPQVAAAGLTERAAIAAGYEVTTSVLPLSAVPRAAVNRDTRGLVKIVADVATDRALGVHILADGAGEVIQAAVYAIKFGLTTSDLADTWAPYLTMAEGLKLAAQTFGRDVATLSCCAA
>Gracilimonas_amylolytica_LA399_2833080853_Balneolia_Balneolaeota
MKELELDIAGMTCDHCAVSIENNLSKLNGIQKADVSYPNGTATVSFDESTLDKASVIEAVNETGKYQVVGETGKEQSGEHRYSLIIIGGGSAAFAAAIRTSELGGTALIINKGLPTGGTCVNVGCVPSKTLIRTAEAFHNASHPRFEGIETTATISDFKKVIEQKREMVRDLRQEKYVNVIKDDPSITLIEGYGKLIQTNQVQVNNSTYTAENILIATGASPFIPEIPGLKGAGYLTNESAYELEELPEELVILGGGYIALENAQLFSRLGSKVTVLQRSEHVLSDQPKELATALTGYLEEEGLTILTNTDILEVTKTDKNRSIRFTVNGEEKKLEADQILVATGRQGNTGNLNLESAGIDTEGRGYIPVDETMRTNTSNIFAAGDVLGERQFVYTAAYEGKIAAENAMRDSHGKADFSVLPWVIFTDPQVAGVGMDEQQAEEAGLNYQATKLTLDNVPRSIAARDTRGFIKLIRNKDNDHLIGARILAPEGSELLMELALAMRHGVTIQSLKSEFHPYLTLSEGIKLAALTFDKDVKKLSCCAV
>Miniimonas_sp._S16_2833594946_Actinobacteria_Actinobacteria
MDEYDLIVIGTGGAAMAAGIEARSRGNSVLLVEHGPLGGTCLNIGCVPSKILLAAAGQRHRAATHPFEGISTSAGPVALGALMEQKQALIDRLRQAKYADVADAHGFPILQGHARFIDQETLQVDGQALRARHGYVVATGVAPHIPDLPGLGDVAYLTSTTAMEQQDLPASMVVLGAGYVGLEQAQLWAHLGVAVTIVGRFAPHAEPEVADVLLGVFQDEGITVVQERATEVRATHDGVEVRTGSERRLTGQRLLVATGRFADTSDLALNAAGVATDRRGFVVVDENQRTTNPRVFAAGDVSGVPQYVYVAAQTGHVAAAGALGQPSAVDYRGLPGVTFTTPQIASAGLTEDQALAAGHACECRVLGAQDIPRALVNQDTRGVLKLVIDAESRKILGVHAALDGAGELMLAATYAIKFGLTVDDLADTWAPYLTMSEALRIAAGLFRSALPTSCCA
>Thiomonas_sp._X19_2837255264_Betaproteobacteria_Proteobacteria
MNAPEKLAPALRDCCATDTSKTPAVATPGHGLPTNVESGLHVAVIGSGSAAMAAATRLAEAGARVTMIERGTLGGTCVNVGCVPSKIFIRAAHVAHTRKTSPFDAGIAPCAPAIDRAALLAQQQARVDALRAAKYDNVVARHATIRRVQGRASFAGPASLRVRLAAGGEETVTFDRCLIATGARPAIPDLPGLAGAPYWTSTEALQADAVPPRLLVLGASVVALELAQAYARLGSRVTVVARSSLLSREDPLIGTMLADILRGEGMQVLLQTASHAVDYAGGRFTLRTSAGPLEAEALLVATGRAANTDALNLQAAGVQADAAGQIVVGADLRTSAAGIYAAGDCTALPQYVYVAAASGSRAAANMLGGQARLALAAMPAVVFTDPQVATVGMTETQARAAGLAVDTRVLALEQVPRALANFDTRGFVKLVAEACSGRLLGAQIVADGAGEMIQAAALALRAGMSVHDLADALFPYLTMVEGLKLAAQTFTRDVTQLSCCAA
>Janibacter_massiliensis_Marseille_P4121_2839545115_Actinobacteria_Actinobacteria
MQSRYDLAIIGSGGAAFAAAIRATTLGKSVVMIERGTFGGTCVNTGCVPSKALIAAAEARQTAAEAGNRFPGIATTADDVDMPALISSKQDLVEELRGEKYVDVADAYGWQIRHGDAAFAGTPEAPVLEVTATDGAVETIDADHYLVATGASAWAPPIDGLEEAGYLTSTTAMELTKVPDSLLVLGGGYVALEQAQLFARLGSKVTLLVRSRLASKEEPEVSKALQEVFADEGIRVVRRAVPTHVARDDVRGQVVVTADISGGEQEFHPEQVLVALGRRPVTDGLNLDAVEVKTGDTGEIVVTDQLQSSNPRIWAAGDVTGHPEFVYVAAHHGNMVAENTFAGAERSVDHSRLPRVTFTSPAIGAVGMTEAQVLAAGIRCDCRVLPLDYVPRALVNRDTRGFIKIVANAETGEILGLTAVAKDAGELAAAGVHILGKTVTEVADAWAPYLTMTEGIRIAAKAFTTDISKLSCCA
>Nocardioides_daphniae_JCM_16608_2841406249_Actinobacteria_Actinobacteria
MQTSYDLAIIGSGGGAFAAAIRATTLGKSVVMVERGTFGGTCVNTGCVPSKALIAAADARHVAADASTRFPGIATTADPVDMAALVGGKQDLVEALRGEKYVDVADSYGWQIRHGDAAFAGTPDAPLLKVTAADGAVEAIEARHYLVATGSRPWAPPIDGLEAAGYLTSTTAMEMTEVPESLLVLGGGYVALEQAQLFARLGSKVTLLVRSRLASKEEPEVSKALQEIFTDEGIRVARRAVPTRVTRDAATGQVVVTADVSGGEQEFRADQVLVALGRRPVTDGLNLDAVEVKTGEVGEIVVTDQLQSSNPRIWAAGDVTGHPEFVYVAAHHGTLVAENAFTGTDRSVDYTRLPRVTFTAPAIGAVGMTEAQVLAAGIRCDCRVLPLDYVPRALVNRDTRGFIKMVASADTGEILGLTAVAKDAGELAAAGVHILGKTITEVADAWAPYLTMAEGIRIVAKAFTTDVSKLSCCA
>Ornithinicoccus_sp._XNB_1_2843057368_Actinobacteria_Actinobacteria
MDNVDLVVIGTGAAAMAAGIEARSRGRSVVLVEHGPLGGTCLNVGCVPSKNLLAAAGQRHRALSNPFEMVPTTAGAVDLPGLLAQKQDLIERLRQTKYADVAQAHGFPIRYGHARFADEHTLLVDGEPLVAPAYVVATGVAPHIPDLPGIQQVDYLTSTSAMEQQQLPASLVVLGGGYVGLEQAQLFAHLGVAVSVVGPFAAHTEPEVAQVLRSAFADDGIAVVEEHGVAITGTATGQVGVRTASGDQVVGQRLLVATGRYADTADLGLAAAGVSTGERGFVVVDSQQRTTNPRVFAAGDVTGAPQHVYVAARTGHAAASGALGEPTTVDYGGLPTVTFTTPQVAGAGLTEQQALRRGYRCACRVLDARDIPRALANRDTRGALKLVIDADTRRVLGVHAALDAAGEVILAATYAIRFGLTVDDLADTWTPYLTMSEALRLAAGLFRSDLPTSCCA
>Kocuria_sp._WN036_2843501289_Actinobacteria_Actinobacteria
MGGTAVIETDLAIIGSGGGAFAAAIRATSLGQRVVMVERSTVGGTCVNTGCVPSKALLAAAGARHVALDASGRFPGLAASAGPVDMPGLMAGKDGLVEGMRSEKYVDLIADYGWDLRRGEAAFTGTAQDPVLEITGRGGAVEEVRAGHYLVATGSAPWAPPIPGLEDVDYLTSTTAMELPEVPESMIVLGGGYVALEQAQLFARLGSQVTVLARSRLLSGEEPEVSKTLMGVFADEGIQVLRRAAVESVGTDPATGGVVVAATTRAGRQEFTADRLLVATGRRAVTEGLGLGTVGVATGGRGEILVEDTLASSHPRIWAAGDVTGHPEFVYVASAHGVTAVENAFHGAGQRVDYTHLPRVTFTSPAVGAVGMTDKQAREAGIRCECRVLPLEYVPRALVNRDTRGFIKIVADADTGRIVGITAVAQEAGDLAAAGVYILSAGMTVDQVATLWCPYLTMAEGVKIAAQSFRTDVSKLSCCAA
>Micrococcus_luteus_KR_2849594259_Actinobacteria_Actinobacteria
MKEEFMTATANSRSYDLAMIGSGGAAFAAAIRATNLGRRVVMIERGTVGGTCVNTGCVPSKALLATAEARHVTLDASRFPGLPLPEVRPVDMPALIAGKDRLVGSLRGEKYLDLATEYGWDLHPGDATFVGTPSEPALRVTGPDGMVETVRAAHYLIATGSRPWAPPVPGLQEAGYLTSTTAMELDHVPESLLVIGGGYVAMEQAQLFARLGVRVTMLVRSRLASQEEPEASTALDEIFTDEGIQIIRGAVPSAVRRDPATGEVTVTATTTDGSQELRAAEVLVATGRRPVTATLGLDTVDVRTGDHGEVVVDSHLRSTNPRVWAAGDVTAHRQFVYVAAAHGALVADNALTGAGLEVDYRHLPRVVFTSPALAAVGMTERQASAAGIRYDSRVLSLAHVPRAIVNRDTCGFIKMVTDADTGRIIGITALAQDAGDLAAAGVYMLEAGMTTSQVANLWSPYLTMAEGLKLTAQAFTTDIAKLSCCAA
>Nocardiopsis_metallicus_DSM_44598_2856457237_Actinobacteria_Actinobacteria
MAFDLAVIGSGGAAFATAIAARRKDRSVVMVEHGTVGGTCVNTGCVPSKALLAAAEARHVALSSGRFPGIRTSAEEVDFAELIGGKRALVEGMRADKYTGLAAEYGWEIVAGHARFTQGPALEVELAGGGTQRVEAAHYVIATGSAPWAPPIQGLEEAGYLTSTTAMELEALPSSLLVVGGNYIGLEQAQLFARLGVKVSVVEMMERLAPGEEPEAGEAIAGIFADEGITVRTGATVSAIRRTGDRVIATIDGQESEFGEVLIATGRRPATTGLGLEEVGVRVGERGEVVVDAHLRTAHPRIWAAGDVTGHPQFVYVAGAHGAVVADNALDGADRVLGYRHLPRVTFTSPAIAGVGLTDAQTEQAGLDCECRVLPLENVPRAIVNRDTRGLVKIVAERHTGRVVGVTAVAEGAGDVIAAAVYAVQAGMTVEQMANTWCPYLTMAEGLKLAAQTFTRDVALLSCCAS
>Amycolatopsis_antarctica_AU_G6_2856679165_Actinobacteria_Actinobacteria
MVRYDLAVIGSGGGAFAAAIAARGKGKSVVMIERGTVGGTCVNVGCVPSKALLAAAEARHGALGQHFPGISTSAGPVDAAALIGGKDTLVAGLRAEKYVDLAAEYGWEILPGVARFVEGPALEVDLHDGGHVRVEAEHYLIATGSTPRTEGLDGADRVDYLTSTTAMKQTELPESLVVVGGGYVGLEQAQLFAHLGVRVSIVGRFAPHTEPELAGLLAGVFADDGIAVIAERATQVEADGSGVVVTAGRQRVTGQRLLLATGRNPVATGLNLDAVGVKTGPRGEVVVDEHLRTDNPRVWAAGDVTGHPQYVYVAGAHGSVVVDNAFDDAGRTLDYHHLPAVTFTTPSLASAGLTDVQAVEQGYACECRVLPLEYVPRALVNRDTRGAIKLVAEQGSGRLLGAHVLAAGAGDVIATAVYALANRMTVHEMAGLWCPYLTMAEGLKLAAQTFTRDVAKLSCCAS
>Thermus_thermophilus_HB27_637499427_Deinococci_Deinococcus-Thermus
MTYDLLIVGSGSAGVAAALEASALGAKAAVVEAGVLGGTCVNVGCVPSKYLLRAADAFHRARHPAFPGLRTEALGVDWKALLAGKEGLIAALRKEKYQEVLEAAGVPVLRGRARFLDGERMEVEGREVLAGRYLLATGARPFLPPIPGLRESAPWTYLEALSAPALPESLLVVGGGPIGLELAQAFARLGSRVTVLEALPEVLPQEDRELARLLRGYLEEEGLRVHTGVRVEAVAREGAFRVRTDRGVFEAERLLVATGRRPDLEGLGLERAGVERDERGFLRLDPSLRTTNPRVYAAGDAAGLPQFVYVAAQSGRVAARNALGVKAPLDLAALPRVTFTDPALAAVGLTEEEARRRYGAGVRAATLPLSQVPKALTVRDARGAFKIVVDEEGTVLGLHVLAHEAGDVIQEGILAVKYGLGYRDLIDTFHPYLTLAEGIRLVAQALDADPKKLSCCA
>Marinobacter_sp._ELB17_640634053_Gammaproteobacteria_Proteobacteria
MSDNNVHIAVIGSGGSAMAAALKATERGARVTLIERGTIGGTCVNIGCVPSKIMIRAAHIAHLRRKSPFDEGITATEPMVDRSLLLAQQQARVDELRHAKYERILEDNPDITVVQGEARFMDARTLLVKGTDGKAHEIGFDRAFIGTGARPTIPPIPGLSGTPYWTSTTALASDTLPDRLIVIGASVVAVELAQAFARLGSEVTILARSRLLSREDPAVGEAIQTAFQAERISVLNDTQASQVSYTNDEFIVASNAGELRADRLLVAVGRTPNTEGLNLDAIDVETDHGAVIVNEQLQTRVPGIYAAGDCTNQPQFVYVAAAGGSRAAVNMTGGDARLDLSAMPEVIFTDPQVATVGLTATEAIRRGFKVDTRSLNLENVPRALLNFETGGFIKMVAERDSGRLLGVQAITGEAGELIQTAVMAMRARMTVQEIGDELFPYLTMVEGLKLCAQTFTKDVSQLSCCAA
>Thermobaculum_terrenum_YNP1_ATCC_BAA_798_646440636_unclassified_unclassified
MTTDEARHYRMRIQGMTCSHCAEVVTGALEGAGAQEVSVDYLKGEANFRFAGDLSTLRQAVIEAGYVPDGVVDVTQEGRGGAMHDGHDYDLVVVGSGGAAFAGAIRATELGARVLMIERGTVGGTCVNVGCIPSKFLLRSAEVYHEAAHHPYRGVETRASSVDLGELVRQKGELTERLRQEKYLDLIGEYGWELELGEARFVDEGTLEVNGHRVRGRHYLLATGARPAVPPIPGLEEAGYITSTTAMELDHVPESLLIIGAGYVALELGMVFRRLGSQVTIMQRGGRILREYDPEVSDAVMEVLRREGISVLTGARVQRVLRDGGSKLLEVRTGDGTLTLRGEEVLVATGRSPNVEALDLPVAGVQLDDTGAVAVDEAQRTTNPRVWAAGDVTRTPQFVYVAAYEGGLAAGNALTGARTYRDLSALPSVIFTQPQIASVGMTEAEARAKGLEVRTSTLPLDAVPRARVNGDGLGLFKLVAEASSDRLLGAQVVAENAGDVIYAAVLATRFGLRVSDLLDTFAPYLTMAEGLKLAAQSFSRDVKKLSCCAA
>Corynebacterium_ammoniagenes_DSM_20306_647490764_Actinobacteria_Actinobacteria
MPTKYDLAIIGSGGGAFAAAIRASTLGKSVVMIERGTLGGTCVNTGCVPSKALIAAAGARHVAVDAATRFPGIASTADPVDMPALIAGKQALVESLRGEKYADVADSYGWQVLRGDASFVGTPDAPVLDVAGADRSVETIEAHHYLVATGSRPWAPPIDGLEETGYLTSTTAMELTEVPESLLVLGGGYVALEQAQLFARLGSQVTLLVRSRLASKEEPEVSKALQEVFADEGIRVVSRAVPTRASRGTGGEAVVTAAVSGGSQEFRADQVLVALGRRPVTDGLNLDAVGVKTGDSGEVVVSDRLQSSNPRIWAAGDVTGHPEFVYVAAHHGTLVAENAFADADRSVDYARLPRVTFTGPAIGAVGMTEKDVLAAGIRCDCRVLPLHHVPRALVNRDTRGFIKIVVNAETNEILGLTAVAKDAGELAAAGVHVLGRTVAEIADAWAPYLTMAEGIRIAAKAFTTDPSLLSCCA
>Oceanithermus_profundus_506_DSM_14977_649789750_Deinococci_Deinococcus-Thermus
MIRLKLFGMTCAGCAEAVGRALEAVPGVRKVAVDYEAARAEVWGDADPGDLIAAVRAAGYEARLEEAGGPAAAVKNESTSPDLVVIGSGSAGVAAALEAAGRGARVWVVESGTLGGTCVNVGCVPSKTLLRAGEAAERARNAGFPGVEARGAEVDFAGVARARDALVSDLRKRKYREVLEAAGVVLKQGHARFTAPDRLEVDGEPVAAHAYLVATGAEPVLPTVPGLEGGRIWTYLDATTARERPESLVVVGAGAVGLELAQAYRRLGSRIVVLEAQDRILPGEDEELTTLLRGYLEKEGLQVVTGVRVERIEGGEVRTTGGVYEGERVLVATGRRARTRGLGLEAAGVELDAGGFVRVDTALRTSNPHVFAAGDVAGLPQFVYVAAQSGRVAAQNALGAGATLDLAAVPRVTFTDPALAAVGLSEAEARARYGEGVRTATLDLADLPRALAAFDTRGRFKIVVDAEGRVLGLQLLAPEAGDMIAEGALAVRLGLGYRELIETYHPYLTLAEGVRLVAQALDTDVKRLSCCA
>Corynebacterium_diphtheriae_BH8_2511644755_Actinobacteria_Actinobacteria
MPDVAPDFDLAVIGSGGGAFAAAIRATKLGNRVVMIERSTVGGTCVNTGCVPSKALLAAAEARHVAVDATGRFPGISTSAAPVDMGVLIDGKRSLVEGMRSDKYVDLAADYGWDLRQGTAVFAGTPEEPVLEITGPDGTRDSLTAAHYLVATGSTPWAPPVPGLDEVNYLTSTTAMELNEVPESLIVFGGGYVALEQAQLFARLGSKVTLLVRSRLASHEEPEASRALMGVFADEGIRVVRRAAVTSVRTDPAGAEVLVTATVAGGQEEFRAAKLLVATGRRAVTDGLNLDAVGVKTGDTGQILVESTLASSNPRIWAAGDVTGHREFVYVASAHGTLMVENAFNNAGREVDYRHLPRVTFTSPTLAAVGMTDKEANEAGIRCECRVLPLEYVPRALVNRDTRGFIKIVADADNGRIVGITAVGKEAGDLAAAGVYILEAGMTVDQVANLWCPYLTMAEGIKIAAQSFTTDVSKLSCCAS
>Arthrobacter_nitroguajacolicus_Rue61a_2510539064_Actinobacteria_Actinobacteria
MGNEGFDLAIIGSGGAAFAAAIRARGLGKRVVMVERGTVGGTCVNTGCVPSKALLAAADARHVALDSARFPSIVASAGPVDMPALTGGKAALVESMRTEKYIDLAVDYGWAMVEGDAAFTGSQEAPLLQVTLPSGAVTTIEAGHYLVATGSAPWAPPVPGLAETGYLTSTTAMELDQVPESMLILGGGYVALEQAQLFSRLGTRVTMLVRSRLTSQEEPEVSKALAGVFADEGIRVVRRAIVDSVTMDESTGEVVATASVAGGHEVFRAARLLLAMGRRPDTDGLNLGSVGVKTGTSGEIVVDARLASSNPRVWAAGDVTGHREFVYVAAAHGTLAVENAFTDAVAEVDYRHLPRVTFTSPAVGAVGMTEKDAVDAGIRCDCRILPLQNVPRALVNRDTRGFIKVVTNRDTGRILGLTAVAKDAGELAAAGVYILEAGMTTAQVAAMWSPYLTMAEGIKLACKAFTADVSKLSCCA
>Sporichthya_polymorpha_DSM_43042_2516917021_Actinobacteria_Actinobacteria
MDECCTSDLVVIGSGGAAMAAAIAAREAGRSVTLVEAGTLGGTCVNVGCVPSKTLLAAAGVRHSALANPFPGAPTHAGPVDLAALVEQKDELVARLRQAKYADVAEAYGVPVRSGVARFIGPDRLTVDRQVLPAKAYLIATGAAPATPDLPGLHQVDWLTSTTAMELAELPESLIVIGGGYVGLEQAQLFAHLGSKVTLVGRIAPTAEPELAAVLRQVFTDDGISVIEEHAISVEPGKPLTVLTRSGRRASGERLLVATGRRARTAALDLDAAAVKTDAAGFIEVDAHQRTSNPLVYAAGDVTGGPQYVYVAAAAGRAAALNAVGAGAQPVSVDYTGLPGVIFTRPQLAHAGLTEAAARAAGHDVIARTLDLADLPRALANRDTRGVVKLVADAATRRLLGAHAAAETAGDLMLAATYAIKAGMTVEQIAETWAPYLTAAEGLRLAAGLFSDSDKPRSCCA
>Sporichthya_polymorpha_DSM_43042_2516915738_Actinobacteria_Actinobacteria
MIEPPAIDLAVIGSGGAAMAAAITARQAGKTVVLIEEGTLGGTCVNVGCVPSKTLLAAAGARHGALSNPFPGAPTSAGPVDLGALVAQKDELVGALRQAKYAAVADAYGFEVRPGRARFLDADTLTVDGAVLPARAYLIATGAAPADPQLPGLDAVDWLTSTTAMDLSEVPESLIVIGGGYVGMEQAQLFAHLGSRVTLIGRLAPAAEPELAEALRAVFTDDGITLIEDRAATVETEGGRVVVVTRSGQRARAARLLVATGRAPRTAALNLDAAAVKTDDRGFVLVDAHQRTSNPAVFAAGDVSGAPQYVYVAAAAGRVAALNATGAAGERPASVDYTGMPAVVFTRPQLASAGLTEAQALAAGHRADTRILDLADVPRALANHDTRGVVKLVADADTGAVLGVHAAAESAGEIMLAATYAIKARMTVDEIADTWAPYLTMAESLRLVAGLFRNEMPTSCCA
[truncated: 1,017,394 more chars]
