# Supplementary material for: Distribution and function of prokaryotes involved in mercury methylation, demethylation, and reduction in the western North Pacific Subtropical Gyre
Source: Front Microbiol. 2026 Jan 22;16:1642479. doi: 10.3389/fmicb.2025.1642479 (PMC12874090; doi:10.3389/fmicb.2025.1642479)
Supplement: Supplementary file 9 [file Data_Sheet_9.FASTA]

>SP|P00575|RPOB_ECOLI_8_1339 KKRIRKDFGKRPQVLDVPYLLSIQLDSFQKFIEQD...........PEG....QYGLEAAFRSVFPIQSYSGNSELQYVS..YRLGEPVFDVQ...ECQIRGVTYSAPLRVKLRLVIYEREAPEGT...VKDIKEQEVYMGEIPLMTDNGTFVINGTERVIVSQLHRSPGVFFDSDKGKTHSSGKVLYNARIIPYRGSWLDFEFD.PKDNLFVRIDRRR...KLPATIILRALNYTTEQILDLFFEKVIFEIRDNKLQMELVPERLRGETASFDIEAN..GKVYVEKGRRITARHIRQLEKDDVKLIEVPVEYIAGKVVAKDYIDESTGELICAANMELSLDLLAKLSQSGHKRIETLFTNDLDH......GPYISETLRVDPTNDRLS...ALVEIYRMMRPGEPPTREAAESLFENLFFSEDRYDLSAVGRMKFNRSLLREEIEG................................................SGILSKDDIIDVMKKLIDIRNG......................................KGEVDDIDHLGNRRIRSVGEMAENQFRVGLVRVERAVKERLSLGDL..DTLMPQDMINAKPISAAVKEFFGSSQLSQFMDQNNPLSEITHKRRISALGPGGLTRERAGFEVRDVHPTHYGRVCPIETPEGPNIGLINSLSVYAQTNEYGFLETPYR..KVTDGVVTDE.IHYLSAIEEGNYVIAQANSNLDEEGHFVEDLVTCRSKG.ESSLFSRDQVDYMDVSTQQVVSVGASLIPFLEHDDANRALMGANMQRQAVPTLRADKPLVGTGMERAVAVDSGVTAVAKRGGVVQYVDASRIVIKVNEDEMYPGEAG......IDIYNLTKYTRSNQNTCINQMPCVSLGEPVERGDVLADGPSTDLGELALGQNMRVAFMPWNGYNFEDSILVSERVVQEDRFTTIHIQELACVSRDTKLGPEEITADIPNVGEAALSKLDESGIVYIGAEVTGGDILVGKVTPKGETQLTPEEKLLRAIFGEKASDVKDSSLRVPNGVSGTVIDVQVFTRDGVEKDKRALEIEEMQLKQAKKDLSEELQILEAGLFSRIRAVLV............AGGVEAEKLDKLPRDRWLE..........LGLTDEEKQNQLEQLAEQYDELKHEFEKKLEAKRRKITQGDDLAPGVLKIVKVYLAVKRRIQPGDKMAGRHGNKGVISKINPIEDMPYDENGTPVDIVLNPLGVPSRMNIGQILETHLGMAAKGIGDKINAMLKQQQEVAKLREFIQRAYDLGADVRQKVDLSTFSD....EEVMRLAENLRKGMPIATPVFDGAKEAEIKELLKLGDLPTS........GQIRLYDGRTGEQFERPVTVGYMYMLKLNHLVDDKMHARSTGSYSLVTQQPLGGKAQFGGQRFGEMEVWALEAYGAAYTLQEMLTVKSDDVNGRTKMYKNIVDGNHQMEPGMPESFNVLLKEIRSLGINIEL
>OMNI|CC0502_8_1353 KKRIRKSFGRIPEAVQMPNLIEVQRSSYEQFLQRE...........TRPGLRRDEGVEAVFKSVFPIKDFNERAVLEYVS..YEFEEPKYDVE...ECIQRDMTFAAPLKVKLRLIVFETEEETGARS.VKDIKEQDVYMGDIPLMTDKGTFIVNGTERVIVSQMHRSPGVFFDHDKGKTHASGKLLFAARVIPYRGSWLDFEFD.AKDIVYVRIDRRR...KLPATTFLYALGMDGEEILTTFYDVVPFEKRSGGWATPYKPERWRGVKPEFPLVDADTGEEVAPAGTKITARQAKKFADGGLKTLLLAPEALTGRYLARDAVNMATGEIYAEAGDELDVTSIQALADQGFSTIDVLDIDHVTV......GAYMRNTLRVDKNAIRED...ALFDIYRVMRPGEPPTVEAAEAMFKSLFFDAERYDLSSVGRVKMNMRLEQDVSDE................................................VRILRKEDVLAVLKVLVGLRDG......................................RGEIDDIDNLGNRRVRSVGELLENQYRVGLLRMERAIKERMSSVDI..DTVMPHDLINAKPAAAAVREFFGSSQLSQFMDQTNPLSEITHKRRLSALGPGGLTRERAGFEVRDVHPTHYGRICPIETPEGPNIGLINSLATHARVNKYGFIESPYR..RVKDGKPQDE.VVYMSAMEESKHVIAQSNIKVAEG.EIVEDLVPGRING.EPTLLQKETVDLMDVSPRQVVSVAAALIPFLENDDANRALMGSNMQRQAVPLVQSDAPLVGTGMEAVVARDSGAVVIAKRTGVVEQIDGTRIVIRAT.EETDPARSG......VDIYRMSKFQRSNQSTCINQRPLVKVGDRIVAGDIIADGPSTELGELALGRNALVAFMPWNGYNFEDSILISERIVRDDVFTSIHIEEFEVMARDTKLGPEEITRDIPNVGEEALRNLDEAGIVAIGAEVQPGDILVGKVTPKGESPMTPEEKLLRAIFGEKASDVRDTSLRLPPGVAGTIVDVRVFNRHGVDKDERALAIERAEIDRLGKDRDDEFAILNRNISGRLKELLIGKVALSGPKGLSRGEITAEGLAQVASGLWWQ..........IALEDEKAMGELESLRRLFDENRKRLDRRFEDKVDKLQRGDELPPGVMKMVKVFVAVKRKLQPGDKMAGRHGNKGVISRILPIEDMPFLADGTHVDVVLNPLGVPSRMNVGQIFETHLGWACANLGKQITNLLEDWQQGGQKQALVERLTEIYGPDEELPDT....E....EGLVELARNLGKGVPIATPVFDGARMDDIEGHLEMAGVNKS........GQSILFDGLTGEQFKRPVTVGYIYMLKLHHLVDDKIHARSIGPYSLVTQQPLGGKAQFGGQRFGEMEVWALEAYGAAYTLQEMLTVKSDDVAGRTKVYESIVRGDDTFEAGIPESFNVLVKEMRSLGLNVEL
>SP|P37870|RPOB_BACSU_10_1144 RHRQRRSYARISEVLELPNLIEIQTSSYQWFLD.....................EGLREMFQDISPIEDFTGNLSLEFI..DYSLGEPKYPVE...ESKERDVTYSAPLRVKVRLINKE..........TGEVKDQDVFMGDFPIMTDTGTFIINGAERVIVSQLVRSPSVYFSGKVDKNGKK...GFTATVIPNRGAWLEYETD.AKDVVYVRIDRTR...KLPVTVLLRALGFG......................................................................................................................SDQEILDLIGE......NEYLRNTLDKDNTENSDK...ALLEIYERLRPGEPPTVENAKSLLDSRFFDPKRYDLANVGRYKINKKLHIKNRLFNQRLAETLVDPETGEILAEKGQILDRRTLDKVLPYLENGIGFRKLYPNGGVVEDEVTLQSIKIFAPTDQEGEQVINVIGNAYIEEEIKNITPADIISSISYFFNLLHGVGDTDDIDHLGNRRLRSVGELLQNQFRIGLSRMERVVRERMSIQDT..NTITPQQLINIRPVIASIKEFFGSSQLSQFMDQTNPLAELTHKRRLSALGPGGLTRERAGMEVRDVHYSHYGRMCPIETPEGPNIGLINSLSSYAKVNRFGFIETPYRRVDPETGKVTGR.IDYLTADEEDNYVVAQANARLDDEGAFIDDSIVARFRG.ENTVVSRNRVDYMDVSPKQVVSAATACIPFLENDDSNRALMGANMQRQAVPLMQPEAPFVGTGMEYVSGKDSGAAVICKHPGIVERVEAKNVWVRRYEEVDGQKVKGN.....LDKYSLLKFVRSNQGTCYNQRPIVSVGDEVVKGEILADGPSMELGELALGRNVMVGFMTWDGYNYEDAIIMSERLVKDDVYTSIHIEEYESEARDTKLGPEEITRDIPNVGEDALRNLDDRGIIRIGAEVKDGDLLVGKVTPKGVTELTAEERLLHAIFGEKAREVRDTSLRVPHGGGGIIHDVKVFNRE..........................................................................................................................DGDELPPGVNQLVRVYIVQKRKISEGDKMAGRHGNKGVISKILPEEDMPYLPDGTPIDIMLNPLGVPSRMNIGQVLELHMGMAAR..........................................................YLGIHIASPVFDGAREEDVWETLEEAGMSRD........AKTVLYDGRTGEPFDNRVSVGIMYMIKLAHMVDDKLHARSTGPYSLVTQQPLGGKAQFGGHGFGEMEVWALEAYGAAYTLQEILTVKSDDVVGRVKTYEAIVKGDNVPEPGVPESFKVLIKELQSLGMDVKI
>OMNI|NTL02SC4454_18_1122 TAPLRISFAKIKEPLEVPNLLALQTESFDWLLGNDAWKARVESALESGQDVPTKSGLEEIFEEISPIEDFSGSMSLTFR..DHRFEPPKNSID...ECKDRDFTYAAPLFVTAEFTNNE..........TGEIKSQTVFMGDFPLMTNKGTFVINGTERVVVSQLVRSPGVYFDSSIDKTSDKD..IFSAKIIPSRGAWLEMEID.KRDMVGVRIDRKR...KQSVTVLLKALGWT......................................................................................................................TEQ.ILEEFGE......YESMRATLEKDHTQGQDD...ALLDIYRKLRPGEPPTREAAQTLLENLYFNPKRYDLAKVGRYKVNKKLGADEPLD................................................AGVLTTDDVIATIKYLVKLHAGETETVGESG..........................REIVVETDDIDHFGNRRIRNVGELIQNQVRTGLARMERVVRERMTTQDV..EAITPQTLINIRPVVASIKEFFGTSQLSQFMDQNNPLSGLTHKRRLNALGPGGLSRERAGFEVRDVHPSHYGRMCPIETPEGPNIGLIGSLASYGRINPFGFIETPYR..KVVEGQVTDD.VDYLTADEEDRFVIAQANAALGDDMRFAEARVLVRRRGGEVDYVPGDDVDYMDVSPRQMVSVATAMIPFLEHDDANRALMGANMMRQAVPLIKSESPLVGTGMEYRSAADAGDVVKAEKAGVVQEVSADYITT........TNDDGT.....YITYRLAKFSRSNQGTSVNQKVIVAEGDRIIEGQVLADGPATENGEMALGKNLLVAFMPWEGHNYEDAIILSQRLVQDDVLSSIHIEEHEVDARDTKLGPEEITRDIPNVSEEVLADLDERGIIRIGAEVVAGDILVGKVTPKGETELTPEERLLRAIFGEKAREVRDTSLKVPHGEIGKVIGVRVFDRE..........................................................................................................................EGDELPPGVNQLVRVYVAQKRKITDGDKLAGRHGNKGVISKINPIEDMPFLEDGTPVDIILNPLAVPSRMNPGQVLEIHLGWLASRGWDVSGLAEEWAQ..................................RLQVIGADKVEPGTNVATPVFDGAREDELAGLLQHTIPNRDGERMVLPSGKARLFDGRSGEPFPEPISVGYMYILKLHHLVDDKLHARSTGPYSMITQQPLGGKAQFGGQRFGEMEVWALEAYGAAYALQELLTIKSDDVTGRVKVYEAIVKGENIPEPGIPESFKVLIKEMQSLCLNVEV
>OMNI|NTL01TE0640_1_1054
...MASNQIYTPPAFTLPDLVEIQRASFRWFLE.....................EGLIEELESFSPITDYTGKIELHFLAKDYRLKEPKYSVD...EAKRRDATYSMQMYVPTRLINKE..........NGNIIDQDVFIGDLPLMTDRGTFIINGAERVIVNQIVRSPGVYYKSETDKNGRR...TYNASLIPNRGAWLKFETD.KNDLLWVRIDKTR...KLSAHVLLKALGL.......................................................................................................................TDSEILERLRH......PEYYQKTVEKEGKFSEEE...ALIELYKKLRPGEPPTVSGGQQLLESRFFDPKRYDLGRVGRYKLNRKLQLNIPDS................................................VRILTPEDILAAIDYLINLEFD......................................LGTIDDIDHLGNRRVRSVGELLQNQVRVGLNRLERIIRERMTVSDT..DSLTPTSLVNPKPLVAAIKEFFGSSQLSQFMDQTNPLAELTHKRRLSALGPGGLTRERAGFAVRDIHPSHYGRICPIETPEGPNAGLIGSLATHARVNEYGFIETPFYPVKDGRVLKDQP.PIYMTADEEDDKRVAPGDVPTDENGYILGDVVPVRYRQDFTTTTP.DQVDYVAVSPVQIISVATSLIPFLEHDDANRALMGSNMQRQAVPLLRPQRPLVGTGLEAQAARDSGMVILSQTNGVVSYVDANQIRV........KTDNGP.....EITYTLQKYQRSNQDTCLNQRPIVFVGDRVQAGQVIADGSATEGGELALGQNILVAYMPWEGYNYEDAILISERLVQEDVYTSIHIEKYEIEARQTKLGPEEITREVPNVSEEALRQLDENGIIRIGAFVEAGDILVGKVTPKGESDQPPEEKLLRAIFGEKARDVRDNSLRVPNGEKGRVVDVRVFTRE..........................................................................................................................QGDELPPGANMVVRVYVAQKRKIQVGDKMAGRHGNKGIISRILPVEDMPFLPDGRPVDIVLNPLGVPSRMNVGQVYECLLGWAGACLG.............................................RRFKITPFDEMHGKEKSRETVHAKLQEARDVTGQDWVFNPEN......PGKMVVYDGRTGEPFDRPVTVGMAYMLKLVHLVDDKIHARSTGPYSLVTQQPLGGKAQQGGQRFGEMEVWALEAYGAAYILQELLTVKSDDMQGRNEALNAIVKGQSIPRPGTPESFKVLMRELQSLCLDISV
>SP|O84317|RPOB_CHLTR_3_1247 KCPERVSIKKKEDILDLPNLVEVQIKSYKQFLQIG...........KLAEERENIGLEEVFREIFPIKSYNEATILEYLS..YNLGVPKYSP...EECIRRGITYSVTLKVRFRLTD.....ETG.......IKEEEVYMGTIPIMTDKGTFIINGAERVVVSQVHRSPGINFEQEK..HSK.GNVLFSFRIIPYRGSWLEAVFD.INDLIYIHIDRKKRRRKILAMTFIRALGYSTDADIIEEFFSVE.......................................................ERSLRLEKDFVALVGKVLADNVVDADSSLVYGKAGEKLSTAMLKRILDAGVQSLKIAVGAD.....ENHPIIKMLAKDPTDSYEA...ALKDFYRRLRPGEPATLVNARSTIMRLFFDAKRYNLGRVGRYKLNKKLG.............................................FPLDDETLSQVTLRKEDVIGALKYLIRLRMGDE....................................KTSIDDIDHLANRRVRSVGELIQNHCRSGLARMEKIVRERMNLFDFSSDTLTPGKIISAKGLVSVLKDFFSRSQLSQFMDQTNPVAELTHKRRLSALGPGGLNRERAGFEVRDVHASHYGRICPIETPEGPNIGLITSLSSFAKINEFGFIETPYRVVRDG.IVTDE..IEYMTADVEEECVIAQASAELDEYDMFKTPVCWARYKG.EAFEADTSTVTHMDVSPKQLVSVVTGLIPFLEHDDANRALMGSNMQRQAVPLLKTEAAIVGTGLEGRAAKDSGAIIVAQEDGVVEYVDSYEIVVAKKNNPT...........LKDRYQLKKFLRSNSGTCINQTPLCSVGDVVTHGDVLADGPATDKGELALGKNVLVAFMPWYGYNFEDAIIISERLIKQDAYTSIYIEEFELTARDTKLGKEEITRDIPNVSEEVLANLGEDGVVRIGAEVKPGDILVGKITPKSETELAPEERLLRAIFGEKAADVKDASLTVPPGTEGVVMDVKVFSRKDRLSKSDDELVEEAVHLKDLQKEYKSQLAQLKVEHREKLGALLLNEKAPAAIIHRRSADILVQEGAIFDQETIELLERESLVDLLMAPCDMYDVLKDILSSYETAVQRLEVNYKTEAEHIKEGDADLDHGVIRQVKVYVASKRKLQVGDKMAGRHGNKGVVSKIVPEADMPFLANGETVQMILNPLGVPSRMNLGQVLETHLGYAAKTAG..........................................................IYVKTPVFEGFPESRIWDMMIEQGLPED........GKSYLFDGKTGERFDSKVVVGYIYMLKLSHLIADKIHARSIGPYSLVTQQPLGGKAQMGGQRFGEMEVWALEAYGVAHMLQEILTVKSDDVSGRTRIYESIVKGENLLRSGTPESFNVLIKEMQGLGLDVRP
>OMNI|NTL01FN0501_3_1138 KLIERLDFGKIKARGEMPHFLEFQLNSYEDFLQTN...........MSPNKREEKGFELAFKEIFPIESSNGDVRLEYIG..YELHEAEAPLNDELECKKRGKTYSNSLKVRLRLIN.....KKMG....NEIQESLVYFGEVPKMTDRATFIINGAERVVVSQLHRSPGVSFSKEV..NTQTGKDLFSGKIIPYKGTWLEFETD.KNDFLSVKIDRKK...KVLATVFLKAVDFFKDNNEIRDYFLEVKELKLKALYKKY.........................................SKEPEELLNVLKQELDGSIVKEDILDEETGEFIAEAEAFINEEVINKLIENKVDKISYWYVGP.....ESKLVANTLMNDTTLTEDE...AVVEVFKKLRPGDQVTVDSARSLIRQMFFNPQRYDLEPVGRYKMNKRLK.............................................LDVPEE...QISLTKEDVLGTIKYVIELNNGEQ....................................NVHTDDIDNLSNRRIRGVGELLLMQIKTGLAKMNKMVREKMTTQDI..ETVTPQSLLNTRPLNALIQDFFGSGQLSQFMDQSNPLAELTHKRRISALGPGGLSRERAGFEVRDVHDSHYGRICPIETPEGPNIGLIGSLATYAKINKYGFIETPYVKVENGVALVDD..VRYLAADEEDGLFIAQADTKLDKNNKLQG.LVVCRYGH.EIVEIEPERVNYMDVSPKQVVSVSAGLIPFLEHDDANRALMGSNMQRQAVPLLKSEAPFIGTGLERKVAVDSGAVVTTKVSGKVTYVDGKKIIIEDKDK.............KEHIYRLLNYERSNQSMCLHQTPLVDLGDKVKAGDIIADGPATKLGDLSLGRNILMGFMPWEGYNYEDAILISDRLRKDDVFTSIHIEEYEIDARTTKLGDEEITREIPNVSESALRNLDENGVIMIGSEVGPGDILVGKTAPKGETEPPAEEKLLRAIFGEKARDVRDTSLTMPHGSKGVVVDILELSR..........................................................................................................................ENGDELKAGVNKSIRVLVAEKRKITVGDKMSGRHGNKGVVSRVLPAEDMPFLEDGTHLDVVLNPLGVPSRMNIGQVLEVHLGMAMRTLNG........................................................GTCIATPVFDGATEEQVKDYLEKQGYPRT........GKVTLYDGRTGEKFDNKVTVGIMYMLKLHHLVEDKMHARAIGPYSLVTQQPLGGKAQFGGQRLGEMEVWALEAYGASNILQEMLTVKSDDITGRTKTYEAIIKGEAMPESDLPESFKVLLKEFQALALDIEL
>OMNI|CT0155_7_1298 TPTPCIDFSKIQSIINPPDLLKVQLDSFHNFIQDS...........VPLEKRKDQGLEKVLRSAFPITDTRGLYLLEYIS..YSFDKPKYTV...EECIERGLTYDVSLKIKLKLSYKDEADEPDW....KETIQQEVYLGRIPYMTDRGTFIINGAERVVVAQLHRSPGVVFSEAV..HPN.GKKMYSAKIVPTRGSWIEFQTD.INNQIFVYIDQKK...NFLVTALLRAIGFAKDEDILGLFDLVEEVEVSSK..............................................SSKREQLLGQYLASDIIDMTTGEVVPAR.........AAITEEIIDQIVAAGYKTVKVMKTTSPEKGVDKSVIINTILNDSSATEEE...ALEIVYEELRSNEAPDIDAARSFLERTFFNQKKYDLGDVGRYRIQKKLQNELAELSAYLEKRPELKELSDAIYER............ILQTISTYSEEPIGEDILVLTHYDIIAVINYLIKLING......................................MAEVDDVDHLANRRVRSVGEQLAAQFVIGLARMGKNVREKLNSRDT..DKIAPADLINARTVSSVVSSFFATSQLSQFMDQTNPLAEMTNKRRVSALGPGGLTRERAGFEVRDVHYTHYGRLCPIETPEGPNIGLISSLSVYAEINDKGFIQTPYRVVENGQVTDK...VVMLSAEDEENKITVPVSIELDENNRIAAESVQARTKG.DYPLVLAEEVNYMDVSPVQIVSAAAALIPFLEHDDGNRALMGANMQRQAVPLLVSEAPIVGTGMEAKVARDSRAVIVAEGPGVVQCVTADRIEVRYDLDPENNTVSLLDPDEGVKVYKLIKFKRSNQDTCISQRPLVHNGQRVNAGDVLADSSSTDNGELALGKNVLVAFMPWRGYNFEDAIVLSERLVYDDVFTSIHVHEFESSVRDTKRGEEQFTRDIYNVSEDALRNLDENGIVRIGAEVKERDILVGKITPKGESDPTPEEKLLRAIFGDKSSDVKDASMHVPAGMKGIVIKTKLFSR..KKKIGMDVKERMEAIDKQFDLKEADLRSRFAKWMKQYLNGKKSVAITSDKGKVLVPEGTVIDEALLAKFNGLPFLESIDLSKGIVSGAKTNENVVRLIREYRLKLKDLSDERENE.KYKINVGDELPPGIEELAKVYIAQKRKIQVGDKMAGRHGNKGVVGKILPIEDMPFMEDGTPVDIVLNPLGVPSRMNIGQLYETSLGWAGKKLG..........................................................VKFKTPIFSGATYTEVQEYLEKAGLPGH........GKVKLFDGRTGEQFHDEVTVGYIYMLKLSHLVDDKIHARSIGPYSLITQQPLGGKAQFGGQRFGEMEVWALEAYGAANILREMLTVKSDDVIGRNKTYEAIVKGQNLPEPGTPESFNVLIRELQGLGLEIRI
>OMNI|PG0394_5_1268 TNNKRINFASIKNPLFYPDFLEVQLKSFHDFLQLD...........TPPERRKKEGLYKVFAENFPITDTRNNFVLEFLD..YYIDPPKYSI...EECLSRGLTYSVPLKAKLKLYCTDPDHED......FATVIQDVFLGPIPYMTSSGTFVINGAERVIVSQLHRSPGVFFGQSL..HTN.GTKLYSARIIPFKGSWIEFATD.INNVMYAYIDRKK...KLPVTTLLRAIGFEADKDILDIFNLAEEVKVTKANLKKCI........................................GRKLAARVINTYIDDLSDEDTGEVVSMERITVVVDREVELTEDNIEAILNSNTQTILLHRNDS..NTSDYSIIFNTLQKDPCNSEKE...ALYYVYRQLRNAEPADDASAREVITNLFFSDKRYDLGDVGRYRINKKLN................................................LNIDPDIKVLTNEDIIEIIKYLIELVNS......................................KASVDDIDHLSNRRVRTVGEQLYNQFGIGLARMARTVRDRMNVRDN..EVFTPIDLVNAKTISSVVNSFFGTNALSQFMDQTNPLAEITHKRRLSALGPGGLSRERAGFEVRDVHYTHYGRLCPIETPEGPNIGLISSLCVYAKISDLGFITTPYREVKNGKVDFSDNGLKYYTAEEEEEKTVAQGNAPLDENGRFVRERVKARYES.DFPLVTPDEVDLMDVSPTQIASIAAALIPFLEHDDANRALMGSNMMRQAVPLLRPESPIVGTGIEGKLVKDSRTQIVAERGGEVVFVDASCIKIRYDRTADEEFVSFDD...AIVTYYLPKYRKTNQSTTIDLHPICSKGDRVEAGQILTEGYSTQGGELALGRNVQVAYMPWKGYNYEDAIVLNERMVREDFFTSVHVDEYILEVRETKRGLEELTSDIPNVSEDATRDLDENGIVRIGAHIEPGDILIGKITPKGESDPTPEEKLLRAIFGDKAGDVKDASLKATPSLRGVVIDTKLFSKAAKKKSRTSTKEAVSKLDETYAKRQQQLHERLIDKLTELTKGKTCCGVKDYLNVELIKAGSKFAKKDLEALD....FNVIQLSD.WTNDAHTNELIKAVAVNYLKHSKEIEAELRRR.KLDETIGDELPAGIVQMAKVYIAKKRKIQVGDKMAGRHGNKGIVSKIVRQEDMPFLADGTPVDICLNPLGVPSRMNLGQIFEAVLAWAGRKMN..........................................................VKFATPIFDGASLNDMNEWTDKAGLPRD........GKTYLYDGGTGERFDQPATVGVTYFLKLGHMVDDKMHARSIGPYSLITQQPLGGKAQFGGQRFGEMEVWALEAFGASHILQEILTVKSDDVVGRSKAYEAIVKGDPMPTPGIPESLNVLLHELKGLGLSFSL
>SP|O83269|RPOB_TREPA_7_1153 KTHRVYVGRDVRNFMDIPDLIEIQLRSYDTFLHGARNTPSG..ADTLISGTREELGLEDVFKTTFPIESSTGDMTLEYQS..YSLDEKNIKFS.EAECKQKGLTYAIPLKALVDLRFNN..........TGEIRRKDIYMGDIPKMTERGTFIINGAERVVVSQIHRSPGVVFSHEK...DKEGREVFSSRIIPYRGSWLEFEIDQKKDLIYAKLDKKR...RILGTVFLRALHYETREQIIEAFYAIEKTPVCQDRAEYELLTG....................................KILARSVTVENEQGETRVLYKAGEKIHPHVIDDLLQNGICEVYIINLEAEGSLRSAVVINCLER......EEMKFSKSGAQDELSREE...ALCIVYSALRPSDPMTMDAAEKDLQTMFFSPRRYDLGRVGRYKLNKKFRSDSPTT................................................ECTLTLDDIVNTMKFLIRMYSG......................................DAQEDDIDHLGNRRIRSVGELMTNTLKTAFLRMERIAKERMSSKET..ETIKPQDLISIKPIMAAIKEFFGASQLSQFMDQVNPLAELTHKRRLNALGPGGLSRERAGFEVRDVHYTHYGRMCPIETPEGPNIGLIVSMANYARVNGYGFLEVPYVRVRDGVVTKEIE...YLDAMDEDRYYIGQDSTAVGPDGVIRVDHVSCRHRG.DYSTRSPKDIQYMDVSPKQIISVSASLIPFLEHDDANRALMGSNMQRQGVPLIFPEPPRVGTGMEEKCAYDSGVLVKAKQDGTVAYVSSEKIVVCSAAASGEEQ.........EVVYPLLKYQRTNQDTCYHQRPIVHVGDRVQVGDALADGPATYRGELALGRNILVGFVPWNGYNYEDAILISHRVVKEDMFTSVHIKEFSTEVRETKLGSERMTNDIPNKSEKNLDNLDAEGIIRIGSKVRAGDVLIGKITPKSESETTPEFRLLNSIFGEKAKEVRDSSLRVPHGVEGTVIDVQRLRRS..........................................................................................................................EGDDLNPGVSEVVKVLIATKRKLREGDKMAGRHGNKGIVARILPEEDMPYLDDGTPLDVCLNPLGVPSRMNIGQILESELGLAGLRLD..........................................................EWYESPVFQSPSNEQIGEKLMQAGFPTN........SKVMLRDGRTGDYFQNPVFVGVIYFMKLAHLVDDKMHARSTGPYSLVTQQPLGGKAQFGGQRLGEMEVWALEAYGAANTLQELLTIKSDDMHGRSKIYEAIVKGEASSPTGIPESFNVLVQELRGLALDFTI
>OMNI|HP1198_8_1371 KNRLRADFTKTPTDLEVPNLLLLQRDSYDSFLYSK...............EGKESGIEKVFKSIFPIQDEHNRITLEYAG..CEFGKSKYTVR...EAMERGITYSIPLKIKVRLILWEKDTKSGEKNGIKDIKEQSIFIREIPLMTERTSFIINGVERVVVNQLHRSPGVIFKEEES.STSLNKLIYTGQIIPDRGSWLYFEYD.SKDVLYARINKRR...KVPVTILFRAMDYQKQDIIKMFYPLVKVRYENDKYLIPFASLDAN.QRMEFDLKDPQGKVILLAGKKLTSRKIKELKENHLEWVEYPMDILLNRHLAEPVMVGKEVLLDMLTQLDKNKLEKIHDLGVQEFVIINDLALGHDASIIQSFSADSESLKLLKQTEKIDDENALAAIRIHKVMKPGDPVTTEVAKQFVKKLFFDPERYDLTMVGRMKMNHKLGLHVPDY................................................ITTLTHEDIITTVKYLMKIKNN......................................QGKIDDRDHLGNRRIRAVGELLANELHSGLVKMQKTIKDKLTTMSGAFDSLMPHDLVNSKMITSTIMEFFMGGQLSQFMDQTNPLSEVTHKRRLSALGEGGLVKDRVGFEARDVHPTHYGRICPIETPEGQNIGLINTLSTFTRVNDLGFIEAPYKKVVDGKVVGETI...YLTAIQEDSHIIAPASTPIDEEGNILGDLIETRVEG.EIVLNEKSKVTLMDLSSSMLVGVAASLIPFLEHDDANRALMGTNMQRQAVPLLRSDAPIVGTGIEKIIARDSWGAIKANRAGVVEKIDSKNIYILGESKEE..........AYIDAYSLQKNLRTNQNTSFNQVPIVKVGDKVGAGQIIADGPSMDRGELALGKNVRVAFMPWNGYNFEDAIVVSECITKDDIFTSTHIYEKEVDARELKHGVEEFTADIPDVKEEALAHLDESGIVKVGTYVSAGMILVGKTSPKGEIKSTPEERLLRAIFGDKAGHVVNKSLYCPPSLEGTVIDVKVFTKKGYEKDARVLSAYEEEKAKLDMEHFDRLTMLNREELLRVSSLLSQAILEEPFSHNGKDYKEGDQIPKEEIASINR....FTLASLVKKYSKEVQNHYEITKNNFLEQKKVLGEEHEEKLSILEKDDILPNGVIKKVKLYIATKRKLKVGDKMAGRHGNKGIVSNIVPVADMPYTADGEPVDIVLNPLGVPSRMNIGQILEMHLGLVGKEFGKQIARMLEDKTKDFAKELRAKMLEIANAINEKDPLTIHALENCSDEELLEYAKDWSKGVKMAIPVFEGISQEKFYKLFELAKIAMD........GKMDLYDGRTGEKMRERVNVGYMYMIKLHHLVDEKVHARSTGPYSLVTHQPVGGKALFGGQRFGEMEVWALEAYGAAHTLKEMLTIKSDDIRGRENAYRAIAKGEQVGESEIPETFYVLTKELQSLALDINI
